# Supplementary material for: Artificial intelligence-based digital transformation and environmental sustainability
Source: PLoS One. 2026 Mar 26;21(3):e0343275. doi: 10.1371/journal.pone.0343275 (PMC13020846; doi:10.1371/journal.pone.0343275)
Supplement: S1 File — (XLSX) [file pone.0343275.s001.xlsx]

## Sheet: Sheet1
		Fig.5 Analysis of energy efficiency (a) Energy efficiency utilization
			1	2	3	4	5	6	7	8	9	10
		MAOCO [21]	65	69	66	71	72	68	73	69	72	70
		AI-DTs [22]	68	72	69	74	76	73	78	75	76	79
		AI-SDGs [25]	75	78	73	79	81	79	83	80	82	84
		GHRM [28]
		GreenAI	87	89	91	89	95	92	94	92	97	98

## Sheet: Sheet2
Fig.5 Analysis of energy efficiency (b) Waste/losses in energy across the grid
		1	2	3	4	5	6	7	8	9	10
	MAOCO [21]	87	89	91	89	95	92	94	92	97	98
	AI-DTs [22]	81	82	85	82	86	83	89	86	88	91
	AI-SDGs [25]	75	78	73	79	81	79	83	80	82	84
	GHRM [28]	65	69	66	71	72	68	73	69	72	70
	GreenAI	55	53	51	65	68	59	52	50	62	50

## Sheet: Sheet3
	Fig.5 Analysis of energy efficiency (c) Energy load forecasting accuracy
			MAPE	MSE
		MAOCO	88	93
		AI-DTs]	76	87
		AI-SDGs	65	74
		GHRM	50	66
		GreenAI	48	52

## Sheet: Sheet4
Fig.6 (a) Reduced Carbon Footprint
		1	2	3	4	5	6
	Before GreenAI	40000	35000	45000	38000	32000	35000
	After GreenAI	30000	20000	24000	10000	15000	12000

## Sheet: Sheet5
	Fig.6 (b) Enhanced Environmental Monitoring
			MAE (Before GreenAI)	MAE (after GreenAI)
		Air pollutants	8.2	2.1
		Water turbidity	6.5	1.8
		Water pH	4.1	0.8
		Water disolved oxygen	7.3	2.6

## Sheet: Sheet6
Fig.6 (c) Improved Resource Management
			Before GreenAI	After GreenAI
		Plastics	25	70
		Metals	40	85
		Papers	60	90
		Organic waste	15	76
		Electronic waste	30	80

## Sheet: Sheet7
Fig.7 Analysis of (a) Energy cost
					Cost savings		Residential	Commercial	Industrial
			120	80	40	Before G-AI	120	3000	36000
			5000	3000	2000	After G-AI	80	2000	14000
			50000	36000	14000
			1	2		3	4	5	6	7	8	9
		MAOCO [21]	87	89	91	89	95	92	94	92	97	98
		AI-DTs [22]	81	82	85	82	86	83	89	86	88	91
		AI-SDGs [25]	75	78	73	79	81	79	83	80	82	84
		GHRM [28]	65	69	66	71	72	68	73	69	72	70
		GreenAI	55	53	51	65	68	59	52	50	62	50

## Sheet: Sheet8
Fig.7 Analysis of (b) Resource utilization efficiency
				1	2	3	4	5	6	7	8	9	10
			MAOCO [21]	65	69	66	62	54	67	69	65	61	68
			AI-DTs [22]	68	72	69	74	76	73	78	75	76	79
			AI-SDGs [25]	75	78	73	79	81	79	83	80	82	84
			GHRM [28]	82	84	86	84	86	83	88	85	89	90
			GreenAI	87	89	91	89	95	92	94	92	97	98

## Sheet: Sheet10
		Fig.8 Analysis of (a) IoT devices integrated
				2022-01-01	2022-03-01	2022-06-01	2022-09-01	2023-01-01	2023-03-01	2023-06-01	2023-09-01	2024-01-01	2024-03-01
			No.of IoT devices integrated	500	2000	5000	10000	15000	20000	30000	35000	40000	45000

## Sheet: Sheet11
				2022-01-01	2022-03-01	2022-06-01	2022-09-01	2023-01-01	2023-03-01	2023-06-01	2023-09-01	2024-01-01	2024-03-01
			Energy transaction on blockchain	25	35	42	55	64	72	79	83	87	95

[truncated: 2 more sheets: Sheet12, Sheet13]
