# Supplementary material for: Artificial intelligence-based digital transformation and environmental sustainability
Source: PLoS One. 2026 Mar 26;21(3):e0343275. doi: 10.1371/journal.pone.0343275 (PMC13020846; doi:10.1371/journal.pone.0343275)
Supplement: S3 File — (XLSX) [file pone.0343275.s003.xlsx]

## Sheet: electricity_dah_prices (1)
date	hour	france	italy	belgium	spain	uk	germany
2022-01-01	00:00 - 01:00	89.06	170.28	82.02	145.86	0.27	50.05
2022-01-01	01:00 - 02:00	78.48	155.72	67.07	114.9	-0.01	41.33
2022-01-01	02:00 - 03:00	85.16	147.09	75.11	113.87	0.27	43.22
2022-01-01	03:00 - 04:00	50	91	50.91	97.8	-0.01	45.46
2022-01-01	04:00 - 05:00	37.67	104	37.67	97.8	-0.01	37.67
2022-01-01	05:00 - 06:00	39.7	140.6	39.7	95.74	-5.27	39.7
2022-01-01	06:00 - 07:00	40.59	147.09	40.59	97.8	-14.4	40.59
2022-01-01	07:00 - 08:00	43.26	99.99	43.26	97.8	-23.72	43.26
2022-01-01	08:00 - 09:00	49.66	67.99	49.66	97.8	-16.5	49.66
2022-01-01	09:00 - 10:00	70.05	95	70.05	70.05	0	70.05
2022-01-01	10:00 - 11:00	76.79	135.8	76.79	76.79	0.01	76.79
2022-01-01	11:00 - 12:00	84.1	150.7	84.1	84.1	54.1	84.1
2022-01-01	12:00 - 13:00	94.74	155.72	94.74	94.74	80.7	94.74
2022-01-01	13:00 - 14:00	96.8	147.09	96.8	96.8	112.47	96.8
2022-01-01	14:00 - 15:00	97.17	100	97.17	97.8	121	97.17
2022-01-01	15:00 - 16:00	98.52	155	95.21	98.52	123.88	101
2022-01-01	16:00 - 17:00	114.5	169.78	111.66	114.5	120	126.6
2022-01-01	17:00 - 18:00	149.97	203.1	149.97	149.97	141.83	149.97
2022-01-01	18:00 - 19:00	146.33	205.83	146.33	177.22	237.51	146.33
2022-01-01	19:00 - 20:00	140.28	214.66	140.28	187.52	188.6	140.28
2022-01-01	20:00 - 21:00	121.88	214.66	121.88	189.26	162	121.88
2022-01-01	21:00 - 22:00	102.61	203	102.61	190.81	147.3	102.61
2022-01-01	22:00 - 23:00	97.46	180	97.46	188.39	123.2	97.46
2022-01-01	23:00 - 00:00	85.16	162.44	85.16	167.26	99	85.16
2022-01-02	00:00 - 01:00	57.08	148.08	57.08	133.21	78.91	57.08
2022-01-02	01:00 - 02:00	52.59	142.85	52.59	115.87	60	52.59
2022-01-02	02:00 - 03:00	48.97	140.6	48.97	110.52	43.73	48.97
2022-01-02	03:00 - 04:00	34.94	100	34.94	113	14	34.94
2022-01-02	04:00 - 05:00	29.56	140.6	29.56	115.87	0	29.56
2022-01-02	05:00 - 06:00	33.97	141.93	33.97	110.52	-1.31	33.97
2022-01-02	06:00 - 07:00	34.52	147.09	34.52	115.87	-5	34.52
2022-01-02	07:00 - 08:00	41.8	152.61	41.8	129.6	-19.6	41.8
2022-01-02	08:00 - 09:00	48.95	152.59	48.95	115.87	0	48.95
2022-01-02	09:00 - 10:00	60.01	155.72	60.01	115.87	0	60.01
2022-01-02	10:00 - 11:00	70.09	167.98	70.09	113	46.1	70.09
2022-01-02	11:00 - 12:00	66.26	175.08	66.26	103.7	92.5	66.26
2022-01-02	12:00 - 13:00	64.54	189.58	64.54	103.7	80.78	64.54
2022-01-02	13:00 - 14:00	46.96	169.69	46.96	110.52	89.16	46.96
2022-01-02	14:00 - 15:00	40.01	155.72	41.95	115.87	85.13	40.01
2022-01-02	15:00 - 16:00	39.3	167.75	48.31	109.5	96	29.11
2022-01-02	16:00 - 17:00	40.79	194.21	51.91	115.87	56.83	32.76
2022-01-02	17:00 - 18:00	47.91	245	56.04	159.79	120	42.97
2022-01-02	18:00 - 19:00	65.09	225.19	69.32	194.25	162	60.96
2022-01-02	19:00 - 20:00	67.85	216.29	69.5	198	133.02	60.94
2022-01-02	20:00 - 21:00	62.22	199.64	62.22	208.38	99.74	54.12
2022-01-02	21:00 - 22:00	46.16	178.41	46.16	209.1	79	46.16
2022-01-02	22:00 - 23:00	46.29	154.44	46.29	191.36	88.91	46.29
2022-01-02	23:00 - 00:00	32.93	144.79	32.93	178	0	32.93
2022-01-03	00:00 - 01:00	2.71	127	-0.7	181.5	-10.1	0.31
2022-01-03	01:00 - 02:00	1.71	127	-1.34	160.72	-10	-0.01
2022-01-03	02:00 - 03:00	1.24	84.62	-0.99	154.64	-10	-0.07
2022-01-03	03:00 - 04:00	0.06	83.27	-1.83	149.86	-18.88	-1.05
2022-01-03	04:00 - 05:00	0.09	85	-1.72	144.49	-25.78	-1
2022-01-03	05:00 - 06:00	1.44	84.5	0	148.86	-19.7	0.32
2022-01-03	06:00 - 07:00	41.11	164.46	35.22	153.77	0	37.55
2022-01-03	07:00 - 08:00	90.54	202.03	88.5	160.72	4	88.76
2022-01-03	08:00 - 09:00	161.79	212	96	189.26	23.6	122.93
2022-01-03	09:00 - 10:00	180.36	232	70.5	183.54	58.26	110.17
2022-01-03	10:00 - 11:00	125.03	239.51	90.57	160.72	82.17	93.38
2022-01-03	11:00 - 12:00	100.74	212.22	101.33	152.2	102.2	90.73
2022-01-03	12:00 - 13:00	96.39	202.03	97.3	148.86	112.12	82.37
2022-01-03	13:00 - 14:00	95.22	199.89	96.2	142.04	125	80.9
2022-01-03	14:00 - 15:00	102.67	207.16	100.73	127.38	134	80.99
2022-01-03	15:00 - 16:00	112.87	265	117.23	112.87	136	98.05
2022-01-03	16:00 - 17:00	126.8	270	128.57	126.8	137	123.51
2022-01-03	17:00 - 18:00	148.49	300	148.49	148.49	179.49	148.49
2022-01-03	18:00 - 19:00	175.06	300	162.12	175.06	251.91	138
2022-01-03	19:00 - 20:00	180	275	123.91	180	220.92	117.64
2022-01-03	20:00 - 21:00	146.43	221.16	120.7	153.77	184.08	117.71
2022-01-03	21:00 - 22:00	105.71	199.08	111.01	141.94	154.56	95.95
2022-01-03	22:00 - 23:00	114.11	170	119.97	114.11	149.44	105.68
2022-01-03	23:00 - 00:00	100.36	161.01	103.93	100.36	120.24	95.26
2022-01-04	00:00 - 01:00	125.47	150.55	129.18	125.47	129.7	103.7
2022-01-04	01:00 - 02:00	115.55	140.6	115.55	115.55	138.18	108.27
2022-01-04	02:00 - 03:00	113.29	113.29	116.86	113.29	143	105.92
2022-01-04	03:00 - 04:00	105.81	105.81	107.07	105.81	128.71	103.41
2022-01-04	04:00 - 05:00	105	105	106.21	105	112.3	102.71
2022-01-04	05:00 - 06:00	115.11	120	115.57	115.11	120	114.23
2022-01-04	06:00 - 07:00	156.91	156.91	156.91	153.77	129.96	156.91
2022-01-04	07:00 - 08:00	182.64	182.64	182.64	161.03	184.74	182.64
2022-01-04	08:00 - 09:00	178.91	200	178.91	178.91	277	178.91
2022-01-04	09:00 - 10:00	190	192.8	190	190	233	190
2022-01-04	10:00 - 11:00	189.88	189.88	189.88	189.88	201.78	189.88
2022-01-04	11:00 - 12:00	182.42	182.42	182.42	182.42	199.35	182.42
2022-01-04	12:00 - 13:00	182.46	182.46	182.46	182.46	197	182.46
2022-01-04	13:00 - 14:00	179.59	179.59	179.59	179.59	191.7	179.59
2022-01-04	14:00 - 15:00	179	179	179	163.2	182.41	179
2022-01-04	15:00 - 16:00	180.93	180.93	180.93	157.3	179.33	180.93
2022-01-04	16:00 - 17:00	166.69	192.27	166.69	157.3	179	166.69
2022-01-04	17:00 - 18:00	189.88	201.21	189.88	163.78	212	189.88
2022-01-04	18:00 - 19:00	184.94	197.19	184.94	184.94	248	184.94
2022-01-04	19:00 - 20:00	178.99	190.35	178.99	178.99	241.1	178.99
2022-01-04	20:00 - 21:00	156.12	170.84	156.12	156.12	221	156.12
2022-01-04	21:00 - 22:00	148.65	161.3	144.9	148.65	180.49	140.92
2022-01-04	22:00 - 23:00	137.92	156.8	137.92	137.92	180	137.92
2022-01-04	23:00 - 00:00	105	145.6	98.1	105	136	97.56
2022-01-05	00:00 - 01:00	120.11	142.6	114.37	120.11	197.17	105.31
2022-01-05	01:00 - 02:00	105.1	105.1	106.72	105.1	197.17	97.29
2022-01-05	02:00 - 03:00	84.5	84.5	84.5	84.5	195	84.5
2022-01-05	03:00 - 04:00	75.38	75.38	75.38	75.38	173	75.38
2022-01-05	04:00 - 05:00	79.11	79.11	79.11	79.11	172	79.11
2022-01-05	05:00 - 06:00	94.79	94.79	94.79	94.79	187.59	94.79
2022-01-05	06:00 - 07:00	169.04	181.41	90.21	169.04	195	99.16
2022-01-05	07:00 - 08:00	215.98	215.98	139	206.07	241.41	101.15
2022-01-05	08:00 - 09:00	211.13	218.95	181.61	211.13	231	129.56
2022-01-05	09:00 - 10:00	226.52	226.52	168.02	213.86	235	113.37
2022-01-05	10:00 - 11:00	224.45	224.45	157.55	209.1	255.47	94.43
2022-01-05	11:00 - 12:00	202.8	217.92	161.72	202.8	235.87	98.1
2022-01-05	12:00 - 13:00	205	205	140	199.89	235.26	95.68
2022-01-05	13:00 - 14:00	197.34	214.9	144.03	197.34	235.26	96.8
2022-01-05	14:00 - 15:00	195.6	217.92	170.59	195.6	244	107.32
2022-01-05	15:00 - 16:00	200	226.52	206.51	200	246	119.48
2022-01-05	16:00 - 17:00	206.07	226.52	217.07	206.07	260.26	137.28
2022-01-05	17:00 - 18:00	242.1	265	240.55	211.23	288.82	148.09
2022-01-05	18:00 - 19:00	265	265	240	225	350	139.88
2022-01-05	19:00 - 20:00	265	265	220	250.34	323.7	135.75
2022-01-05	20:00 - 21:00	241.93	241.93	200.1	241.93	311.87	119.93
2022-01-05	21:00 - 22:00	218.95	218.95	151.97	218.95	225	98.09
2022-01-05	22:00 - 23:00	207.46	207.46	182.35	207.46	209	118.71
2022-01-05	23:00 - 00:00	200	200	171.8	200	195	99.68
2022-01-06	00:00 - 01:00	207.15	207.15	191.54	207.15	229.44	99.85
2022-01-06	01:00 - 02:00	204.22	195	190	204.22	221.89	101.32
2022-01-06	02:00 - 03:00	191.82	189.44	191.34	191.82	187.6	110.01
2022-01-06	03:00 - 04:00	180.7	180.7	176.57	180.7	138.6	111.55
2022-01-06	04:00 - 05:00	170.1	170.1	187.3	170.1	89	123.37
2022-01-06	05:00 - 06:00	194.38	194.38	193.9	194.38	80	149.94
2022-01-06	06:00 - 07:00	204.22	204.22	220.09	204.22	78.36	185.92
2022-01-06	07:00 - 08:00	228.25	228.25	228.25	216.14	99	228.25
2022-01-06	08:00 - 09:00	240.98	236.23	252.43	219.42	173.31	228.92
2022-01-06	09:00 - 10:00	257.44	247.1	300	220	223.71	212.9
2022-01-06	10:00 - 11:00	245.24	245.24	273.64	214.9	227	215.5
2022-01-06	11:00 - 12:00	231.9	231.9	231.9	207.9	222.03	231.9
2022-01-06	12:00 - 13:00	226	226	226	205	223.71	226
2022-01-06	13:00 - 14:00	209.2	220	209.2	204.43	223.71	209.2
2022-01-06	14:00 - 15:00	216.06	216.06	216.06	196.84	223.71	216.06
2022-01-06	15:00 - 16:00	230.77	230.77	230.77	189.89	228.53	230.77
2022-01-06	16:00 - 17:00	245.95	245.95	245.95	202.17	228.53	245.95
2022-01-06	17:00 - 18:00	274.11	274.11	274.11	222.31	251.36	274.11
2022-01-06	18:00 - 19:00	273.44	273.44	273.44	273.44	263	273.44
2022-01-06	19:00 - 20:00	278.36	278.36	230	278.36	257.29	245.48
2022-01-06	20:00 - 21:00	251.71	251.71	215.43	251.71	243.7	226.14
2022-01-06	21:00 - 22:00	229.96	229.96	192.62	229.96	228.53	208.31
2022-01-06	22:00 - 23:00	216.44	227.46	163.05	216.44	214.4	178.75
2022-01-06	23:00 - 00:00	210	212.02	87.94	210	193.88	124.7
2022-01-07	00:00 - 01:00	213.47	213.47	83.81	213.47	189.43	128.92
2022-01-07	01:00 - 02:00	189	208.63	87.77	189	172.24	118.4
2022-01-07	02:00 - 03:00	180	204.35	72.38	180	155	103.01
2022-01-07	03:00 - 04:00	164.9	203.91	76.79	164.9	147.65	101.91
2022-01-07	04:00 - 05:00	162.8	202.54	77.7	162.8	140.2	101.98
2022-01-07	05:00 - 06:00	165	205.17	95.23	165	149.95	114.99
2022-01-07	06:00 - 07:00	165.2	229.22	141.8	165.2	162.04	140.19
2022-01-07	07:00 - 08:00	215.89	240	164.21	215.89	206.99	152.64
2022-01-07	08:00 - 09:00	254.19	254.19	214.76	243.84	216.58	160.97
2022-01-07	09:00 - 10:00	257.24	257.24	243.88	250.01	246.16	161.85
2022-01-07	10:00 - 11:00	254.18	254.18	203.35	240	254.43	161.37
2022-01-07	11:00 - 12:00	241.22	241.22	215.69	232.53	244.53	166.06
2022-01-07	12:00 - 13:00	240.2	240.2	181.1	216.28	246.56	166.54
2022-01-07	13:00 - 14:00	212.69	229.53	220.94	211.94	253.53	166.04
2022-01-07	14:00 - 15:00	207.05	233.49	218.13	207.05	229.54	169.43
2022-01-07	15:00 - 16:00	210.11	237.08	216.39	210.11	224.69	189.7
2022-01-07	16:00 - 17:00	220.21	239	232.33	220.21	243.71	201.97
2022-01-07	17:00 - 18:00	243.84	266.86	244.33	243.84	264.77	243.11
2022-01-07	18:00 - 19:00	260	270	265.24	260	310.88	253.81
2022-01-07	19:00 - 20:00	250	257.2	257.69	250	305	237.05
2022-01-07	20:00 - 21:00	239.09	244.41	250.32	243.84	295.01	224.33
2022-01-07	21:00 - 22:00	213.81	236.04	213.81	243.84	249	213.81
2022-01-07	22:00 - 23:00	216.13	229	235.59	235.69	216	185.94
2022-01-07	23:00 - 00:00	205.74	207.49	230	215.1	193.6	148.32
2022-01-08	00:00 - 01:00	184.96	218.33	198.65	270.02	249.18	164.17
2022-01-08	01:00 - 02:00	162.79	211.23	169.75	237.86	202.18	152.83
2022-01-08	02:00 - 03:00	166	201.9	166	215.89	154.48	166
2022-01-08	03:00 - 04:00	161.63	201	162.13	211.44	120.04	160.86
2022-01-08	04:00 - 05:00	160	201	160	200.9	85	160
2022-01-08	05:00 - 06:00	154.3	201	154.3	200	84.74	154.3
2022-01-08	06:00 - 07:00	166	215.43	166	201.36	84.74	166
2022-01-08	07:00 - 08:00	182.91	228.77	182.91	209.09	101.83	182.91
2022-01-08	08:00 - 09:00	215.89	238.11	215.89	215.89	164.61	215.89
2022-01-08	09:00 - 10:00	231	239	231	231	190	231
2022-01-08	10:00 - 11:00	228.95	242.93	228.95	228.95	205	228.95
2022-01-08	11:00 - 12:00	215.39	231.02	215.39	215.39	214.83	215.39
2022-01-08	12:00 - 13:00	206.68	223.33	206.68	206.68	220	206.68
2022-01-08	13:00 - 14:00	185	215.72	185	185	237	185
2022-01-08	14:00 - 15:00	169.52	215.49	169.52	169.52	211.14	169.52
2022-01-08	15:00 - 16:00	162.8	230	162.8	162.8	199	162.8
2022-01-08	16:00 - 17:00	161.73	242.67	161.82	161.73	192.87	161.34
2022-01-08	17:00 - 18:00	189.9	290	189.9	189.9	227.53	189.9
2022-01-08	18:00 - 19:00	189.16	300	198.45	206.68	283.44	170.71
2022-01-08	19:00 - 20:00	185.53	294.96	211.52	210	265	140.23
2022-01-08	20:00 - 21:00	159.47	283	127.97	210	221	102.54
2022-01-08	21:00 - 22:00	126.09	241.77	126.09	209.37	197	102.18
2022-01-08	22:00 - 23:00	123.73	233.56	123.94	185.3	192.87	102.29
2022-01-08	23:00 - 00:00	147.94	227	94.02	147.94	153.73	90.05
2022-01-09	00:00 - 01:00	109.18	215	104.62	109.18	185	85.03
2022-01-09	01:00 - 02:00	89.61	204.01	89.43	89.61	161.82	84.4
2022-01-09	02:00 - 03:00	80.24	197.61	80.24	80.24	134.63	80.24
2022-01-09	03:00 - 04:00	55.46	191	55.46	55.46	103.89	55.46
2022-01-09	04:00 - 05:00	45.82	182	45.82	45.82	85	49.29
2022-01-09	05:00 - 06:00	48.5	172	48.5	48.5	80.01	50.64
2022-01-09	06:00 - 07:00	74.29	176.33	74.29	74.29	85	74.29
2022-01-09	07:00 - 08:00	89.78	187.66	83.17	89.78	106	84.44
2022-01-09	08:00 - 09:00	104.79	190.66	97.26	104.79	94.69	97.26
2022-01-09	09:00 - 10:00	147.36	194.36	126.94	140	154.98	119.97
2022-01-09	10:00 - 11:00	149.48	215	135.57	140	166.82	134.96
2022-01-09	11:00 - 12:00	157.71	218.9	146.26	120	172.5	149.4
2022-01-09	12:00 - 13:00	167.63	218.34	165.65	69.77	185.1	165.13
2022-01-09	13:00 - 14:00	165.06	210.47	165.06	69.77	208.53	165.06
2022-01-09	14:00 - 15:00	170.09	213.06	170.09	57.96	210.4	170.09
2022-01-09	15:00 - 16:00	189.04	223.35	189.04	14	210	189.04
2022-01-09	16:00 - 17:00	190.96	225.55	190.96	92.52	195.08	190.96
2022-01-09	17:00 - 18:00	223.3	257.35	223.3	159.9	288	223.3
2022-01-09	18:00 - 19:00	243.94	269.6	243.94	207.9	343	243.94
2022-01-09	19:00 - 20:00	240	269.36	240	240	298	240
2022-01-09	20:00 - 21:00	230.82	242.08	230.82	230.82	249.89	230.82
2022-01-09	21:00 - 22:00	214.02	222.8	214.02	214.02	239	214.02
2022-01-09	22:00 - 23:00	215.88	218.34	215.88	215.88	211	215.88
2022-01-09	23:00 - 00:00	203.8	203.8	203.8	191.64	211.95	203.8
2022-01-10	00:00 - 01:00	196.23	196.23	196.23	196.23	213	196.23
2022-01-10	01:00 - 02:00	191.85	191.85	191.85	165	201.37	191.85
2022-01-10	02:00 - 03:00	195.91	195.91	195.91	158.7	185.55	195.91
2022-01-10	03:00 - 04:00	186.66	186.66	186.66	159.3	175.09	186.66
2022-01-10	04:00 - 05:00	178.04	178.04	178.04	160.1	170	178.04
2022-01-10	05:00 - 06:00	191.65	192.15	191.65	173.01	182.32	191.65
2022-01-10	06:00 - 07:00	237.44	237.44	237.44	200.1	199	237.44
2022-01-10	07:00 - 08:00	299.95	299.95	299.95	228.46	226	299.95
2022-01-10	08:00 - 09:00	313.92	313.92	313.92	234.74	241	313.92
2022-01-10	09:00 - 10:00	315	315	315	240	260	315
2022-01-10	10:00 - 11:00	310.41	310.41	310.41	238.76	240	310.41
2022-01-10	11:00 - 12:00	310.08	310.08	310.08	228.38	240.14	310.08
2022-01-10	12:00 - 13:00	300	300	300	222.53	243.97	300
2022-01-10	13:00 - 14:00	297.01	297.01	297.01	216.01	233.12	297.01
2022-01-10	14:00 - 15:00	299.96	299.96	299.96	206.01	235	299.96
2022-01-10	15:00 - 16:00	302.73	305.26	300.78	200.99	225	306.45
2022-01-10	16:00 - 17:00	297.97	297.97	299.63	223	230	302.73
2022-01-10	17:00 - 18:00	313.79	313.79	313.2	256.01	280.01	315.47
2022-01-10	18:00 - 19:00	310.82	310.82	310.82	286.4	313.7	310.82
2022-01-10	19:00 - 20:00	294.98	294.98	294.98	294.98	299	294.98
2022-01-10	20:00 - 21:00	267.45	267.45	267.45	267.45	275	267.45
2022-01-10	21:00 - 22:00	242.23	242.23	242.4	242.23	240.99	242.29
2022-01-10	22:00 - 23:00	217.03	217.03	217.03	217.03	223.83	217.03
2022-01-10	23:00 - 00:00	198.93	198.93	197.57	198.93	205	195.83
2022-01-11	00:00 - 01:00	210.34	210.34	210.34	210.34	221.32	210.34
2022-01-11	01:00 - 02:00	202.42	202.42	202.42	202.42	215	202.42
2022-01-11	02:00 - 03:00	197.6	197.6	197.6	197.6	210	197.6
2022-01-11	03:00 - 04:00	193	193	193	193	208.23	193
2022-01-11	04:00 - 05:00	194.9	194.9	194.9	194.9	208	194.9
2022-01-11	05:00 - 06:00	204.45	204.45	204.45	204.45	208.23	204.45
2022-01-11	06:00 - 07:00	230.92	230.92	225.25	219.32	219.37	237.13
2022-01-11	07:00 - 08:00	286.61	286.61	275.35	228.38	213.74	298.68
2022-01-11	08:00 - 09:00	300.02	300.02	281.2	249.97	231.26	302.02
2022-01-11	09:00 - 10:00	297.16	297.16	297.16	249.97	268	297.16
2022-01-11	10:00 - 11:00	277.02	277.02	277.02	242.47	271.81	277.02
2022-01-11	11:00 - 12:00	261.69	261.69	257.27	212.2	265	266.43
2022-01-11	12:00 - 13:00	249.44	248.64	244.3	207.1	260	254.92
2022-01-11	13:00 - 14:00	247.7	247.7	246.58	207	259.35	248.89
2022-01-11	14:00 - 15:00	255.01	255.01	255.01	206.8	255	255.01
2022-01-11	15:00 - 16:00	277.9	277.9	277.9	206.8	260	277.9
2022-01-11	16:00 - 17:00	289.94	289.94	289.94	212	265	289.94
2022-01-11	17:00 - 18:00	316.4	316.4	316.4	242.47	307.07	316.4
2022-01-11	18:00 - 19:00	315.9	315.9	315.9	260	332.02	315.9
2022-01-11	19:00 - 20:00	309.2	309.2	309.2	261.97	316	309.2
2022-01-11	20:00 - 21:00	285.33	285.33	285.33	262.66	271.14	285.33
2022-01-11	21:00 - 22:00	245	245	244.75	245	231.26	245.44
2022-01-11	22:00 - 23:00	235.22	235.22	234.09	227.47	219.96	237.27
2022-01-11	23:00 - 00:00	211.84	211.84	211.69	211.63	203.02	212.49
2022-01-12	00:00 - 01:00	196.65	196.65	196.65	196.65	196.74	196.65
2022-01-12	01:00 - 02:00	187.1	187.1	187.1	187.1	191.94	187.1
2022-01-12	02:00 - 03:00	184.27	184.27	184.27	184.27	188	184.27
2022-01-12	03:00 - 04:00	179.58	179.58	179.58	179.58	182	179.58
2022-01-12	04:00 - 05:00	178.33	178.33	178.33	178.33	180.28	178.33
2022-01-12	05:00 - 06:00	193.5	193.5	193.5	190.14	186	193.5
2022-01-12	06:00 - 07:00	236.76	236.76	234.68	185.22	184.7	240.56
2022-01-12	07:00 - 08:00	273.18	273.18	273.18	200.22	210	273.18
2022-01-12	08:00 - 09:00	300.1	300.1	300.1	217.15	213.95	300.1
2022-01-12	09:00 - 10:00	292.74	292.74	292.74	205.41	250	292.74
2022-01-12	10:00 - 11:00	275.5	275.5	275.5	199.7	252	275.5
2022-01-12	11:00 - 12:00	258.65	258.65	258.65	196.66	236.63	258.65
2022-01-12	12:00 - 13:00	245.11	245.11	245.11	196.95	217.69	245.11
2022-01-12	13:00 - 14:00	232.08	232.08	232.08	197.42	214.23	232.08
2022-01-12	14:00 - 15:00	234.77	234.77	234.77	197.42	214.23	234.77
2022-01-12	15:00 - 16:00	240.01	240.01	240.01	199.6	230.83	240.01
2022-01-12	16:00 - 17:00	255	255	255	200.2	244.74	255
2022-01-12	17:00 - 18:00	284.82	284.82	284.82	227.49	283.32	284.82
2022-01-12	18:00 - 19:00	285.97	285.97	285.97	255	300	285.97
2022-01-12	19:00 - 20:00	269.03	269.03	269.03	261.38	274.74	269.03
2022-01-12	20:00 - 21:00	253.1	246.9	247.8	253.1	251.41	235.25
2022-01-12	21:00 - 22:00	222.79	222.79	213.72	222.79	214.23	191.5
2022-01-12	22:00 - 23:00	213.64	213.64	225	213.64	210	193.69
2022-01-12	23:00 - 00:00	200.22	200.22	192.36	200.22	185.04	172.18
2022-01-13	00:00 - 01:00	190	192.24	200	190	191.67	173.14
2022-01-13	01:00 - 02:00	188.72	188.72	188.9	188.72	188	161.69
2022-01-13	02:00 - 03:00	187.87	187.87	192.6	187.87	184.22	153.58
2022-01-13	03:00 - 04:00	182.88	186.57	200.9	182.88	180	147.07
2022-01-13	04:00 - 05:00	186.65	188	179	186.65	179	152.47
2022-01-13	05:00 - 06:00	187.42	198.24	187.06	187.42	182	171.26
2022-01-13	06:00 - 07:00	195.09	212.18	194.14	192.93	186.9	192.03
2022-01-13	07:00 - 08:00	236.26	236.26	227.8	220.14	197.21	215.24
2022-01-13	08:00 - 09:00	243.53	252.39	231.99	226.75	211.62	235.9
2022-01-13	09:00 - 10:00	257.58	257.58	243.09	226.75	224.16	219.99
2022-01-13	10:00 - 11:00	254.17	254.17	228.26	220.25	227.67	180.08
2022-01-13	11:00 - 12:00	230	230	209.23	216.35	227.67	170.16
2022-01-13	12:00 - 13:00	223.12	223.12	198.76	213.93	220.79	152.53
2022-01-13	13:00 - 14:00	214	214	200	213.93	220.79	134.13
2022-01-13	14:00 - 15:00	214.88	214.88	203.1	213.75	221	171.01
2022-01-13	15:00 - 16:00	221.65	221.65	226.89	213.89	226	201.59
2022-01-13	16:00 - 17:00	243.44	243.44	253.5	220.14	233.83	205.38
2022-01-13	17:00 - 18:00	266.3	266.3	267.3	229.57	267.19	220.3
2022-01-13	18:00 - 19:00	274	274	267.3	259.45	293.28	212.76
2022-01-13	19:00 - 20:00	262.95	262.95	250	262.95	282.12	210
2022-01-13	20:00 - 21:00	252.46	246.27	235.19	252.46	265.2	192.69
2022-01-13	21:00 - 22:00	230.1	230.1	211.58	230.1	224	164.46
2022-01-13	22:00 - 23:00	217.65	217.03	211.7	217.65	205.79	164.2
2022-01-13	23:00 - 00:00	207.99	207.99	190.2	207.99	188.06	122.09
2022-01-14	00:00 - 01:00	205	205	178.7	205	175.17	120.04
2022-01-14	01:00 - 02:00	199.96	199.96	168.75	199.96	175.17	110.03
2022-01-14	02:00 - 03:00	196.42	196.42	178.09	196.42	175.17	108.24
2022-01-14	03:00 - 04:00	192.77	192.77	163.33	192.77	172.9	107.46
2022-01-14	04:00 - 05:00	192.43	192.43	162.61	192.43	172.47	109.82
2022-01-14	05:00 - 06:00	197.6	197.6	168.19	197.6	172.72	140.52
2022-01-14	06:00 - 07:00	218.9	218.9	184.7	206.26	176.11	176.04
2022-01-14	07:00 - 08:00	259.24	259.24	239.38	205.2	192.72	190.97
2022-01-14	08:00 - 09:00	284.66	284.66	286.6	209.07	207.6	216.99
2022-01-14	09:00 - 10:00	292.5	292.5	274.72	207.8	219.96	196.91
2022-01-14	10:00 - 11:00	274.1	274.1	243.39	199.99	219.96	162.92
2022-01-14	11:00 - 12:00	256.54	256.54	229.81	182.52	224.17	160.04
2022-01-14	12:00 - 13:00	243.74	226.8	219.36	180.3	220.44	154.01
2022-01-14	13:00 - 14:00	217.97	216.68	200.04	180.66	222	152.29
2022-01-14	14:00 - 15:00	213.01	213.01	205.21	180.3	231	186.94
2022-01-14	15:00 - 16:00	220	220	219.15	182.52	228.8	217.18
2022-01-14	16:00 - 17:00	238.05	238.05	247.08	200.34	240	224.91
2022-01-14	17:00 - 18:00	262	262	262	209.07	266.14	262
2022-01-14	18:00 - 19:00	280.67	280.67	274.44	225.61	322	260.04
2022-01-14	19:00 - 20:00	269	269	255.9	233.65	300	234.32
2022-01-14	20:00 - 21:00	243.07	243.07	218.82	235.01	250	215.04
2022-01-14	21:00 - 22:00	225.61	225.61	219.16	225.61	213.5	204.39
2022-01-14	22:00 - 23:00	216.68	216.68	195.95	216.68	187.9	194.29
2022-01-14	23:00 - 00:00	205.96	205	186	205.96	187.25	184.9
2022-01-15	00:00 - 01:00	222.01	222.01	222.01	222.01	224.19	222.01
2022-01-15	01:00 - 02:00	214.92	214.92	211.1	214.92	214.6	205.08
2022-01-15	02:00 - 03:00	209.61	209.61	202.58	209.61	209.8	194.62
2022-01-15	03:00 - 04:00	196.7	196.7	190.11	196.7	201.05	182.64
2022-01-15	04:00 - 05:00	193.04	193.04	190.58	193.04	201	187.83
2022-01-15	05:00 - 06:00	195.05	195.05	198.1	195.05	201	190.58
2022-01-15	06:00 - 07:00	200.9	210	185.18	200.9	209.8	190.27
2022-01-15	07:00 - 08:00	217.21	217.21	200.1	217.21	213.09	204.46
2022-01-15	08:00 - 09:00	223.76	223.76	215.6	223.76	221.88	212.84
2022-01-15	09:00 - 10:00	230	230	230	225.76	219.92	230
2022-01-15	10:00 - 11:00	222.39	222.39	222.39	222.39	234	222.39
2022-01-15	11:00 - 12:00	214.92	214.92	214.92	214.92	236.53	214.92
2022-01-15	12:00 - 13:00	208.43	208.43	208.43	208.43	235.89	208.43
2022-01-15	13:00 - 14:00	200	200	200	200	241.45	200
2022-01-15	14:00 - 15:00	203.09	203.09	203.09	203.09	235	203.09
2022-01-15	15:00 - 16:00	213.98	213.98	213.98	213.98	229	213.98
2022-01-15	16:00 - 17:00	226.32	226.32	226.32	218.63	235.7	226.32
2022-01-15	17:00 - 18:00	260	260	260	231.67	272.11	260
2022-01-15	18:00 - 19:00	267.03	267.03	267.03	267.03	306.06	267.03
2022-01-15	19:00 - 20:00	261.41	261.41	261.41	261.41	275	261.41
2022-01-15	20:00 - 21:00	243.62	243.62	243.62	243.62	241.45	243.62
2022-01-15	21:00 - 22:00	227.85	227.85	224.3	227.85	219.92	220.1
2022-01-15	22:00 - 23:00	222.66	222.66	218.07	222.66	219	212.85
2022-01-15	23:00 - 00:00	217	217	213.42	217	206.4	209.41
2022-01-16	00:00 - 01:00	225.92	225.92	225.92	225.92	230.19	225.92
2022-01-16	01:00 - 02:00	216	216	216	216	211	216
2022-01-16	02:00 - 03:00	207.62	207.62	172.2	207.62	202.4	189.49
2022-01-16	03:00 - 04:00	197.22	197.22	190.04	197.22	196	181.98
2022-01-16	04:00 - 05:00	186.7	186.7	163.83	186.7	189.35	174.98
2022-01-16	05:00 - 06:00	186.6	186.6	177.8	186.6	182.83	165.91
2022-01-16	06:00 - 07:00	198.01	198.01	226.89	198.01	179.86	118.71
2022-01-16	07:00 - 08:00	200.03	200.03	228.29	200.03	177.87	119.45
2022-01-16	08:00 - 09:00	200	200	225.53	200	181.77	125.86
2022-01-16	09:00 - 10:00	204.86	204.86	230	204.86	181.51	129.46
2022-01-16	10:00 - 11:00	204.5	204.5	175.63	204.5	203.3	125.99
2022-01-16	11:00 - 12:00	204.43	204.43	156.07	204.43	199	131.83
2022-01-16	12:00 - 13:00	205.21	205.21	200	205.21	218	123.01
2022-01-16	13:00 - 14:00	195.02	195.02	156.98	195.02	251.59	122.49
2022-01-16	14:00 - 15:00	191.9	191.9	172.2	191.9	212.75	102.67
2022-01-16	15:00 - 16:00	196.92	196.92	159.54	196.92	206.91	121.95
2022-01-16	16:00 - 17:00	201.02	213.05	186.24	201.02	195.59	115
2022-01-16	17:00 - 18:00	222.87	222.87	212.95	222.87	242	125.42
2022-01-16	18:00 - 19:00	257.45	257.45	266.13	257.45	305	112.4
2022-01-16	19:00 - 20:00	265.36	265.36	227.64	265.36	275	97.49
2022-01-16	20:00 - 21:00	257.13	257.13	259.9	257.13	238.3	90.14
2022-01-16	21:00 - 22:00	241.9	241.9	207.46	248.2	218	97.09
2022-01-16	22:00 - 23:00	228.52	228.52	245	228.52	210.38	93.85
2022-01-16	23:00 - 00:00	206	206	173.46	212.82	203.46	87.2
2022-01-17	00:00 - 01:00	252.53	229	183.79	252.53	208.69	78.08
2022-01-17	01:00 - 02:00	242.23	211.8	180.28	242.23	200	34
2022-01-17	02:00 - 03:00	232.25	199.82	165.79	232.25	199.2	12.33
2022-01-17	03:00 - 04:00	215.01	197.7	150.58	215.01	192.88	10.09
2022-01-17	04:00 - 05:00	209.55	200	148	209.55	192	12.83
2022-01-17	05:00 - 06:00	222.78	222.78	156.75	222.78	192.26	36.16
2022-01-17	06:00 - 07:00	249.93	237.3	192.1	249.93	195	92.03
2022-01-17	07:00 - 08:00	297.21	258.9	214.59	272.52	207	102.8
2022-01-17	08:00 - 09:00	290	290	203	264.36	223.27	126
2022-01-17	09:00 - 10:00	306.09	280	245	253.83	249	100.9
2022-01-17	10:00 - 11:00	288.72	273	176.6	241.11	249.5	112.03
2022-01-17	11:00 - 12:00	272.94	260.89	100	235.63	234.27	111.25
2022-01-17	12:00 - 13:00	279.97	233.77	121	235.63	227	100.58
2022-01-17	13:00 - 14:00	255.46	250	177.7	235.16	225	111.65
2022-01-17	14:00 - 15:00	253.64	253.64	202.14	234.03	229	127.38
2022-01-17	15:00 - 16:00	256.99	256.99	245.6	229.11	229	168.85
2022-01-17	16:00 - 17:00	264.73	264.73	231.94	235.01	228.11	199.85
2022-01-17	17:00 - 18:00	276.49	276.49	292.13	248.63	232	249.99
2022-01-17	18:00 - 19:00	299.03	299.03	298.83	264.21	250	254.37
2022-01-17	19:00 - 20:00	288.69	288.69	260.6	285.68	229	237.28
2022-01-17	20:00 - 21:00	277.01	260	298.88	277.01	218.96	220
2022-01-17	21:00 - 22:00	257.64	233.77	200.01	257.64	200.42	215.94
2022-01-17	22:00 - 23:00	248.63	230.13	254.8	248.63	215.74	209.16
2022-01-17	23:00 - 00:00	229.6	218.85	212.82	229.6	187	180
2022-01-18	00:00 - 01:00	213.9	213.9	228	213.9	196.89	188.94
2022-01-18	01:00 - 02:00	203.27	203.27	203.05	203.27	190.04	192.68
2022-01-18	02:00 - 03:00	200.48	200.48	190.95	200.48	187.91	180.09
2022-01-18	03:00 - 04:00	194.52	194.52	186.07	194.52	180	188.09
2022-01-18	04:00 - 05:00	193.99	193.99	193.99	193.99	169.58	193.99
2022-01-18	05:00 - 06:00	205	205	203.76	205	170.41	205.07
2022-01-18	06:00 - 07:00	229.1	229.1	229.1	223.94	176.41	229.1
2022-01-18	07:00 - 08:00	274.05	274.05	273.36	227.84	192	273.71
2022-01-18	08:00 - 09:00	294.4	294.4	294.4	235.42	203	294.4
2022-01-18	09:00 - 10:00	290.64	290.64	290.64	231.78	215	290.64
2022-01-18	10:00 - 11:00	275.4	275.4	275.4	221.34	219.47	275.4
2022-01-18	11:00 - 12:00	265.1	265.1	265.1	217.44	215	265.1
2022-01-18	12:00 - 13:00	250	250	250	216.73	210.67	250
2022-01-18	13:00 - 14:00	244.27	244.27	244.27	216.73	210	244.27
2022-01-18	14:00 - 15:00	243.02	243.02	243.02	215.42	206.35	243.02
2022-01-18	15:00 - 16:00	249.22	249.22	249.22	212.24	213.46	249.22
2022-01-18	16:00 - 17:00	260	260	236	218	219.47	260
2022-01-18	17:00 - 18:00	278	278	278	231.78	263.12	278
2022-01-18	18:00 - 19:00	294.36	294.36	276.39	254.81	275.29	276.39
2022-01-18	19:00 - 20:00	278.41	278.41	247	272.22	257.68	255.03
2022-01-18	20:00 - 21:00	259.29	259.29	252.58	259.29	234.63	237.28
2022-01-18	21:00 - 22:00	240	240	224.19	240	217.88	224.19
2022-01-18	22:00 - 23:00	225.84	225.84	234	225.84	214	190.78
2022-01-18	23:00 - 00:00	213.54	213.54	200	213.54	195.23	175.49
2022-01-19	00:00 - 01:00	211.77	199.46	199.21	224.68	192	169.01
2022-01-19	01:00 - 02:00	199.85	197	189.2	215.46	180	163.48
2022-01-19	02:00 - 03:00	203.69	195	191.8	203.69	177.31	162.93
2022-01-19	03:00 - 04:00	193.91	193.91	184	193.91	158.54	160.01
2022-01-19	04:00 - 05:00	188.7	188.7	179.12	188.7	157.56	163.16
2022-01-19	05:00 - 06:00	195.36	195.36	187	195.36	160	165.59
2022-01-19	06:00 - 07:00	222.81	222.81	190	222.81	165.65	198.39
2022-01-19	07:00 - 08:00	283.8	283.8	198.62	226.95	189	227.42
2022-01-19	08:00 - 09:00	285.36	285.36	249.46	239.14	216	261.65
2022-01-19	09:00 - 10:00	270.11	270.11	243.72	230.85	219.96	252.67
2022-01-19	10:00 - 11:00	272.63	272.63	251.5	216.18	225	221.75
2022-01-19	11:00 - 12:00	278.02	278.02	229	207.56	215	193.62
2022-01-19	12:00 - 13:00	256	256	156.35	207.56	206.53	170.14
2022-01-19	13:00 - 14:00	240	240	128.29	206.96	199	160.47
2022-01-19	14:00 - 15:00	229.39	229.39	164.35	180.3	188.53	164.13
2022-01-19	15:00 - 16:00	235.31	235.31	205.4	179.64	192	180.5
2022-01-19	16:00 - 17:00	229.06	250	203	184.2	189	179.26
2022-01-19	17:00 - 18:00	236	270	253.77	217.64	228	173.99
2022-01-19	18:00 - 19:00	282.7	282.7	255.4	238.1	258	167.34
2022-01-19	19:00 - 20:00	273.89	273.89	176	259.81	255	135.61
2022-01-19	20:00 - 21:00	254.21	254.21	93.07	254.21	239.57	125.05
2022-01-19	21:00 - 22:00	222.26	222.26	151	222.26	220.89	120.9
2022-01-19	22:00 - 23:00	208.8	208.8	205	208.8	225	118.08
2022-01-19	23:00 - 00:00	191.09	191.09	208.6	191.09	200	97.16
2022-01-20	00:00 - 01:00	194.18	191.78	152.59	194.18	188	90.05
2022-01-20	01:00 - 02:00	185.18	185.18	143.59	185.18	186.98	78.94
2022-01-20	02:00 - 03:00	179.53	179.53	136.33	179.53	184.3	75.05
2022-01-20	03:00 - 04:00	171.43	171.43	131.23	171.43	181.23	72.13
2022-01-20	04:00 - 05:00	168.18	168.18	129.31	168.18	181.23	70.99
2022-01-20	05:00 - 06:00	181.5	181.5	141.99	176.44	188	87.7
2022-01-20	06:00 - 07:00	212.34	212.34	168.28	185.01	206.18	96.26
2022-01-20	07:00 - 08:00	257.23	257.23	215.96	206.41	203.68	118.95
2022-01-20	08:00 - 09:00	272.9	272.9	230.6	218.11	204.09	140.51
2022-01-20	09:00 - 10:00	281.62	281.62	236.25	216.81	240.4	130.27
2022-01-20	10:00 - 11:00	269.14	269.14	200	206.41	245.72	128.47
2022-01-20	11:00 - 12:00	268.78	268.78	204.47	185.21	228.42	111.95
2022-01-20	12:00 - 13:00	262	262	122.57	172.66	229.05	94.15
2022-01-20	13:00 - 14:00	242.02	242.02	174.64	172.01	229.6	85.54
2022-01-20	14:00 - 15:00	229	229	172.64	163.11	221	105.37
2022-01-20	15:00 - 16:00	219.91	219.91	182.63	160.69	218.62	111.32
2022-01-20	16:00 - 17:00	227	229.1	186.69	164.05	232.5	134.86
2022-01-20	17:00 - 18:00	248.51	248.51	200.35	202.51	261	176.05
2022-01-20	18:00 - 19:00	265	265	230	215.51	314	192.74
2022-01-20	19:00 - 20:00	265.45	265.45	187.64	239.38	299	180
2022-01-20	20:00 - 21:00	246.1	246.1	200.59	220.63	263	152.33
2022-01-20	21:00 - 22:00	220.56	220.56	181.4	209.01	234.12	137.91
2022-01-20	22:00 - 23:00	206.12	206.12	179.43	186.44	210	131.76
2022-01-20	23:00 - 00:00	198.75	196.8	170.22	176.44	208.78	121.39
2022-01-21	00:00 - 01:00	197.6	197.6	179.58	180	205.84	119.19
2022-01-21	01:00 - 02:00	187	187	173.17	162.97	203.2	117.87
2022-01-21	02:00 - 03:00	192.99	183.14	158.83	159.5	198.02	110.92
2022-01-21	03:00 - 04:00	186.69	182.07	156.39	154.7	189.42	113.14
2022-01-21	04:00 - 05:00	182.3	182.3	157.58	154.7	185	119.15
2022-01-21	05:00 - 06:00	192.17	189.52	161.69	159.4	188	120.73
2022-01-21	06:00 - 07:00	211.68	211.68	186	161.1	195	148.76
2022-01-21	07:00 - 08:00	253.84	253.84	220.3	185	202.29	207.59
2022-01-21	08:00 - 09:00	263.75	263.75	219.6	205.22	244.29	223.15
2022-01-21	09:00 - 10:00	261.98	261.98	226.1	204.3	263	215.79
2022-01-21	10:00 - 11:00	242.24	242.24	210	184.57	258	206.51
2022-01-21	11:00 - 12:00	221.87	221.87	226.1	162.97	244	206.43
2022-01-21	12:00 - 13:00	213.47	213.47	200.1	161.52	228.26	190
2022-01-21	13:00 - 14:00	195.3	195.3	187.77	161.8	222.32	170.08
2022-01-21	14:00 - 15:00	192.48	193.08	186.63	161.1	214	169.29
2022-01-21	15:00 - 16:00	190	201.21	190	160	209.35	190
2022-01-21	16:00 - 17:00	189.45	220	196.89	162.97	213.31	177.44
2022-01-21	17:00 - 18:00	228.63	249.43	215.4	184.67	235	179.99
2022-01-21	18:00 - 19:00	266	266	220.3	206.15	268.19	165.05
2022-01-21	19:00 - 20:00	260.29	260.29	225	214.7	259	145.81
2022-01-21	20:00 - 21:00	233.1	233.1	148.5	214.68	229	139.73
2022-01-21	21:00 - 22:00	221.97	221.97	192.7	209.57	209	132.25
2022-01-21	22:00 - 23:00	207.56	198.54	180.27	201.7	196.86	133.59
2022-01-21	23:00 - 00:00	208.29	189.52	184.06	184.86	185.35	120.01
2022-01-22	00:00 - 01:00	198.3	198.3	177.9	192.89	200.66	123.58
2022-01-22	01:00 - 02:00	189.2	189.2	169.18	175	190.45	120.3
2022-01-22	02:00 - 03:00	187.21	187.21	170.94	168.46	186.5	119.99
2022-01-22	03:00 - 04:00	178.72	178.72	154.24	166.9	178.32	121.8
2022-01-22	04:00 - 05:00	176.04	176.04	164.26	167	176.92	123.57
2022-01-22	05:00 - 06:00	176.35	176.35	159.96	168	175.82	123.68
2022-01-22	06:00 - 07:00	187.35	190.29	173.1	169.94	174	120
2022-01-22	07:00 - 08:00	196.91	213.65	173.37	169.94	180	148.35
2022-01-22	08:00 - 09:00	210	233.83	194.1	168.98	193.76	186
2022-01-22	09:00 - 10:00	215.38	220.31	210	182.3	197.14	207.46
2022-01-22	10:00 - 11:00	217.6	217.6	215	188.29	209.22	211.25
2022-01-22	11:00 - 12:00	209.66	209.66	209.6	184	216	209.69
2022-01-22	12:00 - 13:00	201.72	201	201.22	184.39	203.45	200.83
2022-01-22	13:00 - 14:00	191.05	189.13	190.02	191.05	195.25	188.54
2022-01-22	14:00 - 15:00	189.99	189.99	188.31	189.99	191	185.88
2022-01-22	15:00 - 16:00	196.5	196.5	196.5	191.5	197.61	196.5
2022-01-22	16:00 - 17:00	196.52	197	196.14	193.9	199	197.25
2022-01-22	17:00 - 18:00	222.31	222.31	222.31	204.99	228	222.31
2022-01-22	18:00 - 19:00	240	240	234.09	227.41	260.21	230.82
2022-01-22	19:00 - 20:00	245.27	245.27	220.7	245.27	258	214.32
2022-01-22	20:00 - 21:00	227.75	227.75	219.49	227.75	222	207.14
2022-01-22	21:00 - 22:00	211.88	211.88	200	212	204	190.33
2022-01-22	22:00 - 23:00	203	202.1	188.01	203	199.51	193.52
2022-01-22	23:00 - 00:00	197	197	191.66	197	194.95	175.07
2022-01-23	00:00 - 01:00	197.14	197.14	213.3	197.14	215.02	171.69
2022-01-23	01:00 - 02:00	190	190	178.93	190	205.3	183.01
2022-01-23	02:00 - 03:00	187.98	187.98	187.07	187.98	199.9	185.22
2022-01-23	03:00 - 04:00	179.73	179.73	179.73	179.73	192.5	179.73
2022-01-23	04:00 - 05:00	179.04	179.04	179.04	179.04	190.13	179.04
2022-01-23	05:00 - 06:00	179.49	179.49	179.49	179.49	182.94	179.49
2022-01-23	06:00 - 07:00	179.93	189.89	168.2	179.93	180	168.23
2022-01-23	07:00 - 08:00	189.99	189.99	162	189.99	170	172.45
2022-01-23	08:00 - 09:00	190	190	188.51	190	182.78	184.93
2022-01-23	09:00 - 10:00	195.31	195.31	195.31	195.31	193	195.31
2022-01-23	10:00 - 11:00	195.34	195.34	195.34	195.34	211	195.34
2022-01-23	11:00 - 12:00	195.87	195.87	195.87	195.87	202.75	195.87
2022-01-23	12:00 - 13:00	195.41	195.41	195.41	195.41	211.68	195.41
2022-01-23	13:00 - 14:00	186.29	186.29	186.29	186.29	214.28	186.29
2022-01-23	14:00 - 15:00	184.49	184.49	184.49	184.49	196	184.49
2022-01-23	15:00 - 16:00	190	190	190	190	199	190
2022-01-23	16:00 - 17:00	194	194	194	194	190.3	194
2022-01-23	17:00 - 18:00	214.95	214.95	214.95	214.95	203	214.95
2022-01-23	18:00 - 19:00	239.49	239.49	239.49	239.49	232.62	239.49
2022-01-23	19:00 - 20:00	244.31	244.31	241.96	244.31	222.28	242.97
2022-01-23	20:00 - 21:00	224.96	224.96	224.96	249	201.77	224.96
2022-01-23	21:00 - 22:00	204.84	204.84	204.84	247.3	181.76	204.84
2022-01-23	22:00 - 23:00	201	201	201	222.8	196.1	201
2022-01-23	23:00 - 00:00	187.68	187.68	185.16	204.3	166.04	179.97
2022-01-24	00:00 - 01:00	190.27	190.27	174.22	190.27	173.64	183.33
2022-01-24	01:00 - 02:00	179.61	179.61	179.61	179.97	174.54	179.61
2022-01-24	02:00 - 03:00	178.3	178.3	178.3	178.99	179	178.3
2022-01-24	03:00 - 04:00	177.46	177.46	177.46	177.46	177	177.46
2022-01-24	04:00 - 05:00	177.61	177.61	177.61	177.61	177	177.61
2022-01-24	05:00 - 06:00	190	190	184.17	190	179.5	187.48
2022-01-24	06:00 - 07:00	224.83	224.83	193.49	224.83	190.2	225.19
2022-01-24	07:00 - 08:00	265	265	265	237.53	212	265
2022-01-24	08:00 - 09:00	300.02	300.02	300.02	243.47	233.01	300.02
2022-01-24	09:00 - 10:00	299.39	299.39	299.39	243.47	235	299.39
2022-01-24	10:00 - 11:00	275.88	275.88	275.88	239.52	235.82	275.88
2022-01-24	11:00 - 12:00	270	270	270	233.99	235	270
2022-01-24	12:00 - 13:00	245.84	245.84	245.84	231.21	241.83	245.84
2022-01-24	13:00 - 14:00	240.08	240.08	240.08	230.63	241.97	240.08
2022-01-24	14:00 - 15:00	244	244	244	229.4	246.32	244
2022-01-24	15:00 - 16:00	256.49	256.49	256.49	230.5	249.88	256.49
2022-01-24	16:00 - 17:00	273.57	273.57	273.57	231.77	247.71	273.57
2022-01-24	17:00 - 18:00	307.38	307.38	307.38	240	289	307.38
2022-01-24	18:00 - 19:00	341.85	341.85	341.85	265	380.97	341.85
2022-01-24	19:00 - 20:00	315.31	315.31	315.31	297.33	372.77	315.31
2022-01-24	20:00 - 21:00	274.98	274.98	274.98	274.98	300	274.98
2022-01-24	21:00 - 22:00	250	250	250	250	241.33	250
2022-01-24	22:00 - 23:00	235.02	228.8	232.72	235.02	221.43	226.81
2022-01-24	23:00 - 00:00	215.02	208.93	200	215.02	201.38	206.92
2022-01-25	00:00 - 01:00	220.27	220.27	219	220.27	215.25	215.98
2022-01-25	01:00 - 02:00	212.9	212.9	212.9	212.9	208.7	212.9
2022-01-25	02:00 - 03:00	203.75	203.75	203.75	203.75	206.19	203.75
2022-01-25	03:00 - 04:00	196.24	196.24	196.24	196.24	200	196.24
2022-01-25	04:00 - 05:00	198.89	198.89	198.49	198.89	199.36	198.99
2022-01-25	05:00 - 06:00	215.01	215.01	214.02	215.01	200.41	219.03
2022-01-25	06:00 - 07:00	268	268	234.48	225	212.03	279.96
2022-01-25	07:00 - 08:00	340.68	340.68	303.06	228.36	223.44	356.24
2022-01-25	08:00 - 09:00	399.06	399.06	395.03	236.4	255	399.85
2022-01-25	09:00 - 10:00	399.01	399.01	399.01	235.1	284	399.01
2022-01-25	10:00 - 11:00	360	360	360	227.41	302.5	360
2022-01-25	11:00 - 12:00	347.4	347.4	347.4	222.8	294	347.4
2022-01-25	12:00 - 13:00	327.93	327.93	327	219.5	292	328.92
2022-01-25	13:00 - 14:00	304.72	304.72	304.51	216.53	294	305
2022-01-25	14:00 - 15:00	310	310	310	216.31	292	310
2022-01-25	15:00 - 16:00	313	313	313	219.89	288	313
2022-01-25	16:00 - 17:00	303.79	303.79	300	226	274	318.67
2022-01-25	17:00 - 18:00	366.43	366.43	366.43	231.02	320.76	366.43
2022-01-25	18:00 - 19:00	399.06	399.06	399.06	239.1	378	399.06
2022-01-25	19:00 - 20:00	373.75	373.75	373.75	248.53	345	373.75
2022-01-25	20:00 - 21:00	306.79	306.79	304.92	256.36	300	309.68
2022-01-25	21:00 - 22:00	262.03	262.03	259.3	242	252.4	265
2022-01-25	22:00 - 23:00	238.82	238.82	237.99	229.9	223.12	240.89
2022-01-25	23:00 - 00:00	215	215	208.44	214.41	201.05	215.17
2022-01-26	00:00 - 01:00	244.86	244.86	198.23	244.86	282	209.57
2022-01-26	01:00 - 02:00	235	235	214	235	311	212.36
2022-01-26	02:00 - 03:00	231.86	231.86	227.04	231.86	260	215.41
2022-01-26	03:00 - 04:00	228	228	202.43	228	232	209.89
2022-01-26	04:00 - 05:00	225.01	225.01	202.61	225.01	215.8	209.14
2022-01-26	05:00 - 06:00	233.16	233.16	198.89	233.16	215.8	215.09
2022-01-26	06:00 - 07:00	264.79	264.79	215	233.16	228.66	240.16
2022-01-26	07:00 - 08:00	309.89	309.89	272.62	238.57	262.96	294.88
2022-01-26	08:00 - 09:00	361.92	361.92	261	243.97	309.18	312.32
2022-01-26	09:00 - 10:00	344.28	344.28	280.3	243.97	331	312.69
2022-01-26	10:00 - 11:00	306.5	306.5	293.32	239.66	316.51	300.02
2022-01-26	11:00 - 12:00	299.36	299.36	280	237.81	268.48	282.65
2022-01-26	12:00 - 13:00	285	285	247.1	234.69	240.27	259.68
2022-01-26	13:00 - 14:00	260	260	238	233.16	228.66	241.54
2022-01-26	14:00 - 15:00	264.5	264.5	224.8	229.47	213	238.24
2022-01-26	15:00 - 16:00	259.36	259.36	224.79	229.17	209.49	236.76
2022-01-26	16:00 - 17:00	274.28	274.28	228.6	234.18	204	240.11
2022-01-26	17:00 - 18:00	301.48	301.48	250.9	237.92	233	268.08
2022-01-26	18:00 - 19:00	343	343	220.88	243.97	260	262.46
2022-01-26	19:00 - 20:00	313.79	313.79	187.27	248.76	232	224.45
2022-01-26	20:00 - 21:00	291.63	291.63	188.88	250	235	217.43
2022-01-26	21:00 - 22:00	251.77	251.77	182.1	243.97	221.99	171.34
2022-01-26	22:00 - 23:00	242.77	242.77	191.66	235.92	210.32	142.94
2022-01-26	23:00 - 00:00	238.7	238.7	189.75	226.27	164	122.34
2022-01-27	00:00 - 01:00	238.4	238.4	175.08	238.4	198	131.59
2022-01-27	01:00 - 02:00	231.45	231.45	178	229.89	189.21	115.02
2022-01-27	02:00 - 03:00	229	229	65.38	229	201	108.65
2022-01-27	03:00 - 04:00	223.08	223.08	162	221.4	175.03	100.94
2022-01-27	04:00 - 05:00	221.36	221.36	163.07	219	175.03	103.06
2022-01-27	05:00 - 06:00	230	230	171.1	220	182	110.03
2022-01-27	06:00 - 07:00	260.01	260.01	64.93	223.66	217	104.03
2022-01-27	07:00 - 08:00	300	300	201	237	235.03	138.79
2022-01-27	08:00 - 09:00	353.56	353.56	241	248.8	217.36	138.23
2022-01-27	09:00 - 10:00	327.04	327.04	242.5	248.8	224.21	128.79
2022-01-27	10:00 - 11:00	294.94	294.94	200	238.1	251	128.74
2022-01-27	11:00 - 12:00	270.78	270.78	229.6	229.89	254	127.8
2022-01-27	12:00 - 13:00	260.56	260.56	200	230.5	237	126.24
2022-01-27	13:00 - 14:00	245	245	237	231	223.27	135.78
2022-01-27	14:00 - 15:00	242.93	247	217	226.6	213.41	139.66
2022-01-27	15:00 - 16:00	238.52	255	225	225	209	138.69
2022-01-27	16:00 - 17:00	243.16	266.16	234.8	229.5	216.5	137.58
2022-01-27	17:00 - 18:00	264.78	295.8	240.9	237	253	141.17
2022-01-27	18:00 - 19:00	321	321	271.24	244	314	125.96
2022-01-27	19:00 - 20:00	308.03	308.03	224.91	249.01	321	114.73
2022-01-27	20:00 - 21:00	285.11	285.11	194.72	248.35	319.21	104.04
2022-01-27	21:00 - 22:00	240.16	240.16	180	237	280.82	110.1
2022-01-27	22:00 - 23:00	239	239	241.8	215.75	257	101.19
2022-01-27	23:00 - 00:00	223.62	223.62	244.9	222.4	235	86.31
2022-01-28	00:00 - 01:00	232.13	232.13	183	232.13	275	82.03
2022-01-28	01:00 - 02:00	220	220	163.92	220	235	84.03
2022-01-28	02:00 - 03:00	216.95	216.95	160.6	209.1	234.85	81.59
2022-01-28	03:00 - 04:00	217.26	217.26	174.3	199.5	213.01	77.26
2022-01-28	04:00 - 05:00	214.81	214.81	170.32	190	208.36	100.7
2022-01-28	05:00 - 06:00	220.73	220.73	178.2	204.5	208	100.69
2022-01-28	06:00 - 07:00	253.9	253.9	210.5	223.8	205.65	121.69
2022-01-28	07:00 - 08:00	305.58	305.58	250.73	243.17	217.04	175.29
2022-01-28	08:00 - 09:00	327.68	327.68	275	250.73	298	186.17
2022-01-28	09:00 - 10:00	310	310	289.23	246.03	299	198.05
2022-01-28	10:00 - 11:00	293.08	293.08	269	230.29	275	190.92
2022-01-28	11:00 - 12:00	270	270	230.01	221.53	230.47	220.07
2022-01-28	12:00 - 13:00	256.79	256.79	221.26	217.46	220	214.74
2022-01-28	13:00 - 14:00	246.02	246.02	233.83	211.88	210	231.6
2022-01-28	14:00 - 15:00	233.67	242.91	233.67	193.61	207.94	233.67
2022-01-28	15:00 - 16:00	237.08	272.64	237.08	203.42	206.04	237.08
2022-01-28	16:00 - 17:00	237.92	290	237.92	215.01	193.39	237.92
2022-01-28	17:00 - 18:00	260	317.91	260	237.45	212	260
2022-01-28	18:00 - 19:00	266.07	330	250.34	249.2	242	255.6
2022-01-28	19:00 - 20:00	260.08	300.63	203.4	255.38	209.18	222.37
2022-01-28	20:00 - 21:00	250	250	209	250	207.94	222.74
2022-01-28	21:00 - 22:00	238.88	242.74	209.78	238.88	203.43	177.8
2022-01-28	22:00 - 23:00	229.05	232.13	197.86	229.05	192.37	148.98
2022-01-28	23:00 - 00:00	217.99	217.99	176.98	217.99	163.84	123.36
2022-01-29	00:00 - 01:00	228.06	231.7	100.78	228.06	140	130.25
2022-01-29	01:00 - 02:00	216.52	224.83	102.5	216.52	99	115.01
2022-01-29	02:00 - 03:00	199.56	216.53	117.31	199.56	64.14	105.64
2022-01-29	03:00 - 04:00	204.94	212.62	100	204.94	8	77.57
2022-01-29	04:00 - 05:00	202.12	212	89.3	202.12	-1.29	43.95
2022-01-29	05:00 - 06:00	196.98	215.13	100	196.98	-2	79.07
2022-01-29	06:00 - 07:00	208.12	234.05	72.36	208.12	-2.07	32.94
2022-01-29	07:00 - 08:00	224.53	248.39	155.58	224.53	15	85.64
2022-01-29	08:00 - 09:00	238.74	267.88	169.05	238.74	75	85.18
2022-01-29	09:00 - 10:00	235.88	250.12	154.12	235.88	124.3	101.13
2022-01-29	10:00 - 11:00	236.02	236.02	191.21	236.02	179.35	88.51
2022-01-29	11:00 - 12:00	220.87	220.87	125	220.87	194	118.32
2022-01-29	12:00 - 13:00	217.41	217.41	70.44	217.41	207.98	101.02
2022-01-29	13:00 - 14:00	212.19	212.19	11.38	212.19	210.12	85.64
2022-01-29	14:00 - 15:00	206.99	206.99	79.71	206.99	195.73	105.59
2022-01-29	15:00 - 16:00	181.97	223.2	87.39	181.97	193.46	100.01
2022-01-29	16:00 - 17:00	180.84	243	146.6	182.25	209.05	108.14
2022-01-29	17:00 - 18:00	187.57	285	220	221.53	225.02	118.75
2022-01-29	18:00 - 19:00	247	330.04	200	247	299	123.02
2022-01-29	19:00 - 20:00	263.03	331	106.67	263.03	335	101.19
2022-01-29	20:00 - 21:00	251.14	280	54.6	259.94	299	84.47
2022-01-29	21:00 - 22:00	232.26	249.1	48.06	259.94	294.81	51.62
2022-01-29	22:00 - 23:00	233.66	233.66	50.47	250.73	293.13	88.81
2022-01-29	23:00 - 00:00	227.12	227.12	146.6	245.2	250	79.63
2022-01-30	00:00 - 01:00	227.12	227.12	130.1	234.5	235	2.3
2022-01-30	01:00 - 02:00	220.58	220.58	138.98	220.58	231.25	4.49
2022-01-30	02:00 - 03:00	216	216	136.79	216	233	10.08
2022-01-30	03:00 - 04:00	207.63	207.63	135.67	207.63	218.95	10.01
2022-01-30	04:00 - 05:00	206.5	206.5	133.82	206.5	221.94	10.15
2022-01-30	05:00 - 06:00	211.34	211.34	139.8	211.34	225.24	11.37
2022-01-30	06:00 - 07:00	214	214	141.44	214	211.96	3.73
2022-01-30	07:00 - 08:00	223	223	150	223	231	9.95
2022-01-30	08:00 - 09:00	218	218	201.2	218	226.55	11.09
2022-01-30	09:00 - 10:00	229	223.62	229	229	243.89	11.98
2022-01-30	10:00 - 11:00	223.53	215.82	223.53	223.53	293.89	11.09
2022-01-30	11:00 - 12:00	231.2	206	146.5	231.2	280.63	11.78
2022-01-30	12:00 - 13:00	234.89	200	200	234.89	268	10
2022-01-30	13:00 - 14:00	221.86	195.14	180.4	221.86	224	10
2022-01-30	14:00 - 15:00	214.01	197.94	201.2	214.01	196.02	11.69
2022-01-30	15:00 - 16:00	209.03	209.03	209.03	209.03	161	14.04
2022-01-30	16:00 - 17:00	220	220	216.9	220	156.47	60.06
2022-01-30	17:00 - 18:00	229	229	238.77	229	163.27	171.74
2022-01-30	18:00 - 19:00	261.5	261.5	298.42	261.5	188.53	158.07
2022-01-30	19:00 - 20:00	263.39	263.39	238.92	263.39	199	163.37
2022-01-30	20:00 - 21:00	234.05	234.05	220.76	268.65	182.18	157.94
2022-01-30	21:00 - 22:00	224.9	224.9	201.49	266.01	165.25	158.13
2022-01-30	22:00 - 23:00	221.26	221.26	190	257.55	156.39	159.94
2022-01-30	23:00 - 00:00	203.38	203.38	172.87	250.94	120	144.21
2022-01-31	00:00 - 01:00	208.74	208.74	139.39	242.36	105.98	122.16
2022-01-31	01:00 - 02:00	199.88	199.88	146.5	222	110.79	110.17
2022-01-31	02:00 - 03:00	193.43	193.43	118.63	193.43	98.93	105.3
2022-01-31	03:00 - 04:00	152.33	193.21	105.71	179.75	80.85	100
2022-01-31	04:00 - 05:00	100.13	194	100.13	167.8	73.21	100.13
2022-01-31	05:00 - 06:00	135.4	200.95	135.4	167.8	80.02	135.4
2022-01-31	06:00 - 07:00	193.09	228	176.81	193.09	143.22	185.14
2022-01-31	07:00 - 08:00	240	243.4	240	240	206	240
2022-01-31	08:00 - 09:00	251.24	259.72	247.44	251.24	263.32	248.92
2022-01-31	09:00 - 10:00	251.92	253.9	251.92	251.92	257.42	251.92
2022-01-31	10:00 - 11:00	248.08	248.08	248.08	248.08	266.53	248.08
2022-01-31	11:00 - 12:00	243.21	252.97	243	243.21	257.06	243.42
2022-01-31	12:00 - 13:00	237.81	238.11	237.52	237.81	255.53	238.11
2022-01-31	13:00 - 14:00	221.57	237.8	220.41	221.57	245	221.52
2022-01-31	14:00 - 15:00	207.22	240.23	205.73	207.22	234	206.28
2022-01-31	15:00 - 16:00	193.81	245.9	191.87	193.81	226.43	191.75
2022-01-31	16:00 - 17:00	195.13	253.9	193.64	195.13	224.81	193.54
2022-01-31	17:00 - 18:00	240.67	259.11	240.67	240.67	252.53	240.67
2022-01-31	18:00 - 19:00	253.8	270	253.74	253.8	323	253.93
2022-01-31	19:00 - 20:00	260	260	259.34	260	313	240.4
2022-01-31	20:00 - 21:00	252.22	252.22	220	252.22	278	231.59
2022-01-31	21:00 - 22:00	223.07	228	228.31	240	231	212.96
2022-01-31	22:00 - 23:00	218.69	222.99	228.97	218.69	207.8	201.96
2022-01-31	23:00 - 00:00	202.01	204.8	225.4	202.01	190.79	161.51
2022-02-01	00:00 - 01:00	208.4	208.4	200	208.4	154.64	160.15
2022-02-01	01:00 - 02:00	192.62	194.87	181.74	191.95	120	154.54
2022-02-01	02:00 - 03:00	194.16	194.16	181.97	191.65	106.21	156.24
2022-02-01	03:00 - 04:00	186.1	186.1	176.21	186.1	94	155.17
2022-02-01	04:00 - 05:00	169.97	185.52	167.54	169.97	82.98	165.13
2022-02-01	05:00 - 06:00	181	195.53	172.13	181	88	163.01
2022-02-01	06:00 - 07:00	213.49	241.56	202.06	191.94	99	206.15
2022-02-01	07:00 - 08:00	251.89	269.9	247.67	227	120	239.17
2022-02-01	08:00 - 09:00	257.15	290	241.6	250	192	243.72
2022-02-01	09:00 - 10:00	246.61	280	264	233.19	210	213
2022-02-01	10:00 - 11:00	235.51	273.13	253.57	196.84	219	209.94
2022-02-01	11:00 - 12:00	225.66	261.5	255.5	191.65	210	172.81
2022-02-01	12:00 - 13:00	232.11	232.11	237	191.1	210	143.7
2022-02-01	13:00 - 14:00	190.02	232.11	214.59	190.02	200	137.69
2022-02-01	14:00 - 15:00	191.09	256.99	172.4	191.09	192	130.9
2022-02-01	15:00 - 16:00	171.89	271.05	163.95	171.89	185	126.42
2022-02-01	16:00 - 17:00	190.96	291.2	214.6	190.96	187	124.2
2022-02-01	17:00 - 18:00	216.88	300.1	176.4	216.88	197.97	127.37
2022-02-01	18:00 - 19:00	245.01	297.61	283.46	245.01	267	129.95
2022-02-01	19:00 - 20:00	253	286.25	157	253	268	121.63
2022-02-01	20:00 - 21:00	251.87	254.46	202.26	251.87	275	101.03
2022-02-01	21:00 - 22:00	215.51	235	164.91	226.04	205	84.66
2022-02-01	22:00 - 23:00	207.14	228.11	157.61	207.14	215	84.61
2022-02-01	23:00 - 00:00	202.3	211.32	143.67	202.3	192	54.74
2022-02-02	00:00 - 01:00	184.75	194.24	128.01	184.75	174.4	35.54
2022-02-02	01:00 - 02:00	178.69	186.97	118.31	178.69	171	11.84
2022-02-02	02:00 - 03:00	170.1	185.14	95.21	170.1	171	10.05
2022-02-02	03:00 - 04:00	168.08	184	97.53	168.08	163.36	10.36
2022-02-02	04:00 - 05:00	169.53	185.52	110	169.53	166.61	20.03
2022-02-02	05:00 - 06:00	174.97	194.92	134.73	174.97	172	67.31
2022-02-02	06:00 - 07:00	182	203.53	161.6	182	179.89	105.03
2022-02-02	07:00 - 08:00	220.72	235.7	196.9	220.72	196.69	136.92
2022-02-02	08:00 - 09:00	223.5	260.1	201	223.5	213.28	150.15
2022-02-02	09:00 - 10:00	229.64	240	196.89	225.02	232	136.14
2022-02-02	10:00 - 11:00	229.78	229.78	193.78	207.27	240	134.6
2022-02-02	11:00 - 12:00	213.94	213.94	191.42	193.94	228	135.71
2022-02-02	12:00 - 13:00	207.77	207.77	181.19	196.3	222.34	133.1
2022-02-02	13:00 - 14:00	198.66	198.66	183.66	195	215	138.92
2022-02-02	14:00 - 15:00	193.94	205.42	180.2	193.94	207.33	155.13
2022-02-02	15:00 - 16:00	193.09	209.02	193.09	193.09	207	193.09
2022-02-02	16:00 - 17:00	201.53	229.2	201.53	201.53	217.82	201.53
2022-02-02	17:00 - 18:00	238.01	252.1	238.01	238.01	256.56	238.01
2022-02-02	18:00 - 19:00	266.9	266.9	266.9	266.9	292	266.9
2022-02-02	19:00 - 20:00	265	265	265	267.88	286.17	265
2022-02-02	20:00 - 21:00	237	237	237	270.09	259.75	237
2022-02-02	21:00 - 22:00	203	205.01	202.52	267.97	231	203.47
2022-02-02	22:00 - 23:00	198.66	198.66	195.65	239.95	208	195.21
2022-02-02	23:00 - 00:00	190.1	190.1	185	215	188.3	184.26
2022-02-03	00:00 - 01:00	188.96	188.96	173.43	215	193.51	156.98
2022-02-03	01:00 - 02:00	181.56	181.56	160.87	189.09	182	159.06
2022-02-03	02:00 - 03:00	181.56	181.56	161.12	182.37	175	159.33
2022-02-03	03:00 - 04:00	170.26	177.43	158.58	178.3	168	157.56
2022-02-03	04:00 - 05:00	158.81	178.99	158.81	173.25	157.4	158.81
2022-02-03	05:00 - 06:00	171.84	184.39	158.49	181.5	161	162.92
2022-02-03	06:00 - 07:00	193.21	198.28	189	193.21	168	192.17
2022-02-03	07:00 - 08:00	232.74	232.74	199.42	232.74	184.25	209.91
2022-02-03	08:00 - 09:00	246	246	205.45	246	218.14	226.97
2022-02-03	09:00 - 10:00	231.79	231.79	219.43	231.79	231.2	223.33
2022-02-03	10:00 - 11:00	213.26	213.26	213.26	213.26	226	213.26
2022-02-03	11:00 - 12:00	209	209	209	209	210	209
2022-02-03	12:00 - 13:00	199.1	199.1	195	199.1	192.8	194.85
2022-02-03	13:00 - 14:00	192.68	192.68	190.53	192.68	183	191.46
2022-02-03	14:00 - 15:00	197.25	198.28	194.88	189.95	177.25	196.97
2022-02-03	15:00 - 16:00	207.92	209.67	207	189.94	173.42	209.67
2022-02-03	16:00 - 17:00	207.4	239.91	205.72	200	173.42	207.61
2022-02-03	17:00 - 18:00	224.15	274.99	224.15	224.15	189.73	224.15
2022-02-03	18:00 - 19:00	237.72	275.56	237.69	237.72	224	237.78
2022-02-03	19:00 - 20:00	245.68	265	216.53	245.68	230	224.96
2022-02-03	20:00 - 21:00	240	240	198.12	240	218.08	209.53
2022-02-03	21:00 - 22:00	212.67	212.67	179.6	225.01	198.43	186.82
2022-02-03	22:00 - 23:00	204.88	204.88	196.31	204.88	194.28	187.24
2022-02-03	23:00 - 00:00	194.74	194.74	171.99	194.74	179.26	145.05
2022-02-04	00:00 - 01:00	189.1	189.1	181.64	197	186.4	138.71
2022-02-04	01:00 - 02:00	181.32	181.32	156.18	181.32	180.02	128
2022-02-04	02:00 - 03:00	179.34	179.34	154.42	179.34	176	126.17
2022-02-04	03:00 - 04:00	167.44	179.34	148.51	167.44	165	127.69
2022-02-04	04:00 - 05:00	156.09	181.2	140.36	166.59	160.85	124.27
2022-02-04	05:00 - 06:00	160.92	190.4	141.03	167.44	153.69	120.37
2022-02-04	06:00 - 07:00	174.82	220	162.12	180.05	157.57	151.45
2022-02-04	07:00 - 08:00	217.03	250.26	204.92	217.32	164.27	192.43
2022-02-04	08:00 - 09:00	222.31	288.18	220.72	227.87	226.39	219.12
2022-02-04	09:00 - 10:00	227.87	311.3	212.69	227.87	235	169.66
2022-02-04	10:00 - 11:00	220.72	288.6	228.97	220.72	233	133.05
2022-02-04	11:00 - 12:00	193.8	276.57	191.31	200.03	202	133
2022-02-04	12:00 - 13:00	190	221.7	175.28	190	188.03	131.04
2022-02-04	13:00 - 14:00	175.08	214.99	162.81	179.85	170.56	120.57
2022-02-04	14:00 - 15:00	179.95	221.7	161.54	179.95	158.69	117.45
2022-02-04	15:00 - 16:00	174.54	237	146.61	174.54	154	117.81
2022-02-04	16:00 - 17:00	163.86	242.14	163.86	179.55	163.09	119.04
2022-02-04	17:00 - 18:00	196.31	279	196.31	196.31	194	128.44
2022-02-04	18:00 - 19:00	218.63	302.59	255.2	218.63	242.03	151.28
2022-02-04	19:00 - 20:00	233.34	280	215.42	233.34	257	119.27
2022-02-04	20:00 - 21:00	227.66	240	205.74	227.66	241.29	106.86
2022-02-04	21:00 - 22:00	185.05	211.74	178.82	223.58	226	108.21
2022-02-04	22:00 - 23:00	204.74	204.74	166.59	204.74	204.94	105.57
2022-02-04	23:00 - 00:00	187.49	193.99	145.58	187.49	190.52	87.38
2022-02-05	00:00 - 01:00	214.56	214.56	161.17	217.32	223.54	98.96
2022-02-05	01:00 - 02:00	204.59	206.89	151.43	215	186.7	88.81
2022-02-05	02:00 - 03:00	190.2	199.61	135.69	190.2	176.06	65.56
2022-02-05	03:00 - 04:00	187.86	196.94	131.17	189.5	161	49.98
2022-02-05	04:00 - 05:00	182.02	199.61	132.11	182.02	139.55	57.59
2022-02-05	05:00 - 06:00	181.42	206.89	132.99	181.42	134.31	63.11
2022-02-05	06:00 - 07:00	190.05	215.86	145.89	190.05	95.93	84.95
2022-02-05	07:00 - 08:00	190.98	247.48	178.79	190.98	64	114.57
2022-02-05	08:00 - 09:00	214.04	298.25	184.31	214.04	89	115.88
2022-02-05	09:00 - 10:00	210.01	310	183.42	210.01	134.59	135.14
2022-02-05	10:00 - 11:00	216.43	260	170.28	216.43	137.61	102.51
2022-02-05	11:00 - 12:00	189.95	216.69	82.77	189.95	137.61	114.34
2022-02-05	12:00 - 13:00	190.15	202.65	53.44	190.15	148.16	88.77
2022-02-05	13:00 - 14:00	189	193.36	30	189	143.16	74.32
2022-02-05	14:00 - 15:00	174.9	190.25	80.83	174.9	143.16	69.03
2022-02-05	15:00 - 16:00	170.47	202.39	96.23	170.47	137.61	87.82
2022-02-05	16:00 - 17:00	173.95	208.56	100	173.95	134.59	120.12
2022-02-05	17:00 - 18:00	178.28	235	138.37	178.28	150.91	150.6
2022-02-05	18:00 - 19:00	223.01	262.58	115.4	223.01	196.21	146.6
2022-02-05	19:00 - 20:00	226.5	279.04	70.12	226.5	218.69	115.86
2022-02-05	20:00 - 21:00	220.38	247.87	80	225	180.74	106.12
2022-02-05	21:00 - 22:00	178.47	208.56	-13.16	223.01	158	39.87
2022-02-05	22:00 - 23:00	174.99	208.3	-10.86	210	143.16	31.98
2022-02-05	23:00 - 00:00	166.44	193.77	-20	189.75	134.31	10.98
2022-02-06	00:00 - 01:00	166	208.56	-30	189.7	85	10.36
2022-02-06	01:00 - 02:00	167.08	202.81	-25	178.85	36.81	9.23
2022-02-06	02:00 - 03:00	134	192.39	-30	177.6	0	5.8
2022-02-06	03:00 - 04:00	77.44	190.87	-4.71	176.09	0	0.17
2022-02-06	04:00 - 05:00	48.99	190.87	18.65	173.44	-0.78	1.38
2022-02-06	05:00 - 06:00	27.2	196	-10	177.6	-5.63	7.45
2022-02-06	06:00 - 07:00	71.03	206.89	34.92	179.05	-7.27	0.12
2022-02-06	07:00 - 08:00	94.34	208.56	-21.36	179.35	-0.72	4.2
2022-02-06	08:00 - 09:00	88.68	210	18.88	179.35	0	10.84
2022-02-06	09:00 - 10:00	162.33	208.65	47.25	179.25	0	12.36
2022-02-06	10:00 - 11:00	178.75	206.89	66.34	178.75	90	13.75
2022-02-06	11:00 - 12:00	177.51	208	118.11	177.51	142.09	20.68
2022-02-06	12:00 - 13:00	179.89	198.82	117.23	179.89	144.41	85.2
2022-02-06	13:00 - 14:00	167.14	189.37	103.65	178.95	146.43	90.23
2022-02-06	14:00 - 15:00	136.4	190.33	118.59	178.85	157.22	70.05
2022-02-06	15:00 - 16:00	124.16	197.12	120.76	172.59	142.55	70.02
2022-02-06	16:00 - 17:00	144.12	208.3	134.97	172.18	133.3	94.93
2022-02-06	17:00 - 18:00	140.44	216.33	126.78	179.25	143.16	116.52
2022-02-06	18:00 - 19:00	194.71	250	111.63	225.51	204.41	125
2022-02-06	19:00 - 20:00	214.05	247.53	90.62	240	240.02	118.7
2022-02-06	20:00 - 21:00	134.4	216.33	94.2	246.43	223.42	102.05
2022-02-06	21:00 - 22:00	140.42	204.62	78.03	235.02	215	90.35
2022-02-06	22:00 - 23:00	142.67	198.9	99	226.01	268	112.47
2022-02-06	23:00 - 00:00	175.38	186.8	118	190	265	94.96
2022-02-07	00:00 - 01:00	173.29	178	113.73	189.5	410.06	20.04
2022-02-07	01:00 - 02:00	166.47	172	99.38	179.41	494.37	15.91
2022-02-07	02:00 - 03:00	168.74	168.74	90.97	176	410.06	14.27
2022-02-07	03:00 - 04:00	154.94	154.94	79.8	175.2	344	10.08
2022-02-07	04:00 - 05:00	162.45	162.45	85.44	165.97	238.31	13.8
2022-02-07	05:00 - 06:00	176	176	114.24	176	205.84	21
2022-02-07	06:00 - 07:00	205	205	152.16	205	194.75	60.9
2022-02-07	07:00 - 08:00	239.03	239.03	285	239.03	201.89	128.07
2022-02-07	08:00 - 09:00	261.17	261.17	281.1	253.61	253.45	130.17
2022-02-07	09:00 - 10:00	256	256	293	246.92	269.66	127.26
2022-02-07	10:00 - 11:00	238.99	238.99	275.94	232.18	262.98	95
2022-02-07	11:00 - 12:00	224.28	224.28	254.3	212.7	227.01	94.96
2022-02-07	12:00 - 13:00	213.15	213.15	205	201.01	200	70.43
2022-02-07	13:00 - 14:00	206.24	206.24	175.82	199.46	185	30.83
2022-02-07	14:00 - 15:00	200.16	204.99	133.71	190.15	173	22.05
2022-02-07	15:00 - 16:00	186.03	207.45	200	186.03	164.5	80.04
2022-02-07	16:00 - 17:00	190.15	212.68	179.73	190.15	165.19	108.08
2022-02-07	17:00 - 18:00	206.36	218.2	227.7	206.36	190	148.74
2022-02-07	18:00 - 19:00	235.78	235.78	274.2	235.78	233.68	169.94
2022-02-07	19:00 - 20:00	239.42	239.42	265.3	239.42	216.86	160.1
2022-02-07	20:00 - 21:00	226.8	226.8	207.33	236.47	197.72	155.01
2022-02-07	21:00 - 22:00	210.77	210.77	195.96	227.89	171.46	129.64
2022-02-07	22:00 - 23:00	201.3	201.3	179.07	201.3	171.46	123.16
2022-02-07	23:00 - 00:00	189.55	189.55	150.56	189.55	138.68	102.74
2022-02-08	00:00 - 01:00	184	184	153.65	184	97.58	121.96
2022-02-08	01:00 - 02:00	179.88	179.88	147.38	179.88	105.63	112.08
2022-02-08	02:00 - 03:00	174.68	174.68	141.4	174.68	112	107.86
2022-02-08	03:00 - 04:00	170.88	170.88	99	170.88	105.63	104.97
2022-02-08	04:00 - 05:00	177.88	177.88	141.1	180.01	97.64	104.12
2022-02-08	05:00 - 06:00	183.62	183.62	147.01	183.62	105.63	109.32
2022-02-08	06:00 - 07:00	190.74	206	143.5	190.74	125.75	134.05
2022-02-08	07:00 - 08:00	240.11	240.11	195	240.11	156.65	128.54
2022-02-08	08:00 - 09:00	250	251.4	187.3	250	164.84	146.16
2022-02-08	09:00 - 10:00	233.59	233.59	203.94	233.59	192.64	131.13
2022-02-08	10:00 - 11:00	211.5	211.5	213.22	211.5	203.05	120.06
2022-02-08	11:00 - 12:00	190.1	197.57	178.29	190.1	184.76	125.35
2022-02-08	12:00 - 13:00	185.84	185.84	156.33	185.84	177.13	122.14
2022-02-08	13:00 - 14:00	182.44	185.61	169.16	182.44	172.66	119.41
2022-02-08	14:00 - 15:00	179.41	191.5	170.51	179.41	170	123.95
2022-02-08	15:00 - 16:00	178.62	197.99	176.86	178.62	171.31	149
2022-02-08	16:00 - 17:00	184.1	208.28	192.54	184.1	172.66	161.94
2022-02-08	17:00 - 18:00	211.47	219.74	219.06	211.47	207	196.98
2022-02-08	18:00 - 19:00	240	243.8	258.28	240	239	209.56
2022-02-08	19:00 - 20:00	249.49	249.49	208	249.49	244.45	199.95
2022-02-08	20:00 - 21:00	239.01	239.01	203.74	240	227.93	182.94
2022-02-08	21:00 - 22:00	214.5	214.5	200	235	180.84	139.82
2022-02-08	22:00 - 23:00	208.28	208.28	177.44	212.71	178.96	132.71
2022-02-08	23:00 - 00:00	200.57	200.57	162.61	200.57	155.6	123.39
2022-02-09	00:00 - 01:00	195	195	156.49	195	170.36	115.08
2022-02-09	01:00 - 02:00	187.38	187.38	150.38	187.38	160	114.87
2022-02-09	02:00 - 03:00	185	185	151.16	185	162.97	118.79
2022-02-09	03:00 - 04:00	183.44	183.85	145.46	183.44	144.84	109.58
2022-02-09	04:00 - 05:00	182.59	185	149.28	182.59	136	116.95
2022-02-09	05:00 - 06:00	182.65	191.07	150.47	182.65	133	119.34
2022-02-09	06:00 - 07:00	200.23	218	165.1	200.23	148.32	139.38
2022-02-09	07:00 - 08:00	237.91	237.91	212.33	237.91	191.15	177.16
2022-02-09	08:00 - 09:00	248.83	255	215.47	248.83	186.2	180.64
2022-02-09	09:00 - 10:00	235.8	235.8	227.3	235.8	232	179.5
2022-02-09	10:00 - 11:00	220.45	220.45	184.1	220.45	229.89	127.06
2022-02-09	11:00 - 12:00	202.96	205.99	176.81	202.96	206	122.01
2022-02-09	12:00 - 13:00	192.45	192.45	170.56	192.45	187.58	123.35
2022-02-09	13:00 - 14:00	188.05	191.11	173.44	188.05	185	136.91
2022-02-09	14:00 - 15:00	183.44	197.57	174.91	183.44	183.31	149.42
2022-02-09	15:00 - 16:00	188.1	212	183.81	188.1	192.94	179.92
2022-02-09	16:00 - 17:00	189.95	233.41	189.95	189.95	185	189.95
2022-02-09	17:00 - 18:00	219	261.34	219	219	220.11	219
2022-02-09	18:00 - 19:00	249.12	307.25	249.12	249.12	264.85	249.12
2022-02-09	19:00 - 20:00	257.28	301.69	257.28	257.28	271.44	257.28
2022-02-09	20:00 - 21:00	243.95	246	250	245.1	247	231.79
2022-02-09	21:00 - 22:00	224.54	224.54	221.29	240.89	214	215.81
2022-02-09	22:00 - 23:00	217.74	217.74	215.47	229.97	197	211.79
2022-02-09	23:00 - 00:00	207	208.3	213	207	171.29	196.7
2022-02-10	00:00 - 01:00	200.99	200.99	200.78	206.35	177	200.46
2022-02-10	01:00 - 02:00	192.61	192.61	192.61	192.61	160.77	192.61
2022-02-10	02:00 - 03:00	185.1	185.1	185.1	185.1	155.16	185.1
2022-02-10	03:00 - 04:00	172.23	184.27	172.23	172.23	147.12	172.23
2022-02-10	04:00 - 05:00	172.91	188.08	172.91	174.85	146.86	172.91
2022-02-10	05:00 - 06:00	174.88	202	174.88	175.15	146.86	174.88
2022-02-10	06:00 - 07:00	203.2	214.2	202.89	203.2	147.12	203.67
2022-02-10	07:00 - 08:00	233.46	238.52	233.46	233.46	154.57	233.46
2022-02-10	08:00 - 09:00	240.32	255	240.32	240.32	198.12	240.32
2022-02-10	09:00 - 10:00	230.16	230.16	232.64	230.16	199	225.56
2022-02-10	10:00 - 11:00	216.24	216.24	230	216.24	199	199.99
2022-02-10	11:00 - 12:00	206.55	206.9	215.81	206.55	180.58	193.67
2022-02-10	12:00 - 13:00	193.23	193.23	209.59	193.23	165.66	169.97
2022-02-10	13:00 - 14:00	180.14	186	190	180.14	159.9	167.9
2022-02-10	14:00 - 15:00	177.45	196.78	178.4	177.45	159.9	176.35
2022-02-10	15:00 - 16:00	184.55	205.92	184.55	184.55	162.11	184.55
2022-02-10	16:00 - 17:00	195.98	224.69	195.98	195.98	173.58	195.98
2022-02-10	17:00 - 18:00	215.77	236.34	215.77	215.77	200.85	215.77
2022-02-10	18:00 - 19:00	238	261.7	243.23	238	246.79	229.58
2022-02-10	19:00 - 20:00	248.01	258.09	260	248.01	273.4	212.49
2022-02-10	20:00 - 21:00	235.01	235.01	210	235.01	273.64	187.28
2022-02-10	21:00 - 22:00	215.66	215.66	183	226.8	249.59	179.37
2022-02-10	22:00 - 23:00	209.99	209.99	178.4	209.99	235.6	176.91
2022-02-10	23:00 - 00:00	195.71	195.71	167.28	195.71	206.3	136.66
2022-02-11	00:00 - 01:00	196.17	196.17	171.86	199.03	200	180.01
2022-02-11	01:00 - 02:00	178.85	186.7	175.65	178.85	196.27	176.73
2022-02-11	02:00 - 03:00	175.05	184	171.81	175.05	192.76	168.87
2022-02-11	03:00 - 04:00	167.2	184.22	165.57	167.2	185.8	164.09
2022-02-11	04:00 - 05:00	165	186.49	165	165	185.8	165
2022-02-11	05:00 - 06:00	171.3	196.17	171.3	171.3	185.74	171.3
2022-02-11	06:00 - 07:00	196.95	214.45	196.95	196.95	189.85	196.95
2022-02-11	07:00 - 08:00	227.13	234.96	223.85	220.04	205.57	221.46
2022-02-11	08:00 - 09:00	245.39	247	231.75	229.7	244	221.78
2022-02-11	09:00 - 10:00	242.69	242.69	206.03	223.92	247.73	179.53
2022-02-11	10:00 - 11:00	238.96	238.96	188.12	207.83	241.97	151.36
2022-02-11	11:00 - 12:00	236.96	236.96	178.6	191.5	217.33	135.02
2022-02-11	12:00 - 13:00	219.8	219.8	169.13	174.95	205	128.35
2022-02-11	13:00 - 14:00	201.99	201.99	162.5	174.5	188	133.68
2022-02-11	14:00 - 15:00	193.11	201	162.77	174.55	168	140.61
2022-02-11	15:00 - 16:00	172.54	209.94	170	172.54	154.9	168.15
2022-02-11	16:00 - 17:00	191.92	227.84	191.92	176.99	151.45	191.92
2022-02-11	17:00 - 18:00	220.57	259.1	220.57	206.96	154.9	220.57
2022-02-11	18:00 - 19:00	243.35	294	243.35	226.8	172.88	243.35
2022-02-11	19:00 - 20:00	241.18	289	241.18	241.18	180.85	241.18
2022-02-11	20:00 - 21:00	221.31	234.84	221.31	221.31	154.9	221.31
2022-02-11	21:00 - 22:00	216	216	213.3	216	150.81	213.13
2022-02-11	22:00 - 23:00	205.79	205.79	205.49	205.79	142.78	205.48
2022-02-11	23:00 - 00:00	197.89	197.89	190.47	197.89	90.41	190.1
2022-02-12	00:00 - 01:00	195.91	195.91	195.91	212.17	62.22	195.91
2022-02-12	01:00 - 02:00	187.2	187.2	187.2	211.1	53.85	187.2
2022-02-12	02:00 - 03:00	184.89	184.89	184.89	205.89	40	184.89
2022-02-12	03:00 - 04:00	170.24	170.24	170.24	203.08	10	170.24
2022-02-12	04:00 - 05:00	166	167.56	166	200.47	5	166
2022-02-12	05:00 - 06:00	168.38	168.38	155	194.91	5	162.45
2022-02-12	06:00 - 07:00	184.74	184.74	145.49	199.03	12	160.64
2022-02-12	07:00 - 08:00	207.43	207.43	179.23	207.43	40	162.56
2022-02-12	08:00 - 09:00	210.89	210.89	188.04	210.89	129.97	157.24
2022-02-12	09:00 - 10:00	211.17	211.17	180.38	211.17	171.44	121.8
2022-02-12	10:00 - 11:00	203.23	203.23	158.36	203.23	182.3	115.76
2022-02-12	11:00 - 12:00	184.74	184.74	105.1	184.74	184.28	121.27
2022-02-12	12:00 - 13:00	179.99	179.99	37.16	179.99	177	97.47
2022-02-12	13:00 - 14:00	171	171	51.36	171	173.16	87.12
2022-02-12	14:00 - 15:00	168.39	168.39	126.04	168.39	173.37	89.83
2022-02-12	15:00 - 16:00	166.79	169.05	104	166.79	167	116.85
2022-02-12	16:00 - 17:00	171.56	184.4	171.56	171.56	175	171.56
2022-02-12	17:00 - 18:00	194.89	194.89	194.89	194.89	201.86	194.89
2022-02-12	18:00 - 19:00	212.52	215	198.45	212.52	242.66	191.8
2022-02-12	19:00 - 20:00	231.55	231.55	125.32	231.55	274.55	140.88
2022-02-12	20:00 - 21:00	213	213	132.97	220	276.4	121.12
2022-02-12	21:00 - 22:00	202.14	202.14	170.46	214.89	225.8	104.74
2022-02-12	22:00 - 23:00	201.76	199.67	170.5	204.89	209.6	109.29
2022-02-12	23:00 - 00:00	193.94	190.37	156.19	193.94	224	101.7
2022-02-13	00:00 - 01:00	196.9	196.9	163.24	220	231.71	88.07
2022-02-13	01:00 - 02:00	186.52	186.52	156.6	214.23	227	98.65
2022-02-13	02:00 - 03:00	184.3	184.3	100	210.89	259.1	99.78
2022-02-13	03:00 - 04:00	162.15	175.76	91.53	187	262	99.14
2022-02-13	04:00 - 05:00	149.9	173.06	95.89	169	274.85	104.22
2022-02-13	05:00 - 06:00	169.4	178.54	68.2	169.4	275	99.91
2022-02-13	06:00 - 07:00	170.3	189.33	78	170.3	277	93.99
2022-02-13	07:00 - 08:00	191.08	199.95	149.29	191.08	226.7	88.55
2022-02-13	08:00 - 09:00	169.5	192	140.22	169.5	187.81	88.06
2022-02-13	09:00 - 10:00	169.8	191.69	25.55	169.8	195.23	60
2022-02-13	10:00 - 11:00	163.34	185.5	44.6	163.34	195	73.03
2022-02-13	11:00 - 12:00	148.3	178.53	30.76	148.3	216.87	67.23
2022-02-13	12:00 - 13:00	148.2	174.83	-5.23	148.2	214.76	30.08
2022-02-13	13:00 - 14:00	117.92	167.37	-5.67	117.92	226.46	43.25
2022-02-13	14:00 - 15:00	70	167.37	45.65	70	198.11	50.12
2022-02-13	15:00 - 16:00	93.07	180.12	74.42	93.07	185.57	81.78
2022-02-13	16:00 - 17:00	104.77	201.99	90.18	104.77	180	92.47
2022-02-13	17:00 - 18:00	123.9	218.96	120.48	123.9	205.97	115.71
2022-02-13	18:00 - 19:00	164.59	245	146.52	164.59	256.24	119.11
2022-02-13	19:00 - 20:00	181.92	265.31	130.13	181.92	254.13	92.33
2022-02-13	20:00 - 21:00	170.6	243	93.68	205.01	216.95	87.18
2022-02-13	21:00 - 22:00	122.8	226.44	91.74	205.01	194.52	81.39
2022-02-13	22:00 - 23:00	127.79	210.86	81.26	170.84	198.01	88.59
2022-02-13	23:00 - 00:00	119.27	199.95	47.72	168.99	174	63.23
2022-02-14	00:00 - 01:00	153.57	180.12	132.24	153.57	203	46.55
2022-02-14	01:00 - 02:00	150	174.05	113.5	150	192	13.33
2022-02-14	02:00 - 03:00	142.49	171.64	64.7	142.49	175.08	12.94
2022-02-14	03:00 - 04:00	107.5	170.2	1.1	107.5	150.08	13.78
2022-02-14	04:00 - 05:00	105	171.64	86.64	105	140	35.25
2022-02-14	05:00 - 06:00	146.96	182.72	120.94	146.96	120	87.91
2022-02-14	06:00 - 07:00	170.84	206.4	146.39	170.84	96	104.25
2022-02-14	07:00 - 08:00	217.51	225	159.09	217.51	139.99	117.19
2022-02-14	08:00 - 09:00	224.59	253.98	208.7	224.59	160.7	117.11
2022-02-14	09:00 - 10:00	228.2	251.3	165	228.2	184.11	98.58
2022-02-14	10:00 - 11:00	218.09	233.03	156	218.09	184.11	94.91
2022-02-14	11:00 - 12:00	200.42	228.9	160.84	200.42	178.54	95.89
2022-02-14	12:00 - 13:00	210.73	211.8	75.17	170	172.51	98.52
2022-02-14	13:00 - 14:00	195.05	211.1	138.75	162.9	172	104.18
2022-02-14	14:00 - 15:00	171.53	215	154.01	160	173	107.01
2022-02-14	15:00 - 16:00	156.11	218	160.91	156.11	175	114.51
2022-02-14	16:00 - 17:00	176.33	217.26	177.4	162.68	184.11	144.52
2022-02-14	17:00 - 18:00	202.33	221.42	203.94	194.99	208.13	184.58
2022-02-14	18:00 - 19:00	223.85	236.9	235.73	221.98	260.75	197.13
2022-02-14	19:00 - 20:00	248.71	248.71	235.73	248.71	289.87	167.3
2022-02-14	20:00 - 21:00	229.02	229.02	202.21	229.02	259.41	148.44
2022-02-14	21:00 - 22:00	218.95	218.95	215.71	222.85	213	115.49
2022-02-14	22:00 - 23:00	201.98	201.98	206.56	210.55	198	123.05
2022-02-14	23:00 - 00:00	194.81	194.81	211	194.81	182.45	110.94
2022-02-15	00:00 - 01:00	198.18	198.18	167.56	198.18	158.32	112.68
2022-02-15	01:00 - 02:00	189	189	166.37	189	136.87	114.82
2022-02-15	02:00 - 03:00	179.7	179.7	160.99	179.7	70.1	112.3
2022-02-15	03:00 - 04:00	173.4	174.02	160.96	173.4	50	118.28
2022-02-15	04:00 - 05:00	165.85	174.05	160.66	165.85	56.78	126.86
2022-02-15	05:00 - 06:00	169.3	182.97	169.69	169.3	77	152.72
2022-02-15	06:00 - 07:00	204.2	204.2	204.2	204.2	95	204.2
2022-02-15	07:00 - 08:00	234.06	234.06	234.06	234.06	158.62	234.06
2022-02-15	08:00 - 09:00	250.79	262.88	250	250.79	208.39	250.06
2022-02-15	09:00 - 10:00	240	240	240	240	213	240
2022-02-15	10:00 - 11:00	220.43	220.43	220.43	220.43	220	220.43
2022-02-15	11:00 - 12:00	202.38	213.5	196.03	202.38	213.22	199.03
2022-02-15	12:00 - 13:00	183.62	212.05	182.95	183.62	207.79	182.56
2022-02-15	13:00 - 14:00	162.9	208.97	148.7	162.9	195	150.85
2022-02-15	14:00 - 15:00	162.68	212.41	155.39	162.68	187	149.28
2022-02-15	15:00 - 16:00	162.52	215.13	163.06	162.52	190.54	157.27
2022-02-15	16:00 - 17:00	163.1	221.19	163.1	163.1	207.1	145.26
2022-02-15	17:00 - 18:00	188.87	226	182	188.87	231.58	173.23
2022-02-15	18:00 - 19:00	205.51	238	205.51	224	257.7	174.29
2022-02-15	19:00 - 20:00	230.69	230.69	171.2	238.26	270.75	115.28
2022-02-15	20:00 - 21:00	206.37	222.1	168.54	247.99	248.44	105.31
2022-02-15	21:00 - 22:00	200.57	211.9	168.21	238.26	197	91.51
2022-02-15	22:00 - 23:00	175.16	203.99	164.34	225.78	184	101.91
2022-02-15	23:00 - 00:00	173.4	198.36	155.5	173.4	162.17	87.91
2022-02-16	00:00 - 01:00	156.99	192.02	142.68	171.9	89	94.68
2022-02-16	01:00 - 02:00	155.38	188.23	145.1	162.3	40	93.97
2022-02-16	02:00 - 03:00	132.78	179.18	132.17	158.72	0	99.45
2022-02-16	03:00 - 04:00	117.56	188.23	115.68	151.58	-3.96	106.67
2022-02-16	04:00 - 05:00	104.8	188.23	104.01	149.54	-5	103.6
2022-02-16	05:00 - 06:00	111.58	201.2	110.8	152.05	-5	110.4
2022-02-16	06:00 - 07:00	142.95	229.11	134.02	163.48	-4.96	134.02
2022-02-16	07:00 - 08:00	188.39	257.04	182.7	213.51	40	184.7
2022-02-16	08:00 - 09:00	196.78	299.67	193.12	219.63	164	194.83
2022-02-16	09:00 - 10:00	186.37	263.36	171.2	215.28	183.07	174.52
2022-02-16	10:00 - 11:00	155.89	235	133.47	175.13	185	137.84
2022-02-16	11:00 - 12:00	157.41	210.5	129.14	162.2	173.04	136.04
2022-02-16	12:00 - 13:00	165	196.28	93.01	165	173.65	118.22
2022-02-16	13:00 - 14:00	155.2	191	91.07	155.2	179.34	111.4
2022-02-16	14:00 - 15:00	143.25	200.6	97.44	143.25	175	105.65
2022-02-16	15:00 - 16:00	138.17	210.34	93.02	138.17	157.02	97.57
2022-02-16	16:00 - 17:00	135.39	235.71	99.11	135.39	154	99.11
2022-02-16	17:00 - 18:00	152.58	255.46	122	160.84	168	110.76
2022-02-16	18:00 - 19:00	174.23	284.03	159.43	210.93	185	118.61
2022-02-16	19:00 - 20:00	195.45	267.99	107.4	225	209	117.99
2022-02-16	20:00 - 21:00	165.05	248.99	92.51	236.73	190	102.9
2022-02-16	21:00 - 22:00	150.48	211.04	130.66	226.3	177.27	95.01
2022-02-16	22:00 - 23:00	148.97	202.05	129.42	210.06	156.68	95.01
2022-02-16	23:00 - 00:00	128.39	187.47	106.88	172	104.94	74.12
2022-02-17	00:00 - 01:00	75.99	179.49	45.2	130	65	17.92
2022-02-17	01:00 - 02:00	53.47	173.95	32.5	127.23	28	15.04
2022-02-17	02:00 - 03:00	45.53	173.7	37.85	105	11.61	15.02
2022-02-17	03:00 - 04:00	18.99	172	14.65	100	1	13.97
2022-02-17	04:00 - 05:00	18.53	172.94	15.25	100	5	15.04
2022-02-17	05:00 - 06:00	33.02	180.38	33.02	110	20.52	33.02
2022-02-17	06:00 - 07:00	116.29	182.07	90.93	138	82.28	90.93
2022-02-17	07:00 - 08:00	146.69	202.54	124.91	170	150.34	123.22
2022-02-17	08:00 - 09:00	196.99	199.7	120.67	196.99	181.7	107.23
2022-02-17	09:00 - 10:00	192.69	192.69	165.46	192.69	176.86	102.55
2022-02-17	10:00 - 11:00	170	180.38	131.4	170	175.86	95.06
2022-02-17	11:00 - 12:00	154.99	178.5	121.97	154.99	164.84	77.47
2022-02-17	12:00 - 13:00	145.54	166.83	106.37	145.54	153.07	65.06
2022-02-17	13:00 - 14:00	133.89	164.86	81.11	133.89	153.05	35.98
2022-02-17	14:00 - 15:00	138.88	167.96	89.35	138.88	150.32	42.68
2022-02-17	15:00 - 16:00	131.82	174.99	103.11	131.82	154.94	67.3
2022-02-17	16:00 - 17:00	154.68	182.99	132.12	154.68	165.9	86.08
2022-02-17	17:00 - 18:00	153.19	190.94	157.07	160	188	108.83
2022-02-17	18:00 - 19:00	191.37	206.19	176.39	210.18	221.19	110.63
2022-02-17	19:00 - 20:00	213.27	213.27	179.68	238.07	259.84	101.54
2022-02-17	20:00 - 21:00	196.54	196.54	160	268.12	247	86.9
2022-02-17	21:00 - 22:00	177.26	182	149.26	237.8	226	86.48
2022-02-17	22:00 - 23:00	154.52	179.99	133.51	210.3	195	86.3
2022-02-17	23:00 - 00:00	170.75	170.75	139.06	197.64	175.71	63.04
2022-02-18	00:00 - 01:00	173.17	173.17	152.68	206.4	175.84	71.45
2022-02-18	01:00 - 02:00	168.84	168.84	159.02	200	150.52	62.57
2022-02-18	02:00 - 03:00	167.29	167.29	167.29	190.15	146.28	74.76
2022-02-18	03:00 - 04:00	156.88	166.62	165.54	181.19	135.4	84.92
2022-02-18	04:00 - 05:00	116.52	166.86	117.95	174.1	78	95.19
2022-02-18	05:00 - 06:00	119.09	173.17	119.09	174.1	69	119.09
2022-02-18	06:00 - 07:00	140.99	210	140.99	200	111.66	140.99
2022-02-18	07:00 - 08:00	185.05	240	185.05	210.86	149.42	185.05
2022-02-18	08:00 - 09:00	189.28	254.78	189.28	215	183.74	189.28
2022-02-18	09:00 - 10:00	173.24	241.93	173.24	210	187.83	173.24
2022-02-18	10:00 - 11:00	150	202.25	150	205.61	187.84	150
2022-02-18	11:00 - 12:00	138	184.99	139.21	199.9	181	130.99
2022-02-18	12:00 - 13:00	139.99	177.7	141.85	188.43	183	123.17
2022-02-18	13:00 - 14:00	135.4	176.7	138.73	180.49	176.13	106.81
2022-02-18	14:00 - 15:00	141.07	182.05	144.55	159.9	164.54	99.89
2022-02-18	15:00 - 16:00	144.14	196.44	147.71	154.09	155.82	99.26
2022-02-18	16:00 - 17:00	151.59	215	146.89	154	158.84	97.42
2022-02-18	17:00 - 18:00	156.84	249.27	170	156.84	165.58	113.84
2022-02-18	18:00 - 19:00	190	273.62	211.33	190	199	130.9
2022-02-18	19:00 - 20:00	200	254.78	208.57	200	213.53	140.49
2022-02-18	20:00 - 21:00	192.2	206	160	192.2	197.84	115.87
2022-02-18	21:00 - 22:00	178.03	186.02	150.92	178.03	187.5	109.75
2022-02-18	22:00 - 23:00	154	182.2	149.33	154	170.06	115.66
2022-02-18	23:00 - 00:00	146.86	173.86	135.3	146.86	149	92.46
2022-02-19	00:00 - 01:00	88.93	182.6	88.76	129	133.93	73.73
2022-02-19	01:00 - 02:00	77.24	175.69	78.05	111.99	123	54.32
2022-02-19	02:00 - 03:00	98.06	169.91	73.42	98.06	123	16.63
2022-02-19	03:00 - 04:00	77.2	167.62	53.27	77.2	120	14.38
2022-02-19	04:00 - 05:00	82.57	165.21	44.17	82.57	123	10.96
2022-02-19	05:00 - 06:00	96.6	169.91	66.05	96.6	120	9.06
2022-02-19	06:00 - 07:00	111.99	176.65	76.46	111.99	123.48	0.1
2022-02-19	07:00 - 08:00	136.4	192.69	89.46	136.4	150.53	3.62
2022-02-19	08:00 - 09:00	138.97	200	94.94	138.97	166	9.42
2022-02-19	09:00 - 10:00	169.88	186.36	107.16	169.88	182	1.94
2022-02-19	10:00 - 11:00	140.7	183.39	73.47	140.7	187.83	0
2022-02-19	11:00 - 12:00	131.78	173.73	60.96	131.78	195.83	-0.08
2022-02-19	12:00 - 13:00	120.84	169.5	55.78	120.84	202	-0.35
2022-02-19	13:00 - 14:00	82.65	165.86	34.93	120.84	203	-0.52
2022-02-19	14:00 - 15:00	60.97	163.29	36.28	120.84	194.92	-0.08
2022-02-19	15:00 - 16:00	76.07	168.96	51.12	110.3	181	0.08
2022-02-19	16:00 - 17:00	81.74	171.8	71.64	111.99	158.83	15.69
2022-02-19	17:00 - 18:00	107.45	183.39	104.55	129.1	189	99.95
2022-02-19	18:00 - 19:00	152.36	203.24	146.55	168	236.07	121.97
2022-02-19	19:00 - 20:00	170.15	205.79	130.78	196.85	239.81	112.63
2022-02-19	20:00 - 21:00	159.01	197.31	126.98	204	191.36	102.52
2022-02-19	21:00 - 22:00	141.83	180.39	114.51	204.79	165	101.89
2022-02-19	22:00 - 23:00	157.87	173.3	92.67	201	144.93	101.99
2022-02-19	23:00 - 00:00	121.43	168.66	116.1	192.5	95	100.93
2022-02-20	00:00 - 01:00	104.38	175.69	104.38	196	1.14	104.38
2022-02-20	01:00 - 02:00	99.9	168.68	99.9	175.36	0	99.9
2022-02-20	02:00 - 03:00	98.67	163.03	98.62	150	-8.27	98.71
2022-02-20	03:00 - 04:00	90.65	163.05	89.64	140.85	-10.02	92.01
2022-02-20	04:00 - 05:00	88.43	163.03	88.35	140.84	-10.25	88.53
2022-02-20	05:00 - 06:00	87.17	168.68	87.17	145.44	-10.25	87.17
2022-02-20	06:00 - 07:00	80	175.69	80	160	-10.31	80
2022-02-20	07:00 - 08:00	80.08	175.12	80.08	172.54	-12.27	80.08
2022-02-20	08:00 - 09:00	88.28	178	88.28	149.54	0	88.28
2022-02-20	09:00 - 10:00	95.06	180	95.06	140.84	0	95.06
2022-02-20	10:00 - 11:00	101.64	174.62	102.97	136.1	11.03	98.22
2022-02-20	11:00 - 12:00	100.15	169.26	100.29	130.5	106	95.09
2022-02-20	12:00 - 13:00	99.09	168	99.09	129	120	88.15
2022-02-20	13:00 - 14:00	80.85	161.73	80.85	130.16	150	51.8
2022-02-20	14:00 - 15:00	72.2	161.73	72.2	129.11	150	43.11
2022-02-20	15:00 - 16:00	57.75	166	57.75	125.52	152.2	21.24
2022-02-20	16:00 - 17:00	69.21	177.71	69.21	128.6	135.66	21.56
2022-02-20	17:00 - 18:00	96.78	195.34	96.78	136.6	139	63.16
2022-02-20	18:00 - 19:00	136.36	223.6	145.18	200	200.15	76.93
2022-02-20	19:00 - 20:00	150.36	251	167.44	218.1	206.52	51.28
2022-02-20	20:00 - 21:00	123.88	228	145.18	225	175	20.02
2022-02-20	21:00 - 22:00	105.88	214.93	129.54	223.31	151.41	15.39
2022-02-20	22:00 - 23:00	86.18	195.77	90.11	215	106.07	40.06
2022-02-20	23:00 - 00:00	71.31	181	64.27	205	47	14.62
2022-02-21	00:00 - 01:00	123.07	164.64	84.65	199	25	10.73
2022-02-21	01:00 - 02:00	115	162.6	80.83	165	55	7.48
2022-02-21	02:00 - 03:00	106.1	157.34	75.94	158.89	56	5.71
2022-02-21	03:00 - 04:00	59.72	154.98	51.45	147.1	44.13	1.43
2022-02-21	04:00 - 05:00	61.44	157.16	51.24	142	25	7.6
2022-02-21	05:00 - 06:00	91.91	163.98	70.21	154.59	25	14.37
2022-02-21	06:00 - 07:00	139.53	185.58	95.35	201.36	2	19.75
2022-02-21	07:00 - 08:00	195.01	209.5	186.46	221.12	94.93	106.69
2022-02-21	08:00 - 09:00	218.02	218.02	203.43	225	176	110.06
2022-02-21	09:00 - 10:00	216.98	216.98	203.23	218.51	176	88.28
2022-02-21	10:00 - 11:00	198.36	210.6	201.3	198.36	196.02	65.51
2022-02-21	11:00 - 12:00	170.11	209.6	180.82	170.11	176	78.22
2022-02-21	12:00 - 13:00	161.36	190.65	163.18	161.36	161.89	92.02
2022-02-21	13:00 - 14:00	147.1	188.81	153.47	147.1	176	99.9
2022-02-21	14:00 - 15:00	141.6	196.6	124.37	141.6	177	104.92
2022-02-21	15:00 - 16:00	125.52	202.5	124.26	125.52	176.11	108.77
2022-02-21	16:00 - 17:00	141.6	194.63	140.55	141.6	185.8	103.46
2022-02-21	17:00 - 18:00	162.14	200.89	166.21	163.14	219.9	117.78
2022-02-21	18:00 - 19:00	192.11	205.15	217.99	218.51	281	135.59
2022-02-21	19:00 - 20:00	201.76	201.76	227.29	227.92	331.94	123.63
2022-02-21	20:00 - 21:00	192	192	230	237	294.18	110.71
2022-02-21	21:00 - 22:00	177.71	177.71	170	227.34	241.79	102
2022-02-21	22:00 - 23:00	175	175	149.46	218.5	214	102.83
2022-02-21	23:00 - 00:00	174.99	174.99	147.46	189	189	92.55
2022-02-22	00:00 - 01:00	176.59	170.8	148.69	176.59	187	89.99
2022-02-22	01:00 - 02:00	169.72	169.72	140.38	169.72	134.26	82.14
2022-02-22	02:00 - 03:00	165.3	164.47	143.68	165.3	99	80.34
2022-02-22	03:00 - 04:00	163.06	163.06	150	163.06	49	79.9
2022-02-22	04:00 - 05:00	158	158	150.15	158	25	88.16
2022-02-22	05:00 - 06:00	164.39	164.39	150.85	164.39	25	95.36
2022-02-22	06:00 - 07:00	190.01	190.01	175.53	192	58.88	117.86
2022-02-22	07:00 - 08:00	200.86	200.86	203.34	203	153.16	185.78
2022-02-22	08:00 - 09:00	211.59	211.59	211.59	211.59	203.46	211.59
2022-02-22	09:00 - 10:00	199.63	199.63	194.53	200	205.08	180.27
2022-02-22	10:00 - 11:00	191.63	191.63	166.27	191.63	214	144.08
2022-02-22	11:00 - 12:00	174.38	175.99	153.37	174.38	188	135.04
2022-02-22	12:00 - 13:00	171.33	171.33	147.08	171.33	177	121.25
2022-02-22	13:00 - 14:00	160	164.37	145.44	160	176	117.66
2022-02-22	14:00 - 15:00	144.82	170.4	137	144.82	152.62	118.87
2022-02-22	15:00 - 16:00	140	181.62	138.29	140	145	125.29
2022-02-22	16:00 - 17:00	139.67	186.58	139.89	141.5	145	136.7
2022-02-22	17:00 - 18:00	159.64	205.3	159.81	160	168.59	155.21
2022-02-22	18:00 - 19:00	182.61	232.51	185.64	203.81	214.51	162.62
2022-02-22	19:00 - 20:00	211.57	245	186.89	215	265	135.49
2022-02-22	20:00 - 21:00	193.66	211.02	162.96	221.7	246.88	108.62
2022-02-22	21:00 - 22:00	173.44	185.63	146.9	211.8	216.5	100.54
2022-02-22	22:00 - 23:00	181.77	181.77	148.91	197.72	216.38	99.99
2022-02-22	23:00 - 00:00	176.4	176.4	150	176.4	175.71	85.08
2022-02-23	00:00 - 01:00	178.55	178.55	154.29	178.55	150	81.79
2022-02-23	01:00 - 02:00	172.87	172.87	154.2	172.87	141.52	78.96
2022-02-23	02:00 - 03:00	167.5	167.5	178.02	167.5	120	82.28
2022-02-23	03:00 - 04:00	163.59	163.59	171.62	163.59	96.25	88.34
2022-02-23	04:00 - 05:00	163.07	163.07	180.2	163.07	73.87	97.32
2022-02-23	05:00 - 06:00	169.55	169.55	167.31	169.55	62.85	101.7
2022-02-23	06:00 - 07:00	201.58	201.58	191.23	201.58	73.1	118.36
2022-02-23	07:00 - 08:00	211.93	212.7	229.83	211.93	120	147.54
2022-02-23	08:00 - 09:00	216.82	235	247.05	216.82	167	155.03
2022-02-23	09:00 - 10:00	214.72	214.72	191.06	214.72	215	126.44
2022-02-23	10:00 - 11:00	205.51	205.51	163.41	205.51	206.01	109.43
2022-02-23	11:00 - 12:00	193.5	193.5	148.06	194.86	187.84	103.51
2022-02-23	12:00 - 13:00	183.9	183.9	136.55	183.9	172.19	89.9
2022-02-23	13:00 - 14:00	177.89	177.89	133.58	177.89	170	89.9
2022-02-23	14:00 - 15:00	167.38	179.6	133.73	167.38	161.56	100.9
2022-02-23	15:00 - 16:00	161.92	180.9	135.66	170	162.93	109.49
2022-02-23	16:00 - 17:00	162.8	192.49	162.8	180	174	162.8
2022-02-23	17:00 - 18:00	205.72	205.72	205.72	205.72	200.16	205.72
2022-02-23	18:00 - 19:00	230	244.44	230	230	232.83	230
2022-02-23	19:00 - 20:00	236.86	245	236.86	236.86	243	236.86
2022-02-23	20:00 - 21:00	212.24	212.24	195.6	244.08	216	187.04
2022-02-23	21:00 - 22:00	178.94	196.7	158.7	223.11	192.3	164.6
2022-02-23	22:00 - 23:00	186.7	188	140	213.21	189	146.62
2022-02-23	23:00 - 00:00	181.55	181.55	129	207.99	170.1	107.6
2022-02-24	00:00 - 01:00	184.7	184.7	95.25	210.61	155	115.07
2022-02-24	01:00 - 02:00	162.27	183.5	93.27	208.12	145.07	113.04
2022-02-24	02:00 - 03:00	162.82	180.79	136.51	200.39	142.76	110.33
2022-02-24	03:00 - 04:00	162.37	180.79	135.71	197.75	125	109.29
2022-02-24	04:00 - 05:00	150.08	181.5	131.13	201.2	120.72	112.36
2022-02-24	05:00 - 06:00	164.94	190.45	140.64	204.73	115.29	116.77
2022-02-24	06:00 - 07:00	170.2	218	167.9	211.79	139.62	168.5
2022-02-24	07:00 - 08:00	211.06	230.55	205	218.75	158.45	184.77
2022-02-24	08:00 - 09:00	234.49	260.7	198.87	234.49	226.82	160
2022-02-24	09:00 - 10:00	220.09	229.4	175	220.09	254.75	137.34
2022-02-24	10:00 - 11:00	213.91	213.91	174.67	213.91	244.95	117.47
2022-02-24	11:00 - 12:00	190.69	209.61	164.26	212.01	199	112.78
2022-02-24	12:00 - 13:00	195.06	198.61	164.82	210.67	180.98	107.58
2022-02-24	13:00 - 14:00	191.09	195.39	164.45	208.12	172.74	105.02
2022-02-24	14:00 - 15:00	186.35	204.21	163.03	210	166.16	105.1
2022-02-24	15:00 - 16:00	163.17	210	167.01	195	163.5	112.4
2022-02-24	16:00 - 17:00	165.15	227.91	183.32	178.3	179.96	113.73
2022-02-24	17:00 - 18:00	164.46	266	172.19	190.1	196.68	146.57
2022-02-24	18:00 - 19:00	203.79	274	210.76	203.79	224.26	155.38
2022-02-24	19:00 - 20:00	220.36	274	161.66	220.36	255	134.74
2022-02-24	20:00 - 21:00	215.74	266	169.5	215.74	225.12	110.07
2022-02-24	21:00 - 22:00	200.54	230.55	200.29	210.4	194.04	104.53
2022-02-24	22:00 - 23:00	194.43	218	172.61	194.43	179.42	109.95
2022-02-24	23:00 - 00:00	163.71	209.99	143.84	163.71	155.12	98.51
2022-02-25	00:00 - 01:00	230	246.8	192.84	230	199.98	94.78
2022-02-25	01:00 - 02:00	193.16	245	159.5	193.16	179.03	100.4
2022-02-25	02:00 - 03:00	179.7	237.6	151	179.7	182.51	98.67
2022-02-25	03:00 - 04:00	159.99	235	141.09	159.99	168.51	99.61
2022-02-25	04:00 - 05:00	153.32	235	137.85	153.32	175	100.25
2022-02-25	05:00 - 06:00	170	269.9	149.12	170	215.7	95.98
2022-02-25	06:00 - 07:00	203.75	300	236.9	203.75	234.76	116.99
2022-02-25	07:00 - 08:00	285.41	322.97	302	267.18	295.12	133.53
2022-02-25	08:00 - 09:00	287.05	330	236.1	271.46	324	125.02
2022-02-25	09:00 - 10:00	294.42	294.56	236.1	270.59	350	107.16
2022-02-25	10:00 - 11:00	264.02	275	150	264.02	325	98.38
2022-02-25	11:00 - 12:00	246.14	273.98	184.64	246.14	315.5	100.25
2022-02-25	12:00 - 13:00	252.21	268.99	169.09	252.21	350	89.93
2022-02-25	13:00 - 14:00	240.3	263.7	165.48	240.3	315	97.07
2022-02-25	14:00 - 15:00	237.5	271.22	175.42	237.5	286.04	93.67
2022-02-25	15:00 - 16:00	232.28	275.07	164.62	232.28	260.33	98.52
2022-02-25	16:00 - 17:00	240	290.5	202.8	240	250	119.54
2022-02-25	17:00 - 18:00	260.68	332.38	338.03	260.68	292.31	146.87
2022-02-25	18:00 - 19:00	298.34	349	372.38	277.71	361.72	190.05
2022-02-25	19:00 - 20:00	349	349	463.29	300	351	198.07
2022-02-25	20:00 - 21:00	292.32	322.05	391.51	292.32	265	160.68
2022-02-25	21:00 - 22:00	278.29	290.81	352	278.29	255	145.54
2022-02-25	22:00 - 23:00	273.56	275.45	378.8	273.56	223.32	135.13
2022-02-25	23:00 - 00:00	268.99	268.99	373.3	268.99	205.73	132.89
2022-02-26	00:00 - 01:00	285.41	285.41	294	285.41	189.23	150.09
2022-02-26	01:00 - 02:00	265	267.37	236.3	265	150	152.6
2022-02-26	02:00 - 03:00	259.73	261.13	257.96	259.73	100.6	174.05
2022-02-26	03:00 - 04:00	246	261.13	236.03	246	62	187.92
2022-02-26	04:00 - 05:00	230.3	261.13	252.34	237.14	35	190.69
2022-02-26	05:00 - 06:00	237.17	262.63	237.17	237.17	25	237.17
2022-02-26	06:00 - 07:00	249.98	265.21	249.98	249.98	14.07	249.98
2022-02-26	07:00 - 08:00	263.46	278.06	263.46	263.46	15.7	263.46
2022-02-26	08:00 - 09:00	275.57	278.06	275.57	274.5	29	275.57
2022-02-26	09:00 - 10:00	267.37	267.37	267.37	267.37	147.77	267.37
2022-02-26	10:00 - 11:00	245.75	245.75	245.75	247.49	227.37	245.75
2022-02-26	11:00 - 12:00	213.02	213.02	213.02	246	206.94	213.02
2022-02-26	12:00 - 13:00	196.64	196.64	196.64	243.48	180.05	196.64
2022-02-26	13:00 - 14:00	178.97	180.33	178.97	240.28	168.91	178.97
2022-02-26	14:00 - 15:00	177.04	181.95	177.04	239.9	164.74	177.04
2022-02-26	15:00 - 16:00	197.47	197.47	197.47	239.5	159.15	197.47
2022-02-26	16:00 - 17:00	225.08	225.08	225.08	239.6	155	225.08
2022-02-26	17:00 - 18:00	259.9	262.39	259.9	259.9	208.21	259.9
2022-02-26	18:00 - 19:00	299	299	299	299	260.87	299
2022-02-26	19:00 - 20:00	300.7	300.7	300.7	300.7	278	300.7
2022-02-26	20:00 - 21:00	277.91	280	277.91	297.01	187	277.91
2022-02-26	21:00 - 22:00	235.8	265.21	235.8	300	184.3	235.8
2022-02-26	22:00 - 23:00	242.15	245	242.15	266.77	159.69	242.15
2022-02-26	23:00 - 00:00	212.09	224.9	212.09	261.3	128	212.09
2022-02-27	00:00 - 01:00	195.65	200.33	195.65	256.07	127.78	195.65
2022-02-27	01:00 - 02:00	180.7	186.05	180.7	249.11	135.46	180.7
2022-02-27	02:00 - 03:00	174.44	178.29	174.44	225	159.06	174.44
2022-02-27	03:00 - 04:00	172.31	178.29	172.31	220.5	166.8	172.31
2022-02-27	04:00 - 05:00	174.5	174.5	174.5	225	171	174.5
2022-02-27	05:00 - 06:00	177.1	177.1	177.1	231.29	180	177.1
2022-02-27	06:00 - 07:00	186.05	186.05	186.05	250.85	202.04	186.05
2022-02-27	07:00 - 08:00	191.54	191.54	191.54	255.2	225.41	191.54
2022-02-27	08:00 - 09:00	191.54	191.54	190.34	252.59	239.33	189.37
2022-02-27	09:00 - 10:00	196.64	196.64	182.28	254.33	259.5	173.75
2022-02-27	10:00 - 11:00	186.05	186.05	133.87	253.46	298.52	154.07
2022-02-27	11:00 - 12:00	182.07	182.07	129.4	247.38	273.12	144.76
2022-02-27	12:00 - 13:00	186.05	186.05	146.78	235.01	230.98	116.53
2022-02-27	13:00 - 14:00	153.76	153.76	89.37	247.28	220.8	114
2022-02-27	14:00 - 15:00	111.68	167.36	111.68	247.08	216	111.68
2022-02-27	15:00 - 16:00	151.54	177	151.54	209.14	194.31	151.54
2022-02-27	16:00 - 17:00	176.15	192.24	176.15	209.14	148.82	176.15
2022-02-27	17:00 - 18:00	229.9	229.9	229.9	229.9	188.61	229.9
2022-02-27	18:00 - 19:00	275.76	275.76	275.76	275.76	255.05	275.76
2022-02-27	19:00 - 20:00	279.84	279.84	283.35	300	265.85	274.5
2022-02-27	20:00 - 21:00	268.39	268.39	283.35	350	259.64	220.7
2022-02-27	21:00 - 22:00	225.49	252.1	220.82	350	181.31	197.8
2022-02-27	22:00 - 23:00	240	240	246.93	310.01	138.31	197.78
2022-02-27	23:00 - 00:00	210.12	210.12	202.9	280	100	197.22
2022-02-28	00:00 - 01:00	204.01	204.01	161.91	295	137.27	177.39
2022-02-28	01:00 - 02:00	202.79	202.79	158.29	286.83	145.02	174.06
2022-02-28	02:00 - 03:00	202.68	202.68	193.68	282.49	161	185.57
2022-02-28	03:00 - 04:00	196.33	196.33	168.34	282.16	155	178.26
2022-02-28	04:00 - 05:00	197	197	197	277.73	167.56	197
2022-02-28	05:00 - 06:00	217	217	217	281.05	196.45	217
2022-02-28	06:00 - 07:00	284.97	284.97	284.97	286.54	247.04	284.97
2022-02-28	07:00 - 08:00	322.9	322.9	322.9	322.9	299	322.9
2022-02-28	08:00 - 09:00	308.9	308.9	308.9	308.9	275	308.9
2022-02-28	09:00 - 10:00	278.4	278.4	291.85	284.05	283.16	267.3
2022-02-28	10:00 - 11:00	258.45	263.94	200.35	258.45	278.6	163.82
2022-02-28	11:00 - 12:00	221.3	263.91	122.65	221.3	264.79	145.55
2022-02-28	12:00 - 13:00	224	224	108.12	224	249.4	137.09
2022-02-28	13:00 - 14:00	221.88	224.19	131.71	221.88	249.4	135.4
2022-02-28	14:00 - 15:00	220	237.8	170.86	220	257.04	141.17
2022-02-28	15:00 - 16:00	218.97	258.97	204.45	218.97	259	198.24
2022-02-28	16:00 - 17:00	253.79	258.97	253.79	253.79	252.5	253.79
2022-02-28	17:00 - 18:00	280.56	280.56	280.56	280.56	300	280.56
2022-02-28	18:00 - 19:00	300	300	300	300	330.02	300
2022-02-28	19:00 - 20:00	315.51	315.51	350	318.73	367.1	282.19
2022-02-28	20:00 - 21:00	296.08	296.08	242.33	346	341	207.32
2022-02-28	21:00 - 22:00	271.4	271.4	202.13	324.09	293.24	137.24
2022-02-28	22:00 - 23:00	266.7	266.7	211.98	291.18	256.06	163.3
2022-02-28	23:00 - 00:00	259.25	259.25	190.93	280	226.34	140.09
2022-03-01	00:00 - 01:00	259.96	259.96	199.74	268.9	255.84	143.17
2022-03-01	01:00 - 02:00	255.93	255.93	200.12	258.46	262.16	143.15
2022-03-01	02:00 - 03:00	241.01	241.01	192.59	241.01	260.45	149.74
2022-03-01	03:00 - 04:00	224	224	198.66	224	249	163.5
2022-03-01	04:00 - 05:00	221	221	204.88	221	244.99	173.15
2022-03-01	05:00 - 06:00	231.31	231.31	207.45	231.31	246.58	194.03
2022-03-01	06:00 - 07:00	268.04	277.91	268.04	268.04	274.23	268.04
2022-03-01	07:00 - 08:00	299.02	299.02	289.67	299.02	300	286.73
2022-03-01	08:00 - 09:00	301.4	301.4	319.07	301.4	330.75	284.91
2022-03-01	09:00 - 10:00	294.6	301.4	285.4	294.6	332	217.58
2022-03-01	10:00 - 11:00	265.02	271.29	230	265.02	312.95	179.33
2022-03-01	11:00 - 12:00	230	266.7	224.33	230	290.51	222.33
2022-03-01	12:00 - 13:00	225.8	238.7	220	225.8	282	220
2022-03-01	13:00 - 14:00	221.5	238.4	221.5	221.5	285	221.5
2022-03-01	14:00 - 15:00	235.02	248.99	235.02	221.99	286.23	235.02
2022-03-01	15:00 - 16:00	261.24	261.24	261.24	220.98	283.71	261.24
2022-03-01	16:00 - 17:00	283.2	283.2	283.2	221.99	296	283.2
2022-03-01	17:00 - 18:00	315.87	315.87	315.87	258.46	343	315.87
2022-03-01	18:00 - 19:00	362.75	362.75	362.75	282.49	378.67	362.75
2022-03-01	19:00 - 20:00	354.11	354.11	354.11	314.01	408	354.11
2022-03-01	20:00 - 21:00	315.87	315.87	315.87	315.87	325	315.87
2022-03-01	21:00 - 22:00	286	286	286	294.01	281.79	286
2022-03-01	22:00 - 23:00	266.94	266.94	266.94	267.16	270.52	266.94
2022-03-01	23:00 - 00:00	260.79	260.79	250.5	260.79	251.01	245.47
2022-03-02	00:00 - 01:00	251.04	251.04	251.04	251.04	243.53	251.04
2022-03-02	01:00 - 02:00	248.43	248.43	248.43	248.43	228.54	248.43
2022-03-02	02:00 - 03:00	242.06	242.06	242.06	242.06	212.47	242.06
2022-03-02	03:00 - 04:00	233.14	233.14	233.14	233.14	202	233.14
2022-03-02	04:00 - 05:00	233.62	233.62	233.62	233.62	201.63	233.62
2022-03-02	05:00 - 06:00	250	250	250	250	202.71	250
2022-03-02	06:00 - 07:00	278.54	278.54	270.07	267.32	221.35	291.55
2022-03-02	07:00 - 08:00	317.33	329.07	298.7	295	245	329.07
2022-03-02	08:00 - 09:00	331.95	337.09	325.7	305	273	337.09
2022-03-02	09:00 - 10:00	298.1	298.1	298.1	294.27	287.85	298.1
2022-03-02	10:00 - 11:00	268.3	268.3	262.32	268.3	266.82	267.85
2022-03-02	11:00 - 12:00	256.41	260	254.04	256.41	264	257.95
2022-03-02	12:00 - 13:00	246.25	246.25	240.55	246.25	264	245.82
2022-03-02	13:00 - 14:00	230.89	234.99	229.31	225.9	261.91	234.99
2022-03-02	14:00 - 15:00	234.93	246.42	234.41	208.32	257.29	236.29
2022-03-02	15:00 - 16:00	245.96	265.22	243.98	204.15	258	249.66
2022-03-02	16:00 - 17:00	260.72	275	259.59	206.64	256.11	272.58
2022-03-02	17:00 - 18:00	297.62	316.56	293.8	225	280.22	316.56
2022-03-02	18:00 - 19:00	361.13	384.83	356	258.62	308.53	384.83
2022-03-02	19:00 - 20:00	383.34	385	359.86	284.24	332	385
2022-03-02	20:00 - 21:00	310.66	322.82	304.3	297	295	321.09
2022-03-02	21:00 - 22:00	279.99	287.06	274.93	279.99	265.41	288.47
2022-03-02	22:00 - 23:00	265.78	265.78	265.78	265.78	265.41	265.78
2022-03-02	23:00 - 00:00	250.25	250.25	249.5	250.25	244	249.66
2022-03-03	00:00 - 01:00	331.16	344.78	331.16	331.16	290.5	331.16
2022-03-03	01:00 - 02:00	322.53	322.53	322.53	322.53	284	322.53
2022-03-03	02:00 - 03:00	316	316.88	316	316	282	316
2022-03-03	03:00 - 04:00	307.01	307.01	307.01	307.01	272.89	307.01
2022-03-03	04:00 - 05:00	307.3	307.3	307.3	307.3	279	307.3
2022-03-03	05:00 - 06:00	332.27	332.27	332.27	332.27	288.88	332.27
2022-03-03	06:00 - 07:00	370.78	371.31	370.41	369.69	344.61	371.41
2022-03-03	07:00 - 08:00	405	405	405	395.01	399.62	405
2022-03-03	08:00 - 09:00	400	400	400	400	419.94	400
2022-03-03	09:00 - 10:00	363.17	375	365.47	363.17	418.6	359.96
2022-03-03	10:00 - 11:00	326.79	370.31	309.17	359.15	441.02	294.76
2022-03-03	11:00 - 12:00	329.03	361.18	270.4	356.98	418.64	276.94
2022-03-03	12:00 - 13:00	329.26	350.88	298.78	353.5	422.86	266.04
2022-03-03	13:00 - 14:00	315.06	348.33	300.1	349.15	438.56	269.92
2022-03-03	14:00 - 15:00	301.15	363.55	296.65	324.09	438.56	293.02
2022-03-03	15:00 - 16:00	319.58	368.3	319.58	319.58	400.76	319.58
2022-03-03	16:00 - 17:00	336.53	375	336.53	336.53	364.92	336.53
2022-03-03	17:00 - 18:00	398.53	398.53	398.53	345	420.28	398.53
2022-03-03	18:00 - 19:00	410	407	410	350	483	410
2022-03-03	19:00 - 20:00	405.05	405.05	405.05	358.05	619.99	405.05
2022-03-03	20:00 - 21:00	390	390	390	360.46	530	390
2022-03-03	21:00 - 22:00	350	369.3	350	350	438.56	350
2022-03-03	22:00 - 23:00	333.88	363.97	333.88	329.92	376.47	333.88
2022-03-03	23:00 - 00:00	319.9	352.33	319.9	260	376.17	319.9
2022-03-04	00:00 - 01:00	351.07	374	351.07	350	422.47	351.07
2022-03-04	01:00 - 02:00	346.6	366.7	346.6	270.14	393.72	346.6
2022-03-04	02:00 - 03:00	329.4	337.63	329.4	269.5	387.84	329.4
2022-03-04	03:00 - 04:00	304.05	329	304.05	267.39	373.1	304.05
2022-03-04	04:00 - 05:00	315	337.7	315	264.61	352.79	315
2022-03-04	05:00 - 06:00	349.07	366.87	349.07	266.75	370	349.07
2022-03-04	06:00 - 07:00	398.6	398.6	398.6	269.6	397	398.6
2022-03-04	07:00 - 08:00	410	410	410	372.76	405.15	410
2022-03-04	08:00 - 09:00	410.05	410.05	410.05	381.81	441	410.05
2022-03-04	09:00 - 10:00	385.16	407.5	385.16	375	433.02	385.16
2022-03-04	10:00 - 11:00	373.95	395.23	381.51	371.33	436	362.95
2022-03-04	11:00 - 12:00	351.1	381.6	352	330.08	422.73	349.78
2022-03-04	12:00 - 13:00	343.71	374.4	324.41	343.71	513.51	310.69
2022-03-04	13:00 - 14:00	309.97	375	315	309.97	531	292.16
2022-03-04	14:00 - 15:00	316.3	375.75	316.3	316.3	447.2	307.43
2022-03-04	15:00 - 16:00	331.91	381.6	331.48	331.91	423	329.95
2022-03-04	16:00 - 17:00	355.77	395.15	355.77	355.77	411.13	355.77
2022-03-04	17:00 - 18:00	380.94	406	380.94	380.94	453.74	380.94
2022-03-04	18:00 - 19:00	410	410	410	392.91	578	410
2022-03-04	19:00 - 20:00	410	410	410	410	668	410
2022-03-04	20:00 - 21:00	400.08	405.22	400.08	400.08	593.68	400.08
2022-03-04	21:00 - 22:00	390.2	395.23	396.64	390.2	438.15	381.83
2022-03-04	22:00 - 23:00	384.6	384.6	404.43	384.6	435.72	359.07
2022-03-04	23:00 - 00:00	371.33	371.33	379.33	371.33	400.26	361.01
2022-03-05	00:00 - 01:00	376.5	376.5	386.91	376.5	417.99	363.87
2022-03-05	01:00 - 02:00	360	360	360	360	405.57	360
2022-03-05	02:00 - 03:00	350	350	350	350	400.15	350
2022-03-05	03:00 - 04:00	330	345.62	330	330	376	330
2022-03-05	04:00 - 05:00	338.85	338.85	338.85	338.85	350.67	338.85
2022-03-05	05:00 - 06:00	347.04	347.04	347.04	347.04	347	347.04
2022-03-05	06:00 - 07:00	369	369	369	369	349.82	369
2022-03-05	07:00 - 08:00	378.1	385	378.1	378.1	369	378.1
2022-03-05	08:00 - 09:00	370.53	403	370.53	370.53	390.9	370.53
2022-03-05	09:00 - 10:00	369.14	391	402.4	370	383.4	322.34
2022-03-05	10:00 - 11:00	359.45	360.2	409.3	365.04	408.22	293.81
2022-03-05	11:00 - 12:00	327.33	346.9	355.87	362.11	430	290.57
2022-03-05	12:00 - 13:00	326.18	330.44	301.65	360	421	279.3
2022-03-05	13:00 - 14:00	302.01	313	314	365.04	450.58	260.35
2022-03-05	14:00 - 15:00	265.53	313	264.73	362.11	420.7	260.56
2022-03-05	15:00 - 16:00	301.36	321.8	301.36	311	395.9	301.36
2022-03-05	16:00 - 17:00	339.99	347.47	339.99	343.5	386.55	339.99
2022-03-05	17:00 - 18:00	385.63	385.63	385.63	385.63	400.1	385.63
2022-03-05	18:00 - 19:00	405.78	405.78	405.78	405.78	450	405.78
2022-03-05	19:00 - 20:00	409.3	409.3	409.3	409.3	556	409.3
2022-03-05	20:00 - 21:00	400	405.03	400	400	443.1	400
2022-03-05	21:00 - 22:00	377.25	391	377.25	390.51	407.46	377.25
2022-03-05	22:00 - 23:00	369.63	369.63	369.63	382.11	394.6	369.63
2022-03-05	23:00 - 00:00	362.4	362.4	362.4	365.04	376.7	362.4
2022-03-06	00:00 - 01:00	390.61	405.22	390.61	390.61	443.93	390.61
2022-03-06	01:00 - 02:00	353	374	353	353	427.49	353
2022-03-06	02:00 - 03:00	345.16	364	345.16	345.16	425.67	345.16
2022-03-06	03:00 - 04:00	334.21	347.4	334.21	334.21	388.06	334.21
2022-03-06	04:00 - 05:00	339.44	341.69	339.44	339.44	374.61	339.44
2022-03-06	05:00 - 06:00	342.09	350.01	342.09	342.09	374.61	342.09
2022-03-06	06:00 - 07:00	350.13	374.99	350	350.13	375	350.06
2022-03-06	07:00 - 08:00	365.86	366.9	315	365.86	391	340.44
2022-03-06	08:00 - 09:00	353	353	320	353	382.29	336.52
2022-03-06	09:00 - 10:00	390.36	390.36	284.47	390.36	391.98	210.01
2022-03-06	10:00 - 11:00	351.07	351.07	185.24	351.07	422.17	259.02
2022-03-06	11:00 - 12:00	346.25	346.25	205.36	346.25	441.8	268.05
2022-03-06	12:00 - 13:00	350.25	350.25	246.26	350.25	468.17	279
2022-03-06	13:00 - 14:00	309.96	343	202.35	338.54	511.22	249.18
2022-03-06	14:00 - 15:00	276.81	330.07	223.39	350	529	246.29
2022-03-06	15:00 - 16:00	293.15	342.98	276.93	338.54	499	281.41
2022-03-06	16:00 - 17:00	308.27	405.23	308.09	339.61	435.11	308.1
2022-03-06	17:00 - 18:00	385.16	410	385.16	385.16	442.03	385.16
2022-03-06	18:00 - 19:00	435.08	434.06	435.08	435.08	567	435.08
2022-03-06	19:00 - 20:00	454.28	451.3	454.28	454.28	661.13	454.28
2022-03-06	20:00 - 21:00	436.35	436.35	436.35	470.01	520.78	436.35
2022-03-06	21:00 - 22:00	412.02	412.02	412.02	470.01	440	412.02
2022-03-06	22:00 - 23:00	412.02	412.02	412.02	454.09	448.99	412.02
2022-03-06	23:00 - 00:00	411.65	411.65	411.65	450	413.9	411.65
2022-03-07	00:00 - 01:00	377.56	405.51	377.56	441.85	470.55	377.56
2022-03-07	01:00 - 02:00	369.83	405	369.83	426.46	436.11	369.83
2022-03-07	02:00 - 03:00	368.94	394.69	368.94	416.67	448.88	368.94
2022-03-07	03:00 - 04:00	359.21	390.99	359.21	400	401	359.21
2022-03-07	04:00 - 05:00	361.71	400	361.71	400	375	361.71
2022-03-07	05:00 - 06:00	397.23	407	397.23	426.46	364.12	397.23
2022-03-07	06:00 - 07:00	465.77	465.77	465.77	465.77	406.06	465.77
2022-03-07	07:00 - 08:00	512.36	512.36	512.36	500	473.03	512.36
2022-03-07	08:00 - 09:00	515.01	520.9	515.01	500	561.59	515.01
2022-03-07	09:00 - 10:00	483	483	483	483	636	483
2022-03-07	10:00 - 11:00	449.03	449.03	380	451	581	390.61
2022-03-07	11:00 - 12:00	418.17	430	311.12	450.05	450	341.84
2022-03-07	12:00 - 13:00	413.74	413.74	355.16	450	400	340.22
2022-03-07	13:00 - 14:00	354.6	412.06	373.91	447.48	411.6	320.8
2022-03-07	14:00 - 15:00	338.65	415.9	338.65	426.46	372.17	312.82
2022-03-07	15:00 - 16:00	352.54	430.32	351.96	382.72	347.32	351.54
2022-03-07	16:00 - 17:00	400	445.21	400	400	320	400
2022-03-07	17:00 - 18:00	450	500	449.78	450	369.82	450.39
2022-03-07	18:00 - 19:00	484.95	583	480.81	472.5	425	507.54
2022-03-07	19:00 - 20:00	512.44	583	506.33	500	457	522.91
2022-03-07	20:00 - 21:00	475	529.99	475	475	440	475
2022-03-07	21:00 - 22:00	439.94	500	438.36	450	395.94	434.97
2022-03-07	22:00 - 23:00	426.46	450.5	430	426.46	355	415.42
2022-03-07	23:00 - 00:00	379.02	417.38	361.47	379.02	261.35	367.72
2022-03-08	00:00 - 01:00	450.95	572.38	449.12	450.95	127.68	456.05
2022-03-08	01:00 - 02:00	449.5	543.8	449.5	449.5	121	449.5
2022-03-08	02:00 - 03:00	449.5	527.84	449.5	449.5	63	449.5
2022-03-08	03:00 - 04:00	424.88	519.02	424.88	424.88	1	424.88
2022-03-08	04:00 - 05:00	429.89	515	425.6	429.89	0	437.51
2022-03-08	05:00 - 06:00	449.6	566.06	445.14	449.6	0	457.57
2022-03-08	06:00 - 07:00	582.48	622.3	564.23	550	0	622.3
2022-03-08	07:00 - 08:00	690	690	690	600	59	690
2022-03-08	08:00 - 09:00	650	690	650	645	215.93	650
2022-03-08	09:00 - 10:00	601	669.33	500	601	222.68	541.51
2022-03-08	10:00 - 11:00	582	599.97	165.75	582	245.76	353.31
2022-03-08	11:00 - 12:00	548.09	572.38	157.42	548.09	241	333.83
2022-03-08	12:00 - 13:00	515.4	566.06	155.15	515.4	310	316.52
2022-03-08	13:00 - 14:00	438.2	541.89	179.58	460	317.75	294.77
2022-03-08	14:00 - 15:00	424.8	566.06	254.76	449.9	278.8	310.6
2022-03-08	15:00 - 16:00	418.4	570	342.9	449.6	233.74	366.99
2022-03-08	16:00 - 17:00	514.31	580	512.17	514.31	233.74	514.31
2022-03-08	17:00 - 18:00	603.08	608.31	603.08	603.08	250.8	603.08
2022-03-08	18:00 - 19:00	674.93	674.93	674.93	651	355	674.93
2022-03-08	19:00 - 20:00	700	700	700	700	433	700
2022-03-08	20:00 - 21:00	654.91	654.91	671.85	654.91	489.31	619.92
2022-03-08	21:00 - 22:00	580.32	582.22	525.93	651	414.48	542.9
2022-03-08	22:00 - 23:00	577.47	577.47	555.98	650	326.23	492.05
2022-03-08	23:00 - 00:00	566.06	566.06	539.4	600	214.57	399.73
2022-03-09	00:00 - 01:00	468.46	468.46	450.23	510.26	195.04	430.07
2022-03-09	01:00 - 02:00	450.01	450.01	427.17	450.01	150.75	408.91
2022-03-09	02:00 - 03:00	425	425	421.32	425	99.69	418.38
2022-03-09	03:00 - 04:00	420.03	420.03	420.03	420.03	83.9	420.03
2022-03-09	04:00 - 05:00	420.03	420.03	420.03	420.03	65	420.03
2022-03-09	05:00 - 06:00	440	444.65	440	440	65	440
2022-03-09	06:00 - 07:00	523.76	523.76	523.76	523.76	99	523.76
2022-03-09	07:00 - 08:00	579.45	579.45	579.45	579.45	179.46	579.45
2022-03-09	08:00 - 09:00	554.76	554.76	554.76	554.76	304.84	554.76
2022-03-09	09:00 - 10:00	504.54	529.91	500	504.54	388	449.99
2022-03-09	10:00 - 11:00	439.6	501.63	389	439.6	448.5	389
2022-03-09	11:00 - 12:00	398.12	468.29	398.12	398.12	478.92	350.83
2022-03-09	12:00 - 13:00	359.71	425.06	359.71	359.71	487.75	305.11
2022-03-09	13:00 - 14:00	356.74	420.03	356.74	356.74	521.54	316.75
2022-03-09	14:00 - 15:00	368.98	417.29	354.15	368.98	505.85	341.86
2022-03-09	15:00 - 16:00	393.13	438.52	382.44	393.13	520	382.44
2022-03-09	16:00 - 17:00	425.09	475.01	425.09	425.09	590	425.09
2022-03-09	17:00 - 18:00	529.43	529.43	529.43	518.42	599	529.43
2022-03-09	18:00 - 19:00	574.93	574.93	574.93	549.73	640	574.93
2022-03-09	19:00 - 20:00	605	605	605	605	705.47	605
2022-03-09	20:00 - 21:00	534.65	534.65	540.03	560	705.47	528.03
2022-03-09	21:00 - 22:00	448.75	498	448.75	549.73	624	448.75
2022-03-09	22:00 - 23:00	449.06	480	449.06	523.76	549	449.06
2022-03-09	23:00 - 00:00	425.89	450.08	432	475.44	600.71	418.45
2022-03-10	00:00 - 01:00	372.89	395.55	393.87	378	381	350
2022-03-10	01:00 - 02:00	320	342.32	320	320.93	438.79	320
2022-03-10	02:00 - 03:00	321.59	332	321.59	321.59	416.34	321.59
2022-03-10	03:00 - 04:00	310.09	332	310.09	319.9	398	310.09
2022-03-10	04:00 - 05:00	310.07	332	310.07	319.9	378	310.07
2022-03-10	05:00 - 06:00	335.01	380.55	335.01	335.01	361.81	335.01
2022-03-10	06:00 - 07:00	414.66	414.66	414.66	414.66	385.16	414.66
2022-03-10	07:00 - 08:00	436.06	436.06	436.06	436.06	410.52	436.06
2022-03-10	08:00 - 09:00	452.69	452.69	406.49	452.69	474.3	421.17
2022-03-10	09:00 - 10:00	422.6	429.9	320	422.6	437.59	311.99
2022-03-10	10:00 - 11:00	400.95	400.95	268	400.95	387	240.33
2022-03-10	11:00 - 12:00	356.35	387.07	210	356.35	357	199.82
2022-03-10	12:00 - 13:00	361.4	361.4	200	361.4	326.56	171.7
2022-03-10	13:00 - 14:00	345.92	356.03	297.3	345.92	305	150.01
2022-03-10	14:00 - 15:00	320.93	361.69	310.28	320.93	279.64	162.66
2022-03-10	15:00 - 16:00	320	375.61	300.1	320	258.91	199.85
2022-03-10	16:00 - 17:00	319.6	391.93	346.02	319.6	254.13	276.58
2022-03-10	17:00 - 18:00	387.01	418.35	387.01	387.01	287.39	379.95
2022-03-10	18:00 - 19:00	415.64	470.5	415.64	415.64	345	412.4
2022-03-10	19:00 - 20:00	443.75	480	509.1	443.75	357	326.39
2022-03-10	20:00 - 21:00	430.01	430.01	460	430.01	347.38	179.01
2022-03-10	21:00 - 22:00	373.49	403.35	424	408.29	275	173.6
2022-03-10	22:00 - 23:00	323.25	391.22	392.3	323.25	250.12	172.74
2022-03-10	23:00 - 00:00	319.5	372.31	260	319.5	230.29	123.93
2022-03-11	00:00 - 01:00	270	341.29	211.06	270	175	88.96
2022-03-11	01:00 - 02:00	249.99	336.76	200.99	249.99	149.72	91.02
2022-03-11	02:00 - 03:00	232.68	334.19	191.85	230.22	117.59	88.93
2022-03-11	03:00 - 04:00	193.87	332.52	173.86	193.87	90	97.03
2022-03-11	04:00 - 05:00	144.8	336.15	145.65	144.8	80.08	91.15
2022-03-11	05:00 - 06:00	169.96	345.95	167.11	169.96	83.18	109.92
2022-03-11	06:00 - 07:00	288.66	388.93	233.13	269.4	121	172.57
2022-03-11	07:00 - 08:00	303.81	430	282.1	302.95	222.16	185.06
2022-03-11	08:00 - 09:00	311.53	430	257.8	311.53	294.75	112.35
2022-03-11	09:00 - 10:00	309.41	415.23	68.59	309.41	331	67.3
2022-03-11	10:00 - 11:00	300.01	355.69	39	300.01	325	23.07
2022-03-11	11:00 - 12:00	273.94	345.95	-20	273.94	304.88	15.52
2022-03-11	12:00 - 13:00	277.17	330	-40	277.17	323	10.1
2022-03-11	13:00 - 14:00	270	327.26	-10	270	320	0.1
2022-03-11	14:00 - 15:00	274.4	331.79	162.15	274.4	297	0.08
2022-03-11	15:00 - 16:00	271.99	336.76	166.08	271.99	280	10.04
2022-03-11	16:00 - 17:00	274.73	358.69	155.02	274.73	299	23.87
2022-03-11	17:00 - 18:00	299.99	420	230	299.99	321.39	118.86
2022-03-11	18:00 - 19:00	310.8	475	283.83	310.8	365.2	170.06
2022-03-11	19:00 - 20:00	350	480	320	350	422.8	151.98
2022-03-11	20:00 - 21:00	356.97	430	285.84	397.02	416	84.48
2022-03-11	21:00 - 22:00	279.2	359.91	224.06	403.97	400.07	69.77
2022-03-11	22:00 - 23:00	341.95	341.95	250.33	341.95	382	81.05
2022-03-11	23:00 - 00:00	331.79	331.79	239.66	331.79	374.5	67.27
2022-03-12	00:00 - 01:00	290	298.73	221.49	290	369.5	68.93
2022-03-12	01:00 - 02:00	281.96	281.98	205.76	281.96	321	69.07
2022-03-12	02:00 - 03:00	275.2	275.2	191.13	275.2	278	72.97
2022-03-12	03:00 - 04:00	244.18	275.17	186.12	244.18	254.11	72.99
2022-03-12	04:00 - 05:00	238.22	275.17	173.96	238.22	240	72.93
2022-03-12	05:00 - 06:00	251.88	274.76	181.88	250	243.27	73.11
2022-03-12	06:00 - 07:00	249.41	275.32	203.7	249.41	250.96	89.05
2022-03-12	07:00 - 08:00	267.49	271.51	51.03	267.49	290	87.52
2022-03-12	08:00 - 09:00	292.38	292.38	113.6	256	323	79.07
2022-03-12	09:00 - 10:00	294	294	61.28	242	355	78.9
2022-03-12	10:00 - 11:00	274.01	274.01	29.16	212.95	404.42	72.95
2022-03-12	11:00 - 12:00	264.62	264.62	199.53	204.6	388	67.84
2022-03-12	12:00 - 13:00	258.55	258.55	71.41	199.54	290	72.91
2022-03-12	13:00 - 14:00	247.69	249.13	206.1	199.54	251.74	68.95
2022-03-12	14:00 - 15:00	195.15	249.18	204.5	195.15	225	80.07
2022-03-12	15:00 - 16:00	196.27	255.62	185	196.27	221.28	118.95
2022-03-12	16:00 - 17:00	204.4	261.53	205.81	204.4	228.11	189.3
2022-03-12	17:00 - 18:00	287.3	289.3	287.3	215	230	287.3
2022-03-12	18:00 - 19:00	323.3	323.3	323.3	284.41	255	323.3
2022-03-12	19:00 - 20:00	290.96	357.16	327.86	290.96	256.73	235
2022-03-12	20:00 - 21:00	292.91	320	250	292.91	233.82	173
2022-03-12	21:00 - 22:00	282.72	293.32	243.97	282.72	217	176.5
2022-03-12	22:00 - 23:00	269.55	273.98	232.13	269.55	193.29	182.51
2022-03-12	23:00 - 00:00	262.77	262.77	129.66	262.77	175	168.88
2022-03-13	00:00 - 01:00	214.5	300	202.42	214.5	120	160.1
2022-03-13	01:00 - 02:00	211.42	282.14	185.34	211.42	107.13	150.01
2022-03-13	02:00 - 03:00	207	281.27	172.58	207	85.76	124.27
2022-03-13	03:00 - 04:00	189.31	281.15	155.8	189.31	85.76	102.54
2022-03-13	04:00 - 05:00	174.51	279.98	154.41	174.51	72.32	130.25
2022-03-13	05:00 - 06:00	200	288.22	159.19	200	64.18	120.7
2022-03-13	06:00 - 07:00	213.69	281.27	164.62	213.69	55	100.05
2022-03-13	07:00 - 08:00	215	275.52	67.77	215	55.5	90.92
2022-03-13	08:00 - 09:00	214.9	276.54	29.2	214.9	63.33	77.49
2022-03-13	09:00 - 10:00	250	274.53	1.72	250	86.71	72.82
2022-03-13	10:00 - 11:00	220.67	269	10.98	220.67	120	56.15
2022-03-13	11:00 - 12:00	215	266.72	-3.98	215	171.31	30.07
2022-03-13	12:00 - 13:00	270.93	270.93	-40	215.3	190	24.76
2022-03-13	13:00 - 14:00	255.63	262.72	-40	252.95	175	8.55
2022-03-13	14:00 - 15:00	225.18	263	-40	225.18	182.38	10.05
2022-03-13	15:00 - 16:00	223.47	268.45	-20	223.47	186.89	30.07
2022-03-13	16:00 - 17:00	225.55	284.76	76.71	225.55	206.54	104.03
2022-03-13	17:00 - 18:00	260.01	350	292.33	260.01	227.28	212.12
2022-03-13	18:00 - 19:00	290	405	327.3	290	260	234.21
2022-03-13	19:00 - 20:00	362.02	419	398	362.02	315.41	199.9
2022-03-13	20:00 - 21:00	389.9	419	327.3	389.9	317.07	170.08
2022-03-13	21:00 - 22:00	351.1	405	320	351.1	297.66	163.12
2022-03-13	22:00 - 23:00	321.96	360	282.63	321.96	288	190.67
2022-03-13	23:00 - 00:00	305.91	305.91	288	305.91	250.3	199.42
2022-03-14	00:00 - 01:00	291.55	295.79	251.93	291.55	256	205.9
2022-03-14	01:00 - 02:00	280.03	292.6	244.3	280.03	250.5	204.44
2022-03-14	02:00 - 03:00	232.24	290	241.85	232.24	250.3	211.64
2022-03-14	03:00 - 04:00	224.76	290	220.2	224.76	233.15	207.03
2022-03-14	04:00 - 05:00	219.91	292.6	219.91	219.91	232	219.91
2022-03-14	05:00 - 06:00	230.06	300.03	230.06	230.06	240	230.06
2022-03-14	06:00 - 07:00	329.2	329.2	289.8	277.8	257.29	301.92
2022-03-14	07:00 - 08:00	360	360	340.9	288.33	285.06	335.88
2022-03-14	08:00 - 09:00	365.62	365.62	338.37	295	275	344.24
2022-03-14	09:00 - 10:00	335.49	335.49	291.37	292.34	284.04	300.83
2022-03-14	10:00 - 11:00	313.6	313.6	250.22	288.33	270	265.91
2022-03-14	11:00 - 12:00	289.15	300	236.37	280.98	265	258.34
2022-03-14	12:00 - 13:00	293.8	293.8	203.8	258	261.17	240.57
2022-03-14	13:00 - 14:00	239.34	292.6	220.04	221.1	261.17	224.25
2022-03-14	14:00 - 15:00	235.36	292.6	213.24	215.3	261.17	218.34
2022-03-14	15:00 - 16:00	271.98	300	252.98	214.8	261.17	269.8
2022-03-14	16:00 - 17:00	295.85	314.69	241.13	214.48	266.94	293.02
2022-03-14	17:00 - 18:00	346.5	360	346.5	214.8	310	346.5
2022-03-14	18:00 - 19:00	390.01	411.03	390.01	219	424.4	390.01
2022-03-14	19:00 - 20:00	435.42	435.42	435.42	265.32	480	435.42
2022-03-14	20:00 - 21:00	365.26	389	365.26	281.96	435	365.26
2022-03-14	21:00 - 22:00	322.7	322.7	322.7	280.01	340	322.7
2022-03-14	22:00 - 23:00	300.73	300.73	300.73	240	297	300.73
2022-03-14	23:00 - 00:00	261.86	283.81	261.86	214.8	266.94	261.86
2022-03-15	00:00 - 01:00	248.92	272.63	248.92	215.54	270	248.92
2022-03-15	01:00 - 02:00	245.03	267.83	245.03	211.15	245.26	245.03
2022-03-15	02:00 - 03:00	241.79	266.68	241.79	209.8	231.17	241.79
2022-03-15	03:00 - 04:00	240.07	267	240.07	209.79	226.76	240.07
2022-03-15	04:00 - 05:00	242.69	267	242.69	209.8	224.2	242.69
2022-03-15	05:00 - 06:00	262.4	273.18	262.4	210	226	262.4
2022-03-15	06:00 - 07:00	314.81	314.81	312.42	212.79	229.35	318.93
2022-03-15	07:00 - 08:00	336.39	339.57	334.31	242.73	245.44	340.29
2022-03-15	08:00 - 09:00	347.43	349.98	346.05	259.22	322	349.98
2022-03-15	09:00 - 10:00	320.57	327.99	317.06	259.22	305	329.45
2022-03-15	10:00 - 11:00	299.6	302.02	289.97	255	282.93	318.46
2022-03-15	11:00 - 12:00	296.17	296.17	296.17	255	262	296.17
2022-03-15	12:00 - 13:00	279.33	279.33	260.68	248.12	240.93	279.49
2022-03-15	13:00 - 14:00	277.51	277.51	255	247.63	239	283.24
2022-03-15	14:00 - 15:00	281.7	281.7	257.49	247.14	236	287.96
2022-03-15	15:00 - 16:00	286.38	286.38	274	253.67	243.73	297.17
2022-03-15	16:00 - 17:00	306.09	306.09	300.15	253.67	262	317.53
2022-03-15	17:00 - 18:00	321.46	330.67	315.22	253.67	288.35	332.36
2022-03-15	18:00 - 19:00	360.06	375	354.83	277.8	350.88	375
2022-03-15	19:00 - 20:00	405.02	410	405.02	297.01	406.69	405.02
2022-03-15	20:00 - 21:00	333.67	357.04	332.97	311.71	404	335.24
2022-03-15	21:00 - 22:00	304.19	304.19	299.91	304.19	345.03	312.09
2022-03-15	22:00 - 23:00	283.17	283.17	279.91	283.17	293.97	288.99
2022-03-15	23:00 - 00:00	264.11	264.63	263.51	264.11	253	264.63
2022-03-16	00:00 - 01:00	253.41	266.5	253.41	253.41	264.59	253.41
2022-03-16	01:00 - 02:00	251.4	253.39	251.4	251.4	255	251.4
2022-03-16	02:00 - 03:00	247.5	249.57	247.5	247.5	253.78	247.5
2022-03-16	03:00 - 04:00	240.01	249.09	240.01	240.01	253.78	240.01
2022-03-16	04:00 - 05:00	238.5	249.09	238.5	238.5	253.78	238.5
2022-03-16	05:00 - 06:00	249.72	269.3	249.72	249.72	253.78	249.72
2022-03-16	06:00 - 07:00	296.96	296.96	296.96	286.48	280	296.96
2022-03-16	07:00 - 08:00	317.7	317.7	317.7	300	291	317.7
2022-03-16	08:00 - 09:00	314	314	314	306.7	328.5	314
2022-03-16	09:00 - 10:00	295.94	295.94	295.94	295.94	355	295.94
2022-03-16	10:00 - 11:00	276.6	276.6	276.6	276.6	391	276.6
2022-03-16	11:00 - 12:00	265.36	269.17	258.73	265.36	400.04	260.14
2022-03-16	12:00 - 13:00	270.24	270.24	250	270.24	380	207.44
2022-03-16	13:00 - 14:00	270.68	270.68	258.33	270.68	352.74	204.01
2022-03-16	14:00 - 15:00	275.08	275.08	262.27	275.08	317	200.03
2022-03-16	15:00 - 16:00	273.2	273.2	259.69	273.2	288	198.22
2022-03-16	16:00 - 17:00	265.1	279	265.1	265.1	279.05	248.97
2022-03-16	17:00 - 18:00	294.92	294.92	294.92	272.77	325	294.92
2022-03-16	18:00 - 19:00	319.13	319.23	319.13	252.84	380	319.13
2022-03-16	19:00 - 20:00	336.69	354	365.17	261.55	413	296.49
2022-03-16	20:00 - 21:00	306.25	306.25	364.97	275.86	400	215.58
2022-03-16	21:00 - 22:00	280.38	280.38	290.67	260.63	311	165.96
2022-03-16	22:00 - 23:00	274.54	274.99	301.3	246.42	281.14	165.22
2022-03-16	23:00 - 00:00	266.59	266.59	223.71	191.54	256.44	129.27
2022-03-17	00:00 - 01:00	246.27	248.85	210.66	205.1	292.27	157.27
2022-03-17	01:00 - 02:00	241.34	241.34	218.6	196	248	127.99
2022-03-17	02:00 - 03:00	236.9	236.9	192.27	187.79	231.79	119.71
2022-03-17	03:00 - 04:00	223.3	223.3	187.38	184.49	204.33	126.58
2022-03-17	04:00 - 05:00	184.49	221.14	176.51	184.49	191.7	147.97
2022-03-17	05:00 - 06:00	225.31	241.4	208.95	186.15	180.9	180
2022-03-17	06:00 - 07:00	239.3	260.99	250	190.54	156.1	206.5
2022-03-17	07:00 - 08:00	284.91	284.91	259.1	236.43	183.74	262.89
2022-03-17	08:00 - 09:00	309.23	309.23	298.73	236.78	210	270
2022-03-17	09:00 - 10:00	305.9	305.9	313.9	227.76	237.03	254.94
2022-03-17	10:00 - 11:00	254.46	263.28	269.2	205.2	241	211.6
2022-03-17	11:00 - 12:00	263.28	263.28	273.1	194	236.48	220.02
2022-03-17	12:00 - 13:00	255.95	255.95	192.06	200	225	206.21
2022-03-17	13:00 - 14:00	250.4	250.4	191	200	215.41	214.09
2022-03-17	14:00 - 15:00	257.51	257.51	212.04	195.5	216	229.97
2022-03-17	15:00 - 16:00	246.63	253.64	241.35	204.9	204.96	246.2
2022-03-17	16:00 - 17:00	251.92	257.36	247.54	205.1	225.74	257.36
2022-03-17	17:00 - 18:00	275.52	276.22	275.5	227	253	276.22
2022-03-17	18:00 - 19:00	309.42	310.03	309.38	237.09	293	310.03
2022-03-17	19:00 - 20:00	347.21	347.21	347.21	270.6	353	347.21
2022-03-17	20:00 - 21:00	295.92	295.92	295.92	295.92	363.3	295.92
2022-03-17	21:00 - 22:00	259.29	259.29	259.29	259.29	345	259.29
2022-03-17	22:00 - 23:00	244.66	248	244.66	244.66	304.75	244.66
2022-03-17	23:00 - 00:00	237.2	237.2	237.2	236.22	277.56	237.2
2022-03-18	00:00 - 01:00	203.03	232.4	203.03	203	370	203.03
2022-03-18	01:00 - 02:00	206.97	216.02	206.97	199	319	206.97
2022-03-18	02:00 - 03:00	211.9	211.9	218.04	198.88	251.45	201.38
2022-03-18	03:00 - 04:00	206.5	209.83	206.5	198.88	224.93	206.5
2022-03-18	04:00 - 05:00	209.9	209.9	209.9	198.88	211	209.9
2022-03-18	05:00 - 06:00	217.06	233.5	217.06	200	200	217.06
2022-03-18	06:00 - 07:00	262.97	262.97	262.97	203.1	197.57	262.97
2022-03-18	07:00 - 08:00	291.51	291.51	291.51	243.77	199	291.51
2022-03-18	08:00 - 09:00	287.81	287.81	287.81	249.06	239.18	287.81
2022-03-18	09:00 - 10:00	255.95	275.5	260	245.54	243.66	249.9
2022-03-18	10:00 - 11:00	239.98	259.64	247.53	239.98	241	228.58
2022-03-18	11:00 - 12:00	225	254.59	196.65	225	229.71	204.87
2022-03-18	12:00 - 13:00	224.47	241.65	193.82	224.47	217.78	205.01
2022-03-18	13:00 - 14:00	212.46	244.4	196.29	212.46	215	201.14
2022-03-18	14:00 - 15:00	200.78	247.64	200.1	211.88	201	200.31
2022-03-18	15:00 - 16:00	208.01	247.64	199.97	225	190.41	202.48
2022-03-18	16:00 - 17:00	220.53	247.64	212.4	239.53	192	212.4
2022-03-18	17:00 - 18:00	245.54	247.64	245.54	245.54	215.61	245.54
2022-03-18	18:00 - 19:00	275.31	275.32	275.31	275.31	249	275.31
2022-03-18	19:00 - 20:00	286.52	293.45	286.52	286.52	280	286.52
2022-03-18	20:00 - 21:00	252.9	259.38	251.15	290.19	254	251.15
2022-03-18	21:00 - 22:00	216.95	242.27	216.95	282.5	219	216.95
2022-03-18	22:00 - 23:00	228.5	237.49	228.5	255.01	208.26	228.5
2022-03-18	23:00 - 00:00	221.27	229.08	183.2	221.27	197.57	197.81
2022-03-19	00:00 - 01:00	224.06	237.8	206.56	259.92	224	196.67
2022-03-19	01:00 - 02:00	214.46	233.45	201.9	249.06	194.2	194.82
2022-03-19	02:00 - 03:00	225	231.8	203.22	225	170	187.02
2022-03-19	03:00 - 04:00	197.88	230.4	191.05	197.88	111.01	187
2022-03-19	04:00 - 05:00	185.06	230	185.06	195.13	99	185.06
2022-03-19	05:00 - 06:00	190.8	233.32	190.8	195.13	71.61	190.8
2022-03-19	06:00 - 07:00	214.95	241.91	205.41	214.95	60	198.23
2022-03-19	07:00 - 08:00	204.14	280	204.14	204.14	45	204.14
2022-03-19	08:00 - 09:00	234.64	305.83	177.18	234.64	94.51	196.11
2022-03-19	09:00 - 10:00	237.97	263	84.3	237.97	171.62	135.07
2022-03-19	10:00 - 11:00	227.75	233.45	29.05	227.75	210	99.55
2022-03-19	11:00 - 12:00	193.49	226.91	-20.4	193.49	192.41	85.08
2022-03-19	12:00 - 13:00	192.13	214.34	-45	192.13	171.94	69.71
2022-03-19	13:00 - 14:00	133.54	204.07	-65	188.1	167	10
2022-03-19	14:00 - 15:00	93.7	207.95	-38.86	187.77	135	8.84
2022-03-19	15:00 - 16:00	116.4	222.9	41.64	187.07	131	14.74
2022-03-19	16:00 - 17:00	188.85	233.45	100.1	188.85	159.64	79
2022-03-19	17:00 - 18:00	195.13	248.06	139.55	195.13	179	151.01
2022-03-19	18:00 - 19:00	221.03	322.8	204.75	230	226	192.8
2022-03-19	19:00 - 20:00	285.02	349.15	147.45	285.02	272	173.27
2022-03-19	20:00 - 21:00	280.46	328.19	58.67	280.46	273.91	119.96
2022-03-19	21:00 - 22:00	249.98	318.37	31.47	259.92	227	89.99
2022-03-19	22:00 - 23:00	249.94	249.94	100	249.94	214	91.13
2022-03-19	23:00 - 00:00	246.42	246.42	183.16	246.42	193	82.85
2022-03-20	00:00 - 01:00	215.49	236.18	52.73	215.49	156.1	84.04
2022-03-20	01:00 - 02:00	216.31	227.9	174.95	216.31	159	70.99
2022-03-20	02:00 - 03:00	208.69	223.59	166.87	208.69	157.01	74.78
2022-03-20	03:00 - 04:00	199.3	222.95	158.68	199.3	155.01	68.38
2022-03-20	04:00 - 05:00	198.8	221.49	162.44	198.8	153.01	75.9
2022-03-20	05:00 - 06:00	198.9	223.84	162.6	198.9	163	75.9
2022-03-20	06:00 - 07:00	206.76	223.59	170.21	206.76	176.82	68.53
2022-03-20	07:00 - 08:00	221.1	221.1	172.96	214	207	20.56
2022-03-20	08:00 - 09:00	212.94	212.94	160.48	199.2	173.46	8.81
2022-03-20	09:00 - 10:00	210	210	135.12	199.2	218	0.07
2022-03-20	10:00 - 11:00	199	199	90.09	199	218.6	-0.1
2022-03-20	11:00 - 12:00	210	210	84.73	198.88	195	-5.31
2022-03-20	12:00 - 13:00	215.77	215.77	86.71	191.89	206	-16.81
2022-03-20	13:00 - 14:00	196.7	196.7	79.21	193	209.6	-19.04
2022-03-20	14:00 - 15:00	191.14	191.14	85.18	190	222.5	-13.35
2022-03-20	15:00 - 16:00	194.05	194.05	144.42	186.8	234	-1.06
2022-03-20	16:00 - 17:00	210.06	211.86	153.59	186.8	224.72	0.06
2022-03-20	17:00 - 18:00	233.08	233.08	174.07	189.13	232.7	69.93
2022-03-20	18:00 - 19:00	215.96	265	273.25	198.8	281.57	122.32
2022-03-20	19:00 - 20:00	292.1	292.92	341.1	238.93	342	122.95
2022-03-20	20:00 - 21:00	292.92	292.92	221.38	250	340.17	85.97
2022-03-20	21:00 - 22:00	248.52	266.61	193.19	248.52	285.22	80.08
2022-03-20	22:00 - 23:00	247.6	247.6	193.64	243	242	110.07
2022-03-20	23:00 - 00:00	237.11	237.11	189.45	199.3	216.24	93.36
2022-03-21	00:00 - 01:00	233.08	233.08	191.15	218.69	215	114.18
2022-03-21	01:00 - 02:00	220.58	220.58	186.06	195.76	211.88	118.82
2022-03-21	02:00 - 03:00	213.59	213.59	176.64	194.75	206	118.85
2022-03-21	03:00 - 04:00	200	200	171.77	192.6	199	119
2022-03-21	04:00 - 05:00	189.99	194.05	172.95	189.99	194.2	137.03
2022-03-21	05:00 - 06:00	202.99	226.6	195.08	194.75	200.41	189.41
2022-03-21	06:00 - 07:00	264	264	264	211.48	219.17	264
2022-03-21	07:00 - 08:00	288	288	288	244	282.58	288
2022-03-21	08:00 - 09:00	275.49	275.49	279.1	246.42	353.2	270.6
2022-03-21	09:00 - 10:00	255.13	255.13	238.05	248.18	285	196.47
2022-03-21	10:00 - 11:00	242.28	243.62	150.23	242.28	302.7	153.06
2022-03-21	11:00 - 12:00	218.69	238.4	147.91	218.69	259	163.68
2022-03-21	12:00 - 13:00	222.21	222.21	132.54	222.21	227	156.99
2022-03-21	13:00 - 14:00	218.5	220.72	145.64	218.5	229.8	171.35
2022-03-21	14:00 - 15:00	215.85	230.99	146.47	215.85	205.8	170.67
2022-03-21	15:00 - 16:00	216.06	233.99	210.87	216.06	197.37	212.63
2022-03-21	16:00 - 17:00	235.51	243.62	232.98	235.51	205.8	232.98
2022-03-21	17:00 - 18:00	272.47	273.68	271.92	248.18	232	273.68
2022-03-21	18:00 - 19:00	309.6	309.6	309.6	264.11	283	309.6
2022-03-21	19:00 - 20:00	336.98	336.98	336.98	276.88	315.05	336.98
2022-03-21	20:00 - 21:00	287.57	287.57	296.96	287.57	289	277.16
2022-03-21	21:00 - 22:00	258.49	258.49	263.4	261.44	229.36	240.91
2022-03-21	22:00 - 23:00	240.29	240.29	229.78	240.29	224.24	222.81
2022-03-21	23:00 - 00:00	228.88	228.88	210.28	228.88	204	199.25
2022-03-22	00:00 - 01:00	223	223	223	223	203	223
2022-03-22	01:00 - 02:00	215	215	215	215	196.31	215
2022-03-22	02:00 - 03:00	207	207.61	207	207	198.21	207
2022-03-22	03:00 - 04:00	206.36	209.47	206.36	198.5	189	206.36
2022-03-22	04:00 - 05:00	203	208.43	203	203	189	203
2022-03-22	05:00 - 06:00	220.92	220.92	220.92	214.73	194	220.92
2022-03-22	06:00 - 07:00	273.7	273.7	273.7	216.16	209	273.7
2022-03-22	07:00 - 08:00	287.34	287.34	287.34	246.58	236.35	287.34
2022-03-22	08:00 - 09:00	281.1	281.1	281.1	251.58	287.62	281.1
2022-03-22	09:00 - 10:00	246.21	246.5	239.07	246.21	243.07	240.15
2022-03-22	10:00 - 11:00	217.98	227	185.14	217.98	237.49	199.9
2022-03-22	11:00 - 12:00	212.63	222.27	170	212.63	213.5	192.2
2022-03-22	12:00 - 13:00	214.83	214.83	156.57	214.83	203	183.66
2022-03-22	13:00 - 14:00	197.99	208.55	171.71	197.99	201.5	185.21
2022-03-22	14:00 - 15:00	194.75	221.56	193.46	194.75	197.74	193.92
2022-03-22	15:00 - 16:00	199.86	223.1	199.86	199.86	196.07	199.86
2022-03-22	16:00 - 17:00	230.01	230.01	230.01	230.01	207	230.01
2022-03-22	17:00 - 18:00	257.12	269.97	247.4	245.47	225.91	269.97
2022-03-22	18:00 - 19:00	301.03	301.03	301.03	245.7	275	301.03
2022-03-22	19:00 - 20:00	351	351	351	256.37	310.35	351
2022-03-22	20:00 - 21:00	290.84	290.84	290.84	278.9	292.4	290.84
2022-03-22	21:00 - 22:00	256	256	252.82	256	244	255.9
2022-03-22	22:00 - 23:00	242.18	242.25	242.12	242.18	232	242.27
2022-03-22	23:00 - 00:00	228.49	228.49	224.79	212.99	210.63	222.38
2022-03-23	00:00 - 01:00	219.48	219.48	217.13	219.48	225.69	215.39
2022-03-23	01:00 - 02:00	200.05	206.6	200.05	189	219	200.05
2022-03-23	02:00 - 03:00	200.62	200.62	200.62	182	220	200.62
2022-03-23	03:00 - 04:00	198.08	198.08	198.08	181.6	219.51	198.08
2022-03-23	04:00 - 05:00	204.09	204.09	204.09	180.28	225.07	204.09
2022-03-23	05:00 - 06:00	226.15	226.15	226.15	181.6	233.98	226.15
2022-03-23	06:00 - 07:00	275.45	275.45	275.45	182	258	275.45
2022-03-23	07:00 - 08:00	299.25	299.25	299.25	229.66	268.47	299.25
2022-03-23	08:00 - 09:00	281.36	281.36	280.99	239.62	266.71	280.72
2022-03-23	09:00 - 10:00	251.67	251.67	200	239.38	263.81	217.11
2022-03-23	10:00 - 11:00	219.1	219.1	179.31	219.1	251.1	199.7
2022-03-23	11:00 - 12:00	209.77	209.77	172.21	209.77	238.53	191.54
2022-03-23	12:00 - 13:00	204.99	204.99	154.92	204.99	223.5	181.07
2022-03-23	13:00 - 14:00	197.54	197.54	165.02	197.54	222.69	181.93
2022-03-23	14:00 - 15:00	196.8	196.8	188.9	196.8	222.4	190.31
2022-03-23	15:00 - 16:00	202.6	202.6	201.99	202.6	222.5	202.34
2022-03-23	16:00 - 17:00	217.99	217.99	217.99	216	232.62	217.99
2022-03-23	17:00 - 18:00	266.05	266.05	266.05	219.05	263.81	266.05
2022-03-23	18:00 - 19:00	312.28	312.28	312.28	230	320.7	312.28
2022-03-23	19:00 - 20:00	374.14	374.14	374.14	243.05	364.56	374.14
2022-03-23	20:00 - 21:00	311.03	311.03	311.03	249.3	352.12	311.03
2022-03-23	21:00 - 22:00	270	270	270	245	288	270
2022-03-23	22:00 - 23:00	246.77	242.75	248.33	229.66	255.16	245.12
2022-03-23	23:00 - 00:00	233.32	220.1	223.49	211	242.3	216.4
2022-03-24	00:00 - 01:00	220.78	220.78	216.27	220.78	278.17	213.01
2022-03-24	01:00 - 02:00	212.87	212.87	212.56	212.87	256.7	212.33
2022-03-24	02:00 - 03:00	211.78	211.78	211.62	189	248.71	211.5
2022-03-24	03:00 - 04:00	211.8	211.8	211.8	183.15	244	211.8
2022-03-24	04:00 - 05:00	212.93	212.93	212.93	183.3	235.41	212.93
2022-03-24	05:00 - 06:00	223.32	223.32	223.32	195	241.46	223.32
2022-03-24	06:00 - 07:00	282.97	282.97	282.97	228.76	273	282.97
2022-03-24	07:00 - 08:00	305.07	305.07	305.07	240.26	297	305.07
2022-03-24	08:00 - 09:00	295.26	295.26	320.7	242.65	320.72	267.73
2022-03-24	09:00 - 10:00	258.13	258.13	212.24	245.54	332	218.91
2022-03-24	10:00 - 11:00	239.8	235.72	175	239.8	340	194.92
2022-03-24	11:00 - 12:00	221.99	221.99	180.06	221.99	307.76	194.94
2022-03-24	12:00 - 13:00	213.1	213.1	183.79	213.1	293.2	185.97
2022-03-24	13:00 - 14:00	215.3	215.3	180.4	215.3	290	181.94
2022-03-24	14:00 - 15:00	215.36	215.36	191.34	215.36	287.3	192.7
2022-03-24	15:00 - 16:00	212.92	212.92	207.75	212.92	271.73	208.42
2022-03-24	16:00 - 17:00	232.58	232.58	232.58	232.58	283.21	232.58
2022-03-24	17:00 - 18:00	266.99	266.99	266.99	243.62	314.65	266.99
2022-03-24	18:00 - 19:00	310.76	310.76	310.76	242.9	344.53	310.76
2022-03-24	19:00 - 20:00	371.11	371.11	371.11	248.18	410.46	371.11
2022-03-24	20:00 - 21:00	295.4	295.4	295.4	270	395.52	295.4
2022-03-24	21:00 - 22:00	256.86	256.86	256.86	250	342.49	256.86
2022-03-24	22:00 - 23:00	240.04	240.04	240.04	240.04	282.14	240.04
2022-03-24	23:00 - 00:00	230	230	234.55	230	256.7	219.76
2022-03-25	00:00 - 01:00	262.48	262.48	262.48	262.48	266.83	262.48
2022-03-25	01:00 - 02:00	245.51	257.65	246.66	245.51	261.35	244.31
2022-03-25	02:00 - 03:00	234.29	253.89	234.29	234.29	260.3	234.29
2022-03-25	03:00 - 04:00	230.15	252.16	230.15	230.15	255.29	230.15
2022-03-25	04:00 - 05:00	226.01	252.17	226.01	226.01	250	226.01
2022-03-25	05:00 - 06:00	254.91	260.6	254.91	250	259.07	254.91
2022-03-25	06:00 - 07:00	315	315	315	260	274.06	315
[truncated: 6,762 more rows]
