# Supplementary material for: Artificial intelligence-based digital transformation and environmental sustainability
Source: PLoS One. 2026 Mar 26;21(3):e0343275. doi: 10.1371/journal.pone.0343275 (PMC13020846; doi:10.1371/journal.pone.0343275)
Supplement: S4 File — (CSV) [file pone.0343275.s004.csv]

tau1	tau2	tau3	tau4	p1	p2	p3	p4	g1	g2	g3	g4	stab	stabf
2.959060025	3.079885204	8.381025392	9.780754432	3.763084772	-0.782603631	-1.25739483	-1.723086311	0.650456461	0.859578106	0.887444921	0.958033988	0.055347489	unstable
9.304097235	4.902524112	3.047540728	1.369357355	5.067812104	-1.940058427	-1.872741686	-1.255011992	0.413440568	0.862414076	0.562139051	0.781759911	-0.005957464	stable
8.971706909	8.848428421	3.046478749	1.214518138	3.40515818	-1.207455592	-1.277210147	-0.920492441	0.163041039	0.766688657	0.839444015	0.109853245	0.003470879	unstable
0.716414776	7.669599644	4.486640831	2.340562984	3.963791063	-1.027473304	-1.938944153	-0.997373606	0.446208907	0.976744083	0.929380523	0.362717774	0.028870543	unstable
3.134111552	7.608771616	4.943759302	9.85757327	3.525810817	-1.125530955	-1.845974854	-0.554305008	0.797109526	0.455449947	0.656946658	0.820923486	0.049860373	unstable
6.999208709	9.109246716	3.784065909	4.267787603	4.429668823	-1.857139177	-0.670396827	-1.902132818	0.261792854	0.077929672	0.542883859	0.469931041	-0.017384907	stable
6.710166368	3.765204184	6.929314439	8.818561923	2.397419229	-0.614589562	-1.208825891	-0.574003776	0.177889561	0.39797658	0.402045952	0.376630279	0.005953571	unstable
6.953511558	1.379125002	5.71940003	7.870307426	3.224495158	-0.748997751	-1.186516928	-1.288980478	0.371384853	0.633203555	0.732740894	0.380544479	0.016634297	unstable
4.689851927	4.007747462	1.478572876	3.733787492	4.041299614	-1.410344312	-1.238204276	-1.392751026	0.269708271	0.250364217	0.164941119	0.482439411	-0.038676584	stable
9.841496488	1.413821592	9.769855549	7.641616263	4.727595042	-1.991363368	-0.857637207	-1.878594467	0.376355981	0.544415316	0.792039425	0.116262822	0.012383414	unstable
5.930110118	6.730873374	6.245137901	0.533287513	2.327091593	-0.702501235	-1.11691963	-0.507670728	0.239815633	0.563109594	0.164461028	0.753701356	-0.028411461	stable
5.381299257	8.014521017	8.095174157	6.769247699	5.507551005	-1.972713854	-1.84933258	-1.685504571	0.359974025	0.173568817	0.349143851	0.628860424	0.0281302	unstable
1.616786837	2.939228107	0.819791186	4.191803849	3.752281914	-1.484884545	-1.280581451	-0.986815918	0.899698249	0.866545796	0.303920578	0.077610126	-0.048616701	stable
8.55159821	8.314952223	2.54996383	9.926807281	4.891713735	-1.808626267	-1.167061235	-1.916026234	0.612403529	0.280982858	0.354342488	0.472192078	0.027755692	unstable
1.132107594	2.920324023	8.951078545	7.248583478	5.033680553	-1.846079542	-1.362777409	-1.824823603	0.352291991	0.524172882	0.599003856	0.674389868	0.014880432	unstable
7.021362	4.374293639	4.775904158	8.838425948	3.335857461	-0.962391781	-1.407626953	-0.965838727	0.711099508	0.625363824	0.46833497	0.895143061	0.072508356	unstable
4.952240905	8.088672352	8.883318656	5.69455722	5.067295776	-1.681414195	-1.877061288	-1.508820294	0.305662027	0.307903842	0.889893893	0.879427908	0.065617204	unstable
4.142830401	2.439089208	1.29045594	9.456443189	3.934795918	-1.469298698	-1.766941259	-0.698555961	0.800756746	0.840807129	0.917833436	0.793981812	-0.006965828	stable
9.346125944	7.920029848	2.335276308	3.269181328	4.581173917	-1.10675268	-1.747077639	-1.727343598	0.836076238	0.713253578	0.161517854	0.515983285	0.041374406	unstable
3.931953592	9.180889708	6.064480326	6.292147426	5.363996303	-1.695084907	-1.880273178	-1.788638218	0.837263669	0.611780635	0.210692284	0.697465329	0.052781451	unstable
8.676894557	5.583325289	4.9254019	7.35621229	2.82824733	-1.396731988	-0.929289558	-0.502225784	0.595003445	0.983650729	0.245571185	0.454155494	0.06249051	unstable
7.383176629	5.253173483	0.924516572	0.744899381	3.976104678	-1.429218786	-1.424951078	-1.121934813	0.42551366	0.561165719	0.139627347	0.076750679	-0.02687787	stable
4.541829141	1.969861575	8.513192907	7.562035559	4.362834688	-1.626413737	-1.761731222	-0.974689729	0.409785101	0.121397366	0.165887907	0.457982132	-0.01622745	stable
5.973186478	6.043118489	5.996044984	1.076939582	3.828218114	-0.989549143	-1.07902572	-1.759643252	0.350474936	0.128154394	0.548860907	0.503974238	-0.023013134	stable
7.253346068	7.733516623	1.621090811	7.89061038	3.567240274	-1.377854757	-1.449532302	-0.739853214	0.936087467	0.927722331	0.824221605	0.100471728	0.047860652	unstable
6.192481434	2.533877298	1.662379743	5.163923545	3.46239209	-1.355953742	-1.432845641	-0.673592707	0.168277026	0.408494818	0.328541483	0.253585837	-0.036119558	stable
5.895693452	1.096301959	1.311731853	8.777868373	4.069169625	-1.063139214	-1.374426714	-1.631603697	0.867790602	0.141838851	0.343262439	0.711898598	0.020087756	unstable
0.727076791	6.425554186	6.269093949	0.786910858	2.913178867	-1.187866131	-0.687734539	-1.037578197	0.471442103	0.061328848	0.221905027	0.647616793	-0.046374166	stable
1.807818723	7.020355775	6.676928903	5.169648227	3.672287643	-1.188470589	-0.819163767	-1.664653287	0.127657733	0.160127434	0.17172401	0.838403504	-0.008638412	stable
9.034146636	1.071635	5.478341988	9.412524919	3.405139476	-1.163252538	-1.653954453	-0.587932485	0.253608876	0.77867048	0.287025561	0.221631367	-0.033244918	stable
4.477896152	2.159581518	3.5768969	1.795845844	2.951772252	-1.540369221	-0.882204831	-0.529198199	0.702599246	0.397860503	0.785096491	0.643629575	0.033176981	unstable
3.432548621	0.944068374	3.324771301	7.735356367	4.134624453	-1.495949161	-1.398690033	-1.23998526	0.408973718	0.392226079	0.33090873	0.655999006	-0.022913291	stable
4.780713301	8.453342557	2.755187946	4.249789291	4.112104599	-1.154157576	-1.158403042	-1.799543982	0.063362194	0.987507305	0.791912255	0.292634388	0.021233627	unstable
9.936050353	4.406541583	6.825482566	4.855136594	4.149533978	-0.962996982	-1.491645109	-1.694891887	0.955617589	0.787557446	0.667851722	0.637185672	0.076108255	unstable
3.699095576	7.880690312	8.291244215	2.371237886	3.374180247	-0.590451861	-1.57917098	-1.204557407	0.275612628	0.082105608	0.662142574	0.061665344	-0.014002498	stable
9.853461811	7.181022832	1.689083755	1.705491987	2.388583971	-0.676758056	-0.510617968	-1.201207946	0.953620612	0.657751776	0.788264275	0.082659637	0.021385424	unstable
7.212967524	3.815719857	8.866207982	6.51775707	2.796400217	-1.652464842	-0.547151334	-0.596784041	0.417993054	0.058523018	0.578285994	0.3144341	0.022006243	unstable
9.659919983	5.012118948	0.791174717	7.437237097	3.886579612	-1.682252187	-1.069914336	-1.13441309	0.354385405	0.778998572	0.315034492	0.638421101	0.024732901	unstable
2.482202784	2.98440347	4.933785454	1.891812608	2.621803887	-0.910373043	-0.847904197	-0.863526646	0.31641404	0.598836013	0.263953033	0.888316118	-0.019347737	stable
1.492188726	9.797092967	2.552810631	7.194696479	3.848993254	-1.851493793	-1.414036107	-0.583463354	0.799481515	0.65433309	0.321637816	0.26878967	-0.027008558	stable
8.234219118	8.835256172	1.599345449	7.620401031	3.980960025	-1.654655626	-0.600065552	-1.726238846	0.812149887	0.14385051	0.980108942	0.65409521	0.025399726	unstable
4.8619033	6.145345121	8.811621945	9.242128754	3.005182026	-1.58959435	-0.814255047	-0.601332629	0.223498149	0.148033725	0.687915929	0.90322192	0.052877575	unstable
4.044070808	8.73796761	0.896589231	8.462014575	3.543054839	-1.652274215	-0.58377446	-1.307006164	0.777571676	0.452660468	0.537567511	0.755847944	0.021924222	unstable
4.130593421	6.002096323	1.655173582	1.54877294	2.82288006	-1.147754681	-1.015365767	-0.659759611	0.783161161	0.705585718	0.36406631	0.617826173	0.016619977	unstable
3.866527309	2.685847646	8.289289749	4.766986011	3.961429207	-0.76348268	-1.965185188	-1.232761339	0.781653418	0.832337007	0.862932945	0.238282382	0.040704928	unstable
9.234696811	5.407559002	3.761599233	5.172468065	2.728168415	-0.550407644	-1.553880971	-0.6238798	0.62520696	0.089422125	0.072008094	0.172636292	-0.011970123	stable
8.394045035	5.748692331	1.972528488	5.568566962	3.369095544	-0.66404453	-1.34931857	-1.355732444	0.782084076	0.367548833	0.218638742	0.13318199	0.012499818	unstable
4.352223081	4.959515356	7.129656698	3.801549929	4.277312585	-1.551418663	-1.216904657	-1.508989266	0.799212076	0.626340695	0.760878962	0.504879871	0.074753574	unstable
7.660795794	1.300316787	7.646441742	6.778355126	3.661303451	-1.315370009	-1.826011403	-0.519922039	0.548837057	0.17985514	0.528381543	0.722353093	0.045726802	unstable
9.818128094	0.511597143	8.588987403	5.260072263	3.395636234	-1.107857025	-1.478676909	-0.8091023	0.931287341	0.599962528	0.291643316	0.38429464	0.01118871	unstable
0.504014262	1.142094066	6.651426529	4.527227496	4.32815601	-1.748322979	-1.823557571	-0.756275461	0.129387731	0.225295477	0.31279703	0.658453831	-0.018809907	stable
6.587743076	8.552775225	6.716960737	7.917409039	3.888696631	-1.416243792	-0.752603758	-1.71984908	0.543917338	0.58477645	0.970892779	0.727172229	0.089072572	unstable
9.285754037	1.052254769	3.344554861	8.791040784	3.424644092	-0.989738355	-0.693916184	-1.740989554	0.89094925	0.179388965	0.704158377	0.706239051	0.041685165	unstable
5.150207572	6.970377383	9.904062121	1.084828155	4.274914058	-1.562088634	-1.079719781	-1.633105643	0.690585361	0.682393358	0.808117505	0.481229081	0.041689426	unstable
6.745214353	3.127123121	3.927165302	7.757988507	3.408459381	-0.846231223	-0.688376811	-1.873851347	0.757866707	0.832285771	0.379493542	0.242668907	0.035486106	unstable
4.72979766	8.434740669	2.207280555	9.001135929	4.208864679	-1.894616331	-0.984437482	-1.329810866	0.529685305	0.396811507	0.580840892	0.979085788	0.041355449	unstable
9.970413271	5.968581821	2.342623116	3.083516067	3.772108235	-1.546062539	-0.964770469	-1.261275227	0.427141833	0.972374603	0.3873676	0.903835773	0.03442565	unstable
2.918049539	1.492788708	8.634376146	3.289805772	3.928822308	-1.580768533	-0.735708919	-1.612344855	0.315825601	0.817872452	0.762099199	0.278032881	-0.028759808	stable
4.985250046	5.3163068	2.623229839	6.90792561	3.540058784	-0.542270284	-1.849743003	-1.148045498	0.955231716	0.161374435	0.318092071	0.953996746	0.060267002	unstable
7.476371256	5.711406718	7.382552796	9.377522217	2.844125007	-1.05923268	-0.693679638	-1.091212688	0.171155694	0.51148396	0.835334817	0.519006782	0.055867105	unstable
3.989850425	9.545988778	1.219137446	7.35445825	3.965100898	-0.58725895	-1.54570457	-1.832137378	0.44292787	0.612155474	0.304396708	0.199837425	-0.009185227	stable
4.557617008	4.311326512	5.613843631	9.259616927	3.852070198	-1.063267158	-0.950833403	-1.837969637	0.975159284	0.95757904	0.386146325	0.515684665	0.072156759	unstable
4.614537049	1.451485635	1.442637515	5.041854829	4.482075072	-1.694260179	-1.311657627	-1.476157266	0.629163289	0.198149575	0.148454105	0.386783996	-0.021029024	stable
5.341405958	7.438791224	7.636587197	3.312984994	4.366831072	-1.876138273	-1.114846489	-1.37584631	0.378846095	0.89640434	0.478029595	0.734624621	0.059655027	unstable
9.645392096	7.903235494	8.77307848	5.983644443	3.872875379	-1.779563873	-1.299563363	-0.793748142	0.944564445	0.658796398	0.109068833	0.479167883	0.062369928	unstable
9.85505319	5.029480796	4.659979485	8.81389322	4.77839384	-1.963363251	-1.509832107	-1.305198481	0.189802071	0.912171112	0.994393401	0.67417665	0.070731553	unstable
6.126845734	2.46205133	5.593130637	1.741641087	3.654019686	-1.274820071	-1.287828966	-1.091370649	0.568603793	0.575000126	0.293682648	0.696036276	-0.00922513	stable
6.512506177	1.070051665	3.421839951	7.390135137	3.742774179	-1.505998618	-1.175245983	-1.061529578	0.803609951	0.633888461	0.745796032	0.780903286	0.043553657	unstable
4.779005065	6.964742616	5.567313431	5.551937878	2.986535396	-1.40493122	-0.573671433	-1.007932743	0.380299485	0.187899834	0.4578569	0.376601651	0.010794911	unstable
5.95226606	3.264561073	7.973577512	9.439797562	3.963625446	-1.289405548	-1.427424952	-1.246794946	0.1200521	0.099126544	0.14588501	0.138765299	-0.047818062	stable
4.020519825	0.970733455	3.611717588	3.077368165	3.495627103	-0.819445524	-0.965343589	-1.710837991	0.566963433	0.738087102	0.919892495	0.435357553	0.027017003	unstable
8.892234088	2.770427071	4.127925479	8.729574681	4.853123087	-1.830716098	-1.67777466	-1.344632329	0.196656892	0.213010073	0.722704467	0.799246779	0.026118623	unstable
8.137339957	6.541855551	0.952549605	7.27339485	3.600696799	-1.198455971	-0.674148104	-1.728092725	0.459142625	0.925649928	0.068746675	0.352389394	0.04215532	unstable
9.395141728	2.296231462	7.447199022	3.304947812	3.682206529	-1.058892139	-1.347786876	-1.275527514	0.630438787	0.348798336	0.059332447	0.829695887	-0.014225026	stable
2.936038747	3.84992606	0.637752898	9.265647002	3.46046712	-1.525004603	-1.383955022	-0.551507495	0.74596678	0.90332362	0.081326277	0.737205264	0.011320656	unstable
6.871649548	8.828911084	0.813569397	2.229665831	3.839040385	-1.796787939	-0.808431924	-1.233820522	0.97609943	0.548752397	0.313012594	0.102243005	0.023270038	unstable
9.205911169	8.750652796	1.227163666	9.28468003	4.462871153	-1.748760404	-0.738003567	-1.976107181	0.104626291	0.584213164	0.213716216	0.738963692	0.028232259	unstable
4.619269514	2.944153934	9.971022903	1.681788842	3.743968206	-1.134307721	-1.181312695	-1.42834779	0.367215291	0.096992366	0.917105771	0.523630291	-0.000361557	stable
9.031281583	5.501054366	4.796720769	1.108354749	5.043380657	-1.841885627	-1.482444627	-1.719050403	0.880337103	0.337439986	0.586955937	0.822864103	0.011703665	unstable
2.379298707	1.541926092	7.172145907	1.828133901	3.699931758	-0.863773027	-1.57640922	-1.259749512	0.879388013	0.9716545	0.71559875	0.961135881	-0.017594911	stable
2.855676806	9.972660786	4.777248279	7.90243974	3.996867741	-1.175475107	-1.276113883	-1.545278751	0.841682029	0.630221774	0.220856858	0.825760026	0.04003406	unstable
9.280678212	8.861563083	4.599963432	8.228105444	4.727828591	-1.270810238	-1.46110466	-1.995913692	0.902333803	0.227855514	0.951989509	0.823738781	0.078189336	unstable
9.652791274	8.389754853	5.122997166	0.889502499	3.282149042	-0.586541744	-1.424116336	-1.271490962	0.866631301	0.660594781	0.945602308	0.988647555	0.034860389	unstable
1.55702846	8.975725009	9.898067915	7.303489262	4.103773493	-0.671335206	-1.847324804	-1.585113483	0.890360085	0.061630896	0.684872434	0.488866907	-0.002633545	stable
9.800318163	3.372019241	5.056582237	6.089545862	4.08755294	-0.749788069	-1.502444343	-1.835320528	0.280766779	0.351242119	0.450951085	0.809877269	0.030794743	unstable
1.047687264	7.957680261	9.286938876	6.706607218	4.275350347	-1.082789905	-1.839180422	-1.35338002	0.417331501	0.811116288	0.834101696	0.758616638	0.062328573	unstable
8.380489199	4.63027673	2.334364795	4.934137059	2.42699106	-0.665380859	-0.952139297	-0.809470904	0.560679696	0.153218781	0.368767708	0.226059634	-0.019124012	stable
7.344367894	8.525590639	6.803520982	2.915510937	3.028211645	-1.018340746	-0.754596536	-1.255274364	0.763529285	0.910002208	0.975813838	0.146970734	0.084162567	unstable
3.333380158	6.11651311	9.381112683	9.239545298	3.134741118	-1.372758371	-0.8957396	-0.866243147	0.225010143	0.078571129	0.486136619	0.260963602	-0.00670338	stable
9.99304592	3.081053375	3.462210941	4.392527369	3.946215264	-1.403025452	-1.450286241	-1.09290357	0.514883703	0.420768502	0.896527478	0.053899486	-0.019739151	stable
5.477516939	2.019077965	8.535651895	4.604743442	2.699795318	-0.696132497	-0.646468279	-1.357194543	0.241245699	0.88947486	0.190990781	0.866729413	0.006208749	unstable
0.630115537	1.491366701	3.456795828	5.006208297	4.558807931	-1.973317065	-1.988162605	-0.597328262	0.304360775	0.296415151	0.222007389	0.177922477	-0.05277114	stable
7.158135735	6.869981127	2.789399639	5.599287997	3.265449907	-1.984928305	-0.703313206	-0.577208396	0.863989832	0.455873378	0.893917397	0.626653451	0.068126586	unstable
0.867087833	2.800534029	9.072752428	5.536388458	4.22868871	-1.235136069	-1.037811948	-1.955740693	0.75223112	0.623179663	0.608407919	0.363984723	-0.020085057	stable
9.579291854	3.62083848	6.801959269	7.496281509	3.669520492	-1.197959476	-1.46523322	-1.006327796	0.724927436	0.716153198	0.945275045	0.653022873	0.080054266	unstable
9.455978014	4.62590537	7.236908718	1.643226618	4.528543876	-1.86810316	-1.954293133	-0.706147583	0.631937419	0.671989467	0.858868724	0.600090676	0.044642853	unstable
6.849010017	3.481926667	2.611485817	1.83995833	4.483075388	-1.896578318	-1.883203636	-0.703293434	0.226247461	0.707802516	0.562513653	0.805962937	-0.005684062	stable
1.228150386	2.095973948	3.777283456	8.228702024	3.977944798	-1.405042457	-1.44871669	-1.124185651	0.934311197	0.281120872	0.380577328	0.158625944	-0.010605872	stable
4.913954876	8.077515485	5.161088937	6.17408109	3.641994001	-1.061980915	-1.730213312	-0.849799775	0.353255606	0.313329808	0.534617031	0.364861545	0.022564457	unstable
4.913561561	6.257176777	1.217696154	2.274787285	3.119879366	-1.339915819	-1.01314842	-0.766815128	0.372586913	0.699070534	0.222438655	0.732105764	0.000146045	unstable
4.499569534	4.825975088	0.563290827	0.766406707	4.532031651	-1.638415216	-1.87584096	-1.017775475	0.442322847	0.129092064	0.350993737	0.633641913	-0.034446763	stable
2.570633148	5.440081843	4.476630726	9.525871753	4.727690675	-1.752241356	-1.128916917	-1.846532403	0.7126957	0.722592222	0.1403025	0.735466691	0.02510598	unstable
6.786577441	2.365997307	7.78537776	5.460567453	2.854969842	-1.068022647	-1.068013973	-0.718933221	0.339827903	0.218556179	0.950419335	0.686398782	0.054046992	unstable
1.835644889	3.864908235	6.603276778	2.6737647	3.908836636	-1.286521989	-0.873916301	-1.748398345	0.989818509	0.192119294	0.54671691	0.270880486	-0.030710228	stable
1.957853404	4.107110586	8.167615688	5.007636364	3.085176873	-1.116576447	-1.029596022	-0.939004404	0.629539312	0.984519247	0.897430454	0.1208408	0.034022085	unstable
9.416805881	0.50537151	3.112804262	6.076200795	3.332914048	-1.361578628	-1.189834178	-0.781501242	0.53015839	0.968673112	0.456118441	0.415227141	-0.038726471	stable
1.53067601	1.701397072	1.281309017	9.896954267	2.931536023	-0.549811556	-1.595237611	-0.786486857	0.742527863	0.123009341	0.770045182	0.849518873	-0.04516371	stable
2.957239001	7.989374593	3.803450485	3.538377192	4.561325939	-1.558625222	-1.620463475	-1.382237242	0.701205085	0.646816015	0.280255092	0.850290271	0.031026504	unstable
3.378629359	4.329276266	3.978646963	4.496474863	3.590901776	-1.595701684	-0.637056715	-1.358143377	0.496961751	0.136693814	0.197503729	0.958764554	0.018720408	unstable
7.983696598	5.013924649	8.832001078	1.096413619	4.043379857	-1.239440973	-1.779878726	-1.024060157	0.798566643	0.468871749	0.647609008	0.953867816	0.024980695	unstable
5.276402023	5.930143753	3.824747479	2.93577003	4.12440022	-1.260995972	-1.403772924	-1.459631324	0.693814084	0.62510585	0.412771335	0.646784067	0.054123784	unstable
4.893077006	2.641069045	5.866702133	6.666353345	3.157493303	-1.065409727	-1.528319452	-0.563764124	0.442707998	0.463236292	0.074411116	0.08258261	-0.038905496	stable
6.843639567	6.258080623	9.244689527	7.946347018	4.244076295	-1.036004678	-1.999034075	-1.209037542	0.394209223	0.697320961	0.87644447	0.345546594	0.067726375	unstable
6.809078446	3.995664822	7.927779363	2.586314976	2.865412599	-0.831756375	-0.975570542	-1.058085682	0.469396189	0.500461854	0.702845255	0.858661273	0.039469286	unstable
8.147877636	6.159775319	7.179484537	2.332092827	3.200272738	-0.529385802	-1.149786665	-1.521100272	0.23043831	0.41346323	0.518902292	0.643877373	0.010889028	unstable
6.564037361	7.91450545	8.441083802	4.628486716	4.181066687	-0.671049709	-1.927956293	-1.582060685	0.660101634	0.381958011	0.795972539	0.932077895	0.078980435	unstable
6.061601378	9.764269572	1.670301944	2.426325928	4.781218016	-1.295072852	-1.846678558	-1.639466606	0.501965648	0.691036828	0.345429225	0.872048154	-0.002964456	stable
2.383103873	7.635219962	3.941884921	3.458339561	4.169243229	-0.660972676	-1.914740019	-1.593530534	0.515184988	0.342665553	0.399609941	0.506888349	-0.016214054	stable
1.999844602	1.875041201	0.844646044	9.997448266	4.743723109	-1.811129397	-1.24322449	-1.689369222	0.934755876	0.502539527	0.630882564	0.651629028	-0.034414002	stable
4.045643964	2.39266355	1.205191404	5.778321361	3.777322074	-1.115952137	-1.684419357	-0.976950581	0.331046125	0.292930725	0.336296343	0.939050106	0.001746673	unstable
8.940428544	7.352655249	8.224499304	8.348261743	2.401356495	-0.761918316	-0.52984506	-1.109593119	0.674893038	0.298822755	0.710819904	0.877279126	0.080036632	unstable
3.888546859	5.551038293	5.851618641	3.591325106	2.596502484	-1.330764007	-0.66121879	-0.604519687	0.457301191	0.777535546	0.389241126	0.097994387	0.026266203	unstable
3.853942618	4.433751205	2.116830433	2.976587023	3.541804975	-0.965987454	-0.953001501	-1.622816019	0.881635001	0.303905066	0.127745145	0.28559325	-0.009884408	stable
7.961484472	3.88103038	7.359659874	7.016825192	3.675341335	-0.501580528	-1.876431547	-1.297329259	0.31135987	0.366317321	0.948552306	0.887182388	0.074040238	unstable
8.758841184	6.60299152	5.591566488	5.428185196	3.872060286	-1.067667989	-0.870845366	-1.933546931	0.782897036	0.839878946	0.050053692	0.13577932	0.045370889	unstable
1.031835801	8.849806775	1.763827414	3.269296812	4.621672278	-1.021096913	-1.92719788	-1.673377485	0.257257969	0.531583728	0.643608315	0.67874942	-0.029158586	stable
2.966818007	8.998693294	4.645325486	3.664918203	3.762102301	-0.83948668	-1.525234545	-1.397381076	0.316938852	0.753391749	0.683333518	0.665816545	0.036455665	unstable
4.006570657	1.202983972	9.731351253	4.059511287	3.932191847	-1.086176729	-1.671342637	-1.174672481	0.730522276	0.208684627	0.357541659	0.732649634	-0.002302342	stable
8.945907463	3.84907046	4.844399539	6.18311621	4.757735783	-1.44421847	-1.483193945	-1.830323368	0.499327436	0.690547262	0.994568353	0.394152439	0.062129871	unstable
8.587775213	6.447323719	1.014068259	7.625134792	4.264673442	-1.403228222	-1.660191646	-1.201253574	0.087846767	0.484453854	0.134388478	0.364203731	-0.016404534	stable
5.652686332	5.864778659	5.27458925	7.233803643	5.027697504	-1.877296097	-1.244998037	-1.90540337	0.693476943	0.755781274	0.487917527	0.590666081	0.078648333	unstable
0.743880756	7.434952321	4.130991681	7.110282146	4.230737139	-1.303858942	-1.232881928	-1.69399627	0.947078825	0.460025182	0.610533697	0.320976041	-0.024021395	stable
3.140031845	3.762037718	7.594707411	9.628538838	3.43138048	-0.552155309	-0.904723801	-1.97450137	0.492502489	0.240887866	0.964004906	0.187825159	0.024835168	unstable
5.690648446	5.806375606	6.265189901	1.151843197	5.556215593	-1.866527907	-1.792819144	-1.896868542	0.271208598	0.721082018	0.713273176	0.975824212	0.027298742	unstable
3.377705572	2.7472104	6.474133972	5.18145656	4.684453933	-1.450331759	-1.870435309	-1.363686866	0.069501487	0.738413905	0.357468778	0.695366989	0.01374994	unstable
0.860551367	2.257382388	3.223602742	1.241567755	3.63101343	-0.874903705	-1.881916453	-0.874193272	0.125027264	0.284773037	0.584270411	0.663446557	-0.046943859	stable
1.956565878	4.901683932	4.360969862	5.039222512	3.402793853	-1.307074882	-1.521425511	-0.57429346	0.429168943	0.483974507	0.569699274	0.419302729	0.017498875	unstable
1.799947069	1.159826232	1.728813545	7.387859627	3.079940975	-1.284146506	-0.909297187	-0.886497282	0.41293721	0.827547033	0.116784091	0.671236652	-0.058945641	stable
2.974060262	4.007252338	9.68244235	1.89459242	3.706168893	-1.611043669	-0.646337124	-1.448788101	0.325168555	0.235628308	0.177919439	0.893719383	-0.034492532	stable
1.305660998	6.839273114	7.376636316	1.843787189	4.409259546	-1.770642292	-0.948720371	-1.689896883	0.998709417	0.36732602	0.31148649	0.387281076	-0.010396764	stable
4.469752087	2.990608887	4.939984102	4.206360468	3.988199941	-0.92208028	-1.495099178	-1.571020483	0.360947439	0.33207442	0.117267914	0.165047474	-0.037297076	stable
7.5219777	7.032039111	1.000393118	1.920542009	4.480799501	-1.493593497	-1.655759112	-1.331446892	0.77243097	0.088412705	0.869853112	0.43458802	-0.041492191	stable
9.420682446	2.876215606	9.764870847	2.786022536	3.215871549	-1.216371542	-1.116495819	-0.883004188	0.826378588	0.135888343	0.72803776	0.399485961	0.038563182	unstable
3.548449727	7.855123697	9.389112641	9.009674102	4.270295859	-0.661557211	-1.893388441	-1.715350206	0.753562777	0.308921438	0.705997831	0.2317505	0.031790486	unstable
7.298726011	2.021999743	2.350234582	2.516553591	3.452349327	-0.584133323	-1.456182929	-1.412033075	0.495319955	0.085914453	0.150433386	0.633045939	-0.023387241	stable
6.219172495	8.287711039	8.980364504	6.431873929	3.876970672	-1.912721644	-0.757223374	-1.207025654	0.053025079	0.765076821	0.629173651	0.884571344	0.069590411	unstable
3.171356904	0.740372816	9.880278389	1.148914841	5.482823263	-1.984225973	-1.528424335	-1.970172956	0.056941731	0.808285139	0.907384148	0.126883962	-0.033041462	stable
4.307016689	4.062581127	6.352817869	8.208031085	3.985158266	-0.969581636	-1.244278832	-1.771297798	0.685535116	0.593211887	0.44129995	0.652074458	0.055309481	unstable
3.252104822	9.255317473	0.535665723	9.017871502	3.46104143	-1.774054305	-0.643455597	-1.043531528	0.41385174	0.986610403	0.174713833	0.435268559	0.028816637	unstable
7.256380225	5.42233392	3.302709118	2.617267479	2.725657016	-0.602059157	-1.250366544	-0.873231315	0.653466635	0.433463619	0.949053208	0.823970642	0.052385914	unstable
7.925182026	8.510075012	4.92626828	3.062878874	3.115711952	-1.046494027	-1.073752387	-0.995465537	0.624550353	0.193225428	0.420873073	0.981240169	0.027898078	unstable
2.398539095	3.725318033	7.217312453	6.499707849	2.711793252	-1.226354245	-0.677817596	-0.807621412	0.054522712	0.822050162	0.197200168	0.926134228	0.036857198	unstable
2.480468357	2.92899185	1.477618494	1.089986834	3.595653781	-0.810214571	-1.810607094	-0.974832116	0.902510401	0.074975303	0.159084166	0.621431501	-0.016108624	stable
5.362318759	4.290364341	6.195200887	5.46101498	4.873259211	-1.627986634	-1.722117544	-1.523155033	0.414145013	0.440065897	0.26872094	0.547135608	0.027456792	unstable
7.511611282	7.640276677	6.296555981	6.670567276	4.763070068	-1.979958221	-1.795510316	-0.987601531	0.130656324	0.363906592	0.733239447	0.081396615	0.015893807	unstable
1.049968001	5.626724183	6.242320919	2.459045194	4.009037312	-1.844656582	-0.527782855	-1.636597875	0.854848602	0.053409103	0.381871696	0.355856622	-0.029823323	stable
5.297821866	1.046051526	7.110524855	7.896763866	3.232608485	-1.631969189	-0.901268423	-0.699370873	0.46623664	0.987988458	0.332654808	0.952828151	0.020170553	unstable
0.518871834	0.589952937	0.851472433	4.575508697	3.547516044	-1.43925914	-0.943584475	-1.164672429	0.726716058	0.13415237	0.646760566	0.239756983	-0.039582053	stable
9.646436925	3.685214829	2.97579115	7.556454857	4.712953198	-1.669635738	-1.837116567	-1.206200893	0.81405407	0.994185981	0.941641922	0.662535002	0.05770133	unstable
3.427886258	4.603009084	5.526253795	1.636852462	3.579765381	-0.950823534	-1.064785503	-1.564156345	0.813206318	0.453781699	0.999171157	0.815536372	0.064461673	unstable
1.687808789	5.112293005	1.852390398	1.865046447	4.075247167	-1.935717391	-0.530728161	-1.608801616	0.338433317	0.59593679	0.916848563	0.222737526	-0.036322258	stable
6.800164449	1.207449666	4.322744917	1.772988708	4.632607995	-1.147523346	-1.595997169	-1.88908748	0.484776787	0.442254316	0.735396893	0.762264099	-0.010470336	stable
2.290102017	3.028512191	8.071234453	6.169944154	3.62459184	-1.10400272	-0.820951351	-1.699637769	0.785595354	0.770193924	0.234289805	0.225069824	-0.020522555	stable
2.111882708	8.056536608	6.997473911	7.822744449	4.108627911	-1.600279104	-0.637830502	-1.870518304	0.930636159	0.800531374	0.269984764	0.075745865	0.005892869	unstable
8.307323382	0.869333506	3.685802712	2.666259455	4.547436889	-1.359252043	-1.817355248	-1.370829597	0.581015737	0.158075057	0.527870045	0.37529365	-0.024027027	stable
2.727520243	8.42275929	5.803689488	0.830777792	4.320721877	-1.630283001	-1.874120752	-0.816318124	0.480195119	0.615761362	0.299650342	0.094082444	-0.011391039	stable
1.46551997	6.818380893	5.82489497	4.319457731	3.247682118	-0.717692515	-1.297297691	-1.232691912	0.17395476	0.850418427	0.736383816	0.344681383	0.046641517	unstable
5.050888064	7.716766904	0.687845139	2.605216185	3.235894243	-1.043342321	-0.964965158	-1.227586765	0.4878923	0.966825507	0.638771527	0.605769903	0.009434423	unstable
5.461860497	6.260325524	7.383137785	7.512965631	3.521768716	-0.770592758	-1.320913855	-1.430262103	0.755396847	0.26482236	0.460971835	0.921109561	0.072712504	unstable
9.711034681	2.909935083	8.687389881	0.708401456	3.434626561	-1.07873681	-1.156585263	-1.199304489	0.532133134	0.65990279	0.850555869	0.478615718	0.013081646	unstable
5.782924609	4.731436196	3.793404397	4.189128034	4.093474333	-1.604991715	-1.950226947	-0.538255671	0.616177129	0.553927528	0.207028909	0.431783966	0.031146345	unstable
5.218000522	6.507133374	4.03817682	1.229863767	2.843244386	-1.647842037	-0.526455983	-0.668946365	0.391927913	0.390966734	0.788125735	0.214378252	0.01035095	unstable
6.083154736	3.504541499	5.428435597	4.894774089	3.528195837	-0.519298636	-1.253048307	-1.755848895	0.843849922	0.421851042	0.206851141	0.237628889	0.025357528	unstable
7.745784521	0.660418273	5.0398629	5.455107072	3.590753274	-1.768924476	-0.699088466	-1.122740331	0.611634187	0.838269235	0.83376596	0.431154933	0.018263748	unstable
5.332626219	6.108071402	6.192338266	2.01946918	2.710258571	-0.530065379	-1.046414205	-1.133778987	0.940610642	0.921425372	0.881743805	0.811321383	0.095212923	unstable
3.000559277	8.771391868	5.124338323	5.567845902	4.419703023	-1.367373166	-1.886733725	-1.165596132	0.681492937	0.388941629	0.900852257	0.788274685	0.067480661	unstable
3.367108511	0.638995245	9.246045246	8.901855582	3.445851233	-1.082715018	-1.189281888	-1.173854328	0.230214114	0.840259962	0.757247744	0.816354075	0.013650061	unstable
0.739781836	7.358698893	8.893052363	2.980793339	2.049631054	-0.648957192	-0.813852839	-0.586821023	0.482746655	0.520431964	0.188007103	0.920764329	-0.029033912	stable
5.05420266	8.120901449	2.48412425	4.229762527	5.289821852	-1.739254973	-1.709812319	-1.84075456	0.192439881	0.260270601	0.580973614	0.608890851	-0.016159177	stable
5.224551085	7.009019544	0.540103984	3.632737293	4.192474407	-1.765760615	-1.119930387	-1.306783405	0.058730786	0.879396571	0.438292052	0.698918547	0.001395072	unstable
2.487916567	8.072872888	2.723478638	9.392525658	2.038792498	-0.531654598	-0.55134893	-0.95578897	0.422184108	0.837645209	0.723407709	0.529114943	0.027788122	unstable
9.826398674	1.033125732	7.4881972	3.255596808	3.863492977	-1.371172204	-1.339237255	-1.153083517	0.506385006	0.435811335	0.068495612	0.901660064	-0.04353803	stable
7.779649973	5.678624899	8.629044844	8.653810665	4.347048201	-1.598242683	-1.049485999	-1.699319519	0.553115236	0.271500449	0.610193572	0.179195356	0.038418073	unstable
9.276486794	2.384255191	6.661818615	3.533411148	4.394361691	-1.294297981	-1.279033515	-1.821030195	0.077614991	0.064868506	0.81050381	0.523176317	0.001556363	unstable
8.226539308	6.972866103	5.183445192	5.822473568	3.100226427	-1.288977113	-1.231288631	-0.579960683	0.362238572	0.941877041	0.081250042	0.946290982	0.069689134	unstable
2.54592959	7.707533119	1.083900697	3.059012726	3.329098215	-0.910937656	-0.913195009	-1.50496555	0.109068983	0.922880122	0.824355441	0.407182174	-0.020726605	stable
0.601779371	0.602231864	9.653109004	4.339341598	3.55339101	-1.014918081	-1.109660636	-1.428812293	0.569559597	0.092784798	0.823766288	0.24393339	-0.027288195	stable
5.038035676	2.132990729	0.649277233	8.080461008	4.569220495	-1.926485739	-1.349527515	-1.293207241	0.374392221	0.805203826	0.663108337	0.54492875	-0.03006136	stable
2.559069371	8.558283233	0.631103287	0.85149608	2.664619031	-1.069910098	-0.922865418	-0.671843515	0.974979324	0.166986341	0.734650611	0.481734233	-0.035776278	stable
9.838842512	2.988720883	4.742429171	3.364569008	2.933228926	-1.0087386	-1.320094951	-0.604395375	0.878983282	0.161202232	0.350804687	0.686408702	0.015791354	unstable
7.374464562	9.355224469	2.688679514	3.973453794	3.145140312	-1.542428345	-0.589756105	-1.012955862	0.310522767	0.103935533	0.871683306	0.290242849	-0.026219319	stable
3.579114975	4.680692986	2.316342746	6.616349453	4.797099284	-1.639261705	-1.745027983	-1.412809597	0.253091707	0.137574373	0.889214741	0.380097054	-0.010788335	stable
9.982898604	1.146937982	9.258565625	4.727666606	4.92340095	-1.615335576	-1.84901541	-1.459049965	0.747735403	0.579540044	0.468930431	0.180489547	0.009544565	unstable
5.514626996	9.028327642	7.572005218	6.156119607	4.050423651	-1.704167499	-1.222185333	-1.12407082	0.295429969	0.064571283	0.323938396	0.570903316	0.007700364	unstable
6.1168025	3.941363849	2.316410256	3.092280918	3.885877845	-1.73113519	-1.500781004	-0.653961651	0.780690086	0.755883259	0.600049287	0.955691156	0.072206904	unstable
8.481593492	6.135121527	5.812898841	4.882249104	4.428688584	-1.464232836	-1.47687912	-1.487576627	0.911420574	0.561896132	0.517413659	0.864818182	0.083878313	unstable
3.184549018	1.661335298	1.743793726	5.370648326	2.4098091	-0.726397294	-1.067448567	-0.615963239	0.313813888	0.087682076	0.418664997	0.65336882	-0.041808459	stable
1.5418639	1.120724401	7.777754537	2.641324377	4.390995431	-1.381909588	-1.232326138	-1.776759704	0.326854787	0.341446212	0.320015666	0.182357403	-0.049654023	stable
9.065337149	6.071165864	7.90777065	1.918660813	3.53936773	-0.973972525	-0.746477972	-1.818917233	0.302748467	0.689396661	0.934279761	0.457119263	0.048810723	unstable
5.905643772	1.474812341	8.056336434	7.23351391	5.685424044	-1.907585286	-1.826505438	-1.95133332	0.418732776	0.450462185	0.96450602	0.875102445	0.062237518	unstable
8.177358723	7.820209062	8.804103972	3.644203282	4.007705479	-1.001173616	-1.370586116	-1.635945748	0.876219242	0.083712824	0.052260486	0.517519292	0.015439573	unstable
7.9797578	5.862590847	7.401691669	2.638440452	2.261985963	-0.618754182	-0.564650054	-1.078581728	0.499866587	0.117341203	0.255947072	0.247857031	-0.012374496	stable
7.929379564	2.72686263	2.479474058	7.039468452	2.903385886	-1.684745294	-0.632887329	-0.585753263	0.092304259	0.522111032	0.721367683	0.799566115	0.006638691	unstable
2.539229143	8.614256208	5.488786012	1.454376551	3.668517482	-0.740726875	-1.789367128	-1.13842348	0.946593642	0.859004886	0.690291031	0.932368214	0.015674732	unstable
2.532970059	6.703298504	8.011832167	3.249619562	4.278837755	-1.388576681	-1.458132617	-1.432128458	0.555314148	0.786407443	0.513784246	0.169981454	0.026615641	unstable
4.219238047	6.061053098	8.872299449	3.210104639	3.945947759	-1.679154831	-1.016153976	-1.250638951	0.948310194	0.815608234	0.72126149	0.279097576	0.067033117	unstable
0.540849648	2.555713477	3.682712259	1.66890868	3.351207581	-0.970451712	-1.433585194	-0.947170675	0.598608524	0.124852085	0.367415335	0.136952561	-0.048219241	stable
1.099769958	5.998410379	6.990128615	2.083084598	4.50263615	-0.89495925	-1.63221717	-1.97545973	0.246434896	0.852500375	0.528198084	0.683598653	0.019276651	unstable
3.170365363	0.977763594	5.504699811	2.339445947	2.764368606	-0.993360452	-0.845390271	-0.925617883	0.207160686	0.55584986	0.146193632	0.987806102	-0.015723612	stable
7.130172466	5.290612934	6.593976312	8.721213705	2.738611589	-1.160636567	-0.713917106	-0.864057916	0.366762219	0.958852916	0.102786827	0.255981065	0.031517489	unstable
8.176473118	0.860798996	7.224143942	6.25918146	4.393293462	-1.477087461	-1.766633865	-1.149572136	0.638819445	0.759933855	0.197430202	0.675225723	0.009443451	unstable
3.711852473	2.035212318	5.435860051	1.663653715	4.928869879	-1.842764693	-1.772073047	-1.314032139	0.944965276	0.771023377	0.850236555	0.714447638	0.060325593	unstable
7.550421954	4.560686281	3.90598001	4.824150919	3.55515288	-1.080134052	-1.136165928	-1.3388529	0.429722708	0.353745243	0.398783597	0.213334043	-0.002522234	stable
2.162865907	7.040139633	8.200734611	7.224311106	4.734950471	-1.504114014	-1.28771991	-1.943116547	0.828352997	0.816299555	0.623383381	0.957439073	0.072988532	unstable
4.350683309	1.123666351	5.758126883	2.147521032	4.046669989	-1.151177935	-1.906094396	-0.989397659	0.89650282	0.974915833	0.963734811	0.728360864	0.051604974	unstable
1.153442933	1.297609601	5.458605204	1.916445026	2.496248772	-0.731056322	-0.730026465	-1.035165985	0.973103712	0.752797533	0.084537904	0.194178374	-0.011162816	stable
7.93597585	9.197422675	6.005967109	2.948855217	3.264267263	-0.920199668	-0.719696529	-1.624371066	0.697069638	0.749621589	0.303726817	0.235419022	0.046729318	unstable
9.009515991	3.98901467	8.325420049	4.667367745	3.245828925	-0.588432421	-1.342743868	-1.314652636	0.841291109	0.621900798	0.780313002	0.321305778	0.063159444	unstable
2.443037234	2.523061085	2.532142892	3.587151856	3.069870947	-0.834402823	-0.808669095	-1.42679903	0.17302614	0.665990372	0.053684715	0.081175531	-0.026054089	stable
3.987817566	3.976141773	4.737027852	5.001268572	4.41264876	-1.854544621	-1.445507376	-1.112596763	0.756111789	0.782622035	0.363153668	0.84301907	0.083590222	unstable
2.342796827	2.535877049	9.305386285	8.764118365	3.939456159	-1.060329591	-1.323773742	-1.555352825	0.48057	0.21012385	0.77969481	0.422024156	0.01477517	unstable
0.876033579	3.679680694	7.400605543	4.48488749	3.205947515	-1.559340923	-0.746362215	-0.900244378	0.198062627	0.989684997	0.509353389	0.957852275	0.05297947	unstable
6.995176815	7.449152866	9.940090669	2.054916426	2.408776286	-0.571465594	-1.261595327	-0.575715365	0.25872737	0.480152935	0.962901237	0.340620946	0.039208908	unstable
2.178190771	9.846269928	6.553352369	7.85313093	3.425294878	-0.878949794	-1.691935524	-0.85440956	0.829341492	0.306915073	0.848081684	0.256258076	0.019266107	unstable
9.27404041	3.722493553	4.194950602	4.712392874	2.564413254	-0.950472058	-0.63575477	-0.978186426	0.273646315	0.81370774	0.217035867	0.405604321	0.000182492	unstable
1.225253013	9.824511629	1.171395685	3.013957017	3.07450282	-1.368059422	-0.722729608	-0.98371379	0.868892058	0.287981611	0.525749728	0.961433857	-0.015756249	stable
5.04403568	9.934231043	8.691137256	6.980877803	2.762757636	-0.565533079	-1.400751139	-0.796473418	0.948693034	0.106890546	0.959086588	0.81989527	0.081828061	unstable
1.683233208	6.965575077	9.504654389	8.533373288	4.717207895	-1.826925418	-1.738213703	-1.152068774	0.836344809	0.64742843	0.368506809	0.240065005	0.002259347	unstable
1.503716409	0.864725157	8.46428866	1.975661567	3.586622376	-1.655998246	-0.540342759	-1.390281371	0.748954863	0.397756319	0.372557851	0.40033577	-0.03929188	stable
1.962322661	4.619989592	5.67285163	8.057031905	4.583860445	-0.86009536	-1.814450997	-1.909314088	0.396929495	0.846302681	0.225497814	0.390071051	0.010376785	unstable
2.280307626	3.584202605	8.990833547	5.496671133	4.615977933	-1.739924692	-1.556035536	-1.320017705	0.528386829	0.730472828	0.069521141	0.773406316	0.019462948	unstable
5.693562388	3.016268665	5.406364922	8.143108975	3.627395468	-1.872551162	-0.876325675	-0.87851863	0.621961943	0.832024655	0.404566084	0.427598837	0.041689815	unstable
2.466186578	1.265843699	5.115561985	2.458141083	3.573008848	-0.847258452	-0.772326378	-1.953424019	0.794386947	0.582623963	0.606744841	0.948479088	0.029243659	unstable
4.673040249	9.998291236	7.69974398	6.206224526	3.625031413	-1.043092311	-0.699221855	-1.882717247	0.359554623	0.500214159	0.098915061	0.977100169	0.041958284	unstable
2.188271208	1.221663816	0.908972279	3.768553962	5.119092422	-1.489625395	-1.758907447	-1.87055958	0.171281739	0.209545434	0.493824892	0.692983879	-0.044807976	stable
1.205353852	6.995044583	5.930860017	2.523855793	5.230127488	-1.755047367	-1.567927287	-1.907152834	0.861961442	0.202768378	0.848372629	0.739993362	-0.002037771	stable
2.46168345	5.739944575	3.968155239	4.565214619	3.709408238	-1.186592392	-1.620213254	-0.902602593	0.185973093	0.379463309	0.741675668	0.789974477	0.04139918	unstable
9.359194817	8.084187738	8.465125856	7.080935814	4.276861287	-1.315227586	-1.691659983	-1.269973717	0.991189961	0.659877045	0.929525996	0.236121188	0.086761661	unstable
0.880468263	1.986792873	7.085754963	1.406944961	2.976391428	-1.5419587	-0.554452206	-0.879980522	0.756671812	0.537811516	0.389319362	0.162853493	-0.033432316	stable
1.428128068	3.154147772	7.371017707	9.508478901	4.202166931	-1.62230367	-0.822004952	-1.757858309	0.185791359	0.650834558	0.292108306	0.984367883	0.02250464	unstable
5.360481036	7.211058984	9.59219856	7.170384889	3.038393847	-1.268384246	-1.149259446	-0.620750155	0.641603678	0.593900461	0.705387654	0.132836083	0.053360135	unstable
9.867893619	9.771266296	7.794518622	8.875362235	3.218994541	-0.635439103	-0.671954619	-1.911600819	0.81364972	0.307085004	0.778094131	0.395107434	0.068834211	unstable
9.832457807	2.549918774	7.910046248	7.251294628	4.365002389	-1.707990431	-1.517221773	-1.139790185	0.355513642	0.28785736	0.672406957	0.640013056	0.042114707	unstable
1.265161001	9.010141343	3.216610495	5.69085195	3.241594411	-1.850511188	-0.560074962	-0.831008261	0.546050729	0.336302158	0.760708628	0.573256593	-0.010715464	stable
2.21312117	8.898547819	6.510992365	7.723357452	4.384215714	-1.571306359	-1.436314384	-1.376594971	0.265682059	0.583063527	0.430144345	0.203133275	0.012960983	unstable
2.421219272	0.520429124	1.995500643	3.438232289	3.695970424	-1.861299082	-0.619111732	-1.21555961	0.892710357	0.784515745	0.802296271	0.384897623	-0.007881064	stable
2.511967599	5.688898852	8.673338046	6.765387066	3.119541602	-1.312308382	-0.753365834	-1.053867385	0.640457857	0.459205733	0.408307654	0.214294679	0.001753945	unstable
2.499365691	1.636346889	7.878508838	4.673575922	5.106714172	-1.448775838	-1.690803616	-1.967134718	0.554332939	0.439801061	0.923397273	0.403864692	0.012201122	unstable
3.742213027	5.986147509	3.610773848	3.186025175	3.4216444	-1.186479422	-0.954547953	-1.280617026	0.871817209	0.422664971	0.086139435	0.590111677	0.022757877	unstable
6.130354713	7.796294008	6.853672996	4.375440427	3.203413377	-1.161183715	-1.152616214	-0.889613449	0.398990756	0.075949927	0.363739312	0.581759738	0.009554976	unstable
2.641530698	7.717320162	4.345414997	7.391265119	2.632741918	-1.52313577	-0.510476291	-0.599129857	0.918465234	0.261997026	0.555679757	0.218078136	-1.83E-06	stable
7.279389036	5.34192583	1.046310301	9.843938296	3.813318736	-1.025613338	-1.947525354	-0.840180044	0.130569987	0.072273443	0.584029906	0.321663186	-0.056758395	stable
6.282594992	9.003707889	2.613207875	3.901699473	4.509261627	-1.018220082	-1.526028964	-1.965012582	0.404457371	0.9905985	0.544358037	0.293694603	0.033772684	unstable
6.339123616	8.764758431	6.235491814	5.420116596	4.483493851	-1.96867074	-1.432275398	-1.082547714	0.829702057	0.959067717	0.083938586	0.59589152	0.071609047	unstable
7.348624508	9.451563019	7.626162421	5.906810293	4.153070756	-1.811585679	-1.040228125	-1.301256952	0.783074286	0.627635807	0.908439488	0.31874182	0.080778106	unstable
2.449948483	8.26217897	7.514613139	1.147053792	4.259589269	-1.918002988	-1.767894658	-0.573691624	0.8974452	0.528975168	0.494539978	0.29335147	-0.004206465	stable
9.724395933	9.086338282	6.561161972	9.886583425	3.81931339	-0.777661925	-1.558450679	-1.483200786	0.870524484	0.371177637	0.471892895	0.217871879	0.053447957	unstable
6.57435157	7.508562789	3.881050342	5.246608572	4.180457637	-1.549081251	-1.92599396	-0.705382425	0.452879139	0.848366008	0.825089568	0.806941993	0.084574549	unstable
6.277452406	9.276470032	2.136092129	6.43942319	2.266525399	-0.97453689	-0.670838965	-0.621149544	0.181032884	0.399882941	0.690400459	0.331853972	-0.016856971	stable
3.252947686	1.607049896	0.747633474	3.356534937	3.374567355	-0.596313882	-1.757506954	-1.020746519	0.999294984	0.72276824	0.824834818	0.520869703	0.017654478	unstable
1.120618854	4.110262707	7.045813168	2.756966954	3.967092387	-1.782308657	-1.193899338	-0.990884392	0.823504448	0.273524622	0.489883174	0.485687538	-0.023061504	stable
2.258494237	7.493128547	8.296190192	6.18126626	4.135062913	-1.611756981	-0.8686729	-1.654633031	0.32327519	0.055101897	0.931655623	0.67560394	0.038733194	unstable
6.498656793	5.128736692	8.358640887	5.022862952	4.417044666	-1.833907555	-0.914264054	-1.668873057	0.094381318	0.729856721	0.801766453	0.465603208	0.051075858	unstable
8.134405477	2.767661709	5.045414441	9.452188725	3.28353311	-1.916199063	-0.611140743	-0.756193303	0.584307868	0.708905705	0.145035468	0.113651218	-0.010832761	stable
3.499909517	6.686701849	8.822689359	2.723121342	2.716188901	-0.51533553	-0.647784287	-1.553069084	0.601854673	0.920460451	0.734199272	0.099128289	0.051607656	unstable
1.602498612	2.622893717	3.55286753	4.168226624	3.936225683	-1.061547463	-1.39020126	-1.484476961	0.649870835	0.82819473	0.679570888	0.330565128	0.02407732	unstable
5.991353707	5.536724311	8.074665883	7.161193013	4.953901435	-1.353026636	-1.627653271	-1.973221528	0.987013645	0.174115091	0.556340745	0.426281805	0.061577814	unstable
8.358286599	1.979321265	3.636278095	1.186038013	2.908316947	-1.09176411	-1.058370417	-0.75818242	0.702076978	0.85820703	0.693192039	0.925619768	-0.040354978	stable
7.651545615	7.687729778	8.680417812	3.62016508	2.825039208	-1.293702293	-0.85565162	-0.675685295	0.960367085	0.183965655	0.656784421	0.424109135	0.057393238	unstable
9.505946712	1.067874318	7.141367104	3.432133685	3.148000007	-0.562820084	-1.216290221	-1.368889702	0.719773001	0.693119557	0.169750772	0.590892351	-0.021742361	stable
6.140774531	9.682953184	7.047784313	9.421301687	3.071320605	-1.348959558	-0.618358804	-1.104002243	0.050211922	0.106010123	0.800213252	0.409977262	0.023430445	unstable
8.02049631	8.605694458	7.800025465	8.135520401	4.083474516	-1.905151357	-1.335902464	-0.842420695	0.553558284	0.537992924	0.91847931	0.620393098	0.083084588	unstable
6.514944937	9.756241381	5.472481235	4.344766237	2.580651675	-0.563228288	-1.370282621	-0.647140766	0.331967977	0.795090175	0.856685412	0.301115094	0.054317314	unstable
6.493462041	1.56340202	4.930278934	1.587621528	3.915475395	-1.433879373	-1.803442155	-0.678153868	0.592857028	0.576962706	0.712441618	0.764259678	0.005839285	unstable
8.206542468	5.039209271	5.304700985	2.875028021	3.899010371	-1.290641203	-0.7246058	-1.883763368	0.425638109	0.521748755	0.894739771	0.383415061	0.047463636	unstable
3.253792361	7.745736432	0.742699897	5.738114815	4.690610711	-1.153013409	-1.775178031	-1.762419271	0.782777798	0.38540041	0.430654555	0.197477644	-0.033415539	stable
2.598707359	0.704952907	3.570066416	9.146830581	3.756002891	-1.335862453	-1.788502985	-0.631637453	0.869413484	0.572153926	0.78067392	0.786430447	-0.020309834	stable
4.474216607	9.896244644	8.407286833	7.361501643	3.537416313	-1.300084217	-0.879047529	-1.358284568	0.347841992	0.648667269	0.887258386	0.525065778	0.067281559	unstable
7.999588454	2.907673523	4.22328742	1.868803086	3.983233166	-1.671248269	-1.129286487	-1.18269841	0.999125142	0.178569521	0.171573587	0.339078145	0.005550089	unstable
9.242848872	1.634746718	3.387157619	4.304577863	4.247514763	-1.469322872	-1.928909378	-0.849282513	0.650742335	0.551945688	0.759363778	0.60948576	0.002464753	unstable
7.209586588	1.623088917	4.784259873	1.926358856	4.277335076	-1.747011307	-1.858172783	-0.672150986	0.156786406	0.668761368	0.659623577	0.213787847	-0.024844451	stable
9.196135929	9.386835593	8.24663699	5.052183208	4.558474399	-1.313844295	-1.815069143	-1.429560962	0.183058072	0.823492284	0.605477929	0.271570675	0.049962795	unstable
4.859168445	8.711703029	7.790493423	3.98890964	3.376532716	-1.14245995	-0.741380928	-1.492691838	0.227846763	0.514800301	0.978528499	0.55524515	0.056168838	unstable
2.052587982	5.729416432	3.526643615	6.423341782	4.350898588	-1.125496961	-1.93694705	-1.288454578	0.529179752	0.375609137	0.33330636	0.921935917	0.030227937	unstable
2.571749604	6.049919548	7.260184066	4.440967453	2.29833651	-0.710079191	-1.005206257	-0.583051061	0.612177647	0.152447254	0.391108061	0.197753014	-0.031325453	stable
7.951142574	5.396906611	2.5860259	0.953997438	4.069928159	-1.911061856	-0.87284091	-1.286025393	0.364264719	0.400648272	0.262259714	0.112289649	-0.030234336	stable
7.194129329	7.50090635	1.043598204	0.780260327	4.213973327	-1.89719115	-1.732738217	-0.58404396	0.175561254	0.077972608	0.392257739	0.121337081	-0.054231387	stable
6.198148362	7.26344819	3.625789156	1.197672797	3.097998087	-1.270631666	-0.976203097	-0.851163325	0.691174034	0.379618566	0.153563293	0.199202769	-0.001808198	stable
9.019293092	8.627426129	5.08374186	2.042898139	3.161144704	-0.520002397	-1.799620236	-0.84152207	0.147038671	0.724111798	0.068942802	0.397242954	-0.007557299	stable
4.38224461	4.972307	9.141352393	3.426426936	4.844149985	-1.452162409	-1.710709799	-1.681277777	0.892446319	0.944584739	0.306088565	0.870355045	0.079794181	unstable
3.474709288	8.1348087	2.953979985	9.120233627	3.565352346	-1.170343707	-0.740727801	-1.654280838	0.198239972	0.567797339	0.880052982	0.392966076	0.012785356	unstable
8.709615455	9.511729521	7.792636557	2.79207201	3.574263824	-1.523564059	-0.540758141	-1.509941624	0.356851315	0.104348537	0.95618221	0.765998385	0.034323319	unstable
3.686219645	3.528455869	2.444563888	6.469308557	3.685647582	-1.001615118	-1.452993447	-1.231039017	0.610167077	0.257228575	0.073076275	0.405561088	-0.024061507	stable
4.536337417	8.999521007	3.882237731	5.388870123	3.691432923	-1.493813362	-1.315758406	-0.881861155	0.469810024	0.953820134	0.059622929	0.425854628	0.037978309	unstable
1.920409122	6.34597863	2.382950085	0.82451173	3.88249263	-0.794608387	-1.738944628	-1.348939615	0.237020445	0.501001103	0.245644544	0.328660633	-0.037724205	stable
1.303256867	6.565952121	5.349517238	4.321146275	3.712291829	-1.070683162	-1.276299925	-1.365308742	0.676822905	0.74597399	0.815653411	0.435672967	0.044043783	unstable
7.959597196	2.863416029	7.961989561	1.573826023	3.474847251	-1.790303207	-1.004091779	-0.680452265	0.395432645	0.85905451	0.129786502	0.414304604	-0.032303418	stable
2.50038637	0.686858059	4.770606553	7.78587172	2.827242955	-1.116422409	-0.590887086	-1.11993346	0.966792134	0.641990322	0.754662142	0.379483173	-0.00917089	stable
1.609949293	3.53146635	1.349251064	7.709304677	3.647328372	-1.158920234	-1.580823777	-0.907584361	0.23392562	0.167469716	0.887396347	0.97355343	-0.020283057	stable
1.341493023	6.172060209	4.406918618	7.944205585	3.996840774	-1.89681928	-1.079599677	-1.020421817	0.161076216	0.869085168	0.144689209	0.852451868	0.044363869	unstable
6.417748531	2.179273673	8.243423356	6.905046755	4.09935018	-1.284956251	-1.383705343	-1.430688586	0.657294013	0.224796263	0.833141614	0.979523352	0.076569643	unstable
2.464555643	8.776093338	2.887087995	7.412268476	2.766798529	-0.985503756	-0.505327314	-1.275967459	0.056234114	0.336017986	0.430447519	0.742167021	0.010432893	unstable
2.20860409	4.118753763	9.155129462	5.549178659	4.161442443	-1.760935417	-0.60343875	-1.797068276	0.231274249	0.570727854	0.896285963	0.156000748	0.018905722	unstable
1.913213979	2.075289431	9.783764834	4.613665889	4.053153307	-1.57423297	-1.878330053	-0.600590284	0.193011361	0.386570936	0.613716522	0.834385406	-0.002884343	stable
4.851067855	6.433438397	8.370851265	0.577057213	3.970160103	-1.533282438	-0.97951773	-1.457359934	0.976273597	0.764920292	0.390748056	0.293938219	0.04563726	unstable
4.792305978	2.920700425	3.154475422	7.468890309	2.5914374	-0.610964136	-1.047535802	-0.932937463	0.39462435	0.360882469	0.489097068	0.432442674	-0.003781016	stable
5.35940543	4.411818222	6.689338117	9.94332124	3.407650288	-0.85930445	-1.228466464	-1.319879374	0.602310843	0.919977485	0.462335931	0.533973432	0.059555889	unstable
3.360141658	5.32208335	7.702879404	0.666114821	3.705903262	-1.82241085	-1.041558719	-0.841933693	0.377035783	0.749450597	0.904645853	0.302146216	0.034587596	unstable
4.215144219	2.687391994	3.666560655	5.807767251	3.359570481	-1.089845283	-0.789069419	-1.480655778	0.792238775	0.913486498	0.461387661	0.721853911	0.07291686	unstable
6.272494501	2.873293513	8.390792575	3.065602699	4.872213626	-1.442975052	-1.886763094	-1.54247548	0.455172293	0.546527969	0.848136716	0.419497578	0.032590075	unstable
5.415594141	7.328841869	1.880598836	2.711995333	4.986599477	-1.699342027	-1.724266774	-1.562990676	0.676422223	0.513418704	0.69291328	0.751074165	0.024726654	unstable
1.884137794	0.756465265	3.767155724	3.607218476	3.890974627	-0.674534589	-1.813166939	-1.403273099	0.640857188	0.655956406	0.711444208	0.890664564	0.026709975	unstable
5.238641053	3.810419454	9.510215739	4.584359747	4.603880044	-1.063905717	-1.960924379	-1.579049948	0.392552864	0.591849304	0.470074085	0.536810702	0.025278886	unstable
1.335626188	4.372564988	5.832351508	5.222294414	3.509203523	-1.625897194	-1.252041009	-0.63126532	0.696812323	0.223840876	0.68532763	0.195399104	-0.01967559	stable
2.223325799	6.548884026	3.682008399	5.960956641	2.632210163	-0.528464685	-1.334912676	-0.768832802	0.388276229	0.744263778	0.404509914	0.063345974	-0.004341461	stable
2.074453785	3.835372737	8.124275362	4.54867448	5.218395031	-1.353673648	-1.940818079	-1.923903304	0.993821033	0.779099333	0.3541622	0.096723547	-0.013370946	stable
7.311259263	3.954205376	8.997400082	2.161757317	2.896104452	-0.929422714	-1.060801967	-0.90587977	0.95199446	0.219433293	0.847772311	0.224458996	0.05212271	unstable
5.441139554	8.548708043	9.640651282	5.831545273	3.377089972	-0.548255123	-1.178139943	-1.650694907	0.731078744	0.418417005	0.542051342	0.633542627	0.061513772	unstable
2.931782885	5.900331511	7.041214016	9.895178049	3.076256211	-0.749643781	-0.582389023	-1.744223407	0.963936878	0.814690405	0.135487037	0.087357409	0.016301714	unstable
1.404766262	2.573784417	5.285836118	9.2645267	2.11941579	-0.588689442	-0.939176289	-0.591550059	0.657538949	0.530694549	0.221353714	0.703145349	-0.01485742	stable
8.158399369	8.293276831	4.681592926	1.367777523	3.401609348	-1.222046336	-0.950436131	-1.22912688	0.117521463	0.82300061	0.537996287	0.121866037	0.01782106	unstable
5.389131408	2.417323446	5.753113805	7.506842707	4.549410934	-1.652300641	-1.822210886	-1.074899407	0.692629748	0.23183824	0.372094131	0.980695977	0.057472369	unstable
6.181677389	7.761707163	3.27795086	2.211960156	2.829511831	-0.827386827	-1.416196717	-0.585928287	0.490934868	0.633241142	0.72587243	0.450276883	0.02762718	unstable
6.55637436	5.591669274	4.371794618	3.939635703	4.695125552	-1.702317925	-1.406557417	-1.58625021	0.540497118	0.261828702	0.084366505	0.55280193	0.004640324	unstable
5.320568296	8.716403883	1.536095474	3.678266017	4.493076424	-0.975992832	-1.685787344	-1.831296248	0.559361362	0.314926567	0.515460059	0.762985354	0.002470203	unstable
3.04725759	0.733106557	1.574854007	4.188404113	3.602597173	-0.718642097	-1.159965979	-1.723989097	0.846366168	0.060255982	0.668834337	0.070562104	-0.04913434	stable
6.005069459	9.173304295	0.63529197	8.566684279	4.009751052	-1.437920958	-1.123195832	-1.448634261	0.490461014	0.625650159	0.852326903	0.712170191	0.019875604	unstable
7.664580378	2.357752965	5.755309249	9.940780499	3.900433195	-0.651358803	-1.259096976	-1.989977415	0.900540536	0.521820222	0.890948297	0.247606816	0.05487026	unstable
7.629962903	5.929144987	4.534575467	4.825761292	2.12988727	-0.925989063	-0.572475417	-0.63142279	0.368018173	0.72192587	0.277488137	0.573081165	0.044742656	unstable
8.278704709	2.474805479	7.844402694	7.866478555	3.593966869	-0.728184059	-0.982134233	-1.883648577	0.677989329	0.823651088	0.200458882	0.054321978	-0.00237969	stable
5.472513593	8.263004954	7.809799816	2.464276961	3.43784606	-1.467538793	-0.852309215	-1.117998052	0.070199224	0.804962719	0.25560653	0.355485607	0.010522202	unstable
0.923391489	4.314967557	6.120845442	1.269130444	4.53855588	-1.682440985	-1.41270405	-1.443410845	0.153558836	0.590085899	0.314436694	0.933402478	-0.033975849	stable
2.359878043	5.503756442	8.615117577	4.264914776	4.558006676	-1.915348251	-1.249471863	-1.393186561	0.772995466	0.070477612	0.380978001	0.418456047	-0.018070463	stable
5.079352445	4.187093637	9.104763724	6.856252836	4.823940148	-1.113394797	-1.807771817	-1.902773534	0.321493922	0.637635648	0.435183212	0.143305117	0.008189698	unstable
5.566120002	7.509150538	5.036614637	4.819160983	2.338424618	-0.574873673	-0.958586662	-0.804964283	0.128447981	0.936271613	0.19844583	0.093601805	0.016073706	unstable
2.999504467	4.278899516	5.550017989	9.418110475	4.391602302	-1.858827628	-0.899965499	-1.632809175	0.159529127	0.855998091	0.919091846	0.525140456	0.053461047	unstable
8.848573839	9.969297419	8.688210687	1.164480287	3.96534584	-1.495647401	-1.640157712	-0.829540727	0.076300128	0.24569174	0.960573693	0.741149949	0.003933858	unstable
2.915960008	4.504937461	6.476080754	2.141782546	3.752819761	-1.637566833	-0.732338762	-1.382914166	0.122151182	0.527649532	0.726915697	0.074029288	0.002579183	unstable
5.968790673	6.631400076	0.929713607	7.581164072	2.953425965	-0.908145751	-0.601611757	-1.443668457	0.79599493	0.227435135	0.261540261	0.830746892	0.042702525	unstable
2.017717313	4.088542965	8.190833491	5.915414519	2.987739246	-0.706902985	-0.696274219	-1.584562042	0.20341979	0.178820392	0.735508772	0.383836951	0.009695971	unstable
6.673819273	5.335544507	4.066901317	1.958922216	2.913873405	-1.049228485	-1.354934479	-0.509710442	0.660825791	0.679265464	0.788007503	0.087222363	0.051623906	unstable
3.781821333	6.958464221	9.534040515	4.360421431	3.108559588	-1.526663202	-0.61152339	-0.970372995	0.547499911	0.275347749	0.977965974	0.516395776	0.044039349	unstable
2.349302336	7.466760225	0.560385977	3.663984199	5.082683533	-1.727374916	-1.727236533	-1.628072083	0.196556114	0.895618123	0.476498243	0.946786832	0.009012131	unstable
6.487352994	9.65074871	3.180333602	1.417814183	4.083304675	-1.713229184	-1.087868107	-1.282207383	0.469462592	0.468638293	0.487089346	0.658817759	-0.018719941	stable
6.156746052	1.713466673	2.196966784	6.580517302	4.533979481	-1.740120925	-1.6021384	-1.191720156	0.715769418	0.200452482	0.148236178	0.147493759	-0.027583614	stable
5.50505019	3.842915936	8.647287106	4.170024818	4.179518654	-0.718131175	-1.562960453	-1.898427025	0.978882098	0.931843782	0.928168803	0.283299096	0.081002385	unstable
0.570789607	9.649479282	9.616186583	9.143286076	2.410477566	-0.677551548	-1.069771616	-0.663154401	0.089051258	0.885932916	0.237417207	0.746100154	0.05142927	unstable
3.198395068	2.72453577	5.561735534	6.74915817	3.840353649	-1.025325632	-0.975753704	-1.839274313	0.705793492	0.061484249	0.655528765	0.716620874	0.041151553	unstable
3.846746718	9.954911985	5.680689118	9.822489677	4.625626349	-1.780675622	-1.270789358	-1.574161369	0.647504265	0.352701056	0.854169141	0.969031203	0.064828669	unstable
5.468928478	7.024552427	3.329559392	1.897086255	2.795591234	-0.926502218	-0.689472938	-1.179616078	0.097429385	0.560858492	0.051761454	0.195165455	-0.027216164	stable
6.525525221	9.50803736	2.105426253	4.608782296	5.6554874	-1.813230778	-1.848442389	-1.993814233	0.541402091	0.356416359	0.240625852	0.640548238	0.016158467	unstable
6.045319787	4.222282447	5.849142763	8.797892275	5.16641434	-1.821551531	-1.816952968	-1.527909841	0.387446698	0.327032894	0.534089689	0.59389859	0.038392449	unstable
5.212215581	2.041618525	0.766810596	2.771719997	4.612157123	-0.880846988	-1.94228244	-1.789027696	0.3309261	0.91440657	0.723723859	0.17063432	-0.024491672	stable
9.616134485	1.850788217	1.437987855	4.956588571	3.644795435	-1.200745848	-1.404151398	-1.03989819	0.873333124	0.750578428	0.250872313	0.645749011	-0.001499894	stable
2.305872302	5.876748147	1.935530284	6.990340723	4.483725215	-1.501736481	-1.185877231	-1.796111503	0.90309509	0.170061597	0.389002764	0.183933199	-0.01264521	stable
6.232063729	7.428848191	2.509124671	3.462297173	4.540531085	-1.792026106	-0.826311367	-1.922193612	0.676690895	0.240395101	0.614767156	0.134572721	-0.001453341	stable
7.15973412	0.690352803	7.605426831	6.688075975	3.99357293	-0.988489482	-1.888237237	-1.116846212	0.725685382	0.374974009	0.509747285	0.826091085	0.050985077	unstable
2.400602958	1.04877325	2.028225341	6.556790419	3.55594631	-1.120335884	-0.555780374	-1.879830053	0.666720434	0.148319344	0.416112566	0.267458597	-0.021603107	stable
4.234910271	8.624631335	9.325418114	2.776729205	3.748749378	-1.333137807	-1.642490074	-0.773121497	0.826529096	0.659754279	0.774936359	0.537111219	0.052633913	unstable
0.620145471	7.469850396	2.201766591	9.96616338	3.211813791	-1.125836651	-0.523335776	-1.562641364	0.363938543	0.162562119	0.062808351	0.951272659	0.000202967	unstable
9.352208944	1.465024456	0.613477581	8.850296037	2.594382728	-1.354616891	-0.592340149	-0.647425688	0.789481466	0.642999514	0.232358829	0.116753804	-0.026476669	stable
7.968510259	7.445568753	7.82471979	5.821059663	4.40034357	-1.75619713	-0.908575031	-1.73557141	0.861771158	0.19017973	0.889382289	0.992311282	0.091436664	unstable
8.811229629	2.639960042	8.984658622	7.596304524	4.410121989	-1.61671423	-1.953508638	-0.83989912	0.774586538	0.741908303	0.709851292	0.263125986	0.047429858	unstable
7.472336295	5.600055471	6.533329732	2.854363952	3.565166307	-1.679562319	-1.343896763	-0.541707225	0.096185499	0.291330857	0.706373922	0.873707649	0.021254225	unstable
1.043686252	8.646379172	2.854349579	3.459834616	3.793515691	-0.753578281	-1.180919139	-1.859018271	0.299894169	0.291741925	0.063105492	0.678133975	-0.040939046	stable
6.406799477	6.878138557	4.918682088	3.189001733	3.986362548	-1.096240212	-0.980002915	-1.910119421	0.360754019	0.094491703	0.554899908	0.601971993	0.005617928	unstable
9.582105599	5.187956688	4.721079971	5.086513974	3.158392259	-0.578574288	-1.54220689	-1.037611081	0.119343605	0.929896876	0.424455402	0.344730937	0.033069967	unstable
2.776902685	6.09762997	1.603228216	1.135908938	5.024640097	-1.945761314	-1.392410192	-1.686468591	0.314305735	0.571684729	0.897028726	0.481863491	-0.053288099	stable
3.984675118	9.91551286	3.379251009	0.517388728	3.015423512	-1.40774677	-0.946053841	-0.661622901	0.667763907	0.190251699	0.286977846	0.303387627	-0.055034794	stable
8.277064869	6.735490452	8.718202783	8.262460012	5.179299387	-1.344825632	-1.974967766	-1.859505989	0.467703306	0.705793306	0.604072893	0.4996868	0.069280538	unstable
7.842508323	5.816588734	9.026919632	8.397731099	4.257215473	-1.187641029	-1.523311328	-1.546263115	0.151824496	0.456089521	0.268977912	0.762409589	0.038205106	unstable
6.578111259	8.622058478	6.711654896	6.109674125	3.526501171	-0.934454334	-1.836760894	-0.755285944	0.556147333	0.725278509	0.551843593	0.553713708	0.072230901	unstable
0.707228594	7.089459952	3.003195119	8.253802434	3.975067799	-1.382535977	-1.511724519	-1.080807303	0.779183368	0.405136225	0.363471318	0.499314198	-0.032605508	stable
7.670196442	2.7968333	1.834875862	3.539977698	3.405071377	-1.29576798	-0.650836376	-1.458467021	0.27786234	0.186487023	0.486157662	0.735659159	-0.043859757	stable
7.013667489	6.66184579	5.831864346	7.997996383	4.491001395	-0.836838228	-1.94302123	-1.711141937	0.259772722	0.523055833	0.647996415	0.143678444	0.031655592	unstable
7.671825078	3.540598872	4.154733949	4.799804446	4.835134895	-1.32657191	-1.559253598	-1.949309387	0.6014481	0.172149668	0.300069402	0.135857141	-0.011634986	stable
8.558795156	4.87877425	8.454183038	1.280602835	3.513416724	-1.223877922	-0.653323267	-1.636215535	0.268705178	0.75392249	0.346804249	0.99717155	-0.014027229	stable
8.418494308	3.845323624	5.118369104	1.80590164	2.611315513	-1.137256129	-0.755267936	-0.718791449	0.686880268	0.611025144	0.397316254	0.921493994	0.01211947	unstable
5.93602898	1.907731638	9.336081209	1.988639551	4.43378202	-1.692128274	-1.324150111	-1.417503636	0.452765631	0.24398829	0.882208431	0.159554602	0.014559628	unstable
5.62637618	5.803252019	5.230449855	8.119492674	4.120467598	-1.103799409	-1.244090354	-1.772577835	0.379382437	0.791034633	0.665407979	0.129072633	0.049652631	unstable
3.447152486	6.323630226	1.738456648	2.910018494	4.288653504	-1.239717169	-1.157863792	-1.891072544	0.908763876	0.380288134	0.304712122	0.313603287	-0.004999406	stable
8.754368063	2.82226296	2.978747428	4.246674096	3.781320399	-1.39740167	-1.543289646	-0.840629083	0.345463642	0.682039665	0.329776923	0.131876136	-0.04171119	stable
8.730583082	4.711404581	7.902930464	9.205380697	2.676046657	-0.510843933	-0.568795404	-1.596407321	0.689319138	0.528094174	0.782172816	0.997118936	0.086750913	unstable
4.29304533	1.260429049	8.46931738	1.6571808	3.415421623	-1.894538904	-0.613153013	-0.907729706	0.344952701	0.077382325	0.733615966	0.908617009	-0.024479532	stable
7.152007038	3.469143235	5.664233474	5.255042412	3.537771061	-1.189700249	-1.748871932	-0.599198881	0.337338751	0.73035711	0.140685821	0.063628409	-0.025989636	stable
3.217162335	5.377293534	4.188585196	8.686519171	3.546889809	-0.518982485	-1.991381058	-1.036526265	0.958345601	0.866016181	0.751189072	0.423262966	0.07269339	unstable
8.013823858	2.947677139	3.433458079	1.861393181	3.510186828	-1.47576393	-1.295594804	-0.738828094	0.161017712	0.256581092	0.136364055	0.5099187	-0.044242138	stable
7.166862702	3.659723857	5.437710919	3.225917548	4.610088579	-1.837593599	-0.833068417	-1.939426563	0.485295287	0.075225334	0.631847766	0.694331486	0.024023034	unstable
1.178539416	1.706846232	8.629249359	9.249965605	5.224727487	-1.537942059	-1.9482449	-1.738540528	0.21760745	0.709992568	0.644036731	0.616178684	0.003787806	unstable
6.944004503	5.514893542	8.087572735	9.87354277	4.019988342	-0.869345237	-1.809208917	-1.341434188	0.327709003	0.790868378	0.132620052	0.329756322	0.026003773	unstable
9.4309867	8.031368347	2.361312558	6.151207908	3.643684415	-0.992137369	-0.7591103	-1.892436746	0.978436803	0.372903444	0.853425443	0.615602271	0.048748312	unstable
0.679349684	2.126664715	2.642845087	5.812092306	5.282825158	-1.799826254	-1.883746921	-1.599251984	0.257965439	0.628139848	0.249672422	0.082192675	-0.029039786	stable
9.608503055	9.715520021	4.183906686	4.462394295	2.960167707	-0.535632588	-0.545063872	-1.879471246	0.180917293	0.148475868	0.490886043	0.18642689	-0.037938807	stable
0.946616891	6.209609768	4.630019833	0.726987937	2.751546394	-0.937623898	-1.018807492	-0.795115004	0.709346027	0.447561662	0.370426276	0.681589364	-0.041444426	stable
3.807121301	5.992490415	5.379338988	2.905468126	3.971504917	-1.021634377	-1.575557018	-1.374313522	0.116751166	0.235800727	0.364408819	0.709367663	-0.023303471	stable
9.793461873	8.067940657	7.34824411	0.932405117	4.510943196	-1.324015544	-1.844321518	-1.342606135	0.415752819	0.281650684	0.299374306	0.90556376	-0.028466769	stable
1.442295633	1.225355928	3.951289034	7.995452578	4.011031938	-1.648165621	-0.620337417	-1.7425289	0.965078864	0.75046848	0.338482462	0.067376117	-0.025646933	stable
4.438354265	6.91670513	1.596514339	8.072474014	4.412500487	-1.897631841	-1.570255248	-0.944613398	0.574070802	0.26763216	0.456474035	0.156353924	-0.029801141	stable
7.887232494	5.835711957	5.871383925	7.24279892	2.415330862	-0.640760156	-1.270157779	-0.504412927	0.424555039	0.188771077	0.724159121	0.470315163	0.04516449	unstable
4.580601964	6.17385375	0.748283625	7.11713002	3.57072015	-1.782077093	-1.189872837	-0.59877022	0.789765875	0.26332872	0.437064812	0.467381393	0.005958297	unstable
2.326086667	5.455078597	3.212288506	3.094196269	4.602363558	-1.303408687	-1.564804549	-1.734150322	0.707532106	0.377174072	0.448379958	0.351692201	-0.009802137	stable
1.566853587	3.407158113	1.153556452	0.566478028	3.829488947	-1.110950295	-1.919009396	-0.799529256	0.476142309	0.890219038	0.833443698	0.863238178	-0.033470477	stable
8.485315037	7.468451587	1.532567613	9.661525607	4.351610707	-1.524584859	-0.855276923	-1.971748925	0.698437744	0.63508743	0.355775198	0.219101407	0.030930629	unstable
2.045967484	2.766098791	5.359656056	5.076072061	4.864915136	-1.917314513	-0.959985993	-1.98761463	0.874373601	0.796851823	0.133126646	0.308609062	-0.010599192	stable
3.593904256	1.391915839	3.112406434	1.866253541	3.391499605	-0.676195697	-1.553300342	-1.162003566	0.271066298	0.595835367	0.783956448	0.365432758	-0.032933498	stable
3.879770552	6.384117402	1.362199193	9.720935488	3.582358315	-1.378457569	-1.008836594	-1.195064152	0.835323852	0.596304769	0.06198752	0.287145678	0.012420032	unstable
3.517915087	2.170026623	1.924725837	6.140936825	5.084403182	-1.802879796	-1.798931795	-1.482591591	0.394707663	0.928815847	0.828127572	0.126237802	-0.014753774	stable
2.923287703	2.701239726	3.411636948	0.841633893	3.982500331	-1.527844458	-0.950187025	-1.504468847	0.099128816	0.570666568	0.540001154	0.249425708	-0.039289313	stable
4.862602516	4.976173921	9.137764922	5.093809154	4.517653507	-1.121706115	-1.805879847	-1.590067545	0.097875304	0.428371633	0.655701762	0.201075215	0.010258328	unstable
1.170536358	6.931546419	5.303964971	4.849532192	4.355776673	-1.102139689	-1.736997277	-1.516639707	0.178767207	0.377238299	0.938574339	0.990253351	0.06357855	unstable
4.157247438	0.566917396	7.481341349	3.098552607	3.539347278	-1.341907842	-0.671844194	-1.525595243	0.663575755	0.758243338	0.425387277	0.127695451	-0.041029699	stable
3.046524569	9.516872622	9.610733399	2.736923013	3.081107461	-0.846550723	-1.010347112	-1.224209626	0.092658292	0.682231426	0.052510985	0.576096999	-0.015558536	stable
9.118908885	2.935250597	0.628533079	7.343151584	3.380199653	-0.713043142	-0.931449317	-1.735707195	0.536618453	0.735528466	0.80853031	0.707790704	-0.007207631	stable
6.03269455	0.85320772	4.202325994	1.521838624	4.202010635	-1.304417582	-1.612722366	-1.284870687	0.494233464	0.461654965	0.75758036	0.702043196	-0.015977651	stable
9.446259805	2.377829972	1.969910516	5.340044451	2.56612814	-0.568647029	-0.981560109	-1.015921001	0.711751925	0.501831552	0.669675107	0.625228925	-0.000203819	stable
3.254294596	6.096406524	3.193023978	8.709321319	4.819292627	-1.91634723	-1.743884551	-1.159060845	0.458575569	0.386907442	0.068350888	0.713218969	0.013450663	unstable
1.162022653	4.835305905	8.048148138	2.051364559	3.060109564	-0.73910511	-1.72996524	-0.591039213	0.695367015	0.326067698	0.91075315	0.967166886	-0.013242901	stable
1.797705291	8.427142216	6.293863433	0.915030969	2.572744236	-1.487479735	-0.554875946	-0.530388555	0.598826632	0.524398968	0.805449608	0.658140792	-0.007705574	stable
4.055062015	0.593714522	9.240600441	9.547499171	4.162822905	-1.775046781	-1.031192787	-1.356583337	0.505578008	0.469616944	0.621539204	0.104891163	-0.023205477	stable
5.926484549	3.949100097	8.385320516	1.781218645	4.397848067	-1.626557548	-0.925507414	-1.845783105	0.991830608	0.153432482	0.901559493	0.055130881	0.052153352	unstable
2.053928002	8.508131496	4.016660946	7.326634332	3.041123315	-1.095352383	-0.989356223	-0.956414709	0.230609667	0.872356755	0.847995698	0.968899727	0.070565001	unstable
2.357449831	6.440063134	2.792455246	4.722059692	4.241805292	-1.873129935	-0.558640557	-1.810034799	0.063550748	0.158154296	0.82748945	0.242139688	-0.029972714	stable
4.206653328	2.805511691	6.345419834	0.939890486	4.145649618	-1.027981366	-1.763773959	-1.353894294	0.904869388	0.528187505	0.96611664	0.888155716	0.042928557	unstable
2.975965917	9.737738993	1.597333739	5.631385928	3.641330403	-1.416571072	-0.652428217	-1.572331113	0.199727331	0.247982805	0.479498342	0.900509252	-0.010002269	stable
7.554520419	6.867115312	5.02960325	1.601972795	3.077488805	-0.608610551	-1.073140644	-1.395737609	0.190025404	0.111195829	0.81370117	0.281957376	-0.017126109	stable
5.711985033	8.16951312	6.379392206	5.910512333	3.398308289	-0.764554289	-1.716754185	-0.916999815	0.370681503	0.591678813	0.2096542	0.649705026	0.044415208	unstable
9.387919655	0.60384086	2.857308915	9.30223383	2.651149565	-0.705883665	-0.801986842	-1.143279057	0.421716221	0.503087864	0.8484283	0.116022384	-0.039022724	stable
4.118316742	8.222864071	1.314720926	7.100392565	3.526417907	-0.808945289	-0.86140479	-1.856067828	0.442431355	0.438439297	0.428997178	0.273639067	-0.01762209	stable
2.683228127	3.444816552	1.710849811	0.612181233	3.557335486	-0.817507117	-1.830066599	-0.90976177	0.135459719	0.268277739	0.752640152	0.884328421	-0.053397911	stable
5.40539932	5.078193259	4.273548945	5.082681476	3.613580273	-1.124718714	-1.822650906	-0.666210654	0.977546284	0.714628586	0.465931067	0.728887628	0.094268335	unstable
8.01793553	0.923937258	9.406149726	9.668184013	2.553727102	-0.871428564	-0.532566404	-1.149732133	0.829099726	0.542300297	0.958324813	0.88899174	0.066848008	unstable
5.628200152	2.502766187	5.580066578	1.648732444	3.078558801	-0.589209289	-0.811357713	-1.677991799	0.052893979	0.964319248	0.204578894	0.99484425	-0.02168284	stable
1.394180613	2.686741068	3.598454084	3.598001507	3.752201502	-1.704570846	-1.405722374	-0.641908283	0.955059771	0.317270253	0.376684748	0.480996168	-0.017024	stable
2.835650828	0.921784016	1.572900942	2.969481152	3.248889294	-0.791120311	-0.731720823	-1.72604816	0.318026119	0.977338554	0.407562376	0.062602942	-0.062558619	stable
0.634052195	7.41802608	4.540508723	7.707225456	2.948176489	-0.853522818	-0.725319833	-1.369333838	0.820800282	0.714027928	0.903366484	0.109063241	0.002715408	unstable
4.00941282	3.756149956	5.868289769	5.730111228	3.830748275	-1.38623353	-1.442481431	-1.002033315	0.072537549	0.617749759	0.424954544	0.696137693	0.030786258	unstable
1.940145112	4.785178588	6.483399221	4.510864799	4.15795337	-1.875868678	-0.987389348	-1.294695343	0.973226045	0.681599718	0.810952159	0.26567688	0.044370103	unstable
3.440251402	9.036706881	0.836062413	5.535533081	5.561595939	-1.760062518	-1.976124574	-1.825408847	0.162930046	0.691472377	0.649478053	0.482587637	-0.013775076	stable
4.562159077	1.396602505	4.545186235	5.391473281	4.763009203	-1.49524301	-1.574126578	-1.693639615	0.456907271	0.124259044	0.581714299	0.34754225	-0.000305962	stable
5.104630367	2.926119002	2.15953672	6.945543365	2.238365497	-0.591358417	-0.544533172	-1.102473909	0.302617459	0.574915413	0.631141004	0.244888736	-0.024332951	stable
3.543854285	5.576766938	8.1462079	4.447268434	2.863800738	-0.699738727	-1.108799653	-1.055262359	0.583051257	0.431203518	0.588967203	0.374169041	0.031594881	unstable
7.522635763	2.983074806	6.582171153	5.670829577	4.793374995	-1.625017569	-1.240327791	-1.928029636	0.73578251	0.617294929	0.425049815	0.368090871	0.042832029	unstable
6.889873899	9.250092071	4.569270951	1.000059591	3.658897398	-1.832494395	-1.131263234	-0.695139769	0.564707956	0.821599853	0.497382318	0.592617332	0.025235279	unstable
0.936214038	6.581959478	2.732724898	9.460626522	3.797006906	-1.369987679	-1.775579102	-0.651440125	0.594142253	0.758393714	0.950939878	0.93849101	0.022796984	unstable
6.443408321	1.735911275	7.595557445	0.868357026	2.694674759	-0.609773683	-1.482106962	-0.602794113	0.353721731	0.445051755	0.592225677	0.080631497	-0.017256176	stable
8.833716597	5.060274531	3.984483508	8.747608184	3.574166621	-1.601477621	-1.301908659	-0.670780342	0.84486753	0.937648782	0.953289782	0.491574512	0.081459028	unstable
3.767974453	2.901905914	2.12430308	5.479737943	5.798273137	-1.919000771	-1.977522022	-1.901750343	0.173734278	0.737353704	0.62277184	0.381507563	-0.012538829	stable
9.821647994	7.581734655	0.730310516	1.065897791	3.078217671	-0.926323696	-1.532852349	-0.619041625	0.975664157	0.77533937	0.211788808	0.699776719	0.018840383	unstable
2.179524058	4.512832672	0.636050845	2.707628406	3.80551977	-1.132343373	-1.662330956	-1.010845441	0.768772461	0.069510412	0.239077796	0.889208163	-0.026587117	stable
2.228497203	6.922903084	9.420081325	7.024409337	4.099972925	-1.995562536	-0.801448029	-1.30296236	0.648787976	0.771129281	0.200912121	0.225314332	0.0098125	unstable
5.592550834	3.296718454	5.296318025	7.833562773	4.212030922	-1.03978174	-1.76293336	-1.409315822	0.672274516	0.417676599	0.298018603	0.527215606	0.035347437	unstable
8.309857826	9.912268238	7.244931899	2.866097222	3.766522461	-1.273130421	-0.902454982	-1.590937058	0.953957899	0.536800732	0.416680069	0.730962257	0.055557452	unstable
9.253893857	7.266987031	6.169067406	2.527283767	3.424058681	-1.160856765	-1.633460468	-0.629741448	0.085903601	0.745340309	0.892487705	0.76969062	0.050293316	unstable
8.633963029	7.984420585	2.851998305	5.033397143	4.616044012	-1.35413677	-1.845541113	-1.416366129	0.118837456	0.612041746	0.300713402	0.996915208	0.037099211	unstable
0.70952373	3.517957786	5.139330961	8.209518143	4.090859622	-0.918795609	-1.899173269	-1.272890745	0.266681283	0.277847076	0.909478764	0.332021091	0.000428028	unstable
2.769290989	9.624633102	1.957857933	8.667864708	2.375713729	-0.752313914	-0.884601646	-0.738798169	0.835682866	0.511188256	0.735868924	0.887888161	0.018003381	unstable
7.171284392	1.144137211	4.7468657	6.258273211	2.860338777	-1.174261041	-0.9408574	-0.745220336	0.108822826	0.311327342	0.667948945	0.780333349	0.01834139	unstable
4.569933827	0.533081753	3.926598348	9.089225783	3.326030973	-0.996400209	-1.530824591	-0.798806173	0.691333243	0.859477149	0.562778826	0.849290025	6.69E-05	unstable
8.264129822	7.395621015	9.579139868	7.926605162	3.684381989	-1.763303276	-1.276489059	-0.644589655	0.314833888	0.565644661	0.480233307	0.202686005	0.037895899	unstable
2.051661301	1.407398795	2.38688787	5.345137032	4.356984424	-1.581037443	-1.686773499	-1.089173482	0.649211235	0.79814019	0.242602971	0.664172434	-0.025318339	stable
5.86926754	2.545432786	4.816492823	8.165955778	3.137828743	-1.145147186	-1.074046112	-0.918635445	0.992398963	0.400026427	0.956626261	0.983157637	0.091253318	unstable
3.257491429	4.808548508	9.105849056	1.974746644	3.973587125	-1.749810816	-1.165046348	-1.058729961	0.278259684	0.459401107	0.380370963	0.14400464	-0.024014179	stable
4.164993262	4.272798471	2.670497759	7.429698873	2.881203523	-0.524018132	-0.57486904	-1.782316351	0.539714421	0.958762016	0.456750715	0.369762752	0.042769215	unstable
8.238759002	7.039799481	4.143752811	2.571613846	3.871986749	-1.687455404	-1.12817845	-1.056352895	0.367908538	0.753655459	0.741820265	0.817634517	0.047930571	unstable
4.252038919	2.723161357	9.810589193	2.231937829	3.576438446	-1.037811566	-1.435250533	-1.103376346	0.838570824	0.531909897	0.570139198	0.236536124	-0.003685027	stable
6.766366893	1.670069283	4.922295497	9.133088107	3.667276773	-1.412686128	-0.813956921	-1.440633724	0.305140932	0.946254313	0.269773619	0.798782073	0.003717072	unstable
5.208672644	4.989823001	8.607663478	2.124116716	3.922143753	-1.544806568	-0.832406085	-1.5449311	0.878613789	0.964800212	0.170177782	0.543069907	0.055380588	unstable
9.384983306	4.196717522	1.76881703	3.13020072	3.671733763	-1.813879479	-0.709276703	-1.148577581	0.767826961	0.379965987	0.830756913	0.771085425	-0.015370965	stable
1.477747509	3.667591195	5.515103761	6.874551273	2.653912446	-1.303596165	-0.567148119	-0.783168162	0.940480995	0.201047839	0.796572164	0.054649766	-0.02473456	stable
5.630377429	1.768830535	1.429341123	9.296484834	2.950039411	-1.296402152	-1.058917842	-0.594719417	0.790344801	0.912660726	0.093532554	0.184702232	-0.019369746	stable
8.699056459	8.937671489	9.165274558	1.456038773	2.283900084	-0.601189907	-0.874365419	-0.808344758	0.863104405	0.748401173	0.916095235	0.7673941	0.063259506	unstable
1.420114037	2.516742889	8.747720312	8.693267339	4.868402633	-1.823749427	-1.655401537	-1.389251668	0.477065861	0.845265583	0.313531031	0.588813533	-0.013566149	stable
3.55431341	7.453457083	2.989603618	7.711790754	5.069052576	-1.920796622	-1.798101713	-1.350154241	0.279967134	0.091638934	0.443197124	0.406840354	-0.034162749	stable
3.701513533	2.465185749	6.079135423	6.423213356	5.343679411	-1.678584809	-1.874215865	-1.790878736	0.291090799	0.728514726	0.507936344	0.543609993	0.023028391	unstable
4.572014802	5.416607622	8.194902443	6.748244281	3.144791769	-1.841914495	-0.675690812	-0.627186462	0.57913376	0.393868295	0.758770887	0.70428081	0.068533142	unstable
1.968385716	1.558682717	9.370770575	1.990365644	3.949195135	-0.924397015	-1.61879391	-1.406004211	0.217208737	0.975741231	0.676881563	0.977209619	-0.023635694	stable
5.027366657	5.968099442	8.144294082	4.868714031	3.987864736	-1.047047475	-1.159482433	-1.781334828	0.873146356	0.288432852	0.65537041	0.670095452	0.069089354	unstable
6.203703167	1.101214128	6.043979707	6.69190225	3.834063674	-1.009726544	-1.441567116	-1.382770014	0.422795016	0.735854205	0.951013994	0.34439835	0.029239007	unstable
0.910118835	1.311380417	3.842404823	7.474321146	4.642977404	-0.935079518	-1.911464039	-1.796433847	0.267462927	0.063833925	0.832045764	0.771459814	0.003369413	unstable
5.810259866	4.003971633	7.431831453	9.849769618	3.520657677	-1.640602536	-0.941816127	-0.938239015	0.971208127	0.115640749	0.496765615	0.155618174	0.035771526	unstable
1.061104852	3.379794461	3.737104456	3.674775759	3.621284012	-0.656364942	-1.052902814	-1.912016256	0.553891947	0.32889791	0.443546828	0.795780256	-0.002657366	stable
1.94417923	3.343782231	0.526220271	3.567144919	1.995069805	-0.534541593	-0.840516128	-0.620012083	0.194174713	0.821066895	0.091022983	0.480275665	-0.037054865	stable
7.04635116	5.942762817	9.154314986	8.865193722	3.222634193	-0.641347554	-1.872822795	-0.708463844	0.786403582	0.725556792	0.728454306	0.697984307	0.088438956	unstable
1.623529255	2.413082966	9.210987274	2.822757515	3.093469071	-0.732654345	-0.593950607	-1.766864119	0.137886579	0.122534249	0.215336784	0.328353142	-0.038882809	stable
9.514851346	2.645198636	8.742042054	5.059035174	3.031270211	-1.255711807	-1.185776805	-0.589781598	0.205484137	0.364221199	0.983264583	0.136396712	0.022941335	unstable
0.68651251	7.282327013	4.554224888	5.653022622	3.110585128	-0.592971562	-1.427507739	-1.090105827	0.857160277	0.778221646	0.258567907	0.123980366	-0.029251753	stable
2.351168588	0.96302564	8.59765881	4.594890596	4.346340509	-1.23048747	-1.945124733	-1.170728306	0.966900063	0.569842232	0.975654611	0.248196504	-0.011476329	stable
2.996937281	5.128226851	4.491071714	3.614177025	2.763008733	-1.123012522	-0.668442899	-0.971553313	0.255162075	0.823303662	0.626601346	0.996674439	0.076073699	unstable
2.404937857	9.140024696	1.155326854	6.300862122	2.343489721	-0.944042016	-0.797061861	-0.602385844	0.307931553	0.300292399	0.789103119	0.773476984	-0.022458204	stable
2.581937868	4.61081631	6.888020615	2.300373896	4.030249803	-0.576071705	-1.775906921	-1.678271178	0.966651841	0.500090913	0.70104299	0.957159551	0.047240852	unstable
4.61636079	6.267294932	1.114090365	2.547988238	4.35083153	-0.58496468	-1.896913305	-1.868953544	0.364910703	0.500660957	0.648465925	0.94228507	-0.007546194	stable
5.977964367	3.872035076	6.508813166	9.186981364	3.304232135	-0.850337181	-0.761406689	-1.692488265	0.279810847	0.101680057	0.919949068	0.105665544	0.0167077	unstable
3.822526847	2.677948157	3.160503485	7.247253329	2.98590522	-1.27350215	-0.903696423	-0.808706647	0.939639272	0.16803284	0.604938985	0.411433692	0.022698609	unstable
5.147900614	5.792540821	1.123032153	4.307116038	3.156553016	-0.643731075	-1.568274546	-0.944547396	0.149415902	0.602622243	0.231028107	0.716735212	0.006175423	unstable
1.857466849	7.744211361	2.915093465	3.895824716	3.870047507	-1.770400644	-1.4012488	-0.698398063	0.126217032	0.129223025	0.636701054	0.422661401	-0.053570551	stable
5.579785453	8.164104317	3.288516064	8.466689696	3.109253002	-0.626408245	-0.935893222	-1.546951535	0.956040443	0.43030861	0.327933809	0.621576398	0.058123189	unstable
1.755085223	2.2747759	2.140101065	4.180732925	3.796559488	-0.917121523	-1.331977155	-1.54746081	0.476475682	0.780177032	0.213543429	0.779754926	0.001033824	unstable
8.136954829	0.665661108	3.057608594	2.965396499	4.033820105	-1.676395784	-0.723999629	-1.633424692	0.411536067	0.13849137	0.219418824	0.773303956	-0.040065058	stable
8.469834839	6.313012898	3.868682484	7.406513042	4.074217767	-1.274166596	-1.69920053	-1.100850641	0.414973918	0.191606966	0.749250987	0.281723602	0.015132055	unstable
2.086036501	6.334728891	2.522737059	9.815504603	4.343853494	-1.506936218	-1.980258723	-0.856658553	0.525550864	0.389209042	0.301735626	0.57657967	-0.013673779	stable
1.336512712	1.502723357	4.437645626	6.282674887	2.598834375	-1.095028655	-0.804593931	-0.699211788	0.36214506	0.276871591	0.911797439	0.383977724	-0.007963099	stable
5.990409732	5.588096899	1.860010852	7.971363367	5.218003743	-1.583203552	-1.642336469	-1.992463722	0.671805764	0.124718841	0.100027763	0.70272682	0.026593347	unstable
3.127337689	3.736162633	7.146147711	9.151102757	4.108731442	-0.648418074	-1.730545032	-1.729768336	0.081624647	0.534128851	0.084814988	0.305864188	-0.034001837	stable
6.680051097	7.1263801	7.104358344	0.602500719	2.768251879	-1.462612188	-0.561670483	-0.743969208	0.156634875	0.525266066	0.880965248	0.309654209	0.025879695	unstable
2.769859513	6.5476844	2.846721244	6.822811829	2.890095651	-1.398985567	-0.868894797	-0.622215288	0.165464433	0.818360307	0.900052597	0.984301471	0.067474111	unstable
7.586695808	7.006234236	3.398594358	2.308934917	4.126134085	-1.584799101	-0.558657128	-1.982677856	0.600932708	0.923236288	0.258107879	0.76520826	0.043384037	unstable
4.543956943	1.211860162	5.963998031	0.852946504	3.976348052	-1.733663929	-1.318937134	-0.923746989	0.275787076	0.673544119	0.724886693	0.669583273	-0.034640426	stable
8.092247245	9.356229371	7.904086734	6.12254029	4.634213974	-1.442862496	-1.871971361	-1.319380117	0.440003851	0.909907878	0.936456116	0.611336115	0.088052766	unstable
8.126885946	0.682676512	3.29943632	5.367015617	4.090432107	-1.269885951	-1.234102457	-1.586443699	0.125218499	0.183325447	0.268913237	0.748655658	-0.030977431	stable
8.055739791	8.626230971	6.506775101	4.942664799	4.708256267	-1.166894347	-1.546580702	-1.994781217	0.093352768	0.374310441	0.632407009	0.165485563	0.011230266	unstable
5.627691231	6.997411283	2.831754469	3.711566982	4.544179441	-1.453096282	-1.218243965	-1.872839194	0.196688029	0.800236702	0.123500526	0.385284347	0.0094425	unstable
9.490778673	5.561251658	5.138759237	4.279265067	4.188142709	-1.830036751	-0.674861754	-1.683244204	0.151408062	0.543702737	0.187417837	0.712801189	0.01220092	unstable
5.257339583	6.78849526	8.923804538	5.138393657	4.063469128	-1.223552175	-1.364412284	-1.475504668	0.296310843	0.755449555	0.533782309	0.056310762	0.034391019	unstable
7.202260024	5.906022291	2.410947953	8.962492066	4.354517649	-1.995232206	-0.855179111	-1.504106333	0.442525601	0.585968962	0.376824713	0.125873526	0.005248484	unstable
2.869080316	6.174707558	8.211942894	2.01426544	3.920730471	-1.700135097	-1.668067592	-0.552527782	0.864826977	0.663606851	0.600363346	0.844048957	0.029964658	unstable
8.914093082	0.591398638	3.400045576	1.326594626	4.55292931	-1.805191345	-1.926488277	-0.821249688	0.09192249	0.431267813	0.368936788	0.104630848	-0.045881606	stable
3.300919733	3.888057301	7.016408078	8.489612064	2.056375333	-0.664715571	-0.839202412	-0.55245735	0.462296977	0.304629677	0.709434039	0.200180595	0.013313695	unstable
9.458128009	5.714746703	2.704423079	5.446117091	4.360010873	-1.04787521	-1.320736962	-1.991398701	0.997322477	0.449316627	0.233188845	0.899331708	0.061105782	unstable
2.818828736	9.334098235	6.05185066	7.419545531	3.09597463	-0.703527985	-1.091586131	-1.300860515	0.061892182	0.249097337	0.838269487	0.101607216	0.003357554	unstable
7.64211464	3.119953304	7.27293304	4.456594287	3.937315449	-1.186246196	-1.741289237	-1.009780017	0.466376111	0.326408423	0.990441064	0.276956231	0.046502187	unstable
3.580200955	3.614467274	5.28322976	7.500816282	4.051933616	-1.477789306	-0.589427971	-1.984716339	0.600727607	0.604002744	0.48550364	0.92167346	0.061421595	unstable
7.296672198	7.906549524	8.009355689	7.748208006	4.418198439	-1.438238314	-1.661512938	-1.318447187	0.100134715	0.994242148	0.819492301	0.469813527	0.075006334	unstable
9.623069989	0.802598244	1.172266221	2.688635997	3.471442733	-1.795264423	-0.617411365	-1.058766945	0.25086386	0.840086573	0.362103513	0.403923039	-0.06068259	stable
2.042747662	1.560010262	2.53524573	4.376218414	3.69563746	-0.977891476	-1.260552011	-1.457193974	0.066001413	0.551004183	0.997566722	0.913581961	0.024661745	unstable
1.8287502	5.061741364	9.386910594	5.109695873	4.141859256	-1.055938334	-1.35522227	-1.730698652	0.988730219	0.342269654	0.823519651	0.956747288	0.034782366	unstable
4.285539163	7.14311484	7.849152967	4.486247794	2.836464185	-1.146855842	-0.67242839	-1.017179954	0.745255397	0.250662151	0.371594423	0.554472061	0.033528764	unstable
2.03785455	0.832228792	9.039669673	3.217213665	4.301076088	-0.913396341	-1.50638137	-1.881298376	0.524071279	0.250259796	0.771682198	0.542523843	-0.01928953	stable
6.372745638	7.267981919	6.313553419	3.242505116	4.539956423	-1.896700898	-1.625282133	-1.017973392	0.263728327	0.794160519	0.246673318	0.703037948	0.036273784	unstable
2.477706289	3.671894726	1.613710114	3.460586139	5.54400342	-1.688230765	-1.931135701	-1.924636954	0.783915254	0.489622476	0.276417056	0.687266619	0.016985568	unstable
3.126312279	7.143602381	5.652509198	6.597199751	3.421706643	-1.375617762	-0.747784372	-1.298304509	0.222023416	0.806574324	0.413696477	0.427394528	0.042330518	unstable
4.333840327	1.406676102	5.329931008	1.014344386	2.317301279	-0.509663645	-0.660194217	-1.147443416	0.317821504	0.795852955	0.428753337	0.449562524	-0.042203469	stable
2.403813381	0.669965693	9.086922005	6.607485398	4.296895983	-1.60910812	-1.161595139	-1.526192725	0.457960969	0.27484959	0.81641085	0.433693619	0.005485473	unstable
9.774788501	5.551581646	2.831268385	8.063555086	5.505386631	-1.661564944	-1.929252898	-1.91456879	0.967758864	0.257359183	0.337005526	0.59334922	0.047192133	unstable
7.075640714	4.664812064	2.300090261	3.474624813	3.220492414	-0.507329373	-1.110910245	-1.602252797	0.252205377	0.62095667	0.898302559	0.937785239	0.048632529	unstable
1.248101509	5.066337881	7.694812578	7.751935474	4.372760244	-0.708989629	-1.686951382	-1.976819234	0.222495215	0.131014626	0.433945234	0.52690454	-0.00178559	stable
5.589549686	4.347830581	3.143234524	5.793120325	4.32088476	-1.984437787	-0.704204831	-1.632242142	0.110466541	0.694418478	0.845850886	0.221329369	0.017285589	unstable
0.681477875	6.077402758	1.039408523	4.363078448	3.324801149	-0.586862722	-1.937266499	-0.800671928	0.316109771	0.964881338	0.733691765	0.108371408	-0.034498574	stable
5.765386096	8.127137243	2.213626703	1.067037247	2.998270893	-0.649913694	-1.389950663	-0.958406535	0.62273818	0.897454492	0.665825293	0.353174472	0.020896588	unstable
1.991873337	2.527348262	1.451846732	5.500165583	3.809973837	-1.879428801	-1.139306214	-0.791238822	0.912735717	0.992433377	0.079118796	0.543892906	0.005722931	unstable
4.408363624	5.889077242	2.990323958	5.158569204	3.629251329	-1.256236179	-1.126362832	-1.246652317	0.057812003	0.672247966	0.973290449	0.477719019	0.037963284	unstable
9.913413248	9.167252239	8.106869313	6.975840002	3.380028453	-0.726289001	-1.333669942	-1.32006951	0.621869491	0.707980598	0.337412909	0.189047432	0.052461966	unstable
5.207349849	9.221124031	8.696144408	2.573850334	2.243821536	-0.718945339	-0.818340598	-0.706535598	0.584252833	0.789263402	0.163833562	0.874444843	0.027361877	unstable
0.71395356	7.70164109	6.140436158	1.153003761	4.498668035	-1.991820616	-1.747459999	-0.759387421	0.280365923	0.689944131	0.123855762	0.294263391	-0.039561906	stable
3.473229243	3.723718848	1.956988678	6.100010833	3.620992298	-1.508660337	-1.52563674	-0.586695221	0.7134221	0.601706411	0.726121236	0.904827516	0.059988567	unstable
9.134598237	4.369594925	9.680603879	7.304977705	3.127256558	-0.654304765	-1.03962433	-1.433327463	0.912955196	0.881441986	0.905104823	0.068475663	0.069372571	unstable
4.657691801	9.939952665	1.049283508	1.525698372	3.031947671	-0.611066059	-1.604279821	-0.816601791	0.802461817	0.89177176	0.996358259	0.596533594	-0.014035834	stable
2.738646686	0.623652104	6.824666942	1.840643886	4.207096107	-1.258386649	-1.630711855	-1.317997604	0.999175384	0.148092454	0.912671343	0.858516943	0.01014964	unstable
0.819743092	4.922577051	1.086539331	2.590311906	3.756989941	-1.673721006	-0.633565555	-1.44970338	0.309962182	0.775662663	0.689529793	0.309009949	-0.02047901	stable
2.226120604	8.962366915	4.754729267	1.64819434	3.399614938	-0.681601891	-1.228298615	-1.489714433	0.439023447	0.282728107	0.197988133	0.852040733	-0.034413233	stable
8.217918542	9.291671033	1.703537796	7.167180058	3.213552871	-0.617164298	-1.820279433	-0.77610914	0.37171118	0.293064844	0.386436914	0.739834186	0.021972978	unstable
4.934509154	3.465289456	4.471130254	1.036732596	4.585365113	-1.415832904	-1.644974985	-1.524557224	0.56566166	0.091758119	0.399937503	0.97965429	-0.037285377	stable
8.806953495	7.117527821	8.75838127	4.308439996	3.625302042	-1.163739635	-1.408350016	-1.053212391	0.587980787	0.78360342	0.896362548	0.522081294	0.07957436	unstable
6.391050873	5.191017165	9.945539591	0.695093655	2.642517004	-0.999328571	-0.781130227	-0.862058206	0.348520837	0.960144725	0.63799174	0.283008982	0.029215956	unstable
9.429831389	7.422381995	4.714399094	7.974859581	2.567904679	-0.731618907	-1.098675377	-0.737610395	0.969132951	0.965144726	0.079875086	0.62609071	0.080110653	unstable
8.621541662	0.822056351	6.383142046	3.4562642	2.836871386	-0.736888026	-0.781846933	-1.318136427	0.79162464	0.790313301	0.847214683	0.083645582	0.015281469	unstable
8.166657581	9.935972505	6.451593918	8.084513614	4.429120726	-1.694066408	-1.773603512	-0.961450806	0.478218535	0.568923784	0.369135158	0.06659606	0.031590108	unstable
7.784162602	9.35223762	3.233166439	7.02801051	3.408726348	-0.887532629	-1.171645998	-1.349547721	0.208313707	0.796953843	0.337734192	0.43149959	0.033697717	unstable
4.495309443	4.171502659	8.947189038	6.701418756	2.165063984	-0.508775978	-0.970156666	-0.686131339	0.920422665	0.872306415	0.695294185	0.49769085	0.076792458	unstable
7.423989985	5.306800966	9.029939922	4.971086775	5.076229852	-1.485704549	-1.832476633	-1.75804867	0.234590687	0.051654788	0.157952654	0.624320345	-0.018193264	stable
8.415182769	2.791494157	7.177746428	5.554695635	3.922019151	-1.633215642	-1.657892588	-0.630910921	0.306414714	0.951817264	0.639835801	0.408908575	0.034426454	unstable
9.822783631	5.413460289	9.338657787	0.894587323	4.530558763	-1.612978858	-1.761074634	-1.156505271	0.069324164	0.852797079	0.235355951	0.464867643	-0.024476571	stable
1.819842073	6.103363257	0.848301796	4.305265406	3.530481209	-1.08632778	-1.217796672	-1.226356757	0.67766239	0.926766989	0.934391568	0.079310953	-0.033307081	stable
9.437332284	8.756440144	2.306778582	1.471365941	2.889743043	-0.837643606	-1.464485034	-0.587614403	0.267647703	0.601513228	0.553181129	0.329806606	-0.018614772	stable
6.619442454	1.665071014	4.470716426	8.887389886	3.356786988	-0.567592683	-0.911071257	-1.878123048	0.475817665	0.135469908	0.59128186	0.9348415	0.044126906	unstable
5.594294473	5.654506706	5.55928714	8.502949828	4.60328936	-1.723436765	-1.649982134	-1.229870461	0.854097408	0.966115666	0.635299391	0.251935642	0.084802632	unstable
8.278335134	9.417931908	5.828700225	2.884829155	5.38612264	-1.932593545	-1.779032929	-1.674496166	0.25488007	0.770618003	0.075748623	0.862769412	0.013950599	unstable
5.406977119	6.265365313	3.067499869	5.377439648	3.57635831	-1.524140295	-0.667241667	-1.384976348	0.500993907	0.972047455	0.122220695	0.394532506	0.04975665	unstable
8.642909438	1.090504193	9.943507336	0.792266153	4.26703561	-1.103089453	-1.42870346	-1.735242697	0.505169631	0.344035751	0.782769426	0.732033883	-0.010283418	stable
2.176354253	1.471414484	4.825894162	3.22227092	3.98357757	-1.705274629	-1.289555751	-0.98874719	0.318570816	0.204589124	0.344184236	0.071681212	-0.039594194	stable
4.051171958	2.391466642	5.14529092	3.957433765	3.161535284	-1.586134472	-0.572753489	-1.002647323	0.422215724	0.93162749	0.700250962	0.980033887	0.079961929	unstable
2.690367357	9.318971425	7.754455392	8.990788546	3.435022701	-1.409927937	-1.230187267	-0.794907496	0.168872147	0.462639664	0.922229494	0.437686286	0.051000066	unstable
6.64521542	2.807927624	9.96681261	3.794012725	4.300271695	-1.467392817	-1.909856035	-0.923022843	0.226325409	0.899363978	0.296626364	0.930102462	0.00783366	unstable
6.985271069	5.701099651	6.898109289	7.717234047	4.140895094	-1.922379244	-1.618586947	-0.599928903	0.100308574	0.432641073	0.181877656	0.63117148	0.018273656	unstable
9.968526443	5.917165424	5.480703337	7.703516816	2.750547143	-0.818533621	-1.009198313	-0.922815208	0.351603324	0.491340905	0.370923887	0.1749665	0.014155162	unstable
9.691964624	4.898546291	0.802096812	8.451251322	3.8341203	-1.39645031	-0.725575425	-1.712094564	0.577103056	0.156034913	0.777497492	0.296235714	-0.026346204	stable
4.696346643	4.250154312	2.273447834	9.877531324	4.372067843	-1.085239122	-1.475356558	-1.811472163	0.88210755	0.099606675	0.427241137	0.596245952	0.007891213	unstable
0.945899829	8.98963322	6.393948942	1.248277778	4.135918128	-0.51769263	-1.958674573	-1.659550926	0.639012131	0.549926593	0.473617882	0.115896486	-0.021719325	stable
2.699430427	0.567872002	9.704022926	6.720636813	4.59102348	-1.588252978	-1.021401619	-1.981368882	0.580709668	0.156492327	0.228649376	0.302809079	-0.034606299	stable
6.03283055	7.094711037	6.272182518	4.106916059	2.909614339	-0.758644551	-1.424754494	-0.726215294	0.654599511	0.556270245	0.265311757	0.663013568	0.054255043	unstable
0.824967483	4.981640733	9.970128858	9.303903978	4.38037311	-1.360776399	-1.967307834	-1.052288877	0.563025081	0.960425189	0.746095369	0.076026643	0.007118365	unstable
5.948166457	5.835013676	0.732350204	8.735112946	2.577600346	-0.931064361	-0.904145585	-0.742390401	0.553261242	0.926595876	0.433064827	0.76530983	0.050443018	unstable
8.060235999	5.58884521	9.955350329	4.578608626	3.429191613	-0.808620196	-1.659754667	-0.96081675	0.255746155	0.723432758	0.858289397	0.888023447	0.066544303	unstable
4.427016434	6.204168719	1.919148561	5.43761174	3.200828856	-1.283257541	-0.504954936	-1.412616379	0.709838177	0.32161287	0.55008921	0.550675278	0.028248306	unstable
4.384591142	7.844515674	2.472209629	9.887833146	4.856356282	-1.384783432	-1.79244928	-1.67912357	0.882484498	0.18743562	0.37379755	0.350875286	-0.001045006	stable
7.544921606	8.241637578	7.681685862	3.115895767	3.04501545	-0.582631222	-0.998631685	-1.463752544	0.424769668	0.860609887	0.761656168	0.762101054	0.069666651	unstable
6.538944409	8.777322532	2.716069297	7.377313319	3.333819161	-1.417061325	-1.364979666	-0.55177817	0.203324186	0.264525074	0.58544618	0.333992738	-0.014362056	stable
5.791274806	8.08110093	4.146993723	6.029995297	3.902017704	-1.573008565	-0.787342381	-1.541666758	0.700215498	0.232338075	0.067773582	0.342486926	0.011043272	unstable
6.671657617	9.252765816	3.261539014	7.518118215	3.79263556	-1.789665929	-0.500289623	-1.502680008	0.651137982	0.434275042	0.61684551	0.650752063	0.053714119	unstable
6.63666749	7.082852813	3.366094559	1.883178479	3.888829578	-1.166996536	-1.348494554	-1.373338487	0.993061045	0.08777175	0.586752165	0.264213317	0.019501154	unstable
5.649134306	7.124267986	7.477176188	8.386891935	3.447465112	-0.638047167	-0.959186296	-1.850231649	0.644476278	0.336969427	0.29317926	0.81505887	0.058770986	unstable
5.432651448	2.058310193	6.827825952	1.917481503	3.965396442	-1.252396973	-0.72140168	-1.991597789	0.408479503	0.640303436	0.587920842	0.849818869	-0.000277778	stable
8.48893751	2.202846688	9.074377556	7.2363413	3.606014665	-1.747969714	-0.87665363	-0.981391321	0.763925462	0.401177612	0.162139104	0.308899096	0.016596359	unstable
9.368273861	9.125853341	9.056998811	6.111271385	4.796293771	-1.840770434	-1.436571613	-1.518951724	0.080527507	0.85025301	0.262686741	0.761212855	0.051894862	unstable
3.62191532	9.381080184	7.580760796	2.18431739	3.102094093	-1.099377361	-0.929742395	-1.072974338	0.276826679	0.990266852	0.667349745	0.963913983	0.038423544	unstable
9.791793326	5.199701282	6.438444981	3.120957729	3.179202795	-0.790532405	-0.709470461	-1.679199929	0.957033466	0.09285972	0.895112657	0.774020982	0.054746582	unstable
1.97232759	8.47868479	0.700198182	9.021253567	4.865921881	-1.048737648	-1.970584555	-1.846599678	0.479719817	0.894304708	0.905539103	0.970730374	0.01798574	unstable
4.519544409	5.542852067	4.386537846	3.408250099	2.555289037	-1.107377519	-0.773957962	-0.673953556	0.717849067	0.913344032	0.545825341	0.336286206	0.071641158	unstable
3.709540974	3.172825441	7.467707477	0.910834252	3.883635377	-1.177869592	-0.875092005	-1.83067378	0.118229929	0.671495859	0.211315782	0.646221633	-0.051075673	stable
9.979746119	4.45772526	7.175592176	2.92133475	3.013723443	-0.655879726	-1.528084427	-0.82975929	0.698056873	0.652474505	0.138673649	0.778613577	0.015185162	unstable
2.848253697	7.552159661	8.81261896	2.686360962	4.611224735	-1.136995726	-1.722578528	-1.751650481	0.42602139	0.442974848	0.270461036	0.412515297	-0.017593574	stable
4.380737774	2.203752204	6.96278508	4.658718664	2.924510608	-0.758870935	-0.604739752	-1.56089992	0.495711559	0.7693762	0.072917397	0.323797215	-0.020457149	stable
9.200119346	6.710451536	8.366581843	4.979226236	4.198900407	-1.774175861	-0.511438333	-1.913286213	0.791151999	0.997704677	0.578371885	0.062467435	0.072419028	unstable
3.998275539	7.920936103	3.107965428	9.347696786	4.635782376	-1.512949264	-1.866411983	-1.256421129	0.229723041	0.301591777	0.646446848	0.756508069	0.019819792	unstable
1.529731052	7.409915973	9.012084905	9.008486033	4.455933354	-0.770956865	-1.926907867	-1.758068622	0.424344691	0.930784636	0.842836027	0.975304137	0.077238665	unstable
2.586464256	1.344599779	5.008194617	7.993408849	3.623071577	-1.18853159	-1.702829203	-0.731710783	0.557568837	0.955044725	0.094146978	0.154283973	-0.036565778	stable
7.805039889	1.686240222	5.799805876	7.15114474	4.616735625	-1.616086948	-1.014118078	-1.9865306	0.406084766	0.443365521	0.64813179	0.696952926	0.039717562	unstable
5.591436091	2.228569673	9.077713919	2.432084803	4.820076441	-1.798921815	-1.327000036	-1.694154591	0.194982224	0.771196865	0.238159793	0.119790504	-0.015881619	stable
3.849090639	3.547448521	4.284320712	6.146374854	4.010790323	-1.301598473	-1.170146053	-1.539045797	0.652924661	0.585683434	0.117194388	0.895696607	0.049499298	unstable
4.805144223	7.637335019	8.274208841	5.699333144	2.931728138	-0.682721377	-0.559503245	-1.689503516	0.572092265	0.403185475	0.534214194	0.335307591	0.041008719	unstable
3.537920174	6.123880118	4.391420457	6.839605018	3.512869572	-1.33304468	-1.217675549	-0.962149342	0.425886112	0.235391471	0.988112113	0.404549018	0.039845613	unstable
4.253409308	3.565715927	4.114481463	3.74279631	5.322859681	-1.634640251	-1.91761153	-1.7706079	0.356987412	0.499529091	0.962065144	0.961324603	0.082785862	unstable
7.547992299	4.402532037	4.92841825	6.081085462	3.840975066	-0.964887228	-1.46955862	-1.406529218	0.086598474	0.3505778	0.689589022	0.115343811	-0.012317738	stable
6.55503177	3.756991336	1.874787692	6.511791239	4.380847116	-1.65001939	-1.308756841	-1.422070885	0.802831292	0.582485979	0.843548448	0.234673567	0.025566787	unstable
1.686382312	8.990399889	5.271668827	3.650341157	5.388754384	-1.96902557	-1.857185189	-1.562543625	0.966451703	0.859122064	0.263463179	0.670649901	0.002995187	unstable
1.563713829	2.302411269	3.508506965	5.957936345	3.273656128	-1.004907757	-0.815356809	-1.453391562	0.070724843	0.210930846	0.795936834	0.96812007	0.026763881	unstable
3.888668992	8.583148083	9.568870866	9.666391019	4.662349021	-0.899753655	-1.92169802	-1.840897346	0.294330111	0.316703581	0.296868214	0.320451992	0.007553258	unstable
0.782970541	8.206332957	5.310183513	5.840866582	5.153584149	-1.665756148	-1.677919146	-1.809908855	0.240177192	0.471511827	0.224424072	0.867293128	0.020490475	unstable
0.702959217	7.784788923	7.139125254	8.385802771	4.937994002	-1.517251997	-1.561983577	-1.858758429	0.760457376	0.837540526	0.411492353	0.302467491	0.012618698	unstable
0.715575829	0.783102646	1.656345527	7.111142592	3.088315039	-0.596295548	-1.516582523	-0.975436968	0.354666311	0.479520678	0.971629677	0.403719413	-0.042721164	stable
5.494340964	8.654810846	8.780505339	6.582952551	2.644267188	-1.395152354	-0.681494166	-0.567620667	0.771796095	0.916814588	0.979729126	0.796992199	0.102822967	unstable
2.489908655	2.861690028	1.578280408	6.32968683	2.4691749	-0.60309829	-1.006129357	-0.859947253	0.189615674	0.486727695	0.575467627	0.216271317	-0.049222714	stable
4.558889276	6.874334842	2.114618816	2.794517948	3.577402724	-1.148261022	-0.76843087	-1.660710833	0.15677957	0.333124615	0.149913613	0.614357744	-0.03220212	stable
4.071833236	7.228705431	2.288391069	2.907295879	2.701504131	-0.892820984	-0.869957497	-0.93872565	0.621602725	0.234520356	0.715531724	0.462482302	-0.003989141	stable
5.302037931	6.404344684	4.829712768	7.508894175	3.613514711	-1.478880694	-0.827352758	-1.307281259	0.178940144	0.499091409	0.353757143	0.267238146	0.00640277	unstable
9.441534373	9.514570656	2.572636979	7.358522625	3.053779244	-0.516170882	-0.654416125	-1.883192236	0.904335241	0.339416951	0.978838112	0.721121181	0.052594066	unstable
3.686653812	8.870393215	2.297091231	6.240239721	5.269874442	-1.965975958	-1.866747739	-1.437150745	0.919615746	0.554083414	0.755401168	0.795071848	0.051572826	unstable
8.194308833	4.547095168	8.646818936	9.207022431	3.632824251	-1.260518005	-0.997192513	-1.375113732	0.446253469	0.517171732	0.765175753	0.88881675	0.073808238	unstable
9.06324817	5.668452475	3.618040927	2.230058124	4.579282744	-1.967640561	-1.443595174	-1.16804701	0.531829612	0.543283632	0.081411827	0.219309473	-0.003036738	stable
6.800873093	4.220382453	1.265523391	6.847832108	3.187287912	-1.564045545	-1.071986528	-0.551255839	0.215962652	0.927471372	0.294129967	0.718341781	0.031623307	unstable
3.373685439	6.505686963	4.913937845	5.115076466	4.044150423	-1.164240433	-0.963279776	-1.916630214	0.153539666	0.967361941	0.815391527	0.315554506	0.061211332	unstable
5.163414661	0.908251956	5.36651259	9.032484762	3.80777951	-0.629371961	-1.324677942	-1.853729607	0.615637925	0.326489374	0.91705308	0.621319267	0.043281402	unstable
2.743354744	2.678817872	4.015722626	4.862075778	3.877061837	-0.944688858	-1.152944937	-1.779428042	0.579915305	0.274613991	0.953713401	0.130053888	0.011441488	unstable
2.783610703	0.801443749	5.48188916	6.560741587	4.138920066	-0.978049096	-1.181896565	-1.978974404	0.585263113	0.782471629	0.336878513	0.171222169	-0.051970652	stable
8.363860202	5.784909799	8.335969791	3.892408541	4.84317397	-1.750951073	-1.763339984	-1.328882912	0.273766327	0.72805358	0.642625195	0.826267147	0.059952213	unstable
6.18600091	4.336663878	0.840434481	3.725067389	3.102523563	-1.284656704	-0.535545877	-1.282320981	0.285837761	0.38451079	0.519112753	0.172997334	-0.039074246	stable
1.994401622	3.467407658	5.691770903	1.674242115	4.485980162	-1.897993663	-1.104547497	-1.483439002	0.296389832	0.715734979	0.155575403	0.183378306	-0.051293566	stable
5.846142735	5.693647888	0.600565584	5.191684965	3.656525377	-1.174428364	-1.224744783	-1.25735223	0.538442449	0.074235835	0.844877926	0.940911136	0.002391499	unstable
2.680140444	9.312302612	8.919615594	5.399236934	3.866207028	-1.914543456	-0.579847126	-1.371816446	0.72580313	0.981729885	0.504248137	0.843815473	0.062850317	unstable
1.123530997	4.517112991	9.470682491	6.569150382	3.658898711	-1.114720563	-1.227246903	-1.316931245	0.144656305	0.894081823	0.119993414	0.395991665	-0.001943742	stable
3.757821024	3.892838472	5.392426663	6.768928362	4.040298699	-1.752111819	-1.715632341	-0.57255454	0.961528975	0.941990086	0.861400764	0.732529145	0.106451446	unstable
5.546304382	2.341563632	8.468428146	7.985270003	3.953685616	-0.779233268	-1.235777115	-1.938675233	0.906990657	0.985162783	0.673827359	0.401290351	0.054243595	unstable
5.523211148	9.047967484	8.59067431	6.265607783	3.188715536	-1.46548711	-1.003276267	-0.719952158	0.823321657	0.170941377	0.946280173	0.173829149	0.056248096	unstable
1.282480918	3.289692258	1.880289924	5.673691076	5.336999277	-1.96163826	-1.662476574	-1.712884444	0.353527933	0.728912764	0.199029703	0.287619143	-0.03170138	stable
4.415741695	8.374495091	9.728498022	5.624170848	3.563056183	-1.359172302	-1.52133073	-0.68255315	0.113728882	0.482485998	0.709616417	0.884417465	0.055651074	unstable
6.93194516	2.432756737	8.719468968	6.623881257	4.503907362	-1.323008634	-1.287506451	-1.893392277	0.077234046	0.320062061	0.332532079	0.612461963	-0.002433325	stable
2.000221613	3.847844014	4.389706671	6.594467373	1.680221235	-0.520651314	-0.524563225	-0.635006696	0.848874626	0.774551552	0.722060305	0.059667041	0.031632182	unstable
4.8749663	1.758929856	1.261863235	4.446898635	2.305377696	-1.204291765	-0.539990901	-0.561095031	0.166710658	0.85244247	0.488448317	0.348282872	-0.040252251	stable
8.027327564	9.653874859	9.209724571	7.849221445	3.952986324	-1.925342428	-0.605009171	-1.422634725	0.607919519	0.56135205	0.753161689	0.926880258	0.087407581	unstable
0.856462475	8.219547946	8.785407113	6.256707283	4.638629576	-1.857396597	-1.837304387	-0.943928593	0.527512528	0.365112294	0.990269012	0.824852469	0.048266089	unstable
5.747487463	4.787298288	6.931500918	2.650233861	4.803498234	-1.429709673	-1.484200139	-1.889588422	0.326667065	0.259238184	0.113216316	0.995170984	-0.010265029	stable
9.882385709	4.897325084	9.985644477	0.976994561	4.774047482	-1.342705683	-1.878938144	-1.552403654	0.479435811	0.725861106	0.091542289	0.370579004	-0.013771796	stable
5.771052431	6.054475087	2.415158209	5.749106455	3.093255631	-0.56419207	-1.382946648	-1.146116913	0.510642602	0.083311902	0.895136363	0.05695876	-0.015183787	stable
3.385456537	9.484262212	9.624254281	1.310646777	3.469021945	-1.7808301	-0.736704764	-0.951487081	0.98761952	0.814956946	0.959774563	0.802410221	0.031769401	unstable
5.814402205	3.077079797	6.617044828	3.18097516	4.4855221	-0.739595722	-1.757029228	-1.988897151	0.5970817	0.476929285	0.581495151	0.088488576	0.020878592	unstable
4.907481991	9.463084376	1.570040494	9.784516829	4.295192218	-1.710851184	-1.782517027	-0.801824006	0.116607005	0.432556201	0.751808916	0.377300196	-0.02153445	stable
8.665732948	2.72836655	4.381574495	2.086757922	4.266799638	-1.488264516	-1.585383959	-1.193151163	0.9842869	0.518207111	0.881397336	0.387581269	0.034671493	unstable
2.879168856	6.417149126	6.441964575	5.042158389	4.09011448	-1.323257368	-1.752920954	-1.013936158	0.953759537	0.234922514	0.666414244	0.896822549	0.067158855	unstable
1.241343142	9.899222627	2.744487861	8.036150994	3.440803233	-0.68090089	-1.323405963	-1.436496379	0.522105705	0.457257934	0.84923339	0.232051765	-0.028504161	stable
8.088166252	9.279205768	7.673026392	6.971058127	3.736251175	-0.776649959	-1.955590978	-1.004010238	0.858060196	0.32552045	0.244042926	0.243723026	0.043678063	unstable
4.114348905	0.535155897	5.945791135	1.11149493	4.765681205	-1.927221781	-1.854573861	-0.983885563	0.967571581	0.670605014	0.511836644	0.510802315	-0.015164268	stable
6.905980449	1.774152613	3.054029182	4.317866806	3.705814655	-1.812902208	-1.318315772	-0.574596675	0.892577097	0.053666945	0.148520838	0.126518645	-0.006913983	stable
4.166488526	6.844555434	7.717523321	9.765519472	3.505319452	-1.507004183	-0.653011884	-1.345303386	0.69870308	0.50403928	0.739624062	0.739704101	0.069958407	unstable
4.687876944	0.889545713	1.119381547	7.029438136	4.287666008	-1.993082947	-1.791723058	-0.502860003	0.513578465	0.48910372	0.214555405	0.444101614	-0.025399288	stable
2.371579585	3.825644615	2.18731248	3.397497054	3.61424988	-0.715769866	-0.99191912	-1.906560894	0.588357731	0.651466993	0.27465646	0.303000159	-0.014622389	stable
3.128855108	9.322185926	4.422870379	9.530019048	4.785056397	-1.525189753	-1.792387401	-1.467479244	0.902982926	0.425696533	0.237144703	0.114962088	-0.016593749	stable
0.667187605	4.086772959	4.003514734	0.809587924	3.634717875	-1.110363652	-1.201321805	-1.323032418	0.880760676	0.698682883	0.673910069	0.805647561	-0.023891333	stable
9.589274166	2.731437307	4.089286532	4.699488674	4.877254788	-1.44771083	-1.573318075	-1.856225884	0.771501468	0.497891053	0.620446145	0.77601853	0.039181153	unstable
5.548228125	5.372824025	0.71233983	5.491031066	2.855287978	-0.731327581	-1.355658292	-0.768302105	0.51507621	0.164721163	0.091385909	0.387096879	-0.020617476	stable
1.897168584	6.757477769	7.393393631	5.774113091	2.294930008	-0.770769297	-0.981430981	-0.54272973	0.76160422	0.765824237	0.513619051	0.211224507	0.026828577	unstable
2.80968278	9.760506212	9.932838998	6.987193025	3.977464701	-1.310629352	-1.419183898	-1.247651451	0.597504218	0.344012116	0.808320632	0.645644817	0.046041786	unstable
7.393730018	3.813614289	2.865554819	7.529894436	4.19046291	-1.996050804	-0.786771284	-1.407640822	0.410881899	0.852993698	0.861629414	0.931928132	0.065697477	unstable
4.327224171	7.861772598	1.476700474	8.835038551	3.348436006	-0.690315146	-0.696697901	-1.961422958	0.809599609	0.817064623	0.22916839	0.728787986	0.055263976	unstable
0.665334247	4.899968681	2.992627253	9.332634883	4.15135148	-1.688070653	-1.319724392	-1.143556436	0.219727647	0.241586915	0.989717314	0.989025315	0.010571581	unstable
6.08522263	4.838399693	5.258662135	1.553072143	4.223052422	-1.910652885	-0.634620642	-1.677778895	0.910923907	0.971863911	0.400846027	0.789062129	0.067374167	unstable
6.767581639	6.282489532	7.840758426	9.526831782	3.738486084	-1.828281749	-0.681227234	-1.228977101	0.129743879	0.773388363	0.201650891	0.397718267	0.027768895	unstable
1.227470718	8.774273915	7.29781337	6.650043213	3.815109082	-0.721768561	-1.446797569	-1.646542952	0.470746771	0.506205625	0.52765672	0.816484695	0.040158502	unstable
2.496925266	8.870855448	1.08139347	1.1921474	3.873615315	-0.582000233	-1.433384888	-1.858230194	0.540614746	0.71950838	0.618676746	0.766102458	-0.025169699	stable
8.844957955	8.248443868	1.623401313	6.645274165	3.657621177	-1.51411376	-0.724969096	-1.41853832	0.729981801	0.454766298	0.419850905	0.398248746	0.031354489	unstable
4.929542441	9.941745943	6.380298297	1.561437431	3.20085733	-0.874356216	-1.345472408	-0.981028706	0.055272764	0.884223935	0.979121044	0.651289842	0.034303313	unstable
5.960577595	1.356640138	4.061263998	4.898940798	3.656755131	-1.428977871	-0.542783303	-1.684993957	0.758392819	0.112302745	0.617726547	0.908029248	0.061111642	unstable
5.874114911	3.258815164	0.843821538	1.573350419	3.452417931	-1.380498763	-0.538072084	-1.533847084	0.895891262	0.789881591	0.361322235	0.975887638	0.0131006	unstable
1.572450883	0.736526244	8.48702454	5.153217102	4.458919038	-1.80041706	-1.92339739	-0.735104587	0.488052378	0.556791979	0.22984923	0.791856882	-0.045400145	stable
3.786866676	6.913525317	9.159179498	1.682910256	4.173315408	-1.137561811	-1.282384406	-1.753369191	0.251128027	0.847287866	0.325816582	0.581441322	0.009450427	unstable
1.259927862	8.739368751	8.521932411	6.888766727	4.848521393	-1.88919807	-1.024029697	-1.935293626	0.340438614	0.136524464	0.410890285	0.554960859	-0.001913193	stable
6.000266476	2.766942588	6.219542908	7.986384631	3.151824112	-0.718267936	-1.735909714	-0.697646462	0.562570469	0.795338643	0.907268564	0.754412776	0.076327498	unstable
6.123929972	2.814169782	7.496176767	3.956885175	3.374875299	-1.17568101	-1.535385269	-0.66380902	0.291557899	0.506117637	0.376059268	0.586728185	0.006344933	unstable
1.934197317	9.618969309	9.481962014	6.864461758	4.779107395	-1.53770143	-1.699276982	-1.542128983	0.999025261	0.676859287	0.564010044	0.679032418	0.037350544	unstable
8.254805475	7.196505331	6.642446453	8.366603726	3.927851461	-1.037418463	-1.487352524	-1.403080474	0.334032321	0.921507078	0.901161243	0.623502829	0.087946984	unstable
3.356676848	8.402549827	5.900146599	6.264345935	4.366916108	-1.591134107	-1.740475475	-1.035306526	0.392380596	0.659499877	0.870543791	0.253091849	0.051089648	unstable
7.443515264	5.774574419	7.826295588	7.957977173	4.017103115	-1.673098241	-1.260983657	-1.083021217	0.339994721	0.829995833	0.230794695	0.863056633	0.066873519	unstable
2.183861106	3.373340666	8.50287045	8.498276888	3.222574219	-0.951271925	-1.013490539	-1.257811755	0.922609956	0.161802464	0.07895582	0.504848857	-0.024941388	stable
1.707781312	9.724168732	6.589114197	7.923455753	3.764939076	-1.808798493	-0.9536614	-1.002479183	0.509624478	0.221593235	0.668675918	0.992786137	0.044707547	unstable
6.337417868	1.818235758	5.523646611	6.431705221	3.681745413	-1.668506159	-0.691690412	-1.321548842	0.993263134	0.860388161	0.440492653	0.654599218	0.061925116	unstable
2.394747515	3.494545312	6.804316965	5.016484256	4.123010717	-1.387602178	-1.023865091	-1.711543448	0.205103915	0.742367787	0.80901014	0.578993908	0.048582806	unstable
7.418968415	6.961366733	4.841597131	7.031817484	2.980495726	-1.190097076	-0.715793785	-1.074604865	0.54361254	0.577312744	0.201736606	0.636474937	0.054650332	unstable
0.537671875	8.871661959	1.816139958	6.292925054	3.605494966	-0.948433698	-1.05968402	-1.597377248	0.128799858	0.396144891	0.255434059	0.409668915	-0.029527646	stable
2.555015748	8.304953766	7.769349388	5.971922524	4.359587547	-1.102041708	-1.259289695	-1.998256143	0.743497012	0.366905147	0.519256535	0.463053152	0.025638147	unstable
3.313110763	9.165155487	7.190974491	5.664069112	2.975237376	-1.412888769	-0.897971468	-0.664377139	0.761464491	0.258495837	0.35707217	0.342720629	0.00853849	unstable
6.747422456	7.77210363	6.492300193	8.461712945	4.296624193	-1.263647979	-1.636191352	-1.396784863	0.729686052	0.890702508	0.70513406	0.151327722	0.077638757	unstable
1.057942017	1.779334163	5.800237372	1.605749546	3.453973386	-0.873392053	-1.973540329	-0.607041003	0.124710186	0.470673924	0.428326864	0.96101728	-0.049625347	stable
5.829092276	5.98149139	8.956107924	6.282245676	2.583703877	-0.515020055	-1.011959449	-1.056724373	0.715382705	0.964197469	0.12980173	0.236936526	0.055876302	unstable
2.026352207	9.631628617	6.035110387	5.73894238	3.88334079	-1.527613429	-1.033420146	-1.322307215	0.170140203	0.717803169	0.946529207	0.396172954	0.050191165	unstable
2.452980491	6.950304183	3.735913775	3.767246767	4.980447579	-1.911725953	-1.725024358	-1.343697268	0.581769846	0.841621874	0.297482232	0.303087428	0.016917847	unstable
1.868342585	2.982125778	4.357914493	3.65408827	3.06648538	-1.081208722	-0.60104928	-1.384227378	0.462477841	0.826473156	0.396602499	0.646947634	0.030196667	unstable
6.065797476	4.564747178	9.23967167	2.841522497	3.890566028	-1.249724532	-1.205804666	-1.43503683	0.318481504	0.294786552	0.729059826	0.726553464	0.018963923	unstable
1.746940331	7.983825111	9.878974553	8.046468234	3.598322862	-1.040195625	-1.101417592	-1.456709645	0.764845192	0.465924716	0.521995317	0.456091989	0.018238422	unstable
7.824803076	2.547868871	8.153895587	5.592460234	3.389590336	-0.903021008	-1.569798545	-0.916770783	0.051411866	0.35455213	0.564145607	0.573493888	0.00777418	unstable
5.847764028	1.168860543	8.069151803	9.653914756	5.362496057	-1.738949497	-1.853049945	-1.770496615	0.598119989	0.660742678	0.331064637	0.492926062	0.004865626	unstable
5.774636364	3.617521729	2.665450341	9.994829527	2.304023359	-0.645901173	-0.857362525	-0.800759661	0.611767366	0.711653273	0.151415898	0.95713557	0.039706038	unstable
8.412054133	1.760674553	3.417081852	1.779844862	2.978585953	-1.481700658	-0.853553524	-0.64333177	0.90356345	0.691173605	0.260453657	0.173341619	-0.014868987	stable
4.160491748	5.346442333	5.245523322	9.659758464	3.143881457	-0.866744847	-0.874445477	-1.402691133	0.48889413	0.917597905	0.087070851	0.345155722	0.026172909	unstable
8.082404154	8.361886843	4.668424887	6.114402445	3.904672532	-1.659233411	-1.296520216	-0.948918905	0.206587552	0.549860819	0.527269692	0.77493186	0.051755822	unstable
1.518515916	7.273342628	0.833136325	5.878502849	4.291682122	-0.781002804	-1.818111828	-1.692567491	0.624582796	0.832545012	0.068166917	0.090398832	-0.025228065	stable
2.597704945	5.78280588	5.465535951	8.649865681	2.925800872	-0.986008243	-0.936494165	-1.003298464	0.673447858	0.934478931	0.117622766	0.430237369	0.029955385	unstable
4.791867246	5.936118819	1.683072297	3.149623789	3.395284908	-0.803888175	-1.730827391	-0.860569343	0.89017038	0.33327661	0.247986963	0.2106739	0.004038063	unstable
3.082809427	4.969232296	7.083455559	3.231309424	4.832930521	-1.370663427	-1.490160372	-1.972106722	0.074573826	0.936788294	0.493025052	0.283949275	0.025433083	unstable
6.070335505	2.192904552	9.500737731	6.401021559	4.586929757	-1.514914127	-1.842363083	-1.229652548	0.563328478	0.919438366	0.333204199	0.09841947	-0.011953298	stable
3.528409838	6.372994642	9.591144018	9.090742866	3.683183183	-1.875090006	-0.963999946	-0.844093232	0.790930552	0.080163648	0.485227089	0.786567041	0.036640306	unstable
9.551206474	7.543157114	8.561757359	8.982953422	3.446992727	-1.296776277	-1.031772729	-1.11844372	0.657222417	0.482301924	0.442635836	0.154630975	0.047403386	unstable
5.263280786	7.580549502	4.952158716	9.44938913	4.637764634	-1.067341735	-1.763003387	-1.807419512	0.494640684	0.760684912	0.925284981	0.776446262	0.082135144	unstable
4.953728544	3.009772238	0.626422395	9.028120123	3.585076365	-1.052221609	-0.734735959	-1.798118796	0.811386338	0.332495126	0.484351353	0.826442478	0.011886055	unstable
3.699982978	3.074133702	2.246929793	2.276657893	2.586050693	-1.40696006	-0.643881307	-0.535209326	0.907623531	0.991250229	0.467569604	0.27282995	0.052956914	unstable
7.831993012	6.455699965	1.20451093	6.09172577	4.185503003	-1.400519415	-1.837561372	-0.947422217	0.329696179	0.441997866	0.270148893	0.530302217	0.009180136	unstable
5.336409014	0.507845852	8.10433683	8.408435198	2.999292721	-0.65226692	-1.744738501	-0.6022873	0.385145021	0.052275222	0.175425696	0.554378484	-0.001206424	stable
2.455527532	4.567023468	6.875685732	1.469754811	3.438453197	-0.765555961	-0.956517038	-1.716380198	0.64522689	0.305878916	0.396257166	0.452996506	-0.020879234	stable
2.203495155	6.154040797	4.365290246	1.707901746	4.451793463	-1.948132563	-0.82991438	-1.673746521	0.23078558	0.703345249	0.578478791	0.653542857	0.008407659	unstable
9.21982563	9.61207945	1.987005771	0.590817909	3.136088211	-0.611636472	-0.946573425	-1.577878313	0.969780792	0.325925586	0.891821219	0.862497038	-0.019478656	stable
6.002986022	2.112889709	6.217020194	6.573809318	3.226682506	-1.099730878	-1.067736156	-1.059215472	0.697003893	0.542864183	0.566757401	0.608037292	0.053669579	unstable
3.826588955	5.138051895	8.846262467	3.884548036	2.732280562	-0.602525057	-1.559074195	-0.57068131	0.726188292	0.094006284	0.199063174	0.10800126	-0.040716346	stable
8.48270994	5.629467115	5.307400427	8.938585351	2.512221915	-1.325083215	-0.524427962	-0.662710737	0.397411282	0.80984163	0.670763979	0.682882708	0.071814204	unstable
6.502456568	5.35697763	2.120842016	8.159361617	2.070470123	-0.561869486	-0.705503727	-0.80309691	0.977099423	0.613118187	0.932916124	0.869719913	0.074755867	unstable
3.481389522	4.94208511	9.975949524	1.712973153	4.559103491	-1.681338966	-1.064684456	-1.813080069	0.83930194	0.667081196	0.902796413	0.338021325	0.026431012	unstable
2.823487291	9.63861021	7.806735472	8.073708218	3.484721701	-0.616886881	-1.252439023	-1.615395798	0.695909487	0.16766604	0.678745582	0.822525755	0.047028665	unstable
5.152157004	5.831118626	1.106123722	0.764953896	3.144151039	-0.895924093	-1.743306299	-0.504920647	0.952292967	0.992308636	0.482339783	0.460483476	0.035159323	unstable
2.920599023	8.399952756	2.958765401	7.36963912	4.728039645	-1.969218836	-1.308150175	-1.450670634	0.415604011	0.626369069	0.241931261	0.7351914	0.03259755	unstable
2.118481593	7.121487208	7.051069036	6.03803042	3.740430781	-1.718098702	-1.456903703	-0.565428376	0.234701383	0.128952923	0.865395091	0.861128656	0.049598014	unstable
3.161478675	2.272621864	3.463102356	6.400201176	4.666886756	-1.693676179	-1.494277923	-1.478932654	0.447709047	0.917107418	0.88458523	0.594047987	0.048758607	unstable
8.19546817	0.546343993	5.248327743	5.067895521	4.341015058	-0.813397294	-1.795121726	-1.732496038	0.110662454	0.969685547	0.83413578	0.457267201	-0.018482637	stable
3.636033945	9.128028083	9.394040223	0.815978479	3.296045482	-1.212806935	-0.733299096	-1.349939451	0.426264009	0.278659165	0.568113981	0.927086347	-0.02595828	stable
0.926462569	5.617567832	9.557578749	7.333007932	3.057046495	-0.533576055	-0.854735407	-1.668735033	0.064049272	0.113625744	0.719134604	0.437885642	0.017368369	unstable
5.092587495	0.903726627	2.225537026	7.461737335	4.652794271	-1.500325364	-1.605289874	-1.547179034	0.807599327	0.436134326	0.8098502	0.635786846	0.015656964	unstable
6.718083022	3.384898917	3.055168201	0.873235357	2.974015924	-1.080537218	-0.793952002	-1.099526704	0.683013613	0.239271246	0.453245509	0.2038816	-0.020938464	stable
3.123409297	8.496648926	5.962311776	6.162139407	3.088105772	-0.598045634	-1.0877317	-1.402328437	0.272313948	0.663437985	0.314891749	0.719763451	0.043388756	unstable
1.887092671	9.526315365	3.604060328	9.984075999	4.484733065	-1.972186106	-1.617864088	-0.89468287	0.709944107	0.388808495	0.254941936	0.798437289	0.008274562	unstable
4.295216658	7.101976794	6.286493467	7.304434524	3.129173463	-0.798129807	-1.705388733	-0.625654923	0.065707588	0.252409555	0.478818076	0.299293061	-0.002667147	stable
5.940035825	0.759975352	2.944760783	2.057678235	1.990620895	-0.814081476	-0.542125294	-0.634414126	0.82070394	0.473626729	0.06414173	0.645238197	-0.031597131	stable
9.135849626	5.733357895	8.150603679	4.564423982	3.210266963	-0.854722147	-1.05349396	-1.302050856	0.191352771	0.151701381	0.297920176	0.273538759	-0.023581636	stable
1.58917982	8.942294093	0.749390961	8.741901901	3.557036946	-1.138058172	-0.543555811	-1.875422963	0.493543656	0.977763863	0.414925379	0.486823651	0.01076126	unstable
6.938508774	1.616398474	2.558022899	4.995558565	3.45953401	-0.778599096	-1.125202256	-1.555732658	0.441437248	0.606439909	0.22278204	0.114408965	-0.031627712	stable
0.817316764	6.185055124	6.32049089	2.198166005	3.090140477	-0.754448505	-1.382280349	-0.953411623	0.344335569	0.385016774	0.851948605	0.259120166	0.001346316	unstable
3.297066149	0.531132563	1.695358952	3.892668655	3.985343238	-0.657731255	-1.660615768	-1.666996215	0.596436915	0.504114822	0.667765198	0.066316756	-0.036864655	stable
5.091277886	7.880019922	1.148269203	5.343303023	2.77574282	-0.684703327	-0.671318337	-1.419721155	0.571571977	0.456895285	0.611206198	0.844650507	0.032613789	unstable
7.101210027	3.250570901	2.743863939	0.717401111	3.966254628	-0.709160755	-1.931371086	-1.325722788	0.600039914	0.399322499	0.948180835	0.697698669	-0.02318504	stable
0.842037412	5.659108346	8.114791439	8.970877284	4.493180465	-1.739533207	-1.992395613	-0.761251645	0.05498341	0.509867037	0.296090437	0.059820191	-0.02879266	stable
4.847644365	3.512879818	7.810356572	7.966203392	2.894892959	-0.596086371	-1.273961057	-1.024845531	0.822703187	0.569113828	0.372029651	0.60260916	0.053427074	unstable
8.553803352	8.842734418	8.499741908	1.851722532	4.698132848	-1.555538055	-1.264096349	-1.878498443	0.261315262	0.842959491	0.4406331	0.973309277	0.025348471	unstable
8.818962494	1.127465892	4.112316042	7.885338042	2.627166468	-0.825134084	-0.85601176	-0.946020624	0.613648317	0.249185556	0.30786474	0.497594289	0.013170923	unstable
3.189832822	1.526115054	9.999450008	4.495528133	2.313031332	-1.138385252	-0.531163475	-0.643482605	0.865865252	0.54246667	0.925981643	0.755072495	0.012191567	unstable
6.539656648	8.124983741	1.215252948	5.968891324	3.663013384	-1.299434085	-1.79687983	-0.566699469	0.304646816	0.64436252	0.992705376	0.138702876	-0.01947025	stable
4.39943779	0.78227899	1.18440483	7.4651077	5.163994796	-1.52193757	-1.657365457	-1.984691769	0.949062085	0.865784989	0.317220015	0.124380319	-0.027525811	stable
4.324317496	2.07130946	2.781871937	5.12943187	4.279985657	-0.961278682	-1.420106008	-1.898600967	0.136004438	0.826176277	0.230072484	0.806835287	0.000258957	unstable
6.439866748	7.676145418	7.323354219	3.798909758	4.620784201	-1.943581965	-1.261781151	-1.415421085	0.356178464	0.120352018	0.876914141	0.515002365	0.038747814	unstable
9.221585871	7.736119695	1.103831188	5.651472174	3.311611785	-1.381646589	-1.25025727	-0.679707926	0.12865593	0.944837286	0.100658846	0.657312385	0.038084396	unstable
1.03207232	3.324445022	3.588579658	8.292510442	2.793533194	-1.003912873	-1.062793247	-0.726827075	0.396466194	0.065600446	0.350007541	0.540456867	-0.041924727	stable
4.746577067	9.583814761	7.012633948	9.248743613	3.437728345	-1.076986114	-0.914525184	-1.446217047	0.776250537	0.486996214	0.311377545	0.424626159	0.043145101	unstable
7.608362052	3.685544768	0.597698013	0.524040271	3.848023247	-0.991891624	-1.190403074	-1.665728549	0.408089892	0.761972563	0.213932621	0.509282521	-0.042849486	stable
6.01894628	6.382864401	7.480427013	4.18717432	4.708764617	-1.361693495	-1.748450337	-1.598620784	0.397052489	0.602866854	0.832829797	0.181451154	0.054602202	unstable
7.857443019	7.121797245	2.540301778	6.63262343	2.880171746	-0.540826629	-1.122230441	-1.217114676	0.101179184	0.639133693	0.433436488	0.491273379	0.017564997	unstable
2.182153025	5.359960353	4.689644059	5.610784259	4.002154794	-0.832232562	-1.29531771	-1.874604522	0.101772996	0.588650245	0.554992406	0.32796961	0.015226619	unstable
4.945122401	9.05205873	5.410153356	9.763938567	2.718234681	-0.990135737	-0.800144462	-0.927954483	0.148125392	0.417094613	0.598360331	0.066468447	0.000420816	unstable
2.541550431	0.52142109	9.437521924	8.56584209	5.189485554	-1.698017403	-1.9948632	-1.49660495	0.539580063	0.419228336	0.125593315	0.578337382	-0.036337661	stable
7.17999355	0.53697829	3.455731679	3.160950838	5.604946706	-1.800349495	-1.847197007	-1.957400204	0.23538094	0.358120414	0.49784169	0.103943058	-0.048145769	stable
4.906622459	6.294077997	3.197789674	6.915402878	4.214353621	-1.168739836	-1.941047308	-1.104566477	0.902160967	0.492242895	0.520723173	0.845167329	0.077590623	unstable
8.432701595	8.250472168	2.699737349	4.716592919	2.83366167	-0.849222085	-1.361798896	-0.622640688	0.434144717	0.457007883	0.612268953	0.69934278	0.03071823	unstable
6.972775757	5.079034879	2.474758813	9.451081911	4.552560488	-1.745144098	-1.363427194	-1.443989196	0.365394757	0.151569066	0.112386451	0.941763893	0.028187926	unstable
2.575742679	3.383660321	7.965219591	5.267233801	4.059738241	-1.552496103	-1.116179996	-1.391062142	0.732725246	0.378396557	0.166230324	0.770268904	0.014338356	unstable
2.700884037	2.815070938	3.798056318	3.463443871	3.143668095	-0.739843005	-1.334163927	-1.069661164	0.468996953	0.594339758	0.290011069	0.557437118	0.002920695	unstable
8.623158065	7.794012354	3.198304529	3.004831275	4.426765434	-1.504935487	-1.411452946	-1.510377001	0.381690264	0.939381248	0.382779597	0.897369094	0.04181282	unstable
4.053442155	0.815834456	3.256036429	7.827738422	4.408499832	-1.568048358	-1.208952375	-1.631499098	0.987346436	0.078227317	0.69197435	0.391946564	0.021280846	unstable
8.096723601	9.980631192	2.604316198	1.33310939	4.88767398	-1.48888096	-1.888783239	-1.510009781	0.307525611	0.929489545	0.595765141	0.562550435	0.001674292	unstable
7.529043779	8.160571703	3.204688366	1.490524335	5.087799219	-1.939113517	-1.796477976	-1.352207725	0.168958324	0.663194028	0.302199776	0.257267846	-0.013607652	stable
6.154270275	6.246108824	1.366433829	3.897658742	2.459993334	-1.096094137	-0.649055117	-0.71484408	0.315571853	0.200916275	0.597939986	0.69555235	-0.021299034	stable
4.589908588	2.336247686	5.044390699	6.220562597	3.552042022	-1.044479226	-0.926700293	-1.580862504	0.770891082	0.144705321	0.928452588	0.664250903	0.070789966	unstable
4.971546292	5.673900574	0.722049588	0.885486342	3.662532979	-0.68745671	-1.387310184	-1.587766085	0.82683367	0.543405736	0.372777127	0.16067829	-0.004453388	stable
9.626383296	8.435752058	2.709864876	4.337140657	3.249510291	-0.977268491	-1.726212035	-0.546029765	0.179490557	0.23000107	0.256435912	0.178253413	-0.042695283	stable
0.631811422	3.711468211	3.457477024	2.715391851	3.895203028	-0.825606428	-1.179467475	-1.890129126	0.961150963	0.635932495	0.456391279	0.664558585	-0.005867404	stable
7.93831994	9.022639022	1.17924719	6.700451373	2.510782185	-0.588967816	-0.824390595	-1.097423773	0.608564716	0.168825924	0.931319162	0.121936357	-0.016490197	stable
9.966867081	2.249582251	4.037057687	2.852258091	4.047538784	-1.520574757	-0.890463452	-1.636500575	0.10812662	0.568650352	0.552627048	0.991226365	0.000415599	unstable
1.458602807	7.851449498	9.677569487	2.28066605	2.523859744	-1.218409264	-0.594269029	-0.711181451	0.176128075	0.598718104	0.389448798	0.291103239	-0.004555737	stable
8.352607298	8.414843761	2.032899039	4.728768719	4.696711827	-1.445315264	-1.386289518	-1.865107045	0.290735352	0.731536069	0.498487395	0.97853951	0.041835456	unstable
2.231831429	6.072291305	2.929147147	7.472891581	3.434641492	-0.796340829	-1.418995835	-1.219304828	0.556910488	0.15308652	0.642420379	0.707212404	0.001466013	unstable
8.944762377	3.961093553	4.804617188	3.144907941	4.343662483	-0.678415524	-1.910015177	-1.755231783	0.724805256	0.88717229	0.617046242	0.678326405	0.05702086	unstable
4.775294413	7.598342061	2.865240753	4.875946307	2.716660318	-0.515466443	-0.802687977	-1.398505898	0.623508241	0.126749991	0.117955546	0.551812191	-0.001112671	stable
1.948164225	0.811878112	1.376098094	5.695277346	2.105396254	-0.53693154	-0.825068943	-0.743395771	0.784358401	0.717423313	0.650328538	0.848167092	-0.034389104	stable
2.569489248	6.677327661	2.908816707	6.978125349	4.500682777	-0.942269423	-1.572527732	-1.985885622	0.961356584	0.608601512	0.172707206	0.68597515	0.034883003	unstable
6.264502338	7.961170488	8.397760587	9.618325827	5.337263871	-1.706909687	-1.971934837	-1.658419347	0.712155636	0.524927178	0.446768677	0.194965804	0.050246261	unstable
4.532138441	4.463585329	0.758531302	3.585836506	4.056106003	-0.883734643	-1.222304552	-1.950066808	0.947164435	0.12432994	0.599706352	0.456943805	-0.004042582	stable
1.793964696	6.330954287	2.843552563	9.483810415	3.733747143	-1.28625559	-1.005624882	-1.441866671	0.289814136	0.101944002	0.656434315	0.561952825	-0.026543432	stable
3.335996306	7.088291358	1.73309325	3.658863261	4.255481934	-0.947974817	-1.972587065	-1.334920053	0.619777533	0.436643058	0.29083571	0.974643277	0.024933727	unstable
8.62190752	1.168258809	7.888947359	9.483013896	4.183980471	-1.951546681	-1.02365741	-1.208776381	0.103644733	0.055530326	0.846090265	0.335760572	0.020994416	unstable
7.022815925	8.665650907	9.515173607	9.582210095	3.579027174	-0.658185417	-1.420756575	-1.500085182	0.337689489	0.878629633	0.295958881	0.324882746	0.051463937	unstable
7.760198175	8.760377454	6.586574532	5.975375606	3.651855027	-1.124361645	-1.51127734	-1.016216041	0.159871513	0.170218613	0.092104682	0.584384966	-0.011415811	stable
4.664459066	8.826883996	3.419936109	9.756889327	4.084276842	-0.920978041	-1.669193104	-1.494105697	0.61678423	0.73098545	0.968044283	0.321872966	0.045486111	unstable
1.929221189	6.763806136	9.444743806	6.098645758	4.39662741	-1.763096257	-0.697272264	-1.936258889	0.539423686	0.532889346	0.338896138	0.757274301	0.030483999	unstable
8.557563426	8.778604926	1.625184844	7.532887099	3.96566975	-1.268693636	-1.360768364	-1.33620775	0.83970974	0.473412327	0.324815143	0.667081444	0.053305015	unstable
2.333980228	0.79208418	8.55389666	3.070197422	3.067569071	-0.920606683	-1.131575606	-1.015386782	0.268006702	0.783078011	0.25047569	0.802065226	-0.044219954	stable
8.328264812	3.803005204	1.46054569	4.691972461	4.13350088	-1.652831392	-0.53346123	-1.947208258	0.914964965	0.149180196	0.108552184	0.266140618	0.008863583	unstable
7.845876668	5.666062006	8.427150983	9.463442638	4.417599938	-0.91261451	-1.725960984	-1.779024444	0.578791615	0.297911706	0.711883017	0.688544534	0.067299955	unstable
6.176706581	6.380292434	1.792532174	2.631186505	3.148132675	-0.826019153	-1.369338537	-0.952774985	0.138104257	0.661511781	0.510533179	0.33024189	-0.023525499	stable
1.685443331	7.659544203	5.048564086	1.744921049	4.985028874	-1.93227415	-1.742865013	-1.309889712	0.77214774	0.277497229	0.758171537	0.38586064	-0.020230949	stable
9.360493805	0.844336886	9.622868966	3.971907561	3.825058327	-1.724449977	-1.26254231	-0.83806604	0.903620304	0.838155431	0.064414913	0.420920727	-0.018341325	stable
5.602244259	0.798436808	6.221139866	4.646122791	2.317131501	-0.507461386	-0.730781746	-1.07888837	0.599213773	0.382288502	0.633377541	0.662197402	0.036890144	unstable
5.198826431	2.998369172	4.492815221	4.772283721	4.028331795	-1.725268693	-0.833659437	-1.469403664	0.656951548	0.909505252	0.576528981	0.989916584	0.095159368	unstable
0.793766737	0.83742609	1.163347821	2.805183026	5.108333877	-1.24306137	-1.949537564	-1.915734943	0.821520875	0.945080813	0.410714702	0.359613767	-0.056914529	stable
6.655323398	9.051392312	7.345680155	1.73900233	3.945106721	-1.810633472	-1.351953713	-0.782519536	0.783779213	0.478939521	0.538246588	0.374483648	0.04314236	unstable
5.47484256	9.971797507	4.511831175	2.582981735	3.669182729	-1.247230014	-1.902530206	-0.519422509	0.403104313	0.510059842	0.158286281	0.109199436	-0.009894293	stable
8.830019899	2.511681865	1.743359751	2.932554233	3.989693487	-1.16593475	-1.575798884	-1.247959854	0.936794487	0.485112257	0.548842861	0.540960409	-0.01188066	stable
1.860706083	5.072774767	1.737566393	6.156433787	2.137730047	-0.528903974	-0.583132532	-1.025693542	0.451668978	0.376825543	0.111725622	0.15211468	-0.04867125	stable
4.409836453	3.596075289	4.646654361	1.200572907	2.771591301	-1.475146342	-0.701138588	-0.59530637	0.71570726	0.878498086	0.619126612	0.070067531	0.050522813	unstable
6.423342358	0.635829648	0.87257638	7.192618373	5.016530253	-1.848165968	-1.624345208	-1.544019077	0.342565101	0.124194764	0.632520455	0.902424384	-0.007918776	stable
8.529714027	9.617590792	0.759567355	7.206828983	3.762414874	-1.138984696	-1.635200169	-0.988230009	0.253538301	0.469042737	0.684904705	0.78407927	0.011109779	unstable
2.757722437	0.661692674	3.423170378	6.31503912	3.676258775	-1.921097567	-1.003498987	-0.751662221	0.797586842	0.580338929	0.807853455	0.858331806	0.030239517	unstable
8.779041851	8.223897388	8.668577649	7.035337567	4.809283568	-1.789322801	-1.167608991	-1.852351776	0.240637908	0.592799668	0.407968753	0.330831477	0.038997927	unstable
5.498229275	8.530599239	7.751693978	2.811889724	4.123122571	-1.489950225	-1.161686465	-1.471485881	0.322453616	0.085769266	0.975560836	0.847966784	0.034000261	unstable
8.267677682	8.291084109	0.679787519	2.889822251	3.146471413	-1.703000262	-0.849143304	-0.594327848	0.910010931	0.177978161	0.594792937	0.075102232	-0.010743327	stable
4.49090024	7.968056077	2.819660901	6.708554252	3.438518247	-1.024662547	-0.793605793	-1.620249907	0.744798621	0.592175592	0.212811726	0.999455135	0.067375575	unstable
2.152594309	4.594512846	6.395556448	8.672534412	2.941007077	-0.734270106	-1.386176686	-0.820560286	0.797810484	0.51209449	0.362869233	0.167188274	-0.01331222	stable
2.467445891	8.107859895	9.268018196	8.548260573	2.150456883	-0.508101242	-0.745232844	-0.897122797	0.972056698	0.600961209	0.85179889	0.649553138	0.058030587	unstable
3.882151731	6.650001501	6.964818625	7.861981545	3.941336247	-1.709312302	-1.318743722	-0.913280223	0.519847684	0.236443062	0.83905037	0.090194928	0.027463739	unstable
7.880401917	8.283076006	4.298618078	4.838926763	4.500557241	-1.815016673	-1.095623772	-1.589916796	0.804421713	0.368418	0.744832947	0.508037363	0.060912218	unstable
3.5981488	7.646852237	1.68372107	9.48779604	4.37320586	-1.541508274	-0.887445188	-1.944252398	0.382482362	0.296901153	0.760449726	0.869177218	0.006381183	unstable
3.93569826	1.328335932	6.921174044	1.549443568	2.971812358	-1.219015388	-0.841524998	-0.911271972	0.743828246	0.614954738	0.180949089	0.652546407	-0.046053155	stable
2.355323754	1.012924381	2.098391837	8.956791414	3.704864792	-0.555051495	-1.626364921	-1.523448377	0.853117453	0.508205519	0.685202692	0.937586286	-0.006258049	stable
3.146477932	3.938648602	2.253645791	9.847228739	4.291249854	-1.114634495	-1.962539102	-1.214076257	0.713603583	0.320708561	0.651717337	0.549365208	-0.02882668	stable
2.556580158	2.784376244	9.626548853	8.367799979	3.136625862	-1.42460031	-0.908834477	-0.803191075	0.138563066	0.796790633	0.424008373	0.942574924	0.029502291	unstable
0.650625032	4.022600091	6.016419821	3.075115482	4.396466341	-1.248486368	-1.695775448	-1.452204526	0.896120953	0.731452168	0.466994119	0.49014011	-0.010892778	stable
7.282045349	6.037419086	9.811204336	0.891797325	5.021778609	-1.779987572	-1.45353355	-1.788257486	0.507725361	0.147889521	0.342698574	0.157767633	-0.00819655	stable
7.080698966	8.644653779	9.661057381	6.853507502	2.440060639	-1.112129445	-0.79787638	-0.530054814	0.176529803	0.628601906	0.630213296	0.303223238	0.046172465	unstable
7.441197303	7.051271106	9.253098918	3.344434692	2.191369049	-0.89329716	-0.684668851	-0.613403038	0.683464834	0.096787616	0.140462681	0.271236965	-0.002605846	stable
9.120848151	8.856463784	1.407175263	1.424360687	3.776377145	-0.953817983	-1.968282993	-0.854276169	0.464992151	0.41114492	0.210089693	0.765463991	-0.022957062	stable
8.747217337	5.294527417	3.997714605	8.03995907	3.187187969	-0.922592406	-1.134470478	-1.130125084	0.516135914	0.121985779	0.339126982	0.451341917	0.016260503	unstable
5.061170001	5.491626832	7.350685056	9.342963877	4.059946933	-1.661686861	-0.85459535	-1.543664722	0.802621817	0.123869225	0.898161838	0.904434058	0.077016534	unstable
9.679891626	4.143023635	5.12067527	8.202011293	4.301368304	-0.939775289	-1.621529267	-1.740063747	0.501587594	0.883894225	0.987493783	0.629989995	0.075749065	unstable
9.28723797	9.440446321	0.830103516	7.57570774	3.361439763	-1.097309511	-1.54439635	-0.719733902	0.334891106	0.710140244	0.262177626	0.339158284	0.021669164	unstable
3.482306076	1.827300865	8.212638088	7.280340594	3.667137945	-1.455313709	-1.579316012	-0.632508224	0.859857343	0.962790638	0.324887892	0.784956901	0.027540639	unstable
9.616504079	9.300256065	4.37974913	8.6105305	2.918049724	-0.835286134	-0.665079562	-1.417684028	0.310847259	0.075791072	0.381293258	0.828546775	0.030060101	unstable
2.559642248	6.62032886	5.110947088	4.46039496	5.164121166	-1.617489786	-1.842094788	-1.704536592	0.941180595	0.159499235	0.214868465	0.845487604	0.024090807	unstable
9.942614722	2.332072728	2.271742627	4.90565272	2.180615087	-0.913925869	-0.666917231	-0.599771987	0.839578445	0.446149679	0.103366668	0.315859934	-0.000388801	stable
0.898324667	9.130701589	0.848831241	3.928700886	2.728744538	-0.858597644	-1.231988454	-0.63815844	0.991451148	0.067858468	0.404250985	0.109558808	-0.048325794	stable
4.528011368	6.351021095	2.926520326	0.522106886	3.032821704	-0.850883188	-0.857170755	-1.324767761	0.45117977	0.150421544	0.589915349	0.99163218	-0.030988931	stable
6.577881249	7.791774804	0.508035292	4.533817933	4.000732086	-1.617029975	-0.901507251	-1.48219486	0.107720503	0.790400364	0.639180452	0.510121598	-0.008625696	stable
2.800611562	9.82664786	8.871322469	5.76487907	3.269502137	-1.496221401	-0.676681134	-1.096599602	0.311002863	0.305454798	0.578022548	0.971453626	0.044283132	unstable
0.816375125	5.1083988	9.861824927	1.652497967	4.369563124	-0.504819356	-1.977162698	-1.88758107	0.219815886	0.728437216	0.538767118	0.286402277	-0.014462544	stable
1.434138717	1.169947093	8.702139955	7.244672906	4.186163767	-1.158627558	-1.73073761	-1.2967986	0.307363478	0.129729664	0.46065012	0.460079641	-0.017258825	stable
1.266243236	6.43699325	5.980396395	7.685405009	3.306187984	-1.183441733	-0.978771037	-1.143975214	0.785734092	0.113174113	0.57289477	0.926997132	0.021249816	unstable
3.576316688	9.074529432	5.291464922	3.630796273	3.720033673	-1.339835187	-1.477833526	-0.902364959	0.170296253	0.415657226	0.73771395	0.269030831	0.008766096	unstable
4.529769152	3.445857327	3.998584726	7.75655743	5.292864388	-1.969555927	-1.834291485	-1.489016976	0.620844427	0.05781317	0.261779982	0.773735749	0.023310304	unstable
0.963612217	3.221518311	2.594400358	8.934020331	3.697514106	-1.359998408	-1.071305512	-1.266210186	0.45842062	0.089096836	0.076380054	0.928861662	-0.011788103	stable
0.635064059	0.853877717	6.717768542	2.190809423	3.163668417	-1.835854345	-0.784403909	-0.543410163	0.576265901	0.550094068	0.133647475	0.614509377	-0.026736831	stable
8.850550397	9.056290065	6.871649371	1.597496445	2.656357236	-1.144597257	-0.920970682	-0.590789297	0.119386751	0.363353683	0.604469005	0.924270727	-0.011467322	stable
0.521153721	4.363636148	1.134858051	0.831704167	3.248480193	-0.731272191	-1.833906787	-0.683301215	0.386319794	0.336057622	0.883859666	0.871166423	-0.048439409	stable
9.214834283	1.847108261	8.797663547	8.409832695	4.665289683	-1.085882904	-1.966776782	-1.612629997	0.8943543	0.15361262	0.740477697	0.607589593	0.06655017	unstable
3.551684543	2.013848888	3.556516937	3.294115562	3.499739956	-1.17597383	-1.319801604	-1.003964521	0.543752441	0.829253696	0.277822593	0.166890304	-0.025126335	stable
1.403806312	8.789213049	7.700115462	6.009351975	4.113142118	-1.428043863	-1.290441035	-1.39465722	0.932264764	0.301056723	0.885100676	0.89249403	0.043039829	unstable
8.062606186	7.283018665	8.277696877	4.927629062	4.20345305	-1.640794221	-1.949641729	-0.6130171	0.414399532	0.987425871	0.516865812	0.318401795	0.065616772	unstable
6.509212654	5.565853182	4.030386042	8.992070316	3.287888926	-0.716187743	-1.192468834	-1.379232348	0.699352137	0.468202477	0.428137517	0.833837722	0.063672973	unstable
3.15400085	6.845230843	1.748682396	9.55039719	4.379364269	-0.824943945	-1.642754561	-1.911665763	0.752937531	0.414928502	0.341043521	0.889758592	0.021283317	unstable
4.42918725	9.566836675	2.799944428	3.086604883	3.576654799	-0.877831234	-1.399886652	-1.298936913	0.614719502	0.15021951	0.980351796	0.305348296	-0.002523507	stable
8.377207353	1.945545268	2.363540532	6.823634845	4.127924959	-0.727911871	-1.959074036	-1.440939051	0.520703264	0.254594539	0.954829673	0.347878462	-0.005520379	stable
1.621648085	9.788493155	4.527604171	9.419958995	3.390707787	-1.249043354	-1.637877822	-0.503786611	0.105323792	0.188177694	0.552697089	0.943361705	0.028298156	unstable
5.702699987	3.12549438	1.28562591	6.513623542	5.455035612	-1.703396412	-1.850647634	-1.900991565	0.345802299	0.34379206	0.937869204	0.214976304	-0.029116327	stable
5.418835355	4.845110254	5.171272948	8.463161756	4.75052305	-1.931199437	-1.912310091	-0.907013522	0.481417691	0.561527478	0.800248215	0.377875045	0.057084539	unstable
4.947582341	5.277054471	9.568273625	1.616577684	2.820188676	-0.75463697	-1.197487522	-0.868064183	0.938591502	0.783745163	0.836525042	0.970528845	0.050963403	unstable
6.32420632	0.796598101	7.100992195	7.726345911	3.193199724	-0.618560511	-1.45332731	-1.121311903	0.309886957	0.704148586	0.326644528	0.105434631	-0.04304333	stable
8.647461013	4.00247699	7.618015767	3.480471857	3.81718046	-0.804919358	-1.262334877	-1.749926225	0.292699918	0.980344811	0.624331846	0.933109879	0.060205401	unstable
3.796574966	5.140595658	2.009084737	9.303572596	3.000048976	-1.78654318	-0.700047176	-0.513458619	0.50396366	0.787857598	0.269361512	0.127773708	-0.002699519	stable
3.591079773	1.247815761	5.035902597	4.028652416	4.224870994	-1.484906962	-1.402436082	-1.337527951	0.555194349	0.303597886	0.98757221	0.78595441	0.060146364	unstable
7.301807252	7.591158671	7.851425278	2.335667673	4.604630617	-1.828941872	-1.482765108	-1.292923637	0.075752582	0.490060857	0.79807935	0.911752118	0.027432278	unstable
2.867402892	6.389809546	4.4288592	6.740722379	3.006426023	-1.910259504	-0.570933953	-0.525232566	0.590645797	0.733434342	0.999279018	0.668035876	0.08155019	unstable
6.329452127	8.64914047	8.874661193	5.12513772	2.876125407	-1.170751123	-0.888174551	-0.817199733	0.444296626	0.210856134	0.078605455	0.946819433	0.028719506	unstable
6.007812259	6.264109049	4.916448794	7.524170467	2.789606351	-0.938167196	-0.917129369	-0.934309786	0.784006199	0.967492918	0.093095343	0.402338784	0.067115404	unstable
4.621277238	5.850533254	7.309305451	5.097980484	3.831283951	-1.656664834	-1.487914181	-0.686704936	0.759025287	0.433811086	0.302715729	0.367187826	0.039044117	unstable
5.21898934	0.556167191	7.161692763	6.658498531	4.438962713	-1.944372656	-1.948894957	-0.5456951	0.387265091	0.083045568	0.602897709	0.874694222	0.045785093	unstable
4.875986804	5.8857645	8.031715818	7.75431498	3.079524192	-1.641098476	-0.651617443	-0.786808273	0.464117661	0.404250782	0.61782332	0.995530383	0.073344576	unstable
4.113127711	6.008855859	7.179122137	2.108730184	2.770908463	-0.749423628	-1.057678718	-0.963806116	0.841735232	0.446033253	0.876526084	0.094241154	0.053001557	unstable
5.430388381	3.108250159	2.70385346	8.97401546	3.045345943	-1.374713902	-1.10196089	-0.56867115	0.404647185	0.600595897	0.654870633	0.814331913	0.023422259	unstable
2.885478687	6.023106351	9.858465575	3.61086445	2.564350877	-0.5706416	-0.687318897	-1.306390379	0.502876529	0.486401168	0.177217045	0.488037755	-0.012543646	stable
8.335352735	8.159538557	7.969698984	7.418718161	3.092383462	-1.298034845	-0.997458849	-0.796889768	0.552791482	0.052061186	0.185944243	0.963428616	0.047469997	unstable
0.541422409	0.501581642	4.447929672	6.571431618	4.296522506	-1.656807175	-1.729838397	-0.909876934	0.304495911	0.63627396	0.096227788	0.772485233	-0.01972441	stable
1.653172243	8.98034293	3.319568463	3.713463325	3.204666872	-1.005736839	-1.639838683	-0.55909135	0.060490637	0.185636892	0.394929361	0.344489708	-0.048980691	stable
9.600989534	1.81595235	1.233209544	2.156725484	3.294555381	-0.594903511	-0.895641683	-1.804010187	0.589819092	0.188858296	0.695153984	0.621392378	-0.0302734	stable
8.910434938	2.898426372	2.244536613	6.775297444	2.494271326	-0.968850945	-0.62334708	-0.9020733	0.428115967	0.610237485	0.434926974	0.053173339	-0.030661679	stable
5.444851696	9.161117056	0.622174751	3.286858162	5.081069235	-1.838266866	-1.513431618	-1.729370751	0.936575697	0.445675879	0.305011526	0.827669106	0.02349954	unstable
0.506735963	6.390238857	0.757583215	4.366578321	4.216862348	-1.645011979	-0.572939695	-1.998910674	0.329633517	0.318989836	0.57265021	0.408987975	-0.03513101	stable
3.568165158	7.599221484	1.911735337	7.341732228	3.346842351	-0.833822205	-1.956586327	-0.556433819	0.943780248	0.474334644	0.371856386	0.755731684	0.042078257	unstable
8.586805083	7.808973827	8.767642741	6.285906986	3.832310951	-1.399651452	-0.877966603	-1.554692896	0.82029763	0.545902356	0.756807255	0.637919398	0.085019175	unstable
7.918457266	1.499428728	4.443304098	8.155381764	4.136908324	-0.922313011	-1.422760817	-1.791834496	0.186598702	0.90627519	0.977370371	0.104093652	-0.01770903	stable
6.852410935	9.859858937	4.244702616	6.941593779	3.77133173	-1.715869981	-0.569373787	-1.486087963	0.726210466	0.40076632	0.999839457	0.905144328	0.084269313	unstable
8.717796753	2.063949956	5.60520227	1.906482672	4.688924534	-1.081858786	-1.881534433	-1.725531316	0.241478773	0.941283192	0.251092136	0.577665239	-0.020086591	stable
7.925704988	0.541210389	3.451369112	0.631615128	3.365864509	-1.064897153	-1.220656791	-1.080310565	0.566347173	0.719168799	0.55870345	0.468872967	-0.023363133	stable
9.210913343	7.985822042	1.910470658	0.508066914	5.362215464	-1.75551917	-1.831452935	-1.775243359	0.231480707	0.976338791	0.575755014	0.785628555	-0.021439399	stable
0.775555094	7.970104108	0.803777025	2.29777298	3.708484143	-0.500780542	-1.647113693	-1.560589908	0.357513758	0.813041233	0.276628038	0.068065416	-0.040308776	stable
3.475617059	5.115545401	9.291472261	8.239081499	5.004935962	-1.758918412	-1.862363661	-1.383653889	0.082345452	0.449552957	0.726732581	0.769996532	0.051394622	unstable
4.659539711	2.659844016	4.196823581	7.591385958	5.383947392	-1.512443359	-1.93423459	-1.937269442	0.839924664	0.624789489	0.731730432	0.992122172	0.079690819	unstable
2.441702757	5.724133452	2.483346839	9.316191677	4.206374633	-0.779346236	-1.499816894	-1.927211503	0.746577604	0.455946767	0.793879251	0.137295857	-0.013459515	stable
7.05255981	3.264057095	1.405949405	4.497548503	3.741358191	-0.629025504	-1.407945287	-1.7043874	0.868306093	0.605566025	0.100590869	0.747319985	0.043804656	unstable
4.298439815	1.667704283	7.551380018	6.777023877	5.077355845	-1.983326998	-1.947478684	-1.146550163	0.552661911	0.596688152	0.598750493	0.058994845	-0.010033895	stable
9.224080431	5.856430953	1.255354981	0.526061058	4.118549988	-1.056424098	-1.066813797	-1.995312093	0.186694235	0.349189082	0.752824179	0.800346786	-0.038159861	stable
7.542242601	7.20112805	2.79158489	3.085660568	5.008275192	-1.789826279	-1.80856327	-1.409885643	0.524244919	0.897338556	0.828618363	0.25005257	0.044390307	unstable
1.141170752	7.794774168	6.996122485	5.683345876	2.655234517	-0.973468704	-0.908280271	-0.773485542	0.664949158	0.473272993	0.913417129	0.10028068	0.0156016	unstable
5.707979304	1.904398684	3.342009013	7.892175038	4.691659327	-1.930274341	-1.275677166	-1.485707819	0.221828697	0.696316687	0.672746331	0.360273568	-0.021894781	stable
8.273747615	5.447603461	1.297943133	2.481267554	3.243635431	-0.51861899	-1.347439846	-1.377576595	0.108309469	0.701043934	0.120755222	0.588989141	-0.029227409	stable
8.26152983	2.530636309	0.735837075	2.427031448	3.254796718	-1.201374983	-1.422951766	-0.630469969	0.140363657	0.677640188	0.429257166	0.877190543	-0.005833901	stable
5.014142931	9.006316979	4.85816737	9.80298206	3.735039035	-1.934391308	-0.858346061	-0.942301666	0.229148269	0.781613389	0.287913272	0.56323729	0.043405098	unstable
0.989826432	2.097107558	5.339491026	5.312711778	2.404152649	-0.601865589	-1.019906802	-0.782380258	0.127027809	0.689044765	0.111294882	0.742446723	-0.027473918	stable
7.215296508	0.98019643	2.553721349	5.608694355	4.07954839	-1.537505331	-1.147190041	-1.394853019	0.905340671	0.732751813	0.19501327	0.282258914	-0.008832919	stable
2.395657103	1.473641086	7.260785723	9.007129085	3.714488728	-1.597801747	-1.437273413	-0.679413569	0.212787589	0.901717771	0.839821429	0.759625014	0.020972568	unstable
4.410215108	8.465211473	5.632486028	0.543544692	4.812459504	-1.922162472	-1.538776614	-1.351520419	0.818144811	0.799443303	0.262329579	0.518048168	0.016235214	unstable
7.846974168	8.87735423	5.843796274	5.89558215	3.983749836	-1.618277607	-0.728624202	-1.636848026	0.932917472	0.581647177	0.640909197	0.305371454	0.073306208	unstable
8.141351489	8.498894569	6.648837127	1.367090149	2.933396742	-0.833525707	-0.706183952	-1.393687083	0.898490856	0.27670787	0.570652041	0.471067724	0.037267222	unstable
4.795141249	1.23613158	8.59491251	3.768966245	2.41441427	-0.798047234	-0.695175568	-0.921191467	0.358547034	0.103041616	0.448183601	0.367371906	-0.021638793	stable
6.491262782	4.414898919	9.217810786	2.92275118	3.989875305	-1.369081344	-1.103975188	-1.516818773	0.405159722	0.879105617	0.741923792	0.056251488	0.040335498	unstable
5.141406178	6.800541161	7.632147918	2.685670942	4.200760377	-1.521553311	-1.571795993	-1.107411074	0.183202125	0.932389195	0.266396974	0.777813247	0.033665752	unstable
7.117288856	4.706087635	7.676900167	4.920550377	4.525112283	-1.608520469	-1.713609038	-1.202982777	0.82087246	0.142210131	0.581733724	0.466395713	0.052791285	unstable
6.274458064	4.780450394	4.474954807	3.938446617	3.946634296	-1.291119657	-0.812015049	-1.84349959	0.590446261	0.315367764	0.358609126	0.140014722	0.004877392	unstable
4.36263215	2.802904548	8.14234423	6.040486572	3.660293151	-1.903251191	-1.228139953	-0.528902007	0.590844348	0.288989622	0.248165894	0.257004571	-0.013636527	stable
7.495286089	4.892940089	7.651382945	3.975965652	2.938806578	-1.19519133	-1.170665097	-0.572950151	0.205777106	0.960717529	0.892229953	0.220077753	0.058836102	unstable
3.496522029	3.924644806	8.49057647	7.552971252	2.689565901	-0.959371785	-0.993843675	-0.736350441	0.252673473	0.592670285	0.48079985	0.407241006	0.018294199	unstable
8.14948116	1.411239945	3.487199562	1.392099615	2.994134441	-0.935821749	-0.603894758	-1.454417934	0.781848046	0.611549909	0.134843913	0.404945328	-0.022470322	stable
6.188300195	2.834454116	9.43324703	9.638235883	4.967592722	-1.999370708	-1.750191416	-1.218030598	0.245052306	0.656715883	0.118661384	0.192588142	-0.034913589	stable
1.06392071	0.509792051	2.548336151	3.983092446	3.768756533	-1.870347445	-0.677016772	-1.221392316	0.707422496	0.880852126	0.69781504	0.815435608	-0.017497761	stable
3.591651923	3.37456411	7.163123454	5.373748246	2.975498794	-1.02501433	-1.14668112	-0.803803343	0.631493226	0.737704681	0.162933984	0.848348306	0.052307085	unstable
6.346572689	8.651300944	4.782247438	4.395579216	3.378145518	-1.529560444	-1.207616933	-0.640968141	0.834491814	0.802856664	0.119229568	0.828318084	0.069177485	unstable
7.398094915	6.473605398	8.138747626	7.467424834	2.831224902	-0.70290894	-1.60826265	-0.520053312	0.854625197	0.261310013	0.760641773	0.270266625	0.065120144	unstable
1.394971037	1.077097985	5.739209903	5.927776674	4.449834248	-1.834902682	-1.516846609	-1.098084956	0.373497548	0.548593879	0.321329611	0.611874494	-0.033355128	stable
0.886212411	8.311257253	5.130778476	9.059628599	3.623457654	-0.72137104	-1.671507614	-1.230579	0.649098628	0.31471109	0.579413494	0.591114139	0.001655941	unstable
2.787813758	1.812619196	4.005327676	7.750596262	3.727624109	-1.773212379	-0.594733208	-1.359678522	0.238266747	0.837112109	0.622683102	0.161626698	-0.039106407	stable
2.019238442	1.288313948	8.335531831	8.183215456	2.68956844	-1.012655459	-0.607932452	-1.06898053	0.142837316	0.373827634	0.753456656	0.609767539	0.018018157	unstable
5.073165938	2.923637391	2.343990658	4.717457717	2.592919465	-0.562271943	-0.80873165	-1.221915873	0.064758305	0.891602397	0.199460441	0.820262599	0.014914619	unstable
9.32027486	8.028343208	1.319775193	7.497432544	4.69018269	-1.980992963	-1.80628198	-0.902907747	0.840245215	0.138023993	0.730400414	0.736035077	0.028680431	unstable
8.872524195	2.929754019	9.316561897	3.740176327	3.665591601	-1.719820538	-1.047131685	-0.898639378	0.251020333	0.870645791	0.523303363	0.684485582	0.010682878	unstable
6.726885263	3.446523674	2.399539722	3.590124905	4.44776621	-0.954988911	-1.593975147	-1.898802151	0.813716402	0.150831725	0.184929417	0.611000276	0.011150507	unstable
4.693159375	0.856265052	2.456657457	7.91037145	3.585481893	-1.632203522	-1.196861214	-0.756417157	0.650524785	0.544490238	0.593046617	0.743757253	0.002339955	unstable
3.117030794	5.352455396	9.935376999	8.365100505	3.698013724	-1.822707187	-0.607364913	-1.267941623	0.099262977	0.621186043	0.337271878	0.248921201	0.003098047	unstable
2.506119727	8.241159153	9.06161536	4.309151504	2.773813078	-1.130354332	-0.930755964	-0.712702782	0.303296975	0.636523289	0.452262253	0.93605209	0.040376039	unstable
9.750650895	9.270745233	6.705490279	7.643763488	1.902254084	-0.620961232	-0.605239563	-0.676053288	0.811185504	0.769260272	0.89771309	0.570748455	0.090885881	unstable
8.161638122	8.905587504	4.539790719	8.04971765	5.304027255	-1.566444143	-1.971522071	-1.766061041	0.426532303	0.649315775	0.13503644	0.742270985	0.055006909	unstable
2.516364031	7.026188426	1.635935719	9.783696032	4.284086265	-1.219695682	-1.944712279	-1.119678305	0.174098288	0.250138809	0.652259009	0.729658571	-0.013845314	stable
8.045986235	9.232869092	8.857011405	6.742471506	3.2656142	-0.593113198	-1.972521487	-0.699979516	0.161228761	0.781081756	0.179044054	0.679729551	0.047842002	unstable
4.955166874	9.46548436	8.54624833	6.214757195	3.446180714	-0.928554989	-1.61660339	-0.901022336	0.558494535	0.948241264	0.394101866	0.333133471	0.058042519	unstable
5.012514651	7.470795122	3.586103787	5.02988444	3.579742211	-1.460609173	-1.203649657	-0.915483381	0.571199403	0.684357667	0.444202323	0.275002935	0.038773398	unstable
4.061156235	1.24521068	1.587338921	5.746181633	3.473206719	-1.305119991	-0.831621726	-1.336465002	0.86641221	0.423379415	0.549354214	0.743484758	0.021546374	unstable
7.234001762	2.671755166	3.921582182	8.251998973	3.871428998	-1.054545504	-1.0108068	-1.806076694	0.977977147	0.940090861	0.449653055	0.301212144	0.045385038	unstable
5.969495747	0.731793475	8.408709553	3.640332601	3.533882349	-0.868005492	-1.614659031	-1.051217826	0.302236067	0.647085832	0.842439802	0.642299798	0.003743977	unstable
4.718992738	9.833591671	1.357872322	7.275773888	4.486668651	-1.814411457	-1.038376551	-1.633880644	0.300940373	0.7772492	0.729083654	0.24062904	-0.004136823	stable
5.913425403	7.091301389	1.562234842	2.204494731	4.566122925	-0.932599342	-1.634447965	-1.999075617	0.394789092	0.400869338	0.729900466	0.865019314	-0.013830135	stable
2.049701077	8.864202515	3.073762384	2.050589477	2.639557417	-1.197609794	-0.733981183	-0.70796644	0.976415304	0.524839199	0.329159567	0.758917708	-0.019300007	stable
2.259629973	7.191052101	8.328444024	4.641095289	3.698410178	-0.764197863	-1.020108452	-1.914103863	0.22119366	0.191995861	0.326806233	0.117903933	-0.041650212	stable
9.811976621	0.806469223	6.292002793	8.598982459	2.70651622	-0.87292235	-0.837130934	-0.996462936	0.31266578	0.58879148	0.756209876	0.966821989	0.038876581	unstable
1.384852872	5.979690892	6.251109515	1.509510746	3.133448476	-0.944487888	-1.572707799	-0.61625279	0.573246023	0.200741371	0.915315377	0.938389821	-0.011948318	stable
1.148316553	4.919638297	9.055150035	0.648380397	4.086656832	-0.874471932	-1.488941197	-1.723243702	0.64850277	0.375239157	0.498850664	0.574548423	-0.022469865	stable
5.195595994	1.729214701	4.27448132	3.035330275	2.85871581	-0.784366491	-0.683772761	-1.390576558	0.359733296	0.485269338	0.664477628	0.274773724	-0.009960423	stable
8.997431594	3.549272552	4.902431778	9.855026959	3.279127467	-1.241555474	-0.712945024	-1.324626969	0.485582593	0.155997029	0.189889322	0.464639414	0.012081514	unstable
7.429016533	3.211486799	6.409529298	7.41450294	2.475200665	-0.904972074	-0.621230713	-0.948997878	0.649718256	0.210030216	0.301371013	0.359554198	0.024006611	unstable
1.486245277	4.511474696	9.580232968	0.502878675	2.608065513	-1.264920918	-0.678979083	-0.664165512	0.483349379	0.260099215	0.573427725	0.28042531	-0.036533325	stable
2.15192805	9.96991028	0.651846473	1.393953184	2.982542864	-0.999086579	-0.713355866	-1.27010042	0.263120481	0.378044226	0.788731638	0.499827511	-0.044204439	stable
2.378525864	1.69127011	7.310914324	5.425650278	4.68107365	-1.77841608	-1.60623095	-1.296426621	0.766325205	0.951234801	0.72548328	0.870569181	0.040464584	unstable
1.441397897	9.235621328	4.29328494	1.334532036	3.583005178	-0.504773133	-1.169107079	-1.909124967	0.461758834	0.765862289	0.815241633	0.878757452	-0.01543009	stable
4.958126959	6.11442241	9.925080064	3.295420038	3.862636396	-1.399868042	-0.656178821	-1.806589533	0.405624976	0.648926381	0.925777981	0.181286238	0.046498283	unstable
9.619161171	8.504215322	1.274845743	9.324092154	3.615472129	-1.411712324	-1.183983385	-1.01977642	0.616295972	0.254453421	0.691159531	0.724301244	0.024627617	unstable
4.155065265	3.925990925	3.211812098	3.316128826	5.328714452	-1.574372011	-1.786556202	-1.967786239	0.911700127	0.967525711	0.562990091	0.273247746	0.076501462	unstable
3.69312375	6.301878347	8.224084158	1.723830146	4.702025869	-1.734534168	-1.788409597	-1.179082103	0.782525551	0.694675453	0.42283113	0.382270904	0.028985087	unstable
1.789427875	8.939227464	2.167451874	1.286825528	4.706252441	-1.872958819	-1.780891091	-1.052402531	0.113516843	0.618506898	0.892754521	0.955781822	-0.008457905	stable
9.387128367	5.432414524	6.32980583	6.438644535	4.334883963	-1.928240382	-0.964113955	-1.442529626	0.12478137	0.973399223	0.574844649	0.952206129	0.081966843	unstable
8.06143216	6.803596144	4.867757605	8.172854793	5.054103009	-1.779946244	-1.330765788	-1.943390977	0.714776399	0.260770027	0.222895262	0.997587174	0.064577481	unstable
2.375738714	4.474543907	5.280808557	7.457438378	3.053084163	-1.733133458	-0.743333626	-0.576617079	0.435553952	0.106281043	0.721536832	0.375571978	0.003159859	unstable
5.568299063	3.940138826	6.028444085	6.581143782	4.009712753	-1.528250617	-1.471949794	-1.009512342	0.683201048	0.074657701	0.226731582	0.108072541	-0.014628551	stable
7.515737083	4.74069371	8.029233631	7.650287685	4.122212447	-1.352874393	-1.106209954	-1.6631281	0.884038925	0.631288159	0.306621288	0.499563691	0.066004767	unstable
9.513874121	6.772854629	7.064590983	4.981431387	3.291035791	-1.332718214	-1.213551424	-0.744766153	0.445454462	0.073120337	0.734742927	0.954857508	0.055404621	unstable
2.885151996	9.808493357	4.945111304	4.880057603	3.068931664	-1.664619506	-0.593625682	-0.810686476	0.787968728	0.053591317	0.985871373	0.406148861	0.039893962	unstable
1.626513358	3.588979116	8.106344358	4.333076625	4.535342791	-1.862678319	-0.795873239	-1.876791234	0.695531237	0.144298904	0.26391219	0.730635349	-0.030678265	stable
3.827942612	5.101836553	8.446478471	2.705501469	2.411560703	-0.772695695	-0.683267161	-0.955597847	0.662226222	0.369860145	0.554516318	0.777676143	0.025355346	unstable
1.353444	3.936283398	5.510944125	5.053618227	2.767178567	-0.606504407	-0.504864633	-1.655809526	0.240518267	0.138839559	0.578129272	0.064368812	-0.041090153	stable
4.856579308	3.778962973	2.042269473	9.016576361	4.604463191	-1.809657753	-0.939584386	-1.855221052	0.280692915	0.853613002	0.155436255	0.636605725	0.010843642	unstable
5.041295907	6.639747143	7.692923604	3.692793586	3.984380279	-1.361762947	-1.666115036	-0.956502296	0.851385805	0.950106605	0.157879062	0.891115247	0.080913267	unstable
7.972484431	8.859134129	7.89085153	1.414687988	3.159282249	-0.504093862	-1.21447304	-1.440715346	0.427433983	0.531677553	0.351373436	0.75842981	0.008749388	unstable
4.01267109	7.737206748	6.105621787	2.029290779	5.253659244	-1.77542327	-1.947085963	-1.53115001	0.943381569	0.344156684	0.377020027	0.825396886	0.027122677	unstable
5.504121135	6.408893059	1.519176328	7.970349761	3.800057895	-0.537523961	-1.550381347	-1.712152587	0.518974363	0.378594012	0.263348203	0.055634391	-0.0254847	stable
6.889156298	6.450013292	0.805016882	5.908209063	3.570667799	-1.038217281	-1.13663262	-1.395817898	0.671568223	0.511998379	0.955253685	0.72935934	0.030418044	unstable
1.795696788	6.642868776	5.596115367	8.058575053	3.680671345	-0.604314803	-1.388630513	-1.687726028	0.592224804	0.864102326	0.792451834	0.821539108	0.071809377	unstable
1.038814786	4.383042746	3.437983336	8.628799547	4.119298373	-1.732904294	-1.075141163	-1.311252916	0.213706917	0.391864028	0.437470465	0.083568997	-0.035009129	stable
0.538411097	3.500082762	3.257497403	7.1295219	3.360531152	-0.545654193	-1.273040728	-1.541836232	0.591547942	0.51699294	0.505356562	0.884868749	0.001356144	unstable
2.184442797	2.121143925	3.118572082	8.691885	4.509326597	-1.463709472	-1.263675563	-1.781941561	0.567365128	0.220660579	0.587197362	0.105935124	-0.034462163	stable
6.217704896	8.239674353	9.96213921	1.508221222	2.865135319	-1.186283293	-0.680729143	-0.998122883	0.122092494	0.133525928	0.929035483	0.285886977	0.011089533	unstable
1.557886205	6.693711561	2.644973824	9.020500801	3.173266025	-1.045684259	-0.892712694	-1.234869072	0.440184301	0.44251766	0.888615261	0.679145978	0.002545378	unstable
1.996587208	2.495955067	1.234939815	5.515025875	3.783306223	-1.042081403	-0.965571664	-1.775653155	0.316325286	0.369282917	0.187569524	0.470750831	-0.044922215	stable
1.825359851	7.276411762	9.25779645	5.702994094	3.823340431	-0.90029513	-1.882186833	-1.040858468	0.857789564	0.860106707	0.52328792	0.576186577	0.042667151	unstable
2.369368868	2.692666276	3.016003471	6.572452373	2.338519428	-0.951938172	-0.613268999	-0.773312258	0.757518246	0.400462061	0.933656755	0.934261466	0.049582272	unstable
5.950996975	3.877860828	8.265351774	6.673398592	4.042502862	-1.198192665	-1.040426957	-1.80388324	0.464574051	0.173426125	0.708097489	0.633213014	0.050995632	unstable
4.366209127	7.959887193	1.930884651	2.719890733	4.717328576	-1.813378734	-1.608371672	-1.29557817	0.448823145	0.834483866	0.796788922	0.779335683	0.017756943	unstable
8.822775996	8.030337398	8.388753186	2.071342822	5.059147033	-1.323065603	-1.916668922	-1.819412508	0.905805591	0.380945097	0.626416449	0.481123601	0.051476736	unstable
6.257835448	1.522344698	5.133111121	6.289002882	5.523330415	-1.790916576	-1.84355212	-1.888861719	0.194277969	0.985257654	0.076929735	0.74293292	-0.017057128	stable
5.387260266	4.35370011	7.964674832	9.363478031	2.829898674	-1.278582551	-0.746030108	-0.805286014	0.472883639	0.920653327	0.498325476	0.667596077	0.062066781	unstable
9.074631513	7.209934488	4.729193623	8.068898766	3.346864271	-0.860896418	-0.900914794	-1.585053059	0.456806511	0.599506867	0.348511449	0.876168877	0.065471147	unstable
9.76196408	8.174112647	8.845467754	0.921495998	3.252906771	-0.818016969	-0.988884426	-1.446005376	0.07295363	0.392618512	0.687790643	0.484440924	0.000644509	unstable
8.019758185	6.869603802	9.325863297	3.691160055	3.77529377	-0.977564523	-1.229893056	-1.567836191	0.127195537	0.953720441	0.417013639	0.235070308	0.035796991	unstable
6.982733357	2.961671348	2.256814557	5.326350173	3.598242002	-0.756193909	-1.199484296	-1.642563797	0.411929714	0.566945987	0.905757759	0.875557218	0.045465895	unstable
6.591402117	0.915891631	7.482444463	9.540191638	3.994952355	-1.747316771	-1.30261046	-0.945025124	0.927365872	0.966691462	0.743369328	0.768036781	0.047610092	unstable
5.270968097	3.969322704	0.901757632	1.158987262	2.335037256	-1.240963865	-0.524165331	-0.569908059	0.334467273	0.817949634	0.98955193	0.816947696	-0.029163533	stable
5.266971265	7.526762791	3.909983201	4.656661962	3.417696108	-1.348420376	-1.555037569	-0.514238164	0.302169107	0.849934801	0.397754476	0.628322292	0.051373585	unstable
3.896179401	8.23272417	8.205560597	6.681034295	3.556254539	-0.570978705	-1.316045546	-1.669230288	0.396006667	0.765962603	0.420149695	0.672426961	0.060430063	unstable
8.755678736	3.396165364	5.184496024	8.011925313	4.191277734	-1.368801654	-1.04328692	-1.77918916	0.110931842	0.715144151	0.448684951	0.096301625	-0.022622108	stable
3.73423147	3.737711629	9.069079141	6.77969812	4.457401618	-1.623648909	-1.768236871	-1.065515837	0.658472793	0.609750645	0.602587261	0.304208901	0.029542768	unstable
8.934273191	2.182070936	6.845108723	3.177547235	4.652547826	-1.95032342	-1.960440743	-0.741783662	0.679386165	0.869169242	0.471612864	0.636721278	0.016088942	unstable
3.393793305	0.9524718	9.867503691	1.211560628	3.797903225	-1.703274432	-0.961778811	-1.132849982	0.950537321	0.305223214	0.358088756	0.121361414	-0.011711	stable
3.240202723	3.461158769	5.062507668	3.670835392	2.913301466	-0.685527525	-0.983515914	-1.244258027	0.112304439	0.877032619	0.327194311	0.624049555	0.022490222	unstable
1.324764979	7.051038144	2.889611398	4.581008747	3.714512963	-1.97410268	-1.004436687	-0.735973597	0.523602872	0.474079787	0.893702407	0.840487154	0.031635588	unstable
5.889762594	0.626590167	2.34347061	2.41964355	4.930185638	-1.554302221	-1.380189628	-1.995693788	0.541268023	0.844057054	0.976987418	0.263683906	-0.006244361	stable
9.283732572	9.805534483	4.938066658	3.272196183	3.62042864	-0.975880354	-0.944232347	-1.700315939	0.92951234	0.262638601	0.109428595	0.211448035	0.025111539	unstable
4.6046749	7.997266633	2.036833472	6.819397673	3.662005362	-0.620117097	-1.076206378	-1.965681887	0.719382669	0.682720612	0.957907683	0.071615868	0.017025102	unstable
2.580873109	6.812908369	9.489611445	3.908075478	3.291024037	-1.159236164	-1.481164065	-0.650623808	0.834218531	0.590992742	0.739569497	0.129950545	0.024116166	unstable
8.173471762	3.68756025	1.391473514	5.714992115	3.957062533	-1.4186457	-1.475534947	-1.062881886	0.355016101	0.092993198	0.956552242	0.529603177	-0.034023941	stable
6.693128122	4.255121892	0.798762428	8.641108611	3.005571663	-1.035152911	-1.418334521	-0.552084231	0.103169917	0.562707181	0.151837379	0.965182366	0.020456924	unstable
1.176245212	1.382100586	1.93382214	3.787282209	3.03545424	-1.26034097	-1.191410597	-0.583702672	0.603840417	0.694651136	0.459721483	0.24110815	-0.025091567	stable
6.153084683	2.789390023	4.01351987	9.355055073	2.522928491	-0.658987382	-0.82217306	-1.041768049	0.531862964	0.823249875	0.996240944	0.578474026	0.049802379	unstable
2.278305669	3.265831997	3.191711641	3.876549677	3.248825481	-1.161395733	-1.381850916	-0.705578832	0.827058197	0.876228691	0.609239105	0.432750903	0.060428527	unstable
2.214698578	2.88427798	2.565434251	3.76225374	4.012762034	-1.375031363	-1.038086511	-1.59964416	0.41430947	0.789583519	0.989206085	0.607089591	0.059249738	unstable
3.898100067	4.177864824	1.803474726	1.02398977	4.44970002	-1.756728131	-1.601476085	-1.091495804	0.31397267	0.70906313	0.791794845	0.572438584	-0.013881179	stable
7.172275463	9.872878077	6.434165265	2.7032217	3.257894018	-0.686206921	-0.828423444	-1.743263654	0.662710544	0.431402404	0.409846869	0.778452647	0.033987969	unstable
1.106184245	9.475729958	9.759408591	1.756806706	2.77035182	-0.635616917	-0.545681093	-1.58905381	0.195207567	0.772348576	0.983096019	0.621677448	0.032033158	unstable
5.225871523	6.13627733	9.079720973	9.107283595	3.07288416	-1.161200487	-0.817645681	-1.094037992	0.214853792	0.110079809	0.149500837	0.662700858	0.007042319	unstable
7.700548048	6.712543888	4.294071322	7.192753101	5.133295529	-1.693859431	-1.45249208	-1.986944018	0.164199386	0.932308935	0.958485403	0.457209328	0.070313822	unstable
3.081893628	3.628503303	5.721738125	0.663241267	3.830934563	-1.660341365	-1.346887852	-0.823705345	0.682556955	0.08181651	0.177620732	0.219410006	-0.053799621	stable
7.716364261	7.245717798	2.538139562	4.60189825	4.217071169	-1.730563719	-0.602138849	-1.884368601	0.896023368	0.260385049	0.765677639	0.275685615	0.029358338	unstable
4.526636366	7.295001193	4.309484033	2.763223933	3.403332416	-0.77745114	-0.814470418	-1.811410858	0.618899635	0.83080186	0.804882877	0.256656833	0.060495679	unstable
0.794922636	9.406775856	4.593277605	2.860782938	2.979196751	-1.039903913	-0.694407904	-1.244884934	0.694118337	0.859303558	0.15249222	0.629931103	-0.018103398	stable
6.610580885	6.660675617	6.158339219	7.32727293	3.051317418	-0.92032843	-1.577416844	-0.553572144	0.626592829	0.90890247	0.407344463	0.254177039	0.066822351	unstable
4.354121334	8.524408133	9.831965437	7.254241729	4.027681334	-1.684619217	-0.991834941	-1.351227176	0.388585884	0.91643296	0.609475363	0.053658569	0.048055394	unstable
4.884845231	2.408747419	6.919398525	3.167890532	3.944805589	-1.744411447	-1.283926845	-0.916467298	0.515399567	0.572315896	0.403558056	0.622238058	0.016380279	unstable
4.595560764	7.148212964	5.896191075	3.997048183	4.181870386	-1.927619067	-0.581559505	-1.672691814	0.360059467	0.582426125	0.551169681	0.95042005	0.063785506	unstable
3.964476587	2.057420848	8.602909153	1.51394037	3.024083752	-0.771418535	-1.239425118	-1.0132401	0.422963545	0.073583827	0.180329641	0.756772428	-0.044067491	stable
9.949714437	5.912217627	1.669244635	6.660034289	4.482337844	-1.966333214	-1.905484145	-0.610520485	0.821305894	0.052408193	0.935193518	0.162931517	-0.01600851	stable
6.158996106	0.721618272	2.00290259	2.835577444	3.859523109	-1.798055833	-0.847227325	-1.214239951	0.572156256	0.068402616	0.332282108	0.910305263	-0.020107076	stable
2.600232689	1.437809364	8.829677051	7.965738174	3.041810649	-0.539484232	-1.671899424	-0.830426993	0.651376555	0.691598731	0.353136205	0.75234754	-0.004207803	stable
0.501330761	4.965751037	6.526576622	6.307095872	4.266524948	-1.697683024	-1.689575067	-0.879266856	0.345646452	0.629068338	0.930994321	0.875842713	0.06545033	unstable
6.806126441	7.14511877	8.362260053	8.973505141	3.609156569	-0.539951094	-1.874497663	-1.194707812	0.92434659	0.095706649	0.336151774	0.832807168	0.064825313	unstable
9.00349028	2.188023082	4.020071353	5.322570448	3.676564072	-1.021213838	-0.880519365	-1.774830869	0.221614123	0.191648294	0.880275069	0.837204925	0.034196191	unstable
8.698455707	4.93017838	1.640641549	4.425899414	2.416946709	-0.797595909	-0.982910044	-0.636440757	0.555451966	0.99571708	0.934712816	0.106451918	0.01246285	unstable
0.587732492	5.756665099	6.036269541	2.629748128	3.767989225	-1.889819814	-1.226022296	-0.652147115	0.191431553	0.526321371	0.646991043	0.595699108	0.010296019	unstable
9.776117174	3.708648446	1.39568382	1.809994068	3.805965774	-1.305667803	-1.970734577	-0.529563395	0.259582549	0.062861715	0.92244266	0.983315223	-0.044247831	stable
4.835926153	2.88705023	4.074752636	2.505987061	3.705012807	-1.252819605	-1.517518793	-0.934674409	0.622247069	0.698034866	0.895729716	0.489005642	0.06463808	unstable
4.776798685	2.196930087	8.619219366	9.165927167	4.06750606	-0.622240663	-1.799969294	-1.645296104	0.993917045	0.763077245	0.330279561	0.668448036	0.038420546	unstable
8.51985807	5.707239224	8.028350122	4.324609583	4.27587355	-1.33743317	-1.184656678	-1.753783702	0.340531552	0.760425236	0.644271975	0.450740871	0.056188504	unstable
4.702132093	0.74874675	2.892926976	3.371053444	2.853531527	-0.714566052	-1.600282848	-0.538682628	0.541208538	0.532128645	0.741483109	0.779664822	0.022290902	unstable
7.041027401	7.179662983	8.968985517	5.177366847	4.31833283	-1.331656619	-1.860118314	-1.126557896	0.808347709	0.736963001	0.93476239	0.96743015	0.103087695	unstable
7.094192829	7.053397497	0.615295525	3.405844559	3.104864863	-0.738745952	-1.499209198	-0.866909713	0.242059023	0.135393731	0.655184377	0.295761661	-0.048714201	stable
9.097628951	7.895144811	8.501273908	7.83781803	3.366299275	-0.659356416	-1.856659701	-0.850283158	0.633080939	0.144479952	0.776211159	0.501516149	0.061670133	unstable
4.008179112	4.405972069	2.542379674	2.217299632	4.924133484	-1.713726759	-1.578324794	-1.632081931	0.211394828	0.478604918	0.521471701	0.905360156	0.001993972	unstable
5.576898888	1.380333059	0.75292396	9.066376722	3.320174976	-1.078019099	-1.237500492	-1.004655385	0.160205056	0.44151579	0.149391195	0.435525181	-0.03160102	stable
1.774538431	8.809008368	6.573042773	1.007174131	4.396501757	-1.80786982	-1.381459805	-1.207172132	0.522203803	0.96097955	0.118504276	0.700140037	-0.01591538	stable
9.554556926	4.413812274	1.931994024	7.106462376	2.823080627	-0.596985688	-1.654578962	-0.571515977	0.300468421	0.694914497	0.818693451	0.376034543	-0.002926868	stable
0.502320629	5.578736948	4.158962783	3.134468769	5.480911447	-1.925957486	-1.717840949	-1.837113012	0.697492552	0.258903381	0.474774785	0.16751	-0.043367302	stable
4.170881711	6.477356414	2.309116386	3.833450708	3.476112882	-0.979571779	-0.604893986	-1.891647116	0.07286339	0.193968699	0.459594885	0.379740001	-0.030239664	stable
6.585378756	4.729441976	3.450058057	4.607087928	4.043020426	-1.1391058	-1.178645392	-1.725269234	0.780002707	0.261049847	0.265647573	0.150900683	0.00856762	unstable
0.781972807	7.640033171	5.647677704	4.314168271	3.024678527	-1.219363865	-1.146316317	-0.658998345	0.176167733	0.499028116	0.879700081	0.988468434	0.058608263	unstable
3.415745858	1.360804193	8.259490503	0.605361637	3.406784779	-0.953680716	-0.741343891	-1.711760172	0.574909625	0.247802859	0.200081014	0.294589421	-0.025323855	stable
7.230080919	9.207876717	9.274752401	6.762729526	4.472157645	-1.490126139	-1.712970766	-1.26906074	0.170572379	0.773258465	0.281436625	0.830224038	0.058389364	unstable
4.666334433	3.116627428	2.892040081	9.839248248	3.292238999	-0.893088417	-1.398906848	-1.000243735	0.480705282	0.504354219	0.516255114	0.23153742	-0.02669807	stable
0.684943691	5.955097271	8.338871901	3.101053792	3.584887332	-1.75368678	-0.578777239	-1.252423313	0.470143752	0.10088392	0.675898311	0.077727018	-0.038052219	stable
7.946623627	8.754338064	3.078016547	1.704499257	3.181825113	-0.980963102	-1.403389558	-0.797472454	0.621769633	0.293325574	0.94892229	0.298270569	0.004637859	unstable
9.418560136	9.098000301	7.137025186	2.824744172	3.337590714	-0.78552372	-1.329256975	-1.222810019	0.054836296	0.66356796	0.821141874	0.208817378	0.036094298	unstable
9.997738127	3.873273491	3.609009614	9.429892644	4.370985626	-1.818321844	-0.910791002	-1.64187278	0.93212959	0.855457941	0.788191489	0.37726205	0.046593783	unstable
5.50727268	1.006479172	7.053765473	1.85891299	2.935704259	-0.65018629	-1.011514251	-1.274003718	0.445250148	0.101463869	0.131439673	0.848577011	-0.037824023	stable
0.984691742	4.277590389	7.710271775	6.862639496	4.144073238	-0.649477445	-1.932339566	-1.562256227	0.519622176	0.964450817	0.257127916	0.205889642	-0.011954095	stable
7.697576733	6.15449579	8.158733637	3.653875324	3.130257143	-1.386530263	-0.507047567	-1.236679313	0.121329615	0.838085899	0.716834816	0.397935967	0.049552547	unstable
1.648321644	4.13058182	9.595786505	7.811305899	3.308855088	-0.735832598	-0.652257576	-1.920764913	0.554733459	0.946935947	0.380199821	0.458347724	0.011297751	unstable
1.966713515	4.751618584	3.249798853	8.313681835	3.303773621	-1.695274422	-0.684356482	-0.924142716	0.983044227	0.528520426	0.157574302	0.426769298	-0.021402165	stable
1.23439559	3.526851396	0.574866227	4.892323029	3.596845034	-0.638556631	-1.572234103	-1.3860543	0.3943893	0.410696025	0.267099139	0.403303727	-0.031773704	stable
5.73592453	3.217287175	8.543416093	9.351867414	3.271568236	-0.58314347	-1.889355747	-0.799069019	0.702758554	0.819052797	0.170514317	0.256440407	0.018396008	unstable
7.429902372	5.77228289	2.527587939	5.524376221	3.088471881	-0.819107355	-1.761351037	-0.50801349	0.60498793	0.888108586	0.908594857	0.745665143	0.079263206	unstable
7.122618149	2.553926946	1.273757613	1.852637858	5.288916843	-1.497644831	-1.999298915	-1.791973097	0.852246372	0.753728265	0.963182127	0.896650862	-0.023941633	stable
4.70021167	7.269063877	5.45056219	0.995161107	4.479508364	-1.525521161	-1.869528045	-1.084459158	0.204728698	0.426578037	0.779764636	0.175467256	0.009561477	unstable
1.182795346	9.181893061	2.894543368	6.821129316	4.944372608	-1.358221056	-1.600779888	-1.985371665	0.869973834	0.799112657	0.318198711	0.705648164	0.010145242	unstable
7.071107082	4.242963296	2.430596262	2.700044651	3.4299478	-1.365716774	-0.807608199	-1.256622828	0.926197852	0.305972945	0.524062604	0.83824823	0.031029321	unstable
5.399867257	1.130974251	4.993897223	3.50533452	3.565328665	-1.544412209	-0.722100981	-1.298815475	0.630337768	0.962996682	0.859653605	0.600483044	0.045563921	unstable
5.47553847	3.027894749	2.400617303	2.767861796	2.906077993	-1.278378262	-1.050875376	-0.576824355	0.992486461	0.89522092	0.676514116	0.62710999	0.074220791	unstable
8.525355923	2.376598808	1.961605298	1.293982754	3.258802529	-1.371641705	-0.630109051	-1.257051774	0.983792189	0.802656864	0.205763896	0.964611116	-0.020987059	stable
5.167021248	1.403811396	9.166752503	4.24846392	3.190331662	-0.838358771	-1.105527326	-1.246445565	0.873040272	0.917764379	0.869685296	0.356746665	0.026527746	unstable
8.155506836	3.642221061	4.94423019	3.278350371	4.695787818	-1.075482107	-1.917064727	-1.703240984	0.653701129	0.116766644	0.880823262	0.17514209	0.027568334	unstable
2.904001538	8.041283969	1.353475033	7.58178109	2.321141157	-0.794559313	-0.753817703	-0.772764142	0.351677045	0.379086243	0.340420221	0.53140067	-0.010802316	stable
5.586889683	9.203656272	2.321353289	1.167146373	4.067036653	-1.395414889	-1.61591594	-1.055705824	0.950869695	0.979733395	0.611894708	0.199553174	0.039106426	unstable
5.297086125	1.452846863	3.880509715	2.152316844	2.583067924	-0.813774495	-0.685565341	-1.083728088	0.36252066	0.873951288	0.671849115	0.100568792	-0.027033127	stable
9.834169179	6.067889572	1.228297788	1.290410244	3.222781507	-0.82392718	-0.624619928	-1.774234399	0.583603739	0.686557406	0.36790639	0.813166988	-0.025403907	stable
3.172340542	9.019336468	6.223317183	9.365966669	4.004424191	-1.022135726	-1.118932827	-1.863355638	0.879667039	0.810547874	0.886342986	0.153383481	0.05718269	unstable
7.892588021	2.883168158	6.470417914	7.137262879	3.221660204	-1.67898536	-0.574308227	-0.968366618	0.379056682	0.286442856	0.073100078	0.983964283	0.03175248	unstable
7.408768228	8.290949553	9.408267805	3.786504459	2.718477222	-0.525626327	-1.047838801	-1.145012094	0.851844029	0.771679213	0.411092642	0.551704576	0.069179408	unstable
8.688531992	2.281357176	8.613814594	9.167119696	5.248306055	-1.853011683	-1.8739774	-1.521316973	0.889054178	0.638805153	0.096599165	0.144194526	0.009813382	unstable
1.671940021	8.396316738	3.992450593	2.173383159	3.379748017	-1.820416609	-0.767622056	-0.791709352	0.295975087	0.357926947	0.372405937	0.7548514	-0.025080599	stable
6.827388472	3.38760758	1.922070337	9.952765979	3.417429937	-0.855167228	-0.684225415	-1.878037295	0.205928255	0.059504673	0.860206046	0.630094323	-0.025190281	stable
3.495674494	7.401677019	6.562835586	2.939999406	4.021838148	-1.381500457	-1.327190425	-1.313147266	0.632445741	0.153680835	0.510828067	0.783406462	0.018067765	unstable
3.255934309	4.555152103	1.490777193	4.138910204	3.955551371	-1.462133233	-1.528609497	-0.964808642	0.503353233	0.762980031	0.591360199	0.782607032	0.049212542	unstable
8.712110006	9.823411751	9.505174072	6.163805937	3.793588187	-1.232254443	-1.744862803	-0.81647094	0.263809975	0.072617586	0.083005536	0.210368265	-0.037965776	stable
0.920894916	8.999882608	8.421462623	8.627069217	3.8214799	-1.688933013	-1.070332985	-1.062213902	0.152449205	0.553039312	0.689286744	0.708888027	0.053667762	unstable
3.607192787	5.915512231	3.372870337	7.427274091	3.130755306	-1.185275724	-1.008951754	-0.936527828	0.671216175	0.647488921	0.972749656	0.409011135	0.061881963	unstable
6.414446655	4.408388366	2.686817657	7.82498542	3.009823403	-1.037987405	-0.949118857	-1.022717141	0.422353461	0.415750455	0.528506337	0.319644397	0.00461681	unstable
1.147519263	5.090391723	7.423142817	0.637103357	4.446921084	-1.559872174	-1.667166822	-1.219882088	0.897980035	0.408026949	0.594644838	0.294982744	-0.021836672	stable
1.011162104	1.384011841	9.196026197	5.342920341	3.002915023	-1.16524535	-1.304872271	-0.532797403	0.601910978	0.119015675	0.473368433	0.286091103	-0.029403443	stable
8.692902415	4.3887746	8.957026696	4.109278237	4.977315591	-1.804202515	-1.959901436	-1.213211641	0.159291275	0.799628315	0.566802814	0.707477305	0.038990659	unstable
8.704417747	4.893868757	3.662662029	5.475416167	2.413664944	-1.246137331	-0.639914321	-0.527613292	0.690355092	0.798797597	0.506691999	0.080804649	0.035853554	unstable
6.934931289	7.038598869	8.014222276	1.399510329	4.098501838	-1.119494719	-1.030050052	-1.948957066	0.844742791	0.394934345	0.076002802	0.111182061	0.017379449	unstable
8.326464676	9.891917795	7.758754691	5.874083215	2.50574873	-0.51107768	-0.763334399	-1.231336651	0.381368878	0.992626799	0.766116235	0.055000572	0.064757627	unstable
8.497975587	5.949118027	5.141421604	7.176192925	2.657830285	-1.166540297	-0.69140053	-0.799889458	0.102020739	0.236857448	0.441420467	0.307570532	-0.010608429	stable
5.173701721	9.932287423	9.830283626	5.309478263	3.375268426	-1.980424072	-0.517322259	-0.877522095	0.178081363	0.975113286	0.679275792	0.264065299	0.055560799	unstable
9.881081922	4.958107742	8.352933207	5.315155338	3.466070914	-1.558506875	-0.778839652	-1.128724387	0.679798702	0.645277641	0.347484825	0.516739518	0.049955599	unstable
8.515214032	2.735892007	3.751394193	5.150119068	2.581577222	-1.313481227	-0.656077821	-0.612018174	0.657113706	0.670258441	0.159520008	0.349610346	0.004106283	unstable
1.609035669	6.471667059	4.697851821	6.612440079	4.271034797	-1.173024072	-1.293025	-1.804985724	0.217473645	0.126134658	0.733100647	0.725956474	0.023283883	unstable
7.06420412	2.055588297	7.512871068	2.034301964	3.931173962	-1.560134615	-0.643763699	-1.727275648	0.097531247	0.14485458	0.577197856	0.434691269	-0.035952066	stable
0.765359373	6.13199085	8.556782107	5.79701112	3.347836581	-0.965364926	-1.16642799	-1.216043664	0.938924622	0.822822428	0.637311731	0.49258846	0.023237174	unstable
4.010856573	2.850612421	6.68684599	3.825131102	4.22200177	-1.516119932	-0.740506186	-1.965375652	0.33948838	0.815271074	0.299967054	0.965438532	0.044404705	unstable
7.369597094	5.874176649	9.068400906	6.27653617	2.933011936	-1.308853547	-0.639527101	-0.984631287	0.362829833	0.301268636	0.112539924	0.642166549	0.021499827	unstable
4.440963183	2.126053052	6.526881427	8.914585276	4.369680622	-1.962584527	-0.61778167	-1.789314425	0.499606398	0.549462863	0.413616832	0.399592743	0.003636607	unstable
7.644975719	1.846912458	1.09670371	1.12379353	4.010783248	-1.4762803	-1.291445275	-1.243057673	0.062228156	0.483122993	0.776453718	0.363155214	-0.047780207	stable
7.874359726	2.000619912	2.389887771	7.395771081	2.91590485	-1.314494682	-0.796998863	-0.804411305	0.156134741	0.640224473	0.453881027	0.053465606	-0.026936302	stable
4.642425743	2.088890807	5.162386344	9.466291485	3.052823329	-0.712745987	-1.554873874	-0.785203468	0.468817939	0.19517418	0.48669986	0.14339599	-0.024606632	stable
9.723443904	3.551633207	9.088334558	3.398212372	4.563837963	-1.766416467	-1.285964208	-1.511457287	0.286473774	0.1967188	0.902572792	0.64418392	0.028224367	unstable
8.816300405	0.657628478	6.017655741	7.201482492	3.693782726	-0.566423791	-1.720474404	-1.406884531	0.120743114	0.426882804	0.286133832	0.663353193	-0.015840716	stable
8.879886765	4.745003602	4.093771137	5.532323453	2.07816227	-0.882188279	-0.574112432	-0.621861559	0.509340226	0.369334475	0.841621161	0.573907892	0.049293275	unstable
3.624148372	6.190839249	4.52380792	9.875433198	2.009096754	-0.762057005	-0.606289504	-0.640750245	0.93247343	0.445359455	0.924061708	0.35906976	0.055882041	unstable
8.148666995	5.945858221	4.220287988	3.846143552	2.369365363	-1.243790575	-0.536765128	-0.58880966	0.5371703	0.086466125	0.419127199	0.497330219	0.003806765	unstable
6.605371737	8.281426618	4.145001783	7.367875824	3.42467467	-1.49508058	-0.803430944	-1.126163146	0.252581568	0.463514773	0.196746475	0.751130776	0.036912759	unstable
9.16166024	1.626860458	4.879967182	6.279777911	3.211944356	-0.6219431	-1.862208058	-0.727793197	0.401253455	0.432863394	0.356547407	0.659516353	0.009836189	unstable
0.97939367	0.747598693	8.699922366	9.111883909	3.86443516	-1.774388454	-0.549085389	-1.540961317	0.273091356	0.120542286	0.782444554	0.205144093	-0.008979287	stable
4.669702843	5.568914558	6.230894478	8.003370006	3.681158642	-0.899664231	-1.529444616	-1.252049795	0.821237957	0.75168664	0.517340826	0.578718271	0.078972364	unstable
8.834626638	9.043031039	7.1362025	2.673466444	4.999137172	-1.804686597	-1.321664024	-1.872786552	0.152561432	0.117222045	0.442561467	0.405283524	-0.026239069	stable
3.728913755	5.646787048	8.854007191	1.222428026	2.55078806	-0.990859853	-0.682771225	-0.877156982	0.074273787	0.619347918	0.926698108	0.052852927	0.029832159	unstable
3.573996432	9.789625925	6.786829607	8.368711127	4.542815802	-1.984374937	-1.176975751	-1.381465115	0.779527203	0.593063467	0.997335435	0.811692488	0.081602517	unstable
9.267625885	2.234719291	5.189743409	6.354473264	3.881502154	-0.579479726	-1.527703953	-1.774318475	0.466458276	0.529423816	0.901329263	0.280276607	0.026956926	unstable
9.80267274	7.774524687	5.779665755	3.573760205	3.183402123	-0.66599775	-1.790406546	-0.726997828	0.134230741	0.253999058	0.624077919	0.558411253	0.008031096	unstable
8.465822835	6.150490496	9.221965025	0.513873976	2.269706646	-0.913819076	-0.511709082	-0.844178488	0.784277275	0.400410443	0.798765275	0.413097866	0.041826336	unstable
7.597085435	6.938153362	5.927323971	2.393237321	4.704659902	-0.929263777	-1.940231398	-1.835164727	0.935400485	0.055872819	0.89132067	0.931596826	0.056709066	unstable
9.96315901	8.447419636	6.415060879	7.199382412	4.322657386	-0.790873926	-1.605092399	-1.926691062	0.252135307	0.54564677	0.321072716	0.057593197	0.012307973	unstable
1.186746371	5.054473818	7.883849829	0.909900587	3.334068428	-1.766098035	-1.009985885	-0.557984508	0.972811061	0.485675263	0.558110457	0.652926305	-0.010962525	stable
4.568130545	7.15100424	8.154281857	6.272398663	3.648221031	-1.741018862	-0.618832517	-1.288369652	0.387153402	0.356833645	0.916560871	0.822814867	0.073094552	unstable
4.637784333	5.462927362	2.30868495	6.686069781	3.351896482	-1.466967976	-0.686609858	-1.198318648	0.701447356	0.255649871	0.844182368	0.803626285	0.050513706	unstable
2.543791314	8.971470869	1.772349852	0.953119301	3.70398006	-1.581745933	-1.085676982	-1.036557146	0.765760308	0.421071719	0.163298154	0.280840028	-0.029731779	stable
1.102960436	6.263261627	3.511654381	5.273726345	2.890637673	-1.196285523	-0.650657997	-1.043694154	0.986746164	0.112120241	0.755100267	0.880294317	0.01524188	unstable
6.948736012	6.421604925	1.408525337	8.048218993	5.25451526	-1.626987035	-1.731944968	-1.895583257	0.568478581	0.199104449	0.226273206	0.204855903	-0.012577245	stable
4.452484027	7.19734998	6.776954644	0.961387402	3.488934411	-1.655211589	-0.968884984	-0.864837838	0.992571699	0.832818162	0.524146738	0.76112723	0.049784071	unstable
0.927240868	5.628826867	9.161522534	4.776742591	3.779243915	-1.54135011	-0.972043661	-1.265850144	0.691670373	0.831447536	0.1999989	0.528114967	0.001782677	unstable
6.430409222	2.90475922	7.598398164	1.105287396	3.233448283	-1.392360387	-1.090358327	-0.750729569	0.664780788	0.896730468	0.30543667	0.826643857	-0.00342767	stable
2.945793451	1.503209893	8.101090674	3.31111943	4.408496243	-1.652942778	-1.338183166	-1.4173703	0.682502751	0.275763926	0.597186572	0.901456106	0.004782233	unstable
4.018764653	3.999027829	2.027220839	0.558566649	4.407325923	-1.648371076	-1.074372727	-1.684582121	0.614539602	0.311397217	0.777014047	0.195940216	-0.028290251	stable
9.537977332	2.313058565	9.647605725	1.72552977	4.773700488	-1.498611678	-1.493504927	-1.781583882	0.665575911	0.503570645	0.372296614	0.844718387	-0.016707103	stable
3.506559744	3.161599042	3.471134917	8.550492071	3.065448057	-0.811070467	-0.538419455	-1.715958134	0.950619989	0.701600992	0.786613501	0.56387261	0.053253877	unstable
9.868014549	8.325020657	9.685658379	8.6804444	3.486524545	-0.600180389	-1.103377253	-1.782966902	0.752715404	0.779126331	0.752342447	0.326388111	0.079348034	unstable
6.196723915	3.24949047	6.877979977	2.316388967	3.388085174	-0.934557347	-1.272444635	-1.181083192	0.253327352	0.122661543	0.825242529	0.698953315	0.010401524	unstable
3.157189844	4.20328767	6.061145396	4.022818971	3.823154903	-1.884439253	-0.57742506	-1.36129059	0.103467764	0.757494872	0.231422935	0.851493714	0.031521256	unstable
0.69953386	8.884161027	5.755832289	2.172212169	2.469185804	-0.521008864	-1.109943087	-0.838233852	0.348320882	0.963648952	0.163579565	0.307815758	-0.005373434	stable
8.022940746	7.832833074	7.755353477	2.884482728	4.592160395	-1.850448381	-1.473530652	-1.268181363	0.869698119	0.193366354	0.071123743	0.127273982	0.012761668	unstable
1.358581823	5.642443948	0.904427866	8.14433314	2.886828806	-1.05954512	-1.09611361	-0.731170076	0.530461203	0.796444425	0.110606085	0.57013322	0.002647869	unstable
4.339074432	1.972034099	5.942905653	9.541861537	2.921154384	-0.591686081	-0.503877252	-1.825591051	0.639229781	0.307712052	0.508856189	0.173106623	-0.004895018	stable
6.281069796	6.086207825	6.30842471	3.074089724	5.105842342	-1.670995102	-1.98715495	-1.44769229	0.745444213	0.681917963	0.219912639	0.859342208	0.06070741	unstable
6.159822992	9.19478648	3.7003605	8.876890566	3.920998595	-1.12192331	-1.017262016	-1.781813268	0.437274035	0.500124908	0.139453378	0.400809299	0.024560191	unstable
0.933850571	7.057552432	9.844551397	5.503612076	3.601840348	-0.86368151	-1.524897578	-1.21326126	0.73759542	0.34544637	0.791015838	0.757857651	0.019398032	unstable
3.851303662	4.591829929	5.257016254	6.680272745	3.766224441	-0.625697215	-1.500609025	-1.639918201	0.36996534	0.495679946	0.930501093	0.882936221	0.080014677	unstable
3.089995081	4.809411549	7.593874447	1.451409961	4.065494585	-1.371364561	-1.01212935	-1.682000674	0.803094183	0.051173358	0.864056021	0.935958565	-0.004354606	stable
7.088825425	5.310499251	6.57104861	1.776085093	4.473063666	-1.516731109	-1.027717029	-1.928615528	0.151966925	0.389652188	0.172116762	0.407580978	-0.042582046	stable
4.056332071	7.734627924	6.44304275	4.873350217	4.580827997	-1.340113939	-1.493192326	-1.747521732	0.476952946	0.050957672	0.794931179	0.736404703	0.048296395	unstable
1.826312994	4.695405428	2.573292002	8.883079755	3.89617583	-0.954853233	-1.440372857	-1.50094974	0.467741975	0.246539653	0.183752554	0.625162635	-0.019573631	stable
7.391982816	5.903743146	6.536857544	1.354496337	3.234989661	-0.82037735	-0.54343136	-1.871180951	0.205302039	0.250800481	0.269521402	0.095211256	-0.043954387	stable
8.681633542	9.92157602	3.237886724	1.169451507	3.656655113	-1.2332059	-1.726258896	-0.697190317	0.692015408	0.518358813	0.583057104	0.692904483	0.002229253	unstable
6.473390546	1.787404942	2.956610764	3.208012153	4.480507734	-1.66349874	-1.155728032	-1.661280962	0.176612185	0.202104951	0.432520666	0.317911828	-0.053191371	stable
6.45494706	0.945614745	6.643796707	8.197227264	3.950342621	-1.248623643	-1.611189459	-1.090529519	0.100543755	0.109893833	0.99364526	0.568385191	0.03679987	unstable
1.174985433	7.875744554	5.034468611	8.677387226	3.847660148	-1.728260117	-0.756826771	-1.36257326	0.45897511	0.603315059	0.259031396	0.193618543	-0.0148226	stable
1.766891895	3.115042377	6.835718261	7.086344308	3.545443656	-0.543374264	-1.529084783	-1.472984608	0.913113833	0.877512984	0.521346799	0.300565287	0.00734582	unstable
8.590013977	3.827845027	9.006372745	2.760346612	3.936619839	-1.774538244	-1.483443066	-0.678638529	0.283074945	0.258806533	0.446012475	0.430133376	-0.010307449	stable
2.266634599	2.613317619	4.341056301	6.799616302	3.320220486	-0.545428427	-1.913036086	-0.861755973	0.079841438	0.760513359	0.920034657	0.514706816	0.031536049	unstable
9.95071436	5.228532999	3.599646436	8.474371234	3.148811422	-0.541551085	-1.307584666	-1.299675672	0.548213427	0.0506418	0.546891915	0.284012898	0.003452237	unstable
5.48741383	9.294325631	9.185321624	0.895511643	3.974537237	-1.030098357	-1.923219867	-1.021219013	0.812989299	0.355036853	0.835970131	0.101476349	0.046630188	unstable
8.227918361	7.178711459	9.672824761	6.12796917	4.380277854	-1.905561392	-1.871397351	-0.603319111	0.213959663	0.247765505	0.289346561	0.490830004	0.01218164	unstable
7.858227251	7.224837478	9.973077319	3.176808294	3.443144338	-1.8617681	-0.547834417	-1.033541821	0.195613286	0.884178231	0.888711977	0.708784971	0.059040181	unstable
6.475480777	3.812587992	3.080683248	7.01224711	4.335466796	-1.201038947	-1.516450577	-1.617977272	0.289394108	0.655852654	0.90995471	0.400425156	0.033414461	unstable
2.258282231	2.050143089	7.590501522	1.100653014	4.812027287	-1.786324903	-1.637466758	-1.388235626	0.4005425	0.893055816	0.920676474	0.446753593	-0.022351976	stable
4.405311122	9.795322901	1.134001768	5.270373493	3.959740765	-1.981391616	-0.894955966	-1.083393183	0.151689765	0.397346256	0.941341053	0.860491325	-0.023022822	stable
1.905493057	5.020058581	4.356235571	7.040447344	3.795715972	-1.756947607	-1.292457919	-0.746310446	0.099478925	0.685607173	0.616003339	0.359909465	0.023508427	unstable
7.841575135	6.928832481	8.413362963	6.202516153	4.068175977	-1.472576813	-1.335311432	-1.260287731	0.841870826	0.249892862	0.511013808	0.647989364	0.067762297	unstable
1.500072123	2.318359889	5.466606743	9.164578496	2.492275775	-0.967191607	-0.834242565	-0.690841603	0.190648648	0.992743394	0.344543851	0.635478957	-0.003320223	stable
6.735351271	9.35163036	7.246863467	1.506516766	3.374903452	-0.929026669	-1.173451389	-1.272425394	0.906445401	0.869258794	0.560479668	0.822979965	0.055984832	unstable
6.147693907	4.74240097	7.931208766	2.23829335	4.69751556	-1.408768949	-1.831058097	-1.457688513	0.531641372	0.993833845	0.585196991	0.850592739	0.060808681	unstable
5.786212049	5.958645232	6.575004377	3.995872214	3.508440764	-0.926948527	-1.690421488	-0.891070748	0.241824854	0.973762829	0.090395773	0.51845446	0.036359744	unstable
2.265925429	9.241831273	2.593206449	7.710531435	3.31541261	-0.701873979	-1.616316483	-0.997222148	0.393654144	0.977168558	0.856982558	0.147354297	0.007609778	unstable
0.706961009	7.504501302	7.14213811	7.598860367	3.755731695	-1.386890898	-1.0168984	-1.351942397	0.402856979	0.644499457	0.302397634	0.925456666	0.041625858	unstable
8.351291407	9.634520782	6.428924454	0.929882232	4.925665029	-1.995367595	-1.070180025	-1.860117409	0.616286118	0.381044494	0.87539439	0.316122592	0.040140377	unstable
8.666880615	1.037333627	2.19635261	3.154922345	4.695711098	-1.052987985	-1.659248136	-1.983474977	0.358247035	0.713290854	0.540601266	0.598990196	-0.041156695	stable
3.237348367	5.580533097	6.04934446	1.089167124	3.881798615	-1.919443151	-1.070538796	-0.891816668	0.742354657	0.885411499	0.122741629	0.918857801	0.012734615	unstable
9.199411794	2.688613749	1.317690924	9.478610935	3.207214626	-1.144168158	-1.217133714	-0.845912754	0.463703041	0.520998503	0.96260791	0.933460706	0.002608988	unstable
6.670634723	4.587046454	3.093952896	2.018840316	4.134365285	-1.644182003	-1.479515306	-1.010667975	0.763307052	0.988180224	0.870851273	0.530573442	0.071605947	unstable
4.103107943	1.683527138	6.077617444	2.157278152	3.224851519	-0.653269035	-1.126044479	-1.445538004	0.822216464	0.671600533	0.468422743	0.975266773	0.033563251	unstable
1.823481493	3.208265821	5.765335008	6.533229554	3.21778606	-1.902815698	-0.60273672	-0.712233641	0.117044985	0.162230719	0.820912674	0.712974996	0.032655642	unstable
6.885982209	3.59261967	2.523713727	8.62515316	2.789904553	-0.50839372	-1.56730829	-0.714202543	0.20680721	0.661342526	0.326450706	0.570242885	0.001695894	unstable
5.248363866	9.551960867	9.071376182	9.040120441	3.522257732	-1.894872272	-1.00858428	-0.61880118	0.196315539	0.580171961	0.523046558	0.928459704	0.065430678	unstable
2.428594232	7.464269878	7.738266139	3.31700285	2.788163308	-0.593568726	-1.08016262	-1.114431963	0.338229068	0.243117466	0.452905105	0.338248404	-0.019300549	stable
8.854875901	9.267929651	1.013683484	1.299954581	3.446991351	-1.677666604	-1.200156029	-0.569168718	0.605385057	0.547888854	0.798999129	0.468202948	-0.02197546	stable
5.825921638	2.056669247	3.840151105	2.754527607	4.4259961	-1.12336288	-1.80737563	-1.49525759	0.936519739	0.100453373	0.350045063	0.083053282	0.000343917	unstable
7.882990453	8.878625945	8.667317178	8.967202837	3.636154054	-1.504839245	-0.850828562	-1.280486248	0.571961554	0.856082174	0.672237562	0.530440923	0.081828896	unstable
7.18523459	3.62630858	7.915329308	6.415192965	3.668025095	-1.485623539	-1.313097537	-0.869304019	0.906306367	0.076115289	0.699991224	0.568674857	0.067345598	unstable
3.928196289	8.938438264	7.634359255	3.752973624	3.766301295	-1.444888599	-1.213138789	-1.108273908	0.204644383	0.767383234	0.518228815	0.924119681	0.048077092	unstable
6.209918582	2.949761775	7.740611279	4.70050364	3.55182314	-1.094768449	-0.634721906	-1.822332785	0.156498118	0.568146165	0.103755736	0.92126986	0.009698639	unstable
3.119760919	1.894266359	2.687849943	8.085994513	4.929439349	-1.744893365	-1.979437688	-1.205108296	0.429409736	0.381692118	0.374331109	0.46774011	-0.04196322	stable
2.075587089	8.25827992	9.054440466	4.289326116	3.860876924	-1.228822786	-0.846101317	-1.785952821	0.219445767	0.470989514	0.828785779	0.932798482	0.047533239	unstable
6.146451329	7.801254924	2.127560898	8.66350989	3.966708289	-1.494139365	-0.938993496	-1.533575428	0.921446893	0.366814053	0.666675007	0.337339782	0.035358902	unstable
5.836112086	8.375784373	7.115672249	5.534688977	3.028161638	-0.950347705	-1.490840121	-0.586973812	0.3041852	0.882109729	0.646324274	0.392230051	0.064599344	unstable
1.372256652	8.18591947	8.763077906	5.387557584	4.417568679	-1.483380316	-1.915109608	-1.019078756	0.990896471	0.824781646	0.478699226	0.925296292	0.041670319	unstable
2.512281417	3.605007194	7.991451561	7.983085783	3.236890872	-0.936617481	-0.710892287	-1.589381103	0.185527732	0.494346629	0.578828497	0.142733008	-0.008729127	stable
2.469464001	7.02972172	3.692993229	3.754427116	4.397541634	-1.950378781	-0.575729967	-1.871432886	0.60800242	0.096180205	0.946412657	0.890427032	0.05190841	unstable
7.107398303	9.287094602	2.371040582	9.084974005	4.769639907	-1.794193295	-1.948772512	-1.026674099	0.178886537	0.98429627	0.829719262	0.679231506	0.046486735	unstable
9.754081219	2.587997679	4.152751777	7.379718615	3.496020044	-0.821421091	-1.385401672	-1.289197281	0.231446845	0.598327729	0.567078048	0.842146197	0.029447552	unstable
4.429469199	2.657027608	1.795996577	7.340920049	2.574283483	-0.740216587	-0.840018399	-0.994048497	0.14007224	0.119344353	0.657044448	0.719596562	-0.025668951	stable
1.391291387	0.894218576	5.598584344	6.900038456	5.18118884	-1.379557207	-1.846105876	-1.955525757	0.741783187	0.514506735	0.325597139	0.612593844	-0.021975917	stable
5.883042254	6.777216015	0.780419169	4.439806472	4.398534201	-1.669397863	-0.849441137	-1.879695202	0.436195269	0.194176978	0.827803218	0.26441004	-0.033595071	stable
1.408238175	0.638264164	1.664001577	8.593799724	3.508502588	-1.309486834	-0.967837251	-1.231178502	0.838925811	0.70513656	0.943671468	0.973803748	-0.018741712	stable
5.49654355	7.273566949	3.122873988	2.970811643	3.911396699	-0.854794869	-1.986588663	-1.070013166	0.319176504	0.51258186	0.93003836	0.637006882	0.032297769	unstable
8.983694575	1.947090215	8.862442631	8.015116499	3.800903401	-1.577249678	-0.761937245	-1.461716479	0.675129096	0.472777186	0.878616886	0.327463868	0.048770623	unstable
6.634268012	1.56048716	7.790151249	7.097716451	3.785038012	-0.907570529	-1.067825407	-1.809642076	0.336001605	0.343709386	0.066868388	0.895857178	0.013412911	unstable
8.193944315	4.258644419	7.348788871	4.677727758	4.190706409	-1.403711168	-1.802104805	-0.984890436	0.652322603	0.861038201	0.106725142	0.623002905	0.048414071	unstable
9.022113708	6.221857917	5.761880134	9.227824442	3.54794089	-1.338796226	-1.154389988	-1.054754676	0.18031643	0.989248436	0.371198721	0.123368795	0.033940115	unstable
4.170073265	9.960432808	8.80873081	9.371098626	3.155680267	-0.871074747	-0.659802791	-1.624802729	0.746912248	0.495477333	0.077485957	0.716982671	0.03942221	unstable
5.51758189	8.957590886	1.436064829	6.313364862	4.291516406	-1.722767705	-1.345657635	-1.223091066	0.684753871	0.566761333	0.496002473	0.444885549	0.02682471	unstable
8.881390871	7.496179334	9.94731912	3.191084738	4.052381092	-1.22917811	-1.772203727	-1.050999255	0.144432643	0.573707406	0.517283053	0.659672365	0.024518678	unstable
2.772054674	2.875200227	6.096261507	4.587848758	2.850908108	-0.670741715	-0.853094461	-1.327071933	0.301637449	0.151389455	0.466714005	0.923861145	0.021270975	unstable
9.024641699	6.980562223	3.101844882	9.723747373	3.592060783	-0.635003756	-1.561456215	-1.395600812	0.243591902	0.453510432	0.687302382	0.965562227	0.045140241	unstable
8.392443641	3.816896458	4.280147446	7.037972138	3.122772168	-0.771603738	-0.500681724	-1.850486706	0.909809481	0.237681283	0.798228238	0.581632876	0.063342904	unstable
1.881231394	1.416501006	1.667613353	6.946299781	4.765267571	-1.833482021	-1.405642878	-1.526142672	0.268478062	0.150083781	0.698292128	0.145273377	-0.048114894	stable
8.888394711	7.830807079	7.365777732	8.16777443	5.106989937	-1.985398536	-1.759232829	-1.362358572	0.537704146	0.057551239	0.499753458	0.256060686	0.026115491	unstable
2.752394968	2.703242857	6.563409768	2.448168315	4.026385367	-0.669741664	-1.435173542	-1.921470161	0.354173791	0.20681294	0.319573204	0.384441034	-0.029705349	stable
5.084696598	2.29316187	5.46834501	4.623506231	3.543313782	-0.682534297	-1.421963498	-1.438815987	0.370464054	0.181256369	0.092207467	0.584534814	-0.024480851	stable
2.928480911	4.204588722	5.666584069	8.612248597	3.48029786	-1.531911353	-0.761624422	-1.186762085	0.327073975	0.938490554	0.327347854	0.277802522	0.016037623	unstable
8.65526776	2.173161791	5.588613274	4.061071625	3.733173361	-1.614982208	-1.232276801	-0.885914353	0.780378757	0.991116798	0.714214646	0.619057407	0.048065924	unstable
8.335917514	3.745392642	0.787678127	1.672867709	2.88013964	-1.103655183	-0.527325699	-1.249158758	0.332907831	0.881386581	0.509559427	0.246932733	-0.058792201	stable
2.41834405	4.911568535	5.148287872	8.761155712	3.1322996	-0.938662117	-0.535963956	-1.657673527	0.361176288	0.751463451	0.685938566	0.908319966	0.060703186	unstable
8.029667223	1.302540274	3.574406782	1.487478487	3.782624549	-0.935321152	-1.008324174	-1.838979223	0.620431782	0.165061326	0.342532236	0.482158791	-0.018371218	stable
9.192316305	9.699553687	7.94573214	5.287847668	2.535020578	-0.557360401	-0.680469017	-1.29719116	0.802384942	0.172417058	0.257577771	0.967410794	0.055458086	unstable
9.053947998	1.897299589	9.973603177	6.712744555	5.152615881	-1.357936069	-1.836455544	-1.958224268	0.58252532	0.066784412	0.984856162	0.401187928	0.054414998	unstable
6.302254397	8.978167686	7.403812041	4.933648291	4.842036738	-1.870923579	-1.457197893	-1.513915266	0.105224924	0.956958741	0.16759892	0.512388341	0.037338646	unstable
4.203361135	5.424581784	8.940029497	8.352825919	4.006775801	-1.068693713	-1.780534369	-1.157547719	0.614827942	0.55367896	0.693131256	0.976845366	0.076682832	unstable
1.736034561	7.527489271	4.969469535	4.620647421	2.653271134	-1.004204265	-0.756209259	-0.892857609	0.057034618	0.803832916	0.967521704	0.463562626	0.057793742	unstable
7.563440045	7.950931906	2.740840697	2.985925166	3.836917773	-1.52770235	-1.039932549	-1.269282874	0.843186567	0.886038723	0.775099001	0.699966214	0.061626233	unstable
9.85893507	2.098799227	6.238848884	3.287536376	3.687415959	-0.991057717	-1.801055036	-0.895303206	0.849904008	0.466351893	0.21307134	0.337594197	0.002207463	unstable
7.899818809	3.184633723	1.945251637	3.044664972	2.975922628	-0.824034174	-1.250468452	-0.901420002	0.999846015	0.646396701	0.371877321	0.979717412	0.03350272	unstable
3.507014534	7.153355664	4.613492349	4.316703632	3.805283388	-1.843323306	-0.769643329	-1.192316752	0.949405749	0.544777191	0.746886765	0.508727813	0.071956288	unstable
1.317477134	3.675947859	9.406762327	4.022438305	4.181854375	-1.02382274	-1.728670237	-1.429361398	0.370096657	0.118600695	0.73633522	0.919218278	0.001536126	unstable
1.636446369	7.111274929	8.432296633	7.868966786	3.952387624	-0.796461436	-1.892505267	-1.263420922	0.368937147	0.458115111	0.413198175	0.780566436	0.037153648	unstable
1.941528964	4.818367344	7.587961346	3.000405284	4.970096426	-1.712744898	-1.922138856	-1.335212672	0.971270344	0.174897596	0.267608128	0.241552318	-0.046490935	stable
1.286425796	1.508964951	5.395514681	6.442322359	3.405431152	-0.953003077	-1.631065928	-0.821362147	0.856292724	0.791178771	0.807170791	0.142672664	-0.016069833	stable
3.723734127	7.94472052	4.753048738	6.622905403	3.427400094	-1.002217617	-1.640854862	-0.784327615	0.148439508	0.375343551	0.386749085	0.72580221	0.027883078	unstable
1.374153464	1.303503678	0.680984847	6.445865686	3.162996744	-0.541443111	-1.64318167	-0.978371963	0.45990742	0.163271274	0.291070524	0.834557489	-0.028295599	stable
5.635357533	3.450787059	3.907924855	9.878558134	3.713516941	-1.666307456	-0.522393047	-1.524816438	0.371773108	0.840958467	0.615647892	0.747250346	0.034932496	unstable
2.290821188	8.423681883	5.167530055	9.312507876	4.163007334	-1.208150483	-1.651649969	-1.303206882	0.326306965	0.9169636	0.284674265	0.941230188	0.058671521	unstable
8.871558485	9.265800679	5.611901736	6.520925752	4.296515275	-1.815376963	-1.139998151	-1.341140161	0.906564715	0.927600226	0.834428286	0.483806175	0.091900931	unstable
0.688998267	7.19218711	2.215615954	8.723606011	4.933936423	-1.696613893	-1.527385117	-1.709937413	0.734323906	0.286856397	0.202577364	0.738313492	-0.022628764	stable
3.910362574	3.071496424	3.119448139	4.947930234	3.281852496	-0.679196636	-1.167488681	-1.435167178	0.767779021	0.671053102	0.5430283	0.962155211	0.084116262	unstable
3.4058258	7.240437288	2.667256389	3.636545168	4.525735401	-1.583877082	-1.474845963	-1.467012356	0.354614541	0.111609131	0.178119429	0.416958354	-0.033254853	stable
5.727268101	9.863512363	3.912424396	8.90320688	3.547784326	-1.54379954	-1.225866575	-0.77811821	0.663080303	0.073263253	0.3405606	0.458603429	0.015427971	unstable
3.291941505	4.245594642	6.076056629	8.712024685	2.797097622	-0.659904141	-0.743239823	-1.393953658	0.986947012	0.105136197	0.512034298	0.75191017	0.038578691	unstable
9.808177842	6.163462123	1.006510714	5.686847127	3.054504727	-1.084414357	-1.165219222	-0.804871148	0.246100457	0.071809937	0.609435022	0.177833242	-0.049918942	stable
7.692285109	4.403403609	2.652225951	3.888499007	4.736047003	-1.995129826	-0.845607584	-1.895309593	0.60888706	0.074347266	0.234894362	0.989824706	0.015050242	unstable
6.951279707	9.381550058	3.800856784	8.217540526	3.522268011	-0.521595491	-1.36864375	-1.63202877	0.470550373	0.800761568	0.491796275	0.644886587	0.061948955	unstable
1.936810807	5.844400681	9.554915201	9.673674475	3.513233193	-0.707851607	-1.933045763	-0.872335822	0.391874817	0.509969807	0.325347288	0.298183815	-0.002287663	stable
8.488437196	2.205667054	4.581442342	5.938536881	4.805819968	-1.307203168	-1.938797691	-1.559819109	0.118186547	0.265444752	0.216741854	0.429184019	-0.035782623	stable
8.723931239	2.447145766	5.453310489	3.948046183	3.222521012	-1.632544535	-0.956788091	-0.633188386	0.830457194	0.407461931	0.603005745	0.988075055	0.055239195	unstable
2.164263924	5.494188146	1.795283909	4.955509602	4.363191243	-1.598109592	-1.664902063	-1.100179588	0.208518942	0.282616983	0.417601485	0.398879253	-0.047381774	stable
8.372188784	6.613999506	7.975165966	7.570655203	3.432403309	-1.87176194	-0.749266097	-0.811375272	0.650829374	0.762333083	0.509164423	0.329944981	0.0685886	unstable
9.570020198	4.093301577	6.130276092	6.606539257	4.441742708	-1.785798001	-1.019654624	-1.636290083	0.1157587	0.797593573	0.983598504	0.186850513	0.046560659	unstable
1.459629272	7.392013935	7.972684939	7.299521062	4.62956432	-1.618945259	-1.288388984	-1.722230077	0.26580913	0.872869444	0.225740277	0.239410726	0.018541934	unstable
9.89346118	3.548191399	1.701481544	3.1339786	2.447042802	-0.941706043	-0.797921446	-0.707415313	0.269330607	0.193308849	0.565201469	0.10739862	-0.044830735	stable
4.685690467	5.404046561	3.190355363	6.47804246	3.679278748	-0.839279412	-1.301435898	-1.538563437	0.692165971	0.376047613	0.568857613	0.394922376	0.038095872	unstable
8.141957603	3.673604208	2.502762101	6.912549115	4.200690622	-1.984025874	-1.505380395	-0.711284353	0.94467693	0.913204788	0.165055816	0.37393299	0.046446547	unstable
7.583838989	3.88482593	0.529675599	9.49813455	2.437805467	-1.007615268	-0.674617828	-0.75557237	0.985453223	0.137832945	0.094858282	0.936148413	0.053287504	unstable
5.827276275	0.579383175	1.323585542	3.964630103	3.129196348	-0.521200921	-1.783104212	-0.824891216	0.058345944	0.313507525	0.646053498	0.59358072	-0.049559938	stable
4.587664312	6.167593626	1.385391795	6.797518375	3.184151541	-1.670816357	-0.97646115	-0.536874033	0.516567122	0.25031191	0.1474778	0.474160132	-0.003620833	stable
7.405638376	5.246242588	3.609883691	1.911745519	4.597000464	-1.782354225	-0.82403374	-1.990612499	0.557906075	0.882942767	0.974656967	0.768389555	0.065191264	unstable
4.800217071	2.032820368	6.904981776	6.833015178	4.766533418	-1.946752115	-1.357245023	-1.46253628	0.668713326	0.439368895	0.280032956	0.272144457	0.000755986	unstable
8.636979186	9.384898246	9.89524859	1.940942186	4.049211174	-1.372378578	-1.651456827	-1.02537577	0.683660408	0.565944743	0.245936762	0.172291969	0.034622148	unstable
2.910097656	6.637277717	7.912512144	9.719823801	3.35597545	-0.755036635	-1.138716514	-1.462222302	0.814465175	0.129878184	0.43803295	0.416519851	0.004916345	unstable
6.714513951	7.049336035	2.847900901	4.785256357	3.108809896	-0.715538344	-1.735567438	-0.657704114	0.673590727	0.784073489	0.614850561	0.881937479	0.079315779	unstable
5.19603959	9.434981497	4.427916091	5.216451739	3.65075852	-1.351901896	-0.513537105	-1.785319519	0.808534341	0.836300612	0.722340486	0.994123947	0.09248691	unstable
1.613738181	1.596107525	9.711990859	8.780145365	2.738806156	-0.694861367	-1.41885828	-0.625086509	0.438642422	0.842989669	0.309348176	0.654976539	-0.028034007	stable
6.553518334	8.594062477	8.946184634	5.292114816	4.790040043	-1.611456487	-1.866611741	-1.311971815	0.321016138	0.904454495	0.822432332	0.154470257	0.06463406	unstable
9.715389266	1.71224593	6.155182601	1.193413142	1.915862497	-0.827878918	-0.56981423	-0.518169349	0.809703467	0.26175034	0.650606809	0.98966585	-0.010592681	stable
1.234296091	5.272193855	6.776100119	7.261509631	3.825163828	-1.690776587	-0.908912759	-1.225474483	0.652592251	0.560995514	0.065216497	0.820547168	0.009953788	unstable
6.352524707	7.084561433	1.324974038	4.766298335	4.424292241	-1.358001103	-1.715586299	-1.350704839	0.20447217	0.935724305	0.57379289	0.199007767	0.007473023	unstable
5.577980769	3.319029884	2.377799327	1.175918962	4.294551759	-1.167993105	-1.51492563	-1.611633025	0.181365285	0.364021672	0.19608496	0.453097571	-0.038106758	stable
7.428173022	6.829279837	6.237713799	2.136910984	3.216702762	-0.891592235	-0.908063452	-1.417047075	0.62258021	0.730137539	0.988608884	0.346405815	0.073349564	unstable
1.442941035	5.353206819	3.521391955	7.420110448	3.413003479	-0.877287574	-0.769353138	-1.766362767	0.49877418	0.878175008	0.166546067	0.576637747	0.020169391	unstable
8.586199077	7.10062457	6.354543535	9.231801219	2.73010405	-1.253569346	-0.530408265	-0.946126439	0.687556538	0.803393859	0.55400179	0.051161096	0.060829817	unstable
9.991797997	2.441195663	0.69637897	4.224904682	3.132589655	-0.714163664	-1.299184373	-1.119241617	0.501716303	0.1236424	0.076703907	0.943842463	-0.013192564	stable
8.276640908	1.585455249	3.810138398	6.786949785	4.469672786	-1.342452754	-1.985620069	-1.141599963	0.691827125	0.54523434	0.920570626	0.449401853	0.031259911	unstable
9.082816596	9.260385909	2.685886038	8.125868028	4.008113642	-0.918444289	-1.730405161	-1.359264192	0.867495511	0.855718296	0.479761824	0.106799567	0.051093412	unstable
8.847375648	5.486318301	2.00730415	3.208499456	3.988171197	-1.989558412	-1.17091099	-0.827701795	0.696546916	0.504438603	0.971505426	0.961856991	0.023314366	unstable
6.823318705	2.461576659	3.806757792	1.603900683	3.073498156	-0.873550394	-0.768100879	-1.431846883	0.413074766	0.184980349	0.226854306	0.288824139	-0.029305541	stable
7.955181589	3.490419448	9.127400374	4.328287235	4.118201379	-0.598917708	-1.638212968	-1.881070704	0.090378196	0.15075475	0.082595151	0.693101485	-0.027668065	stable
2.186873741	1.258422175	2.155231103	8.116671884	4.301778353	-0.548619175	-1.765319714	-1.987839463	0.585905951	0.711792542	0.296186511	0.492671678	-0.027948166	stable
0.745012828	4.012227662	4.28632074	2.430265833	4.036594665	-1.195642456	-1.244822543	-1.596129667	0.636266734	0.690137892	0.858745764	0.16896955	0.005725866	unstable
4.098593509	8.548388764	2.6277162	6.334677912	3.502155359	-0.707426292	-1.634601938	-1.160127129	0.636242464	0.40056076	0.757776754	0.13676378	-0.002583923	stable
6.857490736	6.852510096	8.579944138	5.6051952	4.579465055	-1.771650346	-1.655162506	-1.152652203	0.575135416	0.123333809	0.970397262	0.221128973	0.05103472	unstable
4.428038121	2.638973266	4.229250168	2.284516189	4.614791271	-1.524031472	-1.617250872	-1.473508927	0.865218284	0.409225832	0.59265253	0.389884905	0.037166885	unstable
5.514014087	5.671511745	1.430502857	7.783236458	1.907473953	-0.526721248	-0.867226212	-0.513526493	0.193712042	0.815058347	0.080877254	0.551265335	0.026370713	unstable
8.222930533	9.387902123	5.137732198	8.50593275	4.265117517	-1.865996456	-0.97803203	-1.421089031	0.937203209	0.059677282	0.05379443	0.231927047	0.02198215	unstable
9.547448936	7.513664478	5.537160211	8.500384643	4.145500011	-1.232025964	-1.736287769	-1.177186279	0.334679698	0.920932575	0.432096879	0.759325203	0.072949434	unstable
0.853667968	3.200082095	2.410000113	2.09556543	5.203357117	-1.721130335	-1.783406709	-1.698820074	0.641449024	0.956330363	0.19656795	0.921165737	0.006471999	unstable
2.666644539	8.797936643	5.659078553	1.446860871	3.786001509	-1.819292456	-0.819920595	-1.146788459	0.642153731	0.761449912	0.28277434	0.2578319	-0.003317125	stable
1.104890276	1.322170219	8.484077029	1.315487623	4.891464456	-1.588649143	-1.442068329	-1.860746985	0.233475816	0.768377007	0.47913942	0.462267047	-0.03961366	stable
3.388370537	9.761392738	6.2006307	6.876009177	2.419185833	-0.996835891	-0.819432145	-0.602917797	0.747041168	0.404122832	0.249286115	0.537378182	0.024032987	unstable
6.022161781	4.464685954	8.61860362	4.03484118	3.882589072	-1.043464647	-1.02675798	-1.812366446	0.114663365	0.906362103	0.093310159	0.085252163	-0.015202987	stable
6.958598195	3.399835774	9.566226198	1.151505836	3.925196257	-1.958208346	-1.233006253	-0.733981658	0.846932814	0.621412137	0.678034871	0.424994129	0.030517481	unstable
4.882610029	1.148823595	1.629957126	6.507540577	3.159086127	-0.671703696	-1.659974539	-0.827407892	0.674058388	0.908860915	0.612679495	0.981610063	0.020691787	unstable
9.344521688	7.557383144	2.049718639	7.268903983	3.420513293	-1.339258804	-1.303198431	-0.778056058	0.705491837	0.960806697	0.298386729	0.298897641	0.053576581	unstable
7.464120937	3.55837699	6.050080613	2.622797949	2.431547228	-0.793609997	-0.738889886	-0.899047344	0.713983143	0.398578077	0.248254819	0.978785418	0.023589495	unstable
6.620097556	8.616347348	1.60290481	3.39114084	4.210611822	-1.09333684	-1.397320329	-1.719954653	0.564029424	0.616598093	0.265843738	0.796080211	0.025449274	unstable
4.640988494	6.160660391	8.132354567	8.662860352	4.251659672	-1.758176519	-1.294805972	-1.198677181	0.449179629	0.251402896	0.85439163	0.762372236	0.064645281	unstable
3.780393233	1.395727389	4.060533184	1.544161386	2.988202027	-1.825526518	-0.542251605	-0.620423903	0.134068286	0.11041208	0.303478746	0.83388017	-0.05397555	stable
7.996599956	7.627096649	5.63752047	3.856188029	3.290111665	-1.076461994	-1.320225132	-0.893424539	0.95565462	0.414141861	0.074915449	0.502348686	0.043328011	unstable
1.643721446	4.089905001	2.909489823	8.77327139	4.413188189	-1.474583566	-1.464237635	-1.474366988	0.130964726	0.656611869	0.122866296	0.589724619	-0.010692903	stable
9.787566393	5.72049727	1.952718799	3.818234491	2.96239005	-0.861210142	-0.547587813	-1.553592095	0.38014452	0.543230769	0.555900597	0.638014095	-0.00048199	stable
0.694473315	1.941403553	9.023659616	2.522422736	4.456738622	-1.513806796	-1.127747351	-1.815184475	0.369427025	0.260847819	0.692302502	0.230396929	-0.018519466	stable
1.312702143	3.737024893	7.875709198	7.600943766	2.311238504	-0.843983935	-0.545544007	-0.921710562	0.453785528	0.233047012	0.923307984	0.460003127	0.023751564	unstable
2.727780449	3.442416656	4.409789219	9.428201599	3.328347427	-1.054564112	-0.699861473	-1.573921843	0.308506667	0.803471511	0.311128475	0.266805348	-0.026021351	stable
3.951259741	9.184639934	2.669519712	9.846280307	3.549566347	-0.815568551	-1.905101915	-0.828895881	0.583352892	0.788912642	0.772078056	0.592803227	0.036941454	unstable
7.047176206	3.518281035	6.877010578	6.508310309	2.886996548	-1.016998483	-0.853870807	-1.016127258	0.552082834	0.404519006	0.725829207	0.537589473	0.059450353	unstable
4.544712258	1.764834732	3.514660528	9.374638032	3.755959497	-1.737359728	-0.872101254	-1.146498515	0.669163989	0.873547513	0.913754885	0.212701191	0.017676601	unstable
8.798696506	1.959775018	3.812104178	5.05582113	3.747000531	-1.350912815	-0.751522927	-1.644564789	0.792821813	0.995568485	0.874856791	0.780093531	0.051144198	unstable
8.183637215	1.088214431	3.94284197	2.405057402	5.307902585	-1.750010585	-1.76204603	-1.79584597	0.269930076	0.36597702	0.352943608	0.552200999	-0.032817407	stable
1.753842388	9.712161336	6.629958816	9.112755932	3.752803691	-1.219478463	-1.075866183	-1.457459044	0.087565016	0.543917944	0.445879017	0.212161445	0.013307114	unstable
2.472995781	7.633721121	8.081722481	4.25154787	4.105795077	-1.201704005	-0.959111892	-1.94497918	0.761797716	0.888526501	0.342406914	0.087331582	0.022594732	unstable
2.655074679	8.503642511	3.268809463	9.373898278	3.833339241	-0.828951207	-1.265756139	-1.738631896	0.126858081	0.719287867	0.776358962	0.115635526	0.003179637	unstable
3.85450131	1.014596314	7.392574936	7.352713946	4.215291674	-1.214011219	-1.51789985	-1.483380605	0.426140248	0.362850321	0.090121898	0.411088981	-0.045547746	stable
7.68101792	7.046494334	3.714294276	7.828985005	4.487422083	-1.692968402	-0.936979531	-1.85747415	0.812425861	0.08429356	0.42889474	0.098157376	0.011668696	unstable
4.972391279	8.141667092	6.707423671	6.293751274	4.151812337	-1.14177145	-1.144124745	-1.865916142	0.341910125	0.107047498	0.136819715	0.943902505	0.024807788	unstable
7.265104773	6.301386	2.060450403	6.069988893	2.808171807	-0.915203174	-0.692242897	-1.200725735	0.425004043	0.224897095	0.739767885	0.88244938	0.033221306	unstable
1.654432561	3.020717603	9.241286767	5.855165128	4.242090891	-1.762127837	-0.905160593	-1.57480246	0.100741031	0.184704157	0.625249686	0.074224103	-0.023624626	stable
3.756473169	6.365311187	3.365032653	6.663273034	3.475596492	-0.627326114	-1.015438343	-1.832832035	0.074975529	0.827374034	0.771958341	0.186186655	0.025052527	unstable
9.280915495	1.404846531	5.136181186	4.433300375	2.957216016	-0.632601257	-1.163162963	-1.161451796	0.867474048	0.379192256	0.282569331	0.484148658	0.0134136	unstable
2.642906694	7.722880466	4.629260999	5.635260094	4.413318885	-0.819714242	-1.633556102	-1.960048541	0.528763829	0.641596516	0.7468246	0.465068871	0.048180729	unstable
3.82516942	9.704550017	3.830624717	4.669762564	4.015404429	-1.844326773	-0.670859555	-1.500218101	0.938048712	0.490919584	0.75643307	0.689374807	0.059394697	unstable
5.588898319	8.293939668	5.197786428	7.477332043	4.168882862	-1.769582971	-0.77606181	-1.62323808	0.56620742	0.310349659	0.502910141	0.136537253	0.021037358	unstable
9.182311802	3.155191155	1.239184852	1.130263889	5.091634207	-1.29686581	-1.901036185	-1.893732212	0.590578615	0.85268494	0.535106136	0.86578584	-0.017217727	stable
9.018292823	1.884617843	2.358270964	3.466338545	3.388106475	-1.270929836	-1.206803766	-0.910372873	0.479821369	0.228503121	0.071539766	0.055129235	-0.02539284	stable
7.434939685	5.426010155	7.725567971	2.504802926	5.017738825	-1.890752454	-1.297400896	-1.829585475	0.070073942	0.90683746	0.245705647	0.744040251	0.015906222	unstable
9.52329187	4.460394588	6.73439013	7.482771969	3.8065041	-0.710383017	-1.699068564	-1.397052519	0.36841436	0.372399698	0.093186959	0.898846669	0.036576356	unstable
2.582800235	2.030973021	8.814980933	6.566715996	3.175704933	-1.92692014	-0.634857788	-0.613927005	0.07548511	0.603069621	0.073611195	0.655793598	-0.022012128	stable
5.292276868	7.291424106	3.242018312	3.223209182	2.382287206	-0.844543136	-0.539288977	-0.998455094	0.106125898	0.816087048	0.880737041	0.715836159	0.042186649	unstable
5.029505901	8.432639177	5.6993619	1.898571803	4.922687272	-1.077900336	-1.871816265	-1.972970672	0.55982858	0.282213732	0.457000234	0.34933713	0.00335577	unstable
1.946324833	5.058153262	5.43078319	1.709716436	4.134053016	-0.662717799	-1.875325831	-1.596009385	0.19537703	0.472051134	0.780102378	0.423742736	0.004670292	unstable
5.658805251	3.280877409	0.788160403	8.789041683	3.075441983	-1.406802143	-0.509197799	-1.159442041	0.530761825	0.204855077	0.586198811	0.187338066	-0.026259613	stable
6.516128199	5.47112601	1.757015429	6.545961878	3.865128278	-1.064239655	-1.353019798	-1.447868824	0.684675443	0.267935524	0.485761037	0.696887116	0.036080204	unstable
8.939775234	3.912602864	8.708270786	1.341945553	4.385867703	-1.096681917	-1.941890341	-1.347295445	0.860904182	0.532562781	0.566297156	0.443440629	0.031843381	unstable
7.507545113	9.053311406	4.631923497	8.113689281	3.55357103	-0.622289689	-1.07866004	-1.852621301	0.913420843	0.733559492	0.602147704	0.957615514	0.094270774	unstable
9.866907205	4.039547332	4.182891852	3.803183374	4.210124918	-1.119142846	-1.79065932	-1.300322752	0.249461328	0.169407681	0.234539763	0.489138866	-0.044279598	stable
4.454121136	9.850579685	3.633669879	6.826866811	2.783338237	-0.566957215	-1.037554064	-1.178826959	0.672378863	0.757251069	0.681393619	0.127205036	0.02972988	unstable
5.277491147	3.714054741	8.020038383	4.77823801	2.885648348	-0.698337232	-1.490617153	-0.696693963	0.966709818	0.889052764	0.407158493	0.073873232	0.052791712	unstable
9.557971065	8.487566413	2.432568208	5.088019112	2.761585865	-0.811854472	-1.302206791	-0.647524602	0.944899664	0.905103392	0.215607728	0.38918268	0.061455031	unstable
8.43552093	4.216560022	9.600903413	1.939440016	4.688512164	-1.288012188	-1.414395406	-1.98610457	0.932679704	0.484585169	0.376585388	0.308093623	0.033026172	unstable
9.344127927	8.679471942	7.574645701	9.766335744	3.98717979	-0.670931209	-1.493108831	-1.82313975	0.758108551	0.882416653	0.450206616	0.289315631	0.072659295	unstable
4.008570151	6.43448257	3.377345887	0.685653971	4.113705092	-1.66192842	-0.678411037	-1.773365635	0.554385102	0.66495919	0.674040076	0.857668511	0.006640408	unstable
0.973485458	5.574180956	8.75208849	5.874345705	2.517950216	-0.510734367	-0.67539418	-1.33182167	0.25457066	0.906030792	0.401792163	0.593664213	0.039114776	unstable
0.851940883	0.995871675	1.951826799	5.01892168	3.965958032	-1.825975223	-0.562379978	-1.577602832	0.070431465	0.391633298	0.319625179	0.152895902	-0.044092246	stable
5.346789831	7.06442805	8.610820096	6.19718147	3.877249479	-1.912853191	-0.899617857	-1.064778431	0.47139387	0.367408506	0.921857687	0.085611252	0.045915669	unstable
7.478989016	8.101737307	1.359744045	9.435923396	3.774630791	-0.734643479	-1.241187133	-1.79880018	0.10544694	0.146828175	0.074564294	0.150840175	-0.046911213	stable
4.497723283	0.984378264	4.095850979	5.59542017	4.16174095	-1.661786575	-0.980361266	-1.519593108	0.406614369	0.946162694	0.352232005	0.843938386	0.011664442	unstable
8.719151048	7.340878011	5.352600779	0.685152508	1.97740271	-0.797098436	-0.609095206	-0.571209067	0.582855498	0.73755103	0.714754788	0.183600974	0.048084457	unstable
1.453148342	6.273322774	5.379078297	8.82566923	2.61366196	-0.587962408	-1.045627876	-0.980071676	0.239725781	0.12657918	0.584334585	0.416648474	-0.009523078	stable
9.503153122	0.749230399	2.836016984	4.528596153	3.388691768	-1.077145599	-1.240546272	-1.070999897	0.50663749	0.225683721	0.07100786	0.947891126	-0.008745833	stable
1.178222083	0.741574638	1.172839935	9.042160446	3.170635703	-0.85187083	-1.041713503	-1.27705137	0.190124365	0.288451764	0.208313162	0.159532343	-0.041079978	stable
8.770233711	4.15431514	1.252667757	7.252445731	3.767644961	-1.437071998	-0.548951089	-1.781621874	0.165098318	0.833579119	0.738757567	0.153895121	-0.043124063	stable
9.682909677	9.891262697	2.319342141	2.639456264	4.605732185	-1.038114955	-1.601267704	-1.966349526	0.831904364	0.243579821	0.377335301	0.423237266	0.005897115	unstable
5.41198594	1.880559323	4.109681354	1.460807921	4.596207089	-1.372505094	-1.713177933	-1.510524062	0.431257626	0.752409031	0.806207	0.107193296	0.002140901	unstable
8.325176493	2.336988463	8.290801607	6.151717596	4.029263398	-1.579858411	-0.806677144	-1.642727843	0.079514199	0.901123228	0.296790314	0.923922214	0.021316612	unstable
1.562100135	1.276699567	2.17702005	2.271726715	3.162774231	-0.781790987	-0.704915012	-1.676068232	0.75191247	0.440338274	0.532366362	0.590806465	-0.019966758	stable
2.681991452	6.371870779	1.394022106	5.680321207	4.033620892	-1.907216154	-1.088463753	-1.037940985	0.582705471	0.914112543	0.753012071	0.190104376	0.007197438	unstable
7.906502948	1.190317103	3.856404239	2.968911652	5.08466749	-1.469932186	-1.791212437	-1.823522867	0.627070119	0.667288928	0.127590208	0.23345418	-0.018774973	stable
0.675248113	9.504197639	3.416111012	3.706282514	3.619465064	-0.842804152	-0.802796311	-1.973864601	0.066768525	0.107895671	0.827135659	0.77076886	-0.01525768	stable
5.420267541	5.04979475	4.316003216	9.424901543	4.637122673	-1.799210739	-1.367849166	-1.470062768	0.374159734	0.320785443	0.461243802	0.649473491	0.027239636	unstable
3.370328603	4.847224788	4.427143889	0.519387448	4.27867474	-0.547082657	-1.832223733	-1.899368351	0.841522503	0.476445398	0.116375224	0.291679416	-0.018108391	stable
1.126172577	4.963606578	1.982155541	5.974346205	3.88383493	-1.245170348	-1.884092932	-0.75457165	0.858989601	0.209113553	0.199843055	0.513511569	-0.020309166	stable
6.846600187	8.286576668	5.250196372	7.026324356	4.417403701	-1.366272141	-1.988674283	-1.062457277	0.074198785	0.341118021	0.198219188	0.522827527	0.003419844	unstable
5.191110248	3.417617453	1.991021063	7.295291568	2.705687212	-1.25415601	-0.728978408	-0.722552793	0.781521728	0.402115481	0.753532608	0.132239874	0.005416914	unstable
8.037189069	7.888126608	0.511558975	9.604736937	3.566711741	-0.503118537	-1.72124312	-1.342350083	0.091414895	0.493520022	0.779194664	0.534481106	-0.017216257	stable
3.692469265	4.430686204	0.8046223	4.059696162	3.838784969	-1.270139224	-1.708362529	-0.860283216	0.161317355	0.709432122	0.0980962	0.7467429	0.007030425	unstable
2.276479198	6.591594902	3.59736046	1.719222846	3.44894828	-1.6654391	-0.620861079	-1.162648101	0.846069328	0.195124779	0.637618793	0.641893669	-0.010480683	stable
9.837274433	5.437957624	8.131401156	7.546231277	3.689859052	-1.009091783	-0.698340994	-1.982426275	0.382642984	0.626040472	0.053381296	0.599623013	0.033303935	unstable
8.123356213	0.560300918	6.34472953	4.135802652	2.845781921	-0.524600898	-0.60241058	-1.718770444	0.24037618	0.183609346	0.453001637	0.262411301	-0.033059329	stable
1.06218512	5.589472493	1.333243122	7.29128124	1.891949642	-0.558665776	-0.726052235	-0.607231631	0.573942122	0.087232712	0.086098544	0.16408928	-0.034236303	stable
5.603483404	5.862928377	2.785800874	7.4595699	4.380092699	-1.965635152	-1.848628806	-0.565828741	0.969039399	0.508051258	0.137766531	0.592238719	0.059555379	unstable
5.111494248	1.862052137	0.575257493	5.828495242	3.789651482	-0.704971587	-1.306278211	-1.778401684	0.713112748	0.392887359	0.445215627	0.407079496	-0.020951205	stable
1.914296815	7.40236191	8.863119938	3.352134901	3.441933982	-1.668444956	-0.758341119	-1.015147906	0.658835454	0.376915024	0.801928419	0.19546794	0.009408589	unstable
8.908887279	8.693526287	5.939234455	9.053183509	4.150784807	-1.453683255	-0.968609856	-1.728491695	0.419951919	0.121888789	0.73079824	0.412111141	0.038011938	unstable
5.020317779	7.207549637	9.849619974	4.126465363	3.358023598	-0.68870816	-1.464017597	-1.205297842	0.425753022	0.785031227	0.349489868	0.153660327	0.031774698	unstable
9.016598105	5.986704192	8.440185243	6.34546518	4.377291069	-1.487217603	-1.767774948	-1.122298518	0.821422877	0.711718437	0.889240076	0.509112095	0.088456032	unstable
7.875053754	7.078868536	1.97903394	7.284953351	4.780209319	-1.293949962	-1.84419093	-1.642068428	0.958949064	0.750680172	0.809616953	0.440623459	0.061438939	unstable
9.829347425	8.813158093	2.525698627	6.472687852	3.116980386	-0.614348317	-0.833295825	-1.669336245	0.662841014	0.238324593	0.909168515	0.724784104	0.0340332	unstable
5.268128867	3.324329692	0.846224134	5.80924812	4.044905799	-1.298781087	-0.870312658	-1.875812054	0.960573186	0.14459743	0.134160999	0.660760071	0.031893266	unstable
2.608470884	7.105139333	9.345595648	7.658918189	4.601205298	-1.819704174	-1.285243322	-1.496257802	0.48309232	0.283613688	0.065899524	0.741307474	0.008606112	unstable
5.993950884	7.370239854	0.506481617	0.649900862	5.460601199	-1.862459418	-1.838751519	-1.759390262	0.088861825	0.910878929	0.673066464	0.825260313	-0.015140927	stable
2.676108368	8.165966348	8.497072479	3.369924705	3.510062445	-1.185199513	-1.592346337	-0.732516595	0.659332678	0.810472484	0.566642863	0.061208795	0.030922463	unstable
1.366353509	6.501610111	7.14980405	9.915421835	4.558065585	-1.484418988	-1.962004157	-1.11164244	0.32679502	0.467213484	0.6559225	0.4427602	0.026064008	unstable
8.642278672	0.803808802	3.386221915	2.473772528	2.906692472	-1.475152485	-0.501862587	-0.9296774	0.220754139	0.209763985	0.443260965	0.180341902	-0.048992176	stable
8.725319436	0.653532569	5.139866372	5.846334761	3.826566875	-0.929995228	-1.604530756	-1.292040891	0.665435368	0.995991498	0.317975731	0.959568207	0.014905951	unstable
1.258163397	0.550799221	7.599561	7.466209917	4.349764693	-0.795025898	-1.7453261	-1.809412696	0.869923033	0.283106414	0.986957815	0.895217015	0.026628103	unstable
4.455961124	5.452434288	8.186357975	1.124452134	4.382110135	-1.698219119	-1.868284621	-0.815606395	0.842378837	0.903998486	0.792589117	0.373460883	0.062268472	unstable
2.492975043	8.527956534	4.416662133	8.893588517	3.130692317	-1.2961303	-1.204978069	-0.629583948	0.880180077	0.766262569	0.33659964	0.180041567	0.011442774	unstable
4.058659578	9.811283786	9.659962409	0.892843659	4.61990911	-1.68998492	-1.005930577	-1.923993613	0.312566107	0.264395189	0.234140917	0.214609102	-0.040208181	stable
7.471553975	4.434121513	7.615041409	3.622143903	3.528154207	-1.742929392	-1.148677399	-0.636547416	0.245657355	0.776890267	0.085201973	0.315451964	-0.007050831	stable
4.33173378	2.1151125	9.121747722	8.634503678	3.968703549	-1.391681899	-0.90320722	-1.67381443	0.323348659	0.360316878	0.633904148	0.185780804	-0.002754583	stable
5.773613964	5.823005682	4.688208255	4.949045693	2.724935789	-1.14495833	-1.076548969	-0.50342849	0.286934383	0.992031707	0.831039586	0.540314448	0.083412528	unstable
4.772943876	4.525521916	4.846586726	8.619461222	4.876596924	-1.985680603	-1.363836855	-1.527079466	0.76291679	0.631626639	0.835817584	0.076303024	0.062041921	unstable
2.706651086	0.849173783	9.074920601	1.638538373	2.781280818	-1.28368628	-0.687107405	-0.810487133	0.80978931	0.931334504	0.229290292	0.883137892	-0.052594521	stable
9.604139508	7.595687876	2.051845751	3.351073644	3.843774543	-1.67156621	-1.479875466	-0.692332867	0.118556725	0.668257029	0.347426369	0.169465715	-0.019481707	stable
2.765515263	6.855546464	3.655984477	4.314661286	3.712177724	-1.503326907	-1.208566058	-1.000284759	0.469963508	0.138413799	0.434462677	0.104296737	-0.042223899	stable
7.248713197	0.825979384	2.442894707	2.608720213	3.30168426	-0.986239816	-1.439151664	-0.87629278	0.210555828	0.441005518	0.838539024	0.081088029	-0.017528153	stable
7.611708393	7.494126932	6.260011693	9.78229105	3.359826779	-1.127167732	-0.663432274	-1.569226773	0.768169438	0.546239189	0.077963603	0.97409289	0.070690097	unstable
3.223277995	1.685209439	1.842562574	9.909439324	4.715576287	-1.749369747	-1.708597585	-1.257608955	0.229794464	0.495752325	0.929756638	0.616055796	-0.041107136	stable
4.99399743	4.500917383	5.710400572	7.955167659	4.002107646	-0.889615036	-1.797638968	-1.314853643	0.484347483	0.475541923	0.107441808	0.864119302	0.041717026	unstable
0.668979184	0.57461255	7.946720386	8.768701184	3.455170524	-0.717562593	-1.382395838	-1.355212093	0.406037573	0.475884803	0.081603453	0.542979828	-0.028732357	stable
2.947155853	8.441882716	1.308031927	1.210190721	4.780539828	-1.608922004	-1.303604642	-1.868013182	0.270671487	0.288335895	0.56363734	0.212008118	-0.062778049	stable
5.134771363	1.326374322	8.462750776	6.686876426	4.476760487	-1.509778051	-1.541010789	-1.425971646	0.362378875	0.552879899	0.399314602	0.22411726	-0.025849185	stable
7.319698309	4.826482682	5.375020429	7.364868884	3.807468563	-1.791908824	-1.19288322	-0.822676519	0.327457296	0.770054801	0.86054317	0.874762297	0.086729747	unstable
6.319175821	6.902458448	5.769114541	6.783809505	3.996610485	-1.62627109	-1.20172268	-1.168616716	0.567981144	0.888069358	0.488117353	0.499969522	0.077199196	unstable
1.721785482	6.638848292	2.967238838	6.314229193	4.273286456	-1.729989055	-0.802431548	-1.740865853	0.55693267	0.532496271	0.611657553	0.412628873	0.004540711	unstable
7.901716143	9.553416839	3.044163645	0.531582727	4.214737871	-1.868399914	-0.777943941	-1.568394017	0.293309104	0.381343971	0.701716191	0.651651995	-0.030028142	stable
8.263071122	0.716429751	6.895867576	6.898011648	3.546624879	-1.951173548	-1.013978611	-0.58147272	0.639119215	0.864199131	0.558016681	0.497794425	0.017568828	unstable
1.820560132	9.153787972	3.109712124	4.411563833	3.373910992	-1.338266766	-0.877443294	-1.158200932	0.693991668	0.75125048	0.175387222	0.581325344	-0.004516013	stable
9.987344462	3.466742089	4.074889423	4.48830037	3.32056721	-1.019072007	-0.62994041	-1.671554793	0.105930653	0.655473911	0.879440162	0.432273112	0.028962728	unstable
6.567172353	4.30661555	7.242610665	2.041075485	4.396065083	-1.0547021	-1.383244349	-1.958118634	0.146020819	0.117609476	0.184617431	0.760915585	-0.028033098	stable
2.925381259	8.448181827	3.577688781	1.644597634	3.509425437	-1.005226063	-0.524062054	-1.98013732	0.645631077	0.749777699	0.940760325	0.627204153	0.013420306	unstable
3.099663465	8.453661564	1.633005633	5.901429088	2.788321623	-1.61818599	-0.520553935	-0.649581697	0.561420423	0.712363671	0.120643665	0.111952917	-0.00923977	stable
6.189308637	4.856175665	5.805815963	8.704284348	4.331077456	-1.923902608	-1.401646248	-1.0055286	0.63587786	0.453272724	0.771382963	0.752836899	0.076084173	unstable
0.695557943	7.515027432	6.70838412	3.225476294	3.191920973	-1.251596382	-1.051362467	-0.888962125	0.980922502	0.082335518	0.151898025	0.781630065	-0.045037959	stable
4.753839316	9.691973423	2.780570644	7.585945519	4.017421067	-0.577369116	-1.820896331	-1.61915562	0.518004739	0.739809696	0.122016363	0.669469196	0.044960594	unstable
8.040208524	8.59297322	7.795315882	4.295038084	3.497000505	-1.494443754	-0.98769809	-1.014858661	0.87166344	0.62523775	0.500094613	0.366753647	0.067761821	unstable
7.480183438	1.43727867	8.561114366	3.774001373	3.677077291	-1.060413006	-0.642696498	-1.973967787	0.808893163	0.97920615	0.406113415	0.14056396	0.001274195	unstable
7.403358813	4.052778837	3.178235205	2.512631063	4.256301577	-1.852680685	-0.732436802	-1.67118409	0.222157151	0.269352218	0.532291942	0.366420593	-0.03835265	stable
1.350436399	4.847072026	8.764861316	5.512522281	4.601037216	-1.593976902	-1.423486184	-1.58357413	0.633646957	0.878281985	0.637784621	0.262548801	0.018766363	unstable
0.678285922	9.346392473	6.181783154	2.51069469	3.339107131	-1.208540253	-1.296226412	-0.834340467	0.795540986	0.785380043	0.504192449	0.721275366	-0.008305761	stable
3.656777709	0.738951215	9.92921806	1.279422101	3.551081268	-1.743216905	-0.556594128	-1.251270236	0.984129044	0.920280678	0.13276812	0.954064651	-0.020886074	stable
1.969954935	5.48063419	6.373077786	4.075798429	3.96288067	-1.423292146	-0.97460695	-1.564981574	0.31327409	0.444783581	0.443781015	0.642347977	0.0174984	unstable
5.09155376	0.751730824	9.300556989	2.585712854	3.947570897	-1.374885701	-0.603694847	-1.968990349	0.900466125	0.909621834	0.087715967	0.822338815	-0.02043178	stable
0.717478834	6.563880241	8.139443478	8.007774688	3.552242022	-0.646690235	-1.66182006	-1.243731728	0.439423122	0.33104886	0.120447257	0.245414391	-0.040331901	stable
4.845363798	5.327861319	6.84294612	5.767200526	3.224061762	-1.184691457	-1.19104807	-0.848322234	0.718387026	0.572857641	0.503626739	0.462797822	0.064321151	unstable
5.011715436	1.714674139	0.657487437	9.385188731	3.689416101	-0.829250263	-1.976900101	-0.883265738	0.606217153	0.235040099	0.963501542	0.29076455	-0.040886088	stable
8.18673507	2.348924188	4.137982862	0.759759551	5.00600568	-1.709653064	-1.719406358	-1.576946259	0.59160634	0.301876561	0.389971514	0.11961012	-0.026111602	stable
2.117233277	3.462472581	9.778357376	4.883505735	4.805485977	-0.930147782	-1.977656136	-1.897682059	0.655562648	0.831833424	0.706186461	0.640952142	0.017895463	unstable
9.91824763	1.196125532	6.635556626	7.062634436	4.84303655	-1.209245212	-1.760774487	-1.873016851	0.428996471	0.390296549	0.236027591	0.119259736	-0.03109925	stable
1.773021822	1.898082177	4.586753475	1.117739472	4.505698696	-1.556891013	-0.950918618	-1.997889065	0.561344371	0.160402867	0.912391961	0.484852517	-0.015254524	stable
6.741698407	1.003945584	4.915104291	9.918471051	2.688128022	-1.090293955	-0.835491376	-0.762342691	0.58801631	0.50669608	0.102260906	0.849168507	0.015829253	unstable
1.18519325	5.077443543	1.255235856	7.122996718	4.714909633	-1.808396618	-1.614971164	-1.291541851	0.461861519	0.620192091	0.056897149	0.2652612	-0.032613827	stable
8.156325685	1.314736058	4.748021553	7.169041659	3.721696523	-1.436534948	-0.692975368	-1.592186208	0.730995603	0.98928886	0.977475822	0.613631447	0.046637159	unstable
2.423342891	5.27939	4.876992929	2.621015578	3.701443514	-0.787756585	-0.9218403	-1.991846629	0.702971924	0.850101359	0.664613423	0.273731468	0.049124306	unstable
3.420321447	7.488976169	8.731590186	5.072308048	3.8446964	-1.050666539	-1.368790166	-1.425239695	0.288587578	0.897169377	0.559579681	0.295897531	0.047987826	unstable
9.077132268	1.536374957	4.226379829	4.050098431	4.435198495	-1.342300309	-1.321399101	-1.771499085	0.223354149	0.563971488	0.594027311	0.61370526	-0.016263591	stable
4.396204594	0.554751833	2.684806903	8.149620333	4.289669541	-1.555669301	-1.613337127	-1.120663113	0.872266108	0.261540048	0.890490172	0.693169825	0.022296359	unstable
6.135348328	4.165436085	1.229840333	8.198098135	5.128463182	-1.388901812	-1.754420852	-1.985140518	0.500266389	0.296799305	0.375333956	0.755434281	0.017570034	unstable
6.215668107	6.314899348	1.033294509	9.191108427	2.768001793	-0.804131463	-0.576299243	-1.387571087	0.317001668	0.953945871	0.653170672	0.574981528	0.029481111	unstable
3.608324491	4.727906146	1.144447925	5.108434763	3.639438385	-1.661369461	-0.780851582	-1.197217342	0.647897809	0.563657789	0.33983929	0.580810835	0.024982282	unstable
2.612069825	7.893407083	5.919793806	1.075947	4.516183836	-1.672904527	-1.385493359	-1.457785951	0.950089143	0.599469402	0.22068981	0.605202511	-0.025634722	stable
5.482199273	4.890674264	8.73539597	7.402386104	2.938991293	-0.711521333	-0.55765394	-1.66981602	0.216940464	0.285608934	0.959997045	0.212945938	0.035942738	unstable
9.198426379	4.420653847	1.241992838	3.160067501	3.266223646	-1.457144387	-1.284235336	-0.524843923	0.771398731	0.790209395	0.245220248	0.724014218	0.018430206	unstable
5.612186052	7.338261222	5.99804012	7.337956436	3.564719451	-1.069110217	-0.575479629	-1.920129605	0.076151234	0.451455819	0.693680094	0.261892155	0.026485804	unstable
1.141452638	9.742671287	3.184702496	6.641545609	3.600718656	-1.017284241	-0.82458157	-1.758852845	0.318318409	0.459899037	0.4816084	0.547074796	-0.006141087	stable
2.033914997	9.446574788	5.74825179	4.977733612	3.798402125	-1.473627106	-1.040870996	-1.283904023	0.522480269	0.648201441	0.165666782	0.614658275	0.007768385	unstable
9.029967575	0.613754433	4.253183873	8.555710397	3.640119668	-1.029263866	-1.143962082	-1.46689372	0.927479916	0.226864079	0.272421712	0.807234193	0.04583453	unstable
5.128223803	7.36463451	6.026414286	3.290776071	4.061863327	-1.143849263	-1.012305705	-1.905708359	0.344797417	0.451726546	0.141694421	0.183112228	-0.015577536	stable
8.470625295	5.586608459	2.061164898	8.199798881	4.849856841	-1.408456111	-1.948345324	-1.493055406	0.986805792	0.693242782	0.649936371	0.065456543	0.036628562	unstable
9.398630468	3.739336656	3.668571452	4.094606806	3.103415308	-0.653784146	-1.78117998	-0.668451181	0.735296272	0.928269481	0.529517822	0.351575552	0.03282558	unstable
2.12464854	4.614849497	1.105260481	7.576622335	2.828239448	-0.598375883	-1.318485475	-0.91137809	0.187105375	0.890429922	0.687609426	0.638819834	0.004393825	unstable
7.908111157	2.905527782	7.655940789	1.518722002	4.328696259	-0.774650919	-1.916434376	-1.637610964	0.568661105	0.938306634	0.912484793	0.903363844	0.030169664	unstable
8.085235834	7.94892144	2.545556117	5.351438114	3.68606275	-1.227504276	-0.852778297	-1.605780177	0.314568562	0.751194745	0.254885709	0.392762664	0.027495602	unstable
8.42472951	2.648179035	8.826821878	3.579773036	3.844113635	-1.100843623	-1.271897601	-1.471372411	0.128512606	0.136152543	0.285905719	0.208009014	-0.036366072	stable
9.367396696	3.417103883	3.09230821	6.713958884	3.260364266	-0.760942126	-1.544629649	-0.954792491	0.478941516	0.651177603	0.216452822	0.173552505	-0.014232685	stable
3.512473874	6.029589031	2.654429998	7.42478402	3.431516982	-0.631394207	-1.287151964	-1.512970811	0.847692524	0.330658082	0.080241799	0.805831512	0.034233585	unstable
6.990906333	7.768753882	0.980862665	2.226422221	4.006189485	-0.893810445	-1.797853842	-1.314525197	0.800175428	0.860723997	0.207099813	0.750978683	0.036857731	unstable
6.472436405	5.007098058	8.678113242	1.08825615	4.079561494	-1.540707279	-1.538405086	-1.000449129	0.857323018	0.077314782	0.739855979	0.502520339	0.02685929	unstable
2.965428465	6.325994829	8.235095611	3.026552233	3.16334907	-0.550274741	-1.76808791	-0.844986419	0.720228365	0.233150576	0.677463508	0.961354211	0.02674734	unstable
6.009799259	7.444666198	7.280275325	8.736640683	3.408979042	-1.694769171	-1.098813829	-0.615396042	0.493327777	0.961143389	0.235811826	0.399946743	0.060624956	unstable
7.490364944	5.788737309	6.535743246	7.969038013	3.325745237	-1.511600416	-0.581677777	-1.232467044	0.159925752	0.472481415	0.351980547	0.750381082	0.042536891	unstable
9.665463898	5.73235382	5.263995928	8.78357953	3.233839027	-1.49199595	-0.807110269	-0.934732809	0.364115236	0.092579513	0.219674785	0.971741212	0.03880203	unstable
8.673937933	0.630904425	4.776206292	3.482317749	3.356839982	-1.118088196	-1.049153588	-1.189598198	0.687107065	0.340434076	0.809905871	0.918972871	0.030104155	unstable
9.255687815	2.395707445	1.535025401	9.789619063	3.015976407	-0.600811301	-1.294950425	-1.12021468	0.708081787	0.535860764	0.243537524	0.093919512	-0.020512967	stable
9.238039183	4.606406549	5.279726015	2.064646742	4.647940459	-1.692413014	-1.504743226	-1.45078422	0.811049016	0.41405299	0.253504748	0.329614931	0.013593152	unstable
6.497009376	6.354398279	2.764929942	6.166559049	3.221159727	-1.376953394	-0.89792908	-0.946277254	0.530661811	0.764609119	0.762664993	0.435867531	0.057938872	unstable
0.959253184	2.172475628	5.956848864	9.126390749	3.674317924	-0.559991716	-1.702953566	-1.411372641	0.429634936	0.969880128	0.506574122	0.556951575	-0.012995995	stable
4.61856215	9.163322237	6.597307081	0.896273651	3.474557372	-1.014319683	-1.296424056	-1.163813634	0.681177836	0.300451475	0.999126849	0.375829996	0.036214872	unstable
8.468890519	1.047124626	4.310339061	8.134034949	3.169646361	-0.986797745	-0.63999675	-1.542851865	0.916690627	0.127947097	0.056346159	0.611709634	0.035608561	unstable
5.483378369	2.060678891	1.464777052	8.151989611	3.469917187	-1.02763892	-0.907117512	-1.535160754	0.751792576	0.663986646	0.752265664	0.368840303	-0.011440246	stable
4.11710582	0.703179863	3.822165289	7.793876771	4.16307209	-1.685786196	-1.740281987	-0.737003907	0.534746751	0.787736602	0.863143133	0.348871611	-0.009956795	stable
1.580950358	6.200149434	0.723735082	3.322340951	2.03736304	-0.695790096	-0.742262395	-0.599310549	0.945242206	0.407064588	0.512918822	0.126772768	-0.049434039	stable
4.90122735	8.458983934	6.627874178	1.844725981	4.437100208	-1.87107273	-0.823127593	-1.742899885	0.493789896	0.139436252	0.478466575	0.820010972	-0.008097037	stable
5.668302815	7.663749396	4.564684997	5.918180496	3.775566696	-1.398536037	-0.89888238	-1.47814828	0.755512125	0.39202287	0.816940919	0.731920149	0.082116108	unstable
1.935822101	1.853826562	0.824150949	6.640167983	3.326405322	-0.891792254	-1.632641262	-0.801971807	0.064150787	0.966215448	0.520357968	0.102859935	-0.035227324	stable
5.784840626	2.785080468	0.852553182	3.955844771	3.550216475	-0.674941275	-1.976322899	-0.898952301	0.191722097	0.308322664	0.274445218	0.543178319	-0.045112146	stable
6.208934359	7.702482499	4.362957654	1.352779626	3.934831743	-1.465610644	-1.692196345	-0.777024753	0.644536506	0.458462369	0.782931256	0.661188107	0.032141119	unstable
7.988333303	3.896079379	3.539221013	1.966390556	3.835847449	-1.464488488	-0.6492417	-1.722117261	0.526591589	0.145743785	0.827964834	0.723027793	-0.007723237	stable
0.543851815	2.091633434	4.366619051	3.669275046	4.111202412	-1.507572867	-0.784667078	-1.818962467	0.280255303	0.844982637	0.220802627	0.575317876	-0.021833038	stable
4.675515693	5.088968403	4.332148454	1.035390655	3.08497472	-0.87130654	-0.626600111	-1.587068069	0.15622381	0.436453359	0.739111755	0.960328266	-0.008774903	stable
7.667288438	1.895734239	2.212314875	3.499754827	2.149558267	-0.681694636	-0.87935003	-0.588513601	0.673909004	0.986108404	0.130377544	0.946061774	0.005254104	unstable
9.498759773	3.554703775	9.250553188	2.401916034	3.894121223	-1.152784057	-1.863343197	-0.877993969	0.083158466	0.48682466	0.887797308	0.543436225	0.007528643	unstable
4.831801003	9.066983988	5.774611693	0.818081636	4.391847567	-1.092231604	-1.935673004	-1.363942959	0.632786839	0.71108564	0.310278297	0.721478623	0.002990975	unstable
9.679737687	3.442099202	4.855035856	6.934462697	3.753325365	-1.304064208	-0.743552407	-1.70570875	0.672240527	0.305702657	0.243749368	0.528780593	0.027612799	unstable
9.084917396	6.698881426	1.915372784	0.968784689	3.671740363	-1.386765719	-0.700193065	-1.584781579	0.829044224	0.356103482	0.407589915	0.899044317	-0.012039217	stable
4.333093741	1.23818204	3.602884779	5.897347919	3.592132739	-0.795486947	-1.105248736	-1.691397056	0.065574302	0.588888786	0.145650203	0.361116869	-0.044843062	stable
6.362299478	1.30483947	0.645780401	1.477256159	4.479456236	-1.735872897	-1.294314507	-1.449268832	0.346442302	0.884935641	0.07160679	0.446681491	-0.06045169	stable
5.480170006	2.614500216	8.600705257	7.609926827	4.81106456	-1.55456237	-1.724645105	-1.531857085	0.164703549	0.393206995	0.483086975	0.239068673	-0.010766725	stable
2.338503671	7.138619432	1.042965609	6.942025094	4.494457251	-1.481829336	-1.24896382	-1.763664095	0.28802842	0.128496245	0.188206183	0.273525484	-0.03466618	stable
7.460297748	9.748173841	8.20707275	6.446307455	4.011212372	-1.858620214	-1.216576237	-0.936015921	0.858448436	0.938017314	0.271399539	0.804834157	0.086207461	unstable
8.576458408	5.768433991	3.531168505	4.039054672	3.883056364	-1.038636063	-1.973231174	-0.871189127	0.169047296	0.28724111	0.414744353	0.689057345	-0.003760798	stable
7.519134765	4.545484402	8.254187268	2.606731181	4.23959148	-1.867354087	-0.823577061	-1.548660332	0.413292698	0.835708811	0.54472616	0.683914167	0.041852707	unstable
4.978102684	5.966302886	9.70093715	9.305196784	4.001895598	-1.583670373	-0.843622579	-1.574602646	0.356659686	0.895505192	0.427007923	0.358896395	0.047912748	unstable
5.325026033	9.405275655	4.008909271	5.266958207	4.170378138	-1.776185521	-1.473362955	-0.920829662	0.905240755	0.997170285	0.694611077	0.904072461	0.093751029	unstable
6.077111626	1.511925344	5.037935123	5.760015308	2.631612245	-1.178345939	-0.520433529	-0.932832777	0.465208155	0.098826617	0.549837189	0.676692569	0.033456196	unstable
2.104834771	4.053699056	7.798864599	1.60860873	4.832722694	-0.90311332	-1.945447537	-1.984161837	0.656428639	0.115668692	0.255069569	0.633806781	-0.043947428	stable
8.356017183	4.280858024	6.725140819	7.789184562	4.58409135	-1.651528966	-1.124386215	-1.808176169	0.948492362	0.942809139	0.234679292	0.678446645	0.076793253	unstable
5.769604855	9.081754306	9.451319138	3.011990463	3.712698417	-1.728606214	-1.024498642	-0.959593562	0.505760906	0.108219185	0.469241263	0.488964649	0.004232977	unstable
7.71801343	6.319983388	6.472547301	3.36372199	2.327703058	-1.215799477	-0.501590677	-0.610312904	0.816205861	0.13318001	0.714460951	0.215670576	0.044698244	unstable
3.949349336	0.628722359	4.485905506	1.61404943	3.468934553	-0.855231422	-1.132483869	-1.481219262	0.200208795	0.96320365	0.844578304	0.393470689	-0.023903392	stable
7.378066117	9.911229531	5.192138295	2.893795203	4.619434558	-1.849735785	-1.420426119	-1.349272655	0.79402004	0.086289149	0.490291449	0.566890079	0.026142299	unstable
4.51054753	9.931166567	6.258211877	4.041834281	5.752706042	-1.816368078	-1.996739825	-1.93959814	0.863819475	0.33024946	0.80283447	0.49920926	0.059117197	unstable
8.867332343	6.478541878	1.842110556	4.078764644	2.692166049	-0.65654494	-0.777654752	-1.257966356	0.052140276	0.884795797	0.813714399	0.676465964	0.025799483	unstable
2.921995612	9.041363724	7.198368652	7.646222107	4.062623088	-1.155832128	-1.454880199	-1.451910761	0.722525429	0.079358324	0.854187055	0.723258393	0.05026168	unstable
5.144624383	3.164020592	7.165080802	2.35011744	4.618156048	-1.589954345	-1.770408535	-1.257793168	0.590940335	0.741652431	0.299024991	0.477550965	0.016471156	unstable
4.18520711	2.066730829	5.593981533	6.0253966	2.648322121	-1.290894243	-0.836905189	-0.52052269	0.531346758	0.54611034	0.897679399	0.28348075	0.039238448	unstable
9.077977084	9.702489694	7.600684644	9.649401194	5.011416572	-1.730763438	-1.383599264	-1.89705387	0.454672065	0.098517621	0.52556684	0.517467773	0.040689908	unstable
6.451570424	4.327179009	0.914826241	4.866022516	3.62668149	-1.146343706	-0.816192821	-1.664144963	0.350218395	0.322793794	0.303084336	0.771649169	0.00234721	unstable
6.634115534	4.273875213	6.089360233	9.65740224	2.820899155	-0.535729743	-1.085959155	-1.199210257	0.765385475	0.654149669	0.585239176	0.527966078	0.066588075	unstable
6.728527607	7.249510413	7.052558078	6.824413443	2.689043067	-0.704015035	-1.398528806	-0.586499226	0.328440016	0.198870042	0.514693401	0.191093302	0.012798225	unstable
3.414772133	6.720195266	5.540648106	5.807202151	3.489754441	-1.170380175	-0.522737044	-1.796637221	0.195806536	0.434899898	0.782040299	0.371077841	0.036480933	unstable
9.561432527	2.028833001	5.519280332	4.271265802	4.156858097	-0.824684118	-1.663777318	-1.66839666	0.492777992	0.27563938	0.474247665	0.43324991	0.000925415	unstable
7.581895629	6.401543086	2.806531858	8.957353471	4.439878509	-1.249883851	-1.479370389	-1.71062427	0.516451078	0.111158468	0.751963773	0.317279244	0.002460344	unstable
1.527055058	7.868364179	4.961375875	1.437388894	2.123090512	-0.709746441	-0.586789056	-0.826555015	0.609959044	0.4624289	0.124015947	0.758807529	-0.048963653	stable
2.50813605	0.708301226	2.554630488	5.2867912	2.091368781	-0.643098532	-0.862063709	-0.58620654	0.592468427	0.35370473	0.579954109	0.323993398	-0.03069007	stable
3.051283677	2.201174123	8.127668625	8.640127322	2.779150514	-1.204513468	-0.827272958	-0.747364088	0.139997971	0.80577627	0.793261289	0.647664473	0.028899768	unstable
1.717272839	4.462356719	9.235388124	0.88617915	4.312313824	-1.874814767	-1.019416979	-1.418082078	0.074464318	0.7038545	0.658701986	0.954368026	-0.009786473	stable
7.682656369	2.693644663	8.895078785	5.468451728	4.988837411	-1.525875101	-1.731197939	-1.731764371	0.682729679	0.114235447	0.254763614	0.548173552	0.026521082	unstable
3.211894386	3.182297829	5.336634078	8.931972821	3.330882528	-1.112697811	-1.483834507	-0.734350211	0.333038393	0.930742831	0.509829705	0.476623437	0.020581119	unstable
3.555249903	4.142145818	6.967468068	8.929881865	3.34996948	-0.578673647	-0.805293999	-1.966001834	0.793366055	0.62693518	0.127935861	0.67481347	0.029717846	unstable
9.635316568	8.321018874	8.195412918	2.477132311	3.55447308	-1.899620931	-0.709054959	-0.945797189	0.485765452	0.977987506	0.918790635	0.560414913	0.071442745	unstable
2.959772665	3.972257024	2.795298846	3.016148625	4.666373285	-1.860840338	-1.844811804	-0.960721142	0.117433356	0.158953057	0.830404884	0.539325468	-0.028694076	stable
4.801631194	7.332889722	5.064545545	7.790485566	3.510387832	-0.708697365	-0.893463664	-1.908226803	0.143053528	0.40295926	0.619354173	0.059053789	-0.003352534	stable
0.911815608	9.131573428	2.100721138	1.500365211	4.21482524	-1.027828078	-1.87951739	-1.307479772	0.886112869	0.061972411	0.245340557	0.128073026	-0.040497799	stable
3.651001767	6.846573083	3.896747154	5.021631493	3.807953964	-1.568928104	-0.794224766	-1.444801094	0.070531137	0.759139119	0.512699649	0.27267265	0.018073778	unstable
6.795538208	7.529878049	0.866913053	8.931029989	3.9011112	-1.345151201	-1.777053732	-0.778906268	0.862330446	0.873610659	0.650995597	0.88602807	0.064871291	unstable
7.766860574	4.210448994	4.655546587	4.327087853	4.184635556	-1.450811253	-1.264209694	-1.469614609	0.060585371	0.594724445	0.717623841	0.743096048	0.048450898	unstable
3.98560781	2.499900146	3.413651851	3.578920978	2.793322903	-1.002964253	-0.660588141	-1.129770509	0.923652255	0.475308073	0.563340799	0.396842829	0.046805248	unstable
6.055488999	8.672063255	8.022133871	8.910793613	4.620608954	-1.960986976	-1.088269506	-1.571352473	0.618829224	0.60987039	0.380763088	0.983599825	0.078317701	unstable
6.375495698	1.214949195	3.384236826	9.314170096	5.144077473	-1.980312549	-1.204592698	-1.959172226	0.564308591	0.16716685	0.454461999	0.17876247	-0.023526399	stable
4.412335879	7.637717803	5.879743069	4.181878103	3.383573131	-1.512752765	-0.596402503	-1.274417863	0.680386711	0.847381139	0.452870107	0.837140903	0.078515289	unstable
3.070032903	8.467460136	5.021186853	1.121349803	2.998431375	-0.556943788	-0.679673522	-1.761814065	0.134709662	0.675154065	0.24716121	0.075274739	-0.01402278	stable
9.228619042	5.663257746	2.489206057	9.57101636	3.95574896	-1.465858673	-1.622341695	-0.867548592	0.855687393	0.426031452	0.872546069	0.463983082	0.03829466	unstable
6.863679804	5.507070704	3.144062652	0.78421818	4.36288946	-0.601682855	-1.960055992	-1.801150613	0.763016122	0.49330461	0.267503475	0.428824977	0.005220942	unstable
6.330965093	4.787420616	3.181940566	0.861986636	3.745672664	-0.970716304	-1.965516068	-0.809440292	0.108353657	0.326885536	0.939962456	0.50777161	-0.036722194	stable
0.586591107	4.984000724	7.632930238	7.034543984	3.905593198	-1.307382119	-0.944983935	-1.653227144	0.235708695	0.063872703	0.237275975	0.778897051	-0.008432668	stable
2.63089135	2.630963456	4.800527994	3.576501913	1.983615099	-0.665051615	-0.689970779	-0.628592706	0.811833445	0.754973456	0.823336708	0.629232189	0.075768486	unstable
6.968239676	8.377768044	8.143207679	8.24257885	3.967785482	-0.557729136	-1.987038613	-1.423017734	0.794235662	0.361280368	0.880557254	0.702631903	0.086310444	unstable
0.676193225	0.781086337	5.556239851	3.765235299	2.931210256	-1.062958393	-1.175795616	-0.692456247	0.740130999	0.772031108	0.420697348	0.839774527	-0.047253871	stable
6.769895247	3.95763571	2.511444319	9.595776972	3.643491002	-1.887501873	-0.791393494	-0.964595635	0.353222128	0.771381313	0.541136802	0.297306442	0.001023679	unstable
2.614289946	4.071344554	5.85279246	7.114807693	4.05988258	-1.197391306	-1.141167797	-1.721323478	0.424042152	0.435934068	0.200649397	0.466131424	-0.007197772	stable
1.817542056	3.015215285	9.873021727	4.879145705	3.844682713	-1.646862736	-0.845028236	-1.352791741	0.480732676	0.860826831	0.855140611	0.318768054	-0.001418487	stable
3.389418566	3.757983416	7.729943459	4.259208684	3.08919413	-0.689403992	-1.508278397	-0.89151174	0.311722297	0.388561675	0.525767092	0.269674573	-0.00537192	stable
2.396642778	5.212680809	1.400185986	7.48407856	3.23649375	-0.713319973	-1.52754355	-0.995630227	0.627475311	0.890979268	0.622992745	0.062690424	-0.00858118	stable
3.95616363	6.374165269	3.053400344	9.923393689	3.650967254	-1.276447718	-0.820111443	-1.554408093	0.060753188	0.643241039	0.110433301	0.515850338	0.008748259	unstable
7.620765046	9.513922785	7.409730182	0.650612902	4.347998839	-1.934142939	-1.698682839	-0.71517306	0.853798844	0.872990415	0.589248744	0.29900589	0.060733721	unstable
2.509850148	4.094319337	3.581419407	1.102549635	4.45085612	-1.95530039	-1.9758519	-0.51970383	0.398731153	0.703276147	0.95287182	0.461303854	0.032019494	unstable
2.65050299	3.572316478	9.066226446	3.061899691	3.09403727	-0.549154349	-1.937537908	-0.607345013	0.826609419	0.238108833	0.756552939	0.891274482	0.004137989	unstable
1.989333498	3.279484739	9.890815355	3.264516705	3.889447965	-1.515661086	-1.48336568	-0.890421199	0.973943846	0.952700904	0.388293858	0.909045984	0.028726864	unstable
2.832456711	6.826459236	1.266398117	7.211398862	2.704289632	-1.145600775	-0.840957038	-0.717731819	0.238815199	0.509414573	0.131856487	0.518273883	-0.001931611	stable
1.190328766	6.211659925	1.740901891	7.799270422	3.74084763	-1.444342057	-0.588275066	-1.708230507	0.255805178	0.394001464	0.239232933	0.080260544	-0.041836642	stable
5.198070276	0.631789445	4.724543484	4.013667393	3.557557493	-0.88686516	-1.506206951	-1.164485382	0.933361342	0.528660499	0.874604227	0.548399937	0.057205356	unstable
8.43911582	6.192465239	2.774416119	8.16955354	2.678189564	-1.240519347	-0.599064391	-0.838605826	0.441992313	0.939986798	0.414289637	0.362874098	0.04653749	unstable
7.589726073	7.334231625	3.888467814	1.614712039	3.414727382	-0.887893241	-1.240916859	-1.285917282	0.235765378	0.678952342	0.183856743	0.506623955	-0.009720242	stable
6.887455369	8.105147904	4.76847412	5.50601767	2.894199285	-0.526178332	-0.668098367	-1.699922586	0.441278228	0.254716155	0.552988043	0.566666548	0.03862742	unstable
4.104537374	9.16907824	1.771506763	8.807296827	4.146217604	-0.800008785	-1.555765609	-1.79044321	0.051870684	0.769685153	0.243918804	0.479976762	0.020174748	unstable
6.841556152	4.391620583	2.974985604	9.548470451	2.843119312	-1.337277184	-0.563795087	-0.942047041	0.49363009	0.142099245	0.510563545	0.965664258	0.036679623	unstable
5.006984386	8.692112832	2.31195661	8.716143998	3.747735862	-1.714241438	-0.639169029	-1.394325395	0.997113175	0.270083734	0.55224747	0.597882169	0.038984019	unstable
8.531988627	7.251396411	6.976155891	5.240813839	4.60783999	-1.888534523	-1.497024632	-1.222280834	0.829601298	0.950583187	0.528570904	0.302628755	0.080434174	unstable
2.336171557	6.962577241	8.826666007	2.748195376	3.62323067	-1.387332516	-1.432442284	-0.803455871	0.844830532	0.371488143	0.06986552	0.557813871	-0.013991197	stable
9.337976174	4.52129644	0.689052205	5.812979589	2.6361351	-0.679564042	-1.394376488	-0.56219457	0.907327526	0.430951936	0.070748538	0.245919869	0.022014883	unstable
0.846756539	3.131329952	6.434650717	3.138499918	3.99805678	-1.821385548	-0.949405217	-1.227266015	0.608255872	0.280619894	0.63432874	0.890542692	-0.00692317	stable
0.648830262	2.89026547	2.055352114	9.75481504	4.733105946	-1.900847331	-1.979966201	-0.852292414	0.539126846	0.920727374	0.8124909	0.465492945	-0.030665891	stable
8.077949262	3.136135769	9.7266547	1.824547338	3.643878906	-1.319471742	-1.613629584	-0.710777581	0.861076118	0.801325018	0.520293377	0.890852782	0.019191389	unstable
3.395879425	2.159792097	1.077115371	2.39973797	3.71130553	-1.703738254	-0.970514036	-1.03705324	0.353863375	0.358303047	0.203499588	0.092010556	-0.032396127	stable
7.312398211	8.406912699	1.906112795	9.975945807	2.641491809	-0.640950849	-1.151562532	-0.848978429	0.484075962	0.963925356	0.477620893	0.567258498	0.052136878	unstable
5.051492612	9.101723193	4.924399554	7.131310506	3.425277841	-0.694245851	-1.76276665	-0.968265341	0.396695191	0.595442714	0.724324384	0.708427291	0.064915541	unstable
5.519962318	1.958080008	7.328238477	2.789816107	3.878089365	-1.369306315	-1.08232179	-1.42646126	0.651887912	0.422858246	0.250010374	0.539779407	-0.005042961	stable
2.992026437	1.268979815	9.604154389	2.860044837	2.616170942	-0.768118478	-0.629508631	-1.218543833	0.944260915	0.875675689	0.919349944	0.086864961	-0.029374273	stable
1.142342978	6.76698	6.884254441	8.746013102	3.034995057	-0.733377063	-1.22483983	-1.076778164	0.758817134	0.359873131	0.359358037	0.212335621	-0.018372804	stable
3.901819143	6.614856083	4.710869642	3.563861256	3.424190992	-1.435143269	-1.21529394	-0.773753783	0.44291915	0.710394695	0.733772582	0.601694468	0.063429601	unstable
3.614731014	4.840246256	7.929899281	8.259762165	2.91979589	-0.834305806	-1.564126315	-0.521363769	0.052380637	0.65852973	0.694132634	0.169394124	0.023439043	unstable
0.985953523	9.327821041	9.605088642	0.852229458	3.322643359	-1.82804708	-0.749562057	-0.745034221	0.805082492	0.41551726	0.904828822	0.474935312	-0.014303977	stable
9.786935009	8.242921106	2.346324222	3.137992906	3.640711696	-0.627924917	-1.605842902	-1.406943876	0.848184836	0.589005711	0.412809857	0.786709258	0.031970696	unstable
0.917710382	9.37026857	1.566546486	3.697913338	3.723715254	-1.173258298	-0.866689972	-1.683766985	0.704874574	0.787168312	0.104848518	0.399372147	-0.02375799	stable
5.182469442	7.054661681	5.85488149	7.71536465	3.693642493	-0.878279934	-1.509262915	-1.306099645	0.554056905	0.98126616	0.574376902	0.330358886	0.07396472	unstable
7.551370719	6.451085567	8.021695981	6.285304961	3.720524514	-0.997719942	-0.827616262	-1.895188309	0.109567249	0.895975171	0.96871204	0.739396798	0.085770404	unstable
4.871207878	8.784541411	2.078936427	0.793703861	2.967720315	-0.789105585	-1.354143309	-0.824471421	0.932970973	0.679148114	0.47031158	0.70909771	-0.004197099	stable
8.874759139	7.555616078	2.232519141	1.671541303	3.887715657	-0.94508694	-1.610559453	-1.332069264	0.516954434	0.564128124	0.053591075	0.471157464	-0.000691463	stable
5.46601149	2.684024106	8.398795219	2.599304808	4.37605764	-1.319195339	-1.81109292	-1.24576938	0.586157832	0.12203048	0.527035114	0.493076209	0.004074527	unstable
9.704609802	9.41877422	7.666778659	3.033622538	3.443535852	-1.036222911	-0.588081956	-1.819230984	0.287240875	0.526727214	0.732338346	0.373740158	0.039065147	unstable
3.585872277	3.998781545	4.674442794	5.698131299	4.142903656	-1.079364365	-1.976229148	-1.087310142	0.068447495	0.158638861	0.648316905	0.333036057	-0.018980506	stable
4.223193375	6.295090703	8.189609035	2.972714657	4.017780043	-1.658584167	-1.557071139	-0.802124736	0.211074084	0.710442933	0.667160016	0.360751119	0.03594556	unstable
4.471081592	7.413905908	1.128000878	7.895907875	3.221703971	-0.598810674	-0.672507481	-1.950385815	0.142970553	0.531450617	0.811376638	0.820520651	0.011837596	unstable
5.527968043	5.068596711	8.724204469	4.167618026	3.024490192	-0.503336167	-1.110123209	-1.411030815	0.457390989	0.444201588	0.476380196	0.553512024	0.035286145	unstable
9.284677678	0.640067889	4.741033513	5.173224741	4.919685856	-1.154412943	-1.782708553	-1.982564359	0.361603459	0.171122573	0.16393243	0.460116712	-0.030833537	stable
4.161408096	4.05587941	1.847881097	2.752344652	3.43590024	-1.721368971	-1.185510847	-0.529020421	0.712295858	0.393070236	0.492116123	0.110949974	-0.016416306	stable
1.761219978	6.146150612	1.01542296	7.452720024	4.568414939	-1.779199808	-1.526711923	-1.262503209	0.732128082	0.567278985	0.633621231	0.675134933	-0.0087863	stable
1.396266945	4.85210691	1.502369224	0.763938378	4.560261689	-1.888881758	-1.893520078	-0.777859853	0.345340855	0.931777366	0.35884017	0.580376893	-0.01547457	stable
9.112458581	6.70882166	2.433315464	0.70768736	3.791094744	-1.345350274	-1.788326594	-0.657417876	0.975898847	0.49759082	0.187502497	0.100728557	0.027328885	unstable
7.034202499	6.792772259	7.553376492	3.789542534	2.956992014	-0.608940063	-1.541206968	-0.806844982	0.985914851	0.086964593	0.827420889	0.310626686	0.061721959	unstable
0.677271391	0.648480271	3.879350009	3.218108947	3.671619107	-0.631001631	-1.151944396	-1.888673081	0.315738898	0.641818266	0.170783564	0.08999399	-0.052988241	stable
3.815323585	5.121915379	3.873379901	4.765325069	2.828317984	-1.312829318	-0.873376363	-0.642112303	0.204944499	0.508955176	0.216231851	0.642118626	0.012025253	unstable
8.219811732	9.86843815	0.584643151	3.880855939	3.530771729	-1.714620856	-0.663672754	-1.152478119	0.49490005	0.483100801	0.520927674	0.819471756	-0.00114421	stable
8.039794521	4.059919435	9.172640259	6.428229829	3.89444741	-1.395524553	-1.858398726	-0.64052413	0.16439902	0.972688589	0.745158228	0.964245505	0.073570997	unstable
6.781419782	6.584450848	9.396381168	2.795384098	4.285639172	-1.241243238	-1.950656614	-1.09373932	0.970705525	0.595617133	0.502581894	0.148648935	0.059340681	unstable
7.809067512	8.327914997	6.85652973	9.48030864	3.749967682	-1.633764921	-0.743731255	-1.372471507	0.73444076	0.462540292	0.228090144	0.248097751	0.043553492	unstable
9.181424371	8.519245982	7.793354173	6.035097256	2.699629458	-0.63836753	-0.812439731	-1.248822196	0.457724025	0.41021824	0.069271782	0.05023109	0.003256469	unstable
1.000577569	4.416786817	2.746661802	9.579738917	4.774637561	-1.676886095	-1.300488285	-1.797263181	0.490364758	0.343884838	0.283902835	0.901384867	-0.00896058	stable
6.001733568	7.831928951	1.183834801	9.824631514	4.890248592	-1.606891437	-1.776237722	-1.507119434	0.843387761	0.131357928	0.764583151	0.638112517	0.011300842	unstable
3.631962787	4.853719435	9.492327047	0.898212747	3.880555218	-0.70075384	-1.72382199	-1.455979387	0.66703824	0.131593631	0.50628048	0.31133502	-0.029186916	stable
2.341872378	3.081242105	7.901126543	4.888737646	4.099954302	-1.574758743	-1.2545409	-1.270654659	0.059168102	0.655697325	0.841083123	0.246114861	0.013546162	unstable
6.169851333	7.933954049	9.992981944	4.904138943	3.37751363	-1.214288616	-0.782648327	-1.380576688	0.449758523	0.085478244	0.870401804	0.343250793	0.035700495	unstable
9.350618823	7.013321997	6.371431858	5.085429865	3.457697748	-1.20246432	-1.633853388	-0.62138004	0.271274124	0.53736346	0.102709344	0.874388893	0.035667106	unstable
7.424663637	6.13704323	6.867370931	3.905837262	4.676156202	-1.602663814	-1.589437699	-1.484054689	0.593173645	0.54278717	0.424533322	0.772999273	0.060143428	unstable
6.223034228	6.011413653	8.406735932	4.462855792	3.407185241	-0.772779877	-0.638776695	-1.995628669	0.999599955	0.673971028	0.674078007	0.23743282	0.077549353	unstable
1.100845451	5.469226491	1.411014744	1.159577115	4.093772623	-0.760778118	-1.838456673	-1.494537831	0.45478207	0.225385327	0.956276305	0.854320288	-0.02859778	stable
1.919929148	7.141159957	4.027887412	8.136748825	3.574428748	-0.813075329	-0.977681159	-1.78367226	0.971936854	0.055362573	0.808616159	0.24308063	-0.026144205	stable
5.846718343	7.767451987	1.026642116	9.682899112	3.873630542	-1.344528217	-0.94722884	-1.581873485	0.48196276	0.719450467	0.855922389	0.166109931	-0.002530663	stable
3.510698213	8.954942951	9.090832569	9.818640065	3.495032547	-1.21023351	-0.747862229	-1.536936808	0.565517934	0.818170133	0.795197228	0.817499608	0.077004942	unstable
5.618571058	5.384926005	7.531490693	2.218833942	4.402874674	-1.434097912	-1.631370352	-1.33740641	0.158106955	0.766969712	0.213130635	0.848400337	0.007255945	unstable
4.128460989	6.518391818	4.720143478	2.991238323	3.177692755	-0.531870882	-1.219134918	-1.426686955	0.921737631	0.320137328	0.580341531	0.887039209	0.06835977	unstable
8.390567096	1.266998435	6.638995013	8.446593573	3.38524712	-0.723380819	-1.389255075	-1.272611226	0.097402078	0.508556884	0.507542463	0.542270095	-0.002575781	stable
1.206297153	7.076216695	6.349213733	9.637913184	2.582556683	-0.551466519	-0.899002945	-1.132087219	0.609006328	0.708157251	0.995384475	0.728527224	0.057568839	unstable
9.362566893	4.505714157	3.31805047	7.787433255	4.037837628	-1.778822053	-1.387745005	-0.871270569	0.500782549	0.464223838	0.578762558	0.808573422	0.046988818	unstable
6.754967966	2.478996361	4.046086502	6.988776469	3.279827921	-1.749652198	-0.933234135	-0.596941588	0.811754089	0.429656293	0.609872677	0.753560383	0.062130992	unstable
4.492699589	7.712786769	7.823122532	5.088850364	2.892921124	-0.976926881	-0.987074475	-0.928919768	0.413785134	0.176321436	0.740223332	0.44562395	0.035031558	unstable
1.857726991	9.962349064	9.763103235	5.847379682	2.695154367	-0.79523962	-0.700951668	-1.198963078	0.319569752	0.431126487	0.859768414	0.267962328	0.030554342	unstable
3.620657085	2.592079506	1.862788251	6.570232457	3.544520547	-1.044717452	-0.820384002	-1.679419093	0.530920786	0.988852079	0.754101926	0.998761753	0.050657027	unstable
0.620791458	3.886115384	3.481396662	7.149389687	3.001598575	-1.01101384	-1.39667983	-0.593904905	0.518754881	0.237814044	0.516746519	0.464412863	-0.044100528	stable
2.762099769	4.499993106	1.645613713	7.762828928	4.13412254	-1.766214666	-0.921087006	-1.446820867	0.860717289	0.786971029	0.617569004	0.14779935	0.010603957	unstable
1.244661877	1.893175157	1.495222276	2.529496168	4.061817404	-1.14910894	-1.900328727	-1.012379737	0.169744832	0.730023132	0.662723453	0.683232094	-0.034053219	stable
3.999654965	2.638306904	3.51400522	8.071664937	2.88240724	-0.724670642	-1.322673185	-0.835063414	0.745852421	0.524623306	0.583843206	0.971102436	0.050287719	unstable
1.171411635	7.237793211	2.110831532	5.396153298	4.111131661	-1.621013127	-1.218713648	-1.271404886	0.776169553	0.942306708	0.748814779	0.839932452	0.033179914	unstable
1.349981467	0.976417499	6.104242758	1.04770641	3.92275717	-1.148824196	-1.061543097	-1.712389877	0.473188131	0.588499809	0.579755807	0.597424333	-0.033008425	stable
1.499034847	2.397309722	7.968650804	7.850292065	2.739322534	-0.741202247	-1.412914219	-0.585206068	0.846120466	0.140911784	0.686565821	0.747998541	0.015154314	unstable
3.522032254	5.031488956	8.343059358	8.177388133	3.405423128	-0.852074072	-0.582524819	-1.970824238	0.195724242	0.883971705	0.596745141	0.583331215	0.055724908	unstable
4.263719114	9.563653976	2.153848062	2.712853533	4.410561911	-1.034173493	-1.683561011	-1.692827407	0.875976773	0.358198112	0.208781769	0.290873014	-0.018655752	stable
7.371171757	1.204144109	1.86732533	7.021803143	3.380371911	-0.923765029	-0.592079305	-1.864527577	0.975090767	0.854756547	0.128458633	0.86602927	0.034287188	unstable
3.721209111	1.440928416	6.094422258	9.08121235	3.493935229	-0.79159573	-1.1500277	-1.552311799	0.393733467	0.963340069	0.086283143	0.11279831	-0.043057722	stable
4.153487663	2.210320028	6.161354138	3.382837838	3.910302983	-1.893835541	-0.845244845	-1.171222597	0.510083963	0.10742138	0.953607367	0.479088463	0.036154662	unstable
8.208806886	1.688123953	9.426080692	6.950482223	3.317204324	-1.895954606	-0.503248831	-0.918000887	0.830672613	0.217693057	0.889503016	0.414711611	0.059890187	unstable
7.437686132	7.299472882	7.013460285	8.79510768	3.277815877	-0.917170684	-0.680299345	-1.680345848	0.22271483	0.524243378	0.482560212	0.094543128	0.021115087	unstable
8.52809643	4.649631297	2.464998972	9.209694862	3.604447159	-1.37422939	-0.863725082	-1.366492687	0.338619649	0.426847453	0.850455146	0.626236516	0.015827821	unstable
8.686607647	4.86486378	6.971913957	2.008608795	4.347168083	-1.233163286	-1.332816642	-1.781188155	0.281749	0.152323023	0.070354767	0.180842926	-0.04218128	stable
3.083774578	7.190131964	9.669547026	3.472985749	3.858552586	-0.822445016	-1.491765083	-1.544342487	0.815355295	0.128731796	0.803626364	0.564236104	0.012752624	unstable
5.567869776	1.646489788	0.809994265	9.918022065	2.811760626	-0.516048816	-1.153483442	-1.142228368	0.168274999	0.339724004	0.205296977	0.942829033	-0.004509036	stable
5.666316959	6.8687848	3.995587304	9.868380732	3.830575841	-1.198810741	-1.432964893	-1.198800207	0.609236939	0.319945822	0.521065007	0.694534802	0.044075406	unstable
5.761438102	1.669076914	8.625670048	6.007778922	3.85947432	-0.848691714	-1.678319399	-1.332463207	0.163829229	0.408558283	0.226444531	0.136596634	-0.044266187	stable
4.785764675	2.305365657	4.321345299	8.322871386	2.661030393	-1.366623295	-0.598149504	-0.696257593	0.520094159	0.502448125	0.166645713	0.841648404	0.02129292	unstable
4.122654817	0.773951791	0.516746758	4.287423385	4.469152804	-0.906819421	-1.934742043	-1.62759134	0.300640294	0.154803564	0.267797045	0.599849218	-0.032762394	stable
9.474975589	1.664501565	1.224874936	3.381573595	3.740478542	-0.619477003	-1.769192864	-1.351808675	0.51127367	0.894607975	0.63193909	0.428963673	-0.061775788	stable
7.111108829	2.00114919	9.851704617	3.844459923	3.835571822	-0.98159345	-1.057118102	-1.796860269	0.975858481	0.609932459	0.078226939	0.370906929	0.012342926	unstable
8.859408885	0.828938643	6.044702392	5.45384282	4.524528973	-1.217620075	-1.88457984	-1.422329059	0.080865049	0.412855932	0.341444643	0.810138028	-0.011196668	stable
7.282214243	8.942956883	0.961731134	1.795483507	4.539820427	-1.43582789	-1.723239014	-1.380753523	0.670146381	0.112320842	0.361171165	0.265123373	-0.038289704	stable
5.261236669	8.949936341	8.015724646	9.427972978	3.577002065	-0.905264825	-1.555899269	-1.11583797	0.051734119	0.570016356	0.391585558	0.787340502	0.05036365	unstable
0.869614908	7.521103463	9.483203591	5.390493467	4.081517579	-1.185516386	-1.661369476	-1.234631717	0.772575144	0.879593132	0.193250793	0.758535511	0.021209097	unstable
4.757108738	8.891697613	1.778212015	9.79591759	5.238056874	-1.961965476	-1.70594754	-1.570143858	0.850271217	0.601201179	0.302983274	0.126409428	0.01412768	unstable
2.77436291	2.244609978	0.70170133	4.515512203	2.62849141	-0.537216249	-0.781896723	-1.309378438	0.455392097	0.854016532	0.480259015	0.980324964	0.023050905	unstable
8.929634231	2.157630292	4.208770053	6.666687262	4.638534877	-1.999655126	-1.520402417	-1.118477334	0.596840765	0.472377923	0.133892581	0.18199348	-0.017107045	stable
2.561951703	5.689922285	9.782141849	9.850180284	2.374503031	-0.543129195	-0.929375471	-0.901998365	0.128221269	0.192216688	0.583713229	0.467502374	0.019178452	unstable
9.10420953	7.296143554	5.910509935	7.426052395	5.189708685	-1.992786692	-1.251719281	-1.945202712	0.727282023	0.067312493	0.278939609	0.498040076	0.035458406	unstable
7.2331485	6.952130931	7.010358413	2.450055322	2.786523648	-1.145490933	-0.919390964	-0.721641752	0.331637493	0.713688644	0.340154605	0.9865086	0.034158495	unstable
5.355532661	7.405115766	7.082350352	6.780790219	4.968026899	-1.845655327	-1.289668374	-1.832703198	0.542978921	0.558130843	0.367270156	0.087851481	0.029647253	unstable
2.092258508	5.046642182	8.416661619	3.071768243	3.490355401	-1.17286843	-1.132287933	-1.185199037	0.896733405	0.340060163	0.912737165	0.872709743	0.024284803	unstable
8.90185818	0.958318582	4.964412528	9.834989709	3.698615362	-1.880841156	-1.150840417	-0.666933789	0.940766697	0.570846344	0.861698021	0.894558852	0.055296973	unstable
7.473091674	6.711138693	0.900846117	6.117499766	3.111974416	-1.850244852	-0.746748333	-0.514981231	0.240806249	0.185832329	0.11872499	0.88302255	0.010062042	unstable
2.370071448	3.574055981	7.638907814	5.306869849	3.030433995	-1.517901652	-0.697201435	-0.815330908	0.261633517	0.501071911	0.738027251	0.690394794	0.039468402	unstable
9.810701376	4.891636571	1.751642967	9.233992447	3.52266587	-0.681109882	-1.219909387	-1.621646601	0.108155345	0.619635903	0.574400398	0.490997186	-0.011254089	stable
0.506418908	8.301858201	8.779327701	1.439191212	3.296229702	-1.426316666	-1.068232893	-0.801680143	0.608140533	0.275079242	0.878814432	0.89755485	-0.022066402	stable
0.850655404	0.609871473	6.569369614	1.684479593	3.110432944	-0.906138515	-0.967917133	-1.236377296	0.270127759	0.456639421	0.531150423	0.764583458	-0.040040142	stable
5.606168943	9.332496259	0.828077883	9.704653445	5.378479037	-1.957511244	-1.965833864	-1.455133929	0.816711551	0.554252418	0.16717062	0.661272854	0.045338195	unstable
5.575481508	9.682564175	9.889100626	8.160045555	3.401242336	-1.276680811	-0.885202943	-1.239358581	0.785252947	0.926003199	0.78017852	0.456476108	0.083013061	unstable
0.528295569	2.291048457	6.303512536	7.815825958	2.727218594	-0.573524743	-1.361640633	-0.792053219	0.625055332	0.065781454	0.965524728	0.662005443	0.015718446	unstable
6.143375198	3.945279494	1.306890859	6.741783542	3.693503006	-1.12062928	-1.331422488	-1.241451238	0.130049531	0.555459747	0.359009869	0.533506657	-0.016254711	stable
7.718660187	5.944559666	2.032161386	2.062679003	3.36445278	-1.973776604	-0.758934884	-0.631741293	0.717388828	0.533210249	0.713815293	0.098234851	0.011151467	unstable
6.069817812	3.098501252	6.970878253	5.473168209	3.536404135	-0.62300734	-1.433612375	-1.479784419	0.141113428	0.861567694	0.991847088	0.373642774	0.050898213	unstable
9.590300644	5.772789111	2.773227257	6.509298104	4.427934399	-1.891394278	-1.709691655	-0.826848466	0.246211866	0.551571742	0.277121307	0.665178554	0.025623527	unstable
3.224957022	5.302875282	9.058927405	3.227495609	3.687208417	-1.087391126	-0.680364736	-1.919452555	0.297400339	0.402649901	0.183012009	0.127923506	-0.043176801	stable
1.650001321	9.543787171	2.397134099	8.324968589	3.080377126	-1.052481728	-1.016508106	-1.011387292	0.694275023	0.670525661	0.458257601	0.606753788	0.005000879	unstable
6.594973673	6.426711317	5.055720656	2.395387941	4.343570187	-1.158787203	-1.556445472	-1.628337512	0.187974784	0.970604626	0.088751988	0.274650043	0.011517158	unstable
0.584852694	6.946493327	2.263410594	2.846159355	4.50104426	-1.498528973	-1.029478271	-1.973037015	0.843530764	0.384911932	0.820416595	0.136683529	-0.012592075	stable
5.392201756	4.133211907	7.003985674	1.284923642	3.262495555	-0.798468317	-1.653455596	-0.810571642	0.461383208	0.622870982	0.751414905	0.228357746	0.033210157	unstable
8.165242873	4.61319519	5.562904184	3.593041643	4.400755335	-1.128422078	-1.443106537	-1.82922672	0.598928488	0.739649995	0.059134162	0.461706874	0.023884417	unstable
4.803294787	2.979423746	8.38495087	9.519839205	4.753584193	-1.258494782	-1.821125737	-1.673963674	0.51346512	0.070351371	0.238811597	0.342225759	-0.008777747	stable
6.850835988	6.608160931	7.541537765	5.615467425	4.899785087	-1.842568341	-1.830691664	-1.226525082	0.79884306	0.1711346	0.347712943	0.732986558	0.057799144	unstable
0.799417393	6.019625169	9.708565483	7.366632636	4.270996993	-1.160316101	-1.585491525	-1.525189367	0.746109414	0.606405175	0.227801397	0.216937708	-0.033625919	stable
4.310120996	5.552331076	1.282516022	2.468107835	3.654638633	-1.150816858	-1.177964217	-1.325857558	0.569237483	0.097657443	0.591893898	0.936560087	-0.017827083	stable
2.500812996	3.232139938	4.555274552	6.761204525	4.190446585	-1.081743104	-1.453859957	-1.654843523	0.085012891	0.496864609	0.545490493	0.47089268	0.001445897	unstable
7.375413071	2.006143075	2.074953967	1.686191891	3.935059105	-1.548578641	-0.824960121	-1.561520344	0.090821364	0.079175405	0.93596916	0.118717727	-0.021120067	stable
8.003029196	6.726026664	6.531248077	6.317595491	4.344229366	-1.55746564	-1.565114957	-1.221648769	0.20369051	0.287583237	0.752224605	0.072024132	0.016470528	unstable
8.641240272	0.724772193	9.419005718	7.697808538	4.589777452	-1.626767862	-0.980921809	-1.98208778	0.698568548	0.671293534	0.446842764	0.670736041	0.030030092	unstable
7.896653845	7.840709765	1.416316494	6.007148017	3.646934244	-1.614456087	-1.092066358	-0.9404118	0.720065804	0.347114088	0.914195333	0.459709049	0.017179092	unstable
7.79974284	8.064106713	5.023351462	5.417428842	3.397000524	-0.787053095	-0.676785639	-1.93316179	0.690227274	0.155219721	0.177403417	0.374788089	0.018733162	unstable
6.321889445	9.844350526	9.868441211	1.097256316	3.891463537	-1.729481399	-1.137588512	-1.024393627	0.323752207	0.602768158	0.58320323	0.660347053	0.014646931	unstable
8.520652118	7.048180672	9.609158132	9.443786652	3.84245743	-1.939252458	-0.769856466	-1.133348506	0.508462434	0.723815727	0.386389194	0.065862118	0.042751009	unstable
8.454420562	4.290633922	6.47542337	1.205957787	3.579343997	-1.40518855	-1.436154697	-0.73800075	0.387432493	0.297279372	0.915687529	0.502058818	0.018453912	unstable
9.650163406	4.749623189	9.198177726	7.960187649	4.393778374	-1.899208627	-1.211224224	-1.283345523	0.602157187	0.667574601	0.343995603	0.197135321	0.036052993	unstable
9.726805546	6.444151473	1.259041054	9.804811095	5.733204846	-1.890611221	-1.991876093	-1.850717532	0.495608849	0.423311202	0.598020158	0.208958166	-0.008358773	stable
4.151429461	6.259364996	5.444563355	7.263374248	2.887282164	-0.807356243	-0.579160675	-1.500765246	0.393325938	0.195428093	0.915113899	0.832159233	0.06529788	unstable
8.656345704	4.27182479	2.29560323	6.661744037	4.040566104	-1.628861485	-1.211997188	-1.199707431	0.963774234	0.519279107	0.221222334	0.367838097	0.038433646	unstable
7.800285969	2.957926478	6.393013975	5.247665057	3.015290538	-1.3534348	-1.141260451	-0.520595287	0.481119595	0.707134384	0.722863734	0.459917833	0.050996671	unstable
6.449442339	4.217428641	1.357785592	0.75732713	5.067485424	-1.800983026	-1.450913953	-1.815588445	0.729381678	0.647840807	0.25870629	0.615503921	-0.014469348	stable
6.591104831	2.384957225	1.186623621	3.635220331	3.244033846	-1.070161513	-1.163968067	-1.009904266	0.804853794	0.971420311	0.392021193	0.346104329	0.003755299	unstable
4.824516763	2.822940595	4.218376509	9.50414395	5.082965015	-1.88259265	-1.546383286	-1.653989079	0.681746771	0.199664486	0.547551401	0.725063669	0.0310768	unstable
7.966011457	9.322906111	3.395013223	4.485488558	3.743486077	-0.991777602	-1.413458553	-1.338249922	0.550738917	0.088524779	0.465875044	0.931106136	0.029333095	unstable
6.93623115	2.109842556	3.499562183	2.848631979	5.060632701	-1.674584143	-1.815673077	-1.570375481	0.406900326	0.292188656	0.279683699	0.715056402	-0.029611355	stable
9.688267434	4.230346245	1.366172689	0.517039036	3.865681837	-1.298200205	-1.865669805	-0.701811827	0.076414077	0.480766986	0.052944185	0.491113126	-0.034129871	stable
8.216499579	5.135983395	9.824442297	5.755851742	4.254199138	-1.276799134	-1.472748525	-1.504651479	0.185062858	0.973230582	0.174000689	0.700613664	0.047107477	unstable
8.825229956	6.618087152	6.3913692	7.066855779	3.219182076	-0.743473312	-0.953220025	-1.522488739	0.870739654	0.175048466	0.598654234	0.374837633	0.056810031	unstable
4.458609043	7.704361554	0.96891025	7.15706824	5.275735142	-1.918993299	-1.660264515	-1.696477328	0.360349814	0.729718704	0.145390649	0.110995744	-0.002704202	stable
5.550269415	6.056712389	7.472874095	9.790594137	3.441009774	-0.807800983	-0.947016704	-1.686192087	0.339697968	0.364457272	0.632653025	0.066865718	0.019694581	unstable
5.155115775	4.449728039	6.973148391	6.080181661	4.752118923	-1.152313351	-1.608821054	-1.990984518	0.60453461	0.673452007	0.412588514	0.424869539	0.053987774	unstable
7.606874538	5.895383492	8.29795699	5.142656774	2.992005865	-0.809985562	-0.783116485	-1.398903818	0.505897505	0.512451765	0.117472083	0.608207752	0.037035668	unstable
9.180375278	5.97170446	4.98458722	0.623524898	2.799873729	-0.558526806	-0.552261413	-1.68908551	0.518911748	0.406286119	0.463277022	0.101279036	0.008057381	unstable
3.959187916	6.543538385	2.570626025	6.136843785	2.926890052	-1.440859627	-0.600936845	-0.88509358	0.147854243	0.692964725	0.089947572	0.109367786	-0.023035774	stable
1.093684987	8.220830277	1.53417273	1.855611951	3.982821285	-1.916586891	-0.608277826	-1.457956568	0.141626896	0.531536708	0.553890639	0.984693638	-0.041068979	stable
6.006398214	1.474688515	0.897609365	6.110673096	3.654306318	-1.363703459	-0.989168191	-1.301434668	0.56513753	0.460391117	0.776885224	0.170076794	-0.049767955	stable
2.738000978	1.34117199	7.986504055	9.842747267	5.00760989	-1.275363215	-1.877241116	-1.855005558	0.16230994	0.175993544	0.897505491	0.601355613	0.03061996	unstable
6.419890962	5.460115553	4.588791305	3.110915571	4.158746387	-1.362640996	-1.915490195	-0.880615196	0.569509141	0.139595007	0.246414209	0.244966007	-0.016285283	stable
8.365994397	3.286026314	7.820294217	3.611873469	3.65872229	-1.486392735	-1.148161438	-1.024168117	0.344709639	0.321303801	0.698944868	0.123610392	0.013262067	unstable
9.148924975	1.178600766	6.317473783	5.781026173	5.20988529	-1.935423514	-1.631543207	-1.642918569	0.722817019	0.652925619	0.871483709	0.988220404	0.0631455	unstable
8.117228529	8.730173038	9.288300485	5.824157588	3.216517442	-1.070566214	-1.139454459	-1.006496769	0.180720882	0.352060856	0.362625124	0.852176708	0.039520263	unstable
9.257528521	1.315748827	2.773557479	4.816773246	2.439974545	-0.877483827	-0.582300915	-0.980189803	0.42594266	0.201582772	0.451507535	0.288287207	-0.036945268	stable
2.670951546	4.24920149	2.663372766	0.67388484	3.181786951	-1.160521625	-0.8003399	-1.220925426	0.281439151	0.442271964	0.643556466	0.450096471	-0.032436719	stable
9.191444346	8.727296204	2.021477488	6.928589597	4.689944909	-1.71924479	-1.880434859	-1.090265261	0.780525233	0.636110453	0.484847266	0.24185456	0.037934119	unstable
3.732534697	8.629878694	4.463226136	1.31800607	3.421950778	-0.938751854	-0.603316894	-1.87988203	0.434245846	0.275946989	0.901071711	0.142515166	-4.30E-05	stable
7.705422089	7.068294207	2.661847586	7.878361706	4.602887289	-1.182075889	-1.520179834	-1.900631567	0.329914739	0.975603188	0.662084488	0.314689869	0.045487228	unstable
2.918912311	5.68313312	4.818907077	0.812227135	4.034813699	-1.341228238	-1.002447958	-1.691137504	0.48988934	0.8031242	0.226345159	0.36435709	-0.00663858	stable
0.761854055	9.191562171	8.018056597	4.53868432	3.829000837	-0.674372119	-1.478404002	-1.676224717	0.32184627	0.291898442	0.761168798	0.112924548	-0.000487106	stable
1.137191923	5.765413386	5.24364815	7.607545043	1.909046665	-0.657387772	-0.611339967	-0.640318926	0.370417649	0.34162394	0.815161422	0.647352741	0.034010568	unstable
5.417297938	8.721192969	5.082559847	1.227059419	3.712669261	-1.946681114	-1.216539643	-0.549448504	0.057411941	0.797758584	0.322897091	0.921604005	-0.017919743	stable
2.196795683	1.011733685	2.610522615	2.175188594	4.02787039	-1.241976491	-1.384388632	-1.401505266	0.350865609	0.274217674	0.17463718	0.815329242	-0.020031974	stable
7.691229667	2.797128775	8.495079419	5.740105024	1.908640229	-0.510256215	-0.877320624	-0.521063391	0.322751616	0.05132607	0.33694865	0.275086895	-0.010898847	stable
3.027520661	7.562571009	5.750222737	0.941783816	3.678283599	-0.842669346	-1.019819122	-1.815795131	0.489961301	0.86990823	0.247706877	0.068996133	0.011431762	unstable
5.473875091	4.087448296	2.714159801	0.71898808	3.835561253	-1.12121308	-1.843725052	-0.870623121	0.957870479	0.915228058	0.469152474	0.95839841	0.039636826	unstable
5.75154783	1.930837368	4.191594734	5.368610386	3.221901943	-1.623246385	-1.007524584	-0.591130974	0.984895927	0.390506953	0.97462376	0.157566658	0.056960457	unstable
7.506789723	1.742736877	7.170694525	7.769540691	4.309747995	-0.808422915	-1.534636057	-1.966689022	0.393576541	0.485576358	0.673647865	0.34070023	0.022819196	unstable
2.528236577	8.239197926	9.246667261	7.681749948	3.978119857	-1.154614909	-1.001860707	-1.821644242	0.215460297	0.93478906	0.387567862	0.553085278	0.053409632	unstable
6.993867798	5.546897563	3.826360494	5.949592326	2.80504121	-1.183214102	-1.091669068	-0.530158041	0.650084623	0.425521476	0.614028653	0.839898559	0.072403246	unstable
4.075728818	6.772008948	5.101860417	8.521160586	5.541520043	-1.970661655	-1.836943959	-1.73391443	0.410609134	0.420839847	0.104643157	0.582632248	0.018555676	unstable
6.840363596	2.819585851	7.217578218	1.837844906	3.561938729	-0.659645357	-1.847757421	-1.054535952	0.762618078	0.598137773	0.502767487	0.74598541	0.024932433	unstable
8.289721993	3.199029859	0.707801954	4.057463019	4.804544915	-1.79009638	-1.678827315	-1.33562122	0.184105807	0.974674176	0.564605973	0.944546658	0.014092449	unstable
8.443852606	3.216348565	4.673877745	9.379196018	3.183274431	-0.855525273	-0.807997783	-1.519751375	0.447119117	0.308052025	0.701998982	0.174500311	0.009136393	unstable
1.115726396	7.973484824	4.974039664	0.946094863	3.23769253	-0.523136161	-1.465867116	-1.248689253	0.676938007	0.483603703	0.944219742	0.686025355	-0.022687511	stable
0.792929428	7.426643183	2.331712181	1.784818455	4.223400254	-1.624423331	-0.645340823	-1.9536361	0.957150421	0.78790922	0.113467964	0.762185552	-0.039732079	stable
1.174147588	6.402859371	1.739864837	4.409822424	3.006037581	-1.24455564	-0.554742193	-1.206739748	0.264600045	0.943253327	0.503987132	0.749543338	0.028428443	unstable
7.18202046	4.54313167	2.682613589	6.333831621	4.545964601	-1.398054616	-1.994344256	-1.153565729	0.654685634	0.564987347	0.408423754	0.128788713	0.016200249	unstable
4.054688784	7.925721515	6.482417128	6.041590482	4.493909948	-1.49811092	-1.768893291	-1.226905737	0.526087949	0.970708546	0.434541515	0.939427728	0.085296078	unstable
9.467359947	8.653975891	9.273987304	1.193874243	4.386617547	-1.776854263	-1.853857555	-0.755905729	0.613916346	0.856783401	0.885772664	0.976810537	0.048801757	unstable
2.034392114	5.181505554	6.750009545	1.340973065	3.674113428	-1.67973466	-0.832577793	-1.161800975	0.725374662	0.801483143	0.375392877	0.994767183	0.003054843	unstable
7.639494801	7.506806035	6.349109465	1.256884968	4.176629091	-0.668425227	-1.669531076	-1.838672787	0.451432919	0.614988079	0.957430614	0.116184247	0.056284169	unstable
7.647402449	5.233197625	9.583425584	5.052536978	4.352188131	-0.526429447	-1.981916243	-1.843842441	0.465270038	0.241053118	0.527141373	0.879280605	0.049056343	unstable
0.721472436	2.519540554	7.852191896	5.49517283	5.169903958	-1.556343178	-1.946333153	-1.667227627	0.35837157	0.328424298	0.98084049	0.45253206	0.014923428	unstable
6.479645974	9.76604026	1.378978054	5.073898624	4.120046265	-1.636674237	-0.923783797	-1.559588231	0.671450443	0.418949107	0.589372837	0.761802648	0.027115191	unstable
7.325941517	7.705087846	6.94579363	8.727006845	2.765938259	-0.687157327	-1.547412161	-0.531368771	0.883916582	0.213278577	0.773133182	0.259826106	0.064097574	unstable
1.587793052	9.311872822	7.544775073	4.663708216	2.323162561	-1.045144786	-0.765659678	-0.512358097	0.170703536	0.570569769	0.559175901	0.311218502	0.019669229	unstable
0.948184415	9.35114008	2.045102482	7.760780699	5.568649863	-1.973185353	-1.933519844	-1.661944666	0.14332247	0.704604535	0.972535322	0.754485354	0.01770123	unstable
4.433262375	5.607076935	7.593506842	9.962926796	3.328124879	-1.37935725	-1.258995804	-0.689771825	0.596630164	0.487034816	0.771762655	0.105751273	0.042998667	unstable
0.649787933	2.649702513	5.814274301	7.454715641	4.288320005	-1.146741661	-1.158023749	-1.983554594	0.43578884	0.624881722	0.446386502	0.351307548	-0.032838851	stable
1.969351846	3.742123124	8.509161624	3.80515406	2.712169007	-0.592205823	-0.905040192	-1.214922993	0.474462744	0.934336856	0.093377061	0.107374137	-0.040568547	stable
6.544179763	4.532887404	8.008527807	4.08230832	5.029486148	-1.355222829	-1.686257701	-1.988005618	0.496193127	0.360079126	0.438901441	0.725480841	0.040362318	unstable
9.782091916	9.619801224	1.902031865	8.211411977	5.524789867	-1.797865682	-1.733774037	-1.993150149	0.833410178	0.473585422	0.287161228	0.0503357	0.02595043	unstable
9.62277234	9.722064601	3.389434086	1.665388559	3.854025403	-1.531354426	-0.564147387	-1.758523589	0.739481963	0.101550719	0.43372965	0.653321979	-0.01775772	stable
6.082058198	2.586467077	2.935111707	7.43318695	2.903233335	-1.315575067	-0.991267426	-0.596390842	0.420699248	0.934994868	0.792215602	0.955259417	0.054263741	unstable
2.717959216	3.882854462	3.496090979	3.256086748	3.769476042	-0.771880145	-1.810453353	-1.187142544	0.677312264	0.176586725	0.481284313	0.520976208	0.000288728	unstable
5.63848148	6.045473349	6.883298339	4.519554027	4.340763671	-0.923920591	-1.640660487	-1.776182593	0.98949982	0.255992006	0.403959454	0.069615085	0.03734323	unstable
7.675203515	4.116953537	1.856166409	9.651112118	4.370439996	-0.842441281	-1.596439173	-1.931559543	0.59019914	0.784938073	0.108304677	0.244211366	0.013699087	unstable
1.250269442	4.669118239	7.1906156	5.207809639	3.711767992	-1.860520559	-0.713845791	-1.137401642	0.389247728	0.117856467	0.328450329	0.854536107	-0.002878464	stable
4.306373969	2.698565266	7.111599834	1.667148505	4.036521352	-1.721545343	-0.661914823	-1.653061186	0.502570408	0.784432322	0.357267871	0.283608419	-0.012547729	stable
9.921665278	3.691921883	3.473495237	9.6756381	4.339200981	-0.864554016	-1.882996891	-1.591650075	0.133248791	0.184153923	0.32471233	0.52144259	-0.014619591	stable
3.534591493	4.105528639	1.709834359	9.959987685	3.327333203	-0.891260599	-0.834797001	-1.601275603	0.913479725	0.121187385	0.119023356	0.894691411	0.008851431	unstable
1.099254326	6.901583888	8.631563868	4.639374165	4.060478975	-1.109431962	-1.540520298	-1.410526715	0.119789947	0.413527583	0.187202475	0.302778821	-0.025373561	stable
8.548305857	6.290508815	3.615145415	2.986771991	4.323414151	-1.142384022	-1.913579447	-1.267450682	0.661727654	0.905030815	0.907942684	0.717516207	0.07173802	unstable
1.77073545	1.442775711	3.542822712	6.450022594	4.203925645	-1.352523562	-1.08421366	-1.767188423	0.714357114	0.432670699	0.995904361	0.073397552	-0.020130313	stable
3.609264924	1.766160886	4.439391367	3.321316307	3.991476936	-1.931799229	-1.050106174	-1.009571533	0.586884647	0.614047015	0.168951954	0.341421449	-0.029446168	stable
5.369697448	7.656029242	1.061211694	1.660979002	4.66223358	-1.881496848	-1.822098332	-0.958638401	0.213669068	0.849555526	0.166883129	0.106922561	-0.007670879	stable
2.411022035	3.424514015	9.978045543	2.778648644	3.23350879	-0.982246942	-1.093496761	-1.157765088	0.160714737	0.506509137	0.417277807	0.934988651	-0.038811562	stable
5.614367566	1.013362268	3.953347726	2.221514918	2.734172613	-0.678101823	-0.542713949	-1.513356841	0.720710226	0.525789157	0.726071307	0.695056808	0.020831208	unstable
6.904791303	9.062714935	4.500354692	1.023347329	3.997995086	-1.728056998	-1.0666235	-1.203314589	0.066329305	0.983163297	0.536028777	0.347238103	0.01474781	unstable
4.439435615	2.808627768	1.984701356	6.80488131	4.02942239	-1.956365956	-0.548400227	-1.524656207	0.699691934	0.638884179	0.081002098	0.163152598	-0.017437029	stable
0.658553802	6.405489782	1.777702094	9.80955417	3.907735866	-1.375404174	-1.246962341	-1.285369351	0.471324251	0.202991202	0.595310104	0.580120614	-0.04358373	stable
7.733557552	4.360951717	8.099587361	1.1460297	3.208675949	-0.639661422	-0.919575688	-1.649438839	0.379882652	0.933289835	0.670867642	0.217352546	0.035929584	unstable
1.537202803	9.170176592	8.24988918	8.303331188	3.709097845	-0.94503899	-1.141709797	-1.622349057	0.59047663	0.488763054	0.700465138	0.688489221	0.043219075	unstable
5.347150692	8.166654286	3.291824703	4.952095208	3.313982339	-0.608753387	-1.315026347	-1.390202605	0.911568845	0.833467424	0.051196213	0.300900867	0.051739514	unstable
8.578545992	5.828560599	5.053321407	3.036169466	3.816050549	-1.371768779	-1.024175975	-1.420105795	0.257390233	0.810672713	0.276277097	0.840369769	0.035517679	unstable
6.011671501	5.50971439	7.30835117	9.782803667	4.043506604	-1.468344906	-0.990747102	-1.584414596	0.217133511	0.116024979	0.597318024	0.08328581	-0.008263748	stable
1.454396689	9.479240099	0.959458081	0.757462546	1.906577461	-0.559145469	-0.840398722	-0.50703327	0.64575114	0.325306891	0.753863086	0.137773095	-0.043879966	stable
6.431849307	5.272867981	3.013870905	1.494029038	4.337331932	-1.891192626	-0.534753935	-1.911385371	0.313671235	0.159771809	0.766249163	0.771192945	-0.035066222	stable
3.783990751	2.12336022	0.561617931	6.481342289	4.216663719	-1.120744502	-1.119174014	-1.976745203	0.295335023	0.384226156	0.535711233	0.760425219	-0.022788828	stable
9.899154621	3.524501869	7.510188997	4.70750742	4.564978823	-1.424510816	-1.609961721	-1.530506287	0.249005748	0.77622655	0.186914266	0.247064807	-0.018968813	stable
8.746093433	7.483045114	4.18611088	2.892093273	4.142389097	-0.670425295	-1.673505334	-1.798458468	0.452687009	0.283571371	0.927689012	0.988756536	0.038481574	unstable
1.802061459	6.897496276	1.016927172	0.75343263	3.39740349	-0.968404561	-1.036757016	-1.392241913	0.81630081	0.741434335	0.215473774	0.595625493	-0.021956123	stable
7.26465379	6.854774954	5.015364212	3.125083452	3.566850344	-1.321768266	-1.23621884	-1.008863239	0.592103356	0.921949102	0.703324253	0.141839539	0.066428764	unstable
0.750007043	5.681243761	6.150633555	7.378808919	2.55651953	-1.026700533	-0.970573854	-0.559245143	0.101587565	0.174953986	0.370865152	0.094458455	-0.052084496	stable
8.685868074	9.866227789	1.610477057	2.160088632	3.903510206	-1.379298175	-1.958088111	-0.56612392	0.427731746	0.600324301	0.304135251	0.801776313	-0.010319423	stable
5.127195649	4.938823924	5.317020211	7.746382031	3.680507109	-0.695033045	-1.950538491	-1.034935573	0.392294829	0.102984629	0.873082291	0.36941115	0.033028921	unstable
4.237199605	0.992563814	6.047752641	5.736010549	1.675633317	-0.516337039	-0.509786303	-0.649509976	0.815971078	0.200224979	0.499359591	0.705199923	0.045167772	unstable
5.854493487	9.286372696	0.951770307	9.996315009	2.369695192	-0.534003772	-0.858627697	-0.977063723	0.091152986	0.529056762	0.776800408	0.753177114	0.005085753	unstable
2.43856475	0.728488051	9.911628199	9.231119598	3.469384956	-1.152548473	-0.832171224	-1.484665259	0.907998265	0.34277536	0.484075966	0.137651107	-0.015629689	stable
0.572904187	5.92345831	3.166397358	8.849244145	3.974981847	-1.885013351	-1.411007445	-0.678961051	0.06257641	0.168703197	0.109515222	0.960911333	0.009486251	unstable
9.875568905	3.083023281	9.452601611	6.956912106	3.927176225	-1.57091137	-1.419436005	-0.93682885	0.662652725	0.537081714	0.337927227	0.578940844	0.039295256	unstable
7.275870486	5.995140905	5.708667346	3.816285076	4.357651607	-1.734256661	-1.542013985	-1.081380961	0.390519488	0.18389926	0.864745152	0.823586912	0.055367261	unstable
9.376451024	3.334251426	8.352329206	0.918932176	3.647157109	-1.24893274	-1.408751442	-0.989472926	0.459538893	0.498899676	0.644463447	0.937752056	-0.014417987	stable
8.406373693	5.059828256	6.257921964	9.061269219	3.656000997	-0.756734507	-1.781815013	-1.117451476	0.128997105	0.970332349	0.734807548	0.836840585	0.074700143	unstable
2.601966088	6.332728844	1.762292024	1.872121723	4.263823211	-1.468092669	-1.716388011	-1.079342531	0.314606801	0.33227949	0.095556959	0.365253738	-0.040442458	stable
0.564871658	2.061173898	8.379866729	4.321950578	3.007777446	-1.359890291	-0.665153245	-0.982733909	0.200725487	0.181963938	0.948610928	0.963033923	0.025872457	unstable
7.7124403	5.6363796	5.377803956	7.693591459	4.123172223	-1.419328591	-1.409413943	-1.294429689	0.498123337	0.939956513	0.97854544	0.475378616	0.089956173	unstable
4.7772941	5.71573365	0.861409702	5.119543764	3.455400864	-1.194824192	-0.71494525	-1.545631422	0.310105047	0.834578396	0.698973255	0.463873759	0.01526288	unstable
9.55867941	9.85789715	2.420642594	0.50610993	4.320200096	-0.964836236	-1.998295992	-1.357067869	0.141480024	0.927138513	0.825433053	0.754607185	-0.00797582	stable
4.72764473	2.7651027	8.381602537	2.659891122	5.571391701	-1.76489074	-1.969185562	-1.837315399	0.114227159	0.166868526	0.540685202	0.960075739	-0.017464635	stable
1.269732651	1.422009795	3.553810727	3.73436409	3.138045594	-1.560942619	-0.799450802	-0.777652173	0.430657888	0.785557771	0.189001134	0.084438912	-0.028960108	stable
2.32303437	9.729359196	8.161761507	2.223966286	4.083791077	-0.936082416	-1.231203598	-1.916505064	0.334905585	0.219576867	0.795102763	0.546023785	-0.002284693	stable
5.220151156	3.342413897	4.432115139	3.511267293	5.056168048	-1.867140987	-1.960763847	-1.228263215	0.181547404	0.549348047	0.505752499	0.856310312	0.035149702	unstable
4.37505239	7.324886208	2.190611592	0.792997462	3.435508134	-1.439584407	-0.805035393	-1.190888334	0.088427071	0.788389791	0.714531914	0.828226544	-0.024724896	stable
7.602107724	9.190130585	1.898863637	5.202279783	4.747329537	-1.094438174	-1.849510855	-1.803380508	0.163593351	0.408141906	0.274311477	0.392891578	-0.017643836	stable
5.800433855	4.162127104	6.374119983	3.309574124	3.637169933	-0.974612104	-1.499564829	-1.162993001	0.600648485	0.056727718	0.284394448	0.904747412	0.019734024	unstable
0.810918773	8.133519515	0.549575315	4.083201657	2.448034872	-1.089582358	-0.827982877	-0.530469636	0.195459727	0.862779561	0.808818017	0.76274458	-0.018936453	stable
5.467906269	4.000700045	9.736586305	5.608137362	3.10034922	-0.900829412	-0.740186438	-1.45933337	0.514225489	0.788066649	0.787882076	0.636843708	0.063579358	unstable
9.305883807	2.317829041	7.146736513	4.837672889	4.463050616	-1.529662256	-1.891845274	-1.041543085	0.228275143	0.355440865	0.967172188	0.055799964	0.013944189	unstable
0.848367797	1.728007054	1.212054147	9.77367869	4.787190668	-1.964772898	-1.352503105	-1.469914664	0.122542053	0.432164405	0.671260217	0.809964412	-0.045090488	stable
9.452481199	6.302807241	0.517616978	1.560922267	2.920542056	-1.473773986	-0.750391357	-0.696376713	0.332976553	0.65761354	0.541390123	0.309462107	-0.040011785	stable
6.72516452	4.441227523	0.852099662	9.450015587	3.651800631	-1.023100305	-1.350864079	-1.277836248	0.786081628	0.429406916	0.553540972	0.855650221	0.033574501	unstable
9.509526933	9.121093238	8.165174047	2.607815985	3.155230392	-0.782820882	-1.367041957	-1.005367553	0.372429481	0.578824707	0.113733211	0.306457138	0.010323278	unstable
5.457795003	4.9058139	5.385144583	2.185628053	4.505947561	-0.709689861	-1.987338053	-1.808919647	0.810029491	0.604217228	0.555994939	0.924905177	0.068285679	unstable
6.593423236	5.53528514	6.168477065	1.805181854	4.198757694	-1.011537248	-1.675427457	-1.511792988	0.209731421	0.310865334	0.62329553	0.520255765	-0.001071098	stable
4.200222693	1.984846059	5.995511335	2.058549679	3.343359029	-1.829638587	-0.648938812	-0.864781631	0.503524208	0.090537939	0.402630441	0.456215437	-0.034018435	stable
3.684862174	0.948074764	4.154446031	9.153872569	5.177962119	-1.917676967	-1.348149712	-1.91213544	0.858515317	0.085556981	0.062245011	0.870222192	0.01101996	unstable
0.797425762	4.070803804	5.030966099	0.826730985	2.950961469	-1.416690142	-0.864452894	-0.669818433	0.944455658	0.83433456	0.257480889	0.405305772	-0.038335704	stable
6.366837894	3.269906522	7.791789019	9.693299498	3.629091184	-1.584121625	-0.973604111	-1.071365449	0.925631206	0.236326013	0.431387859	0.198289204	0.036210287	unstable
5.273758454	5.193658578	5.06601566	8.661861128	4.566558023	-1.734150802	-1.936174031	-0.896233191	0.916661989	0.71365091	0.959859628	0.263774137	0.088300626	unstable
9.169385141	9.321656808	0.922635181	4.712216557	2.763905606	-1.298415147	-0.956405633	-0.509084826	0.809825766	0.320890232	0.611345805	0.889239755	0.022388759	unstable
4.074807639	5.503483036	3.248167341	5.744831439	2.547668121	-0.667106243	-1.266967845	-0.613594033	0.469148575	0.753259438	0.776523971	0.709424256	0.075074584	unstable
3.22795542	5.461964848	6.145194009	3.19597185	3.298809449	-1.198962084	-0.62531722	-1.474530144	0.098216364	0.270648842	0.906895309	0.418552066	0.019651639	unstable
2.955190169	6.715971627	5.796978029	5.044065054	4.2170405	-1.587409492	-1.391160304	-1.238470704	0.234335361	0.63268352	0.913652935	0.357463392	0.054202664	unstable
3.718174153	8.139676456	1.874143844	4.402850277	3.009747027	-0.614278223	-0.81655803	-1.578910773	0.211538803	0.627316654	0.161213325	0.808128457	0.013924164	unstable
6.143966819	3.404724878	9.508287681	7.315867669	3.689560495	-1.485366971	-1.363023625	-0.841169899	0.319793841	0.81601751	0.278533655	0.089199541	-0.012094852	stable
8.502306589	2.872259945	1.628633017	1.05084029	3.027910984	-1.117570693	-1.037392529	-0.872947762	0.051966779	0.995239253	0.193703655	0.299385239	-0.046316788	stable
1.70493879	8.832651788	8.906939473	8.558567137	3.593118758	-0.572169318	-1.87683249	-1.14411695	0.551710557	0.635220762	0.636311372	0.175240946	0.02421734	unstable
1.867318147	1.992583356	7.408647908	0.606996963	4.00685384	-1.851917792	-0.942956201	-1.211979846	0.086461784	0.210294405	0.76716209	0.444289961	-0.037480568	stable
7.231598153	0.82140465	5.948496387	4.818410248	4.337053605	-1.149493626	-1.696738264	-1.490821715	0.255590987	0.374160997	0.391151129	0.641751716	-0.008034183	stable
5.232750002	8.620138593	2.461201467	1.839067211	2.840693789	-0.621140524	-0.734564993	-1.484988272	0.545308333	0.658375438	0.282939623	0.079663456	0.003571816	unstable
8.34263241	2.239916274	8.197315007	3.37295445	2.785843558	-1.109786124	-0.570590281	-1.105467153	0.521415035	0.597451737	0.319708306	0.251479513	-0.008558503	stable
8.47668724	5.871478419	7.341466443	8.229609778	4.408597259	-0.834689559	-1.808766499	-1.765141201	0.570972963	0.707746071	0.592054003	0.625529014	0.07599332	unstable
7.57983438	5.71817432	9.324229134	1.106687326	2.955953666	-0.600318455	-1.685404664	-0.670230547	0.928319612	0.601400633	0.590275902	0.443912249	0.048662036	unstable
9.083994791	6.909858349	3.929031863	2.159501222	2.833043544	-1.442374287	-0.66225379	-0.728415467	0.80665765	0.382183944	0.76318843	0.208360711	0.032265665	unstable
1.435222051	7.912385333	9.126756618	8.714400068	3.421739875	-1.869553669	-0.585736313	-0.966449893	0.363175311	0.50845114	0.470927642	0.882147204	0.046223444	unstable
8.301462355	2.400644762	0.67932432	4.246844829	3.442012958	-1.383079342	-0.706029635	-1.35290398	0.68607727	0.44742536	0.431114306	0.163830564	-0.031999379	stable
5.489994447	8.323071465	0.845645026	5.788067163	5.132276356	-1.633275762	-1.712009809	-1.786990784	0.105965638	0.410927355	0.573228521	0.092581968	-0.050768878	stable
8.886336589	4.949493774	3.295703923	3.141303237	2.347655543	-1.050435581	-0.762775144	-0.534444818	0.94330986	0.720696602	0.840010397	0.36306096	0.051728605	unstable
1.525243314	9.632561393	8.793518706	4.785605638	4.127534188	-1.190451461	-1.511933251	-1.425149477	0.437964163	0.463078148	0.680854752	0.387211784	0.018518076	unstable
5.285307187	4.046017441	7.448783937	9.279239829	2.297158919	-1.063731233	-0.528518779	-0.704908907	0.962862039	0.439960466	0.786290204	0.324832956	0.066713314	unstable
5.209547613	8.566402904	3.364199571	5.516665108	2.988354357	-1.418545069	-0.525065173	-1.044744115	0.639940135	0.205629818	0.967787906	0.191297653	0.024811832	unstable
4.541146788	2.027711394	5.39457227	0.839006646	2.361300693	-0.953954488	-0.582968641	-0.824377564	0.486627733	0.571115797	0.379968661	0.579586024	-0.029367299	stable
9.086990194	8.149901935	7.364078763	0.747363066	3.862342858	-1.85609209	-0.97492788	-1.031322888	0.508734351	0.843780189	0.949481558	0.374660578	0.059953188	unstable
6.469042587	7.099095249	5.578326044	5.066912576	4.070309369	-1.468759778	-1.62597284	-0.97557675	0.221117634	0.194670443	0.410025155	0.514347016	0.007872159	unstable
2.11054857	6.111316882	2.146942751	6.52302277	4.091899358	-1.910145235	-1.066882682	-1.114871442	0.260752559	0.34743347	0.14603155	0.131572907	-0.041681054	stable
7.280640935	2.666348174	4.739357314	1.71994243	5.446625713	-1.784878432	-1.69823726	-1.963510021	0.908071756	0.479231093	0.121796111	0.100747294	0.000798361	unstable
8.321873911	5.544330874	1.388286715	1.607537856	3.965841211	-1.927062046	-1.018267299	-1.020511867	0.493204774	0.368290116	0.483397376	0.08104113	-0.034651666	stable
8.539008496	3.157443169	5.924719569	1.682379007	3.097995314	-0.581486366	-0.539544784	-1.976964163	0.445651351	0.526216155	0.827064213	0.789255125	0.017749986	unstable
4.722636684	2.976784242	3.757338728	1.236866482	4.724531358	-1.56393606	-1.989066196	-1.171529101	0.823814886	0.975331078	0.107135676	0.268286545	0.017253281	unstable
1.387659586	4.805013406	9.092791915	9.93978308	3.918649194	-1.43191606	-0.815479993	-1.671253141	0.243927761	0.689480447	0.177012705	0.477186951	-0.001753269	stable
3.648517266	2.436924195	2.838588788	2.955570576	3.964653718	-0.813638366	-1.833647181	-1.317368172	0.25415261	0.907476457	0.373151662	0.050028494	-0.01593526	stable
8.400881433	2.323563996	3.288188829	4.310187049	2.366369023	-0.715602563	-1.087683903	-0.563082558	0.525681207	0.222670936	0.579851279	0.888429541	0.022522689	unstable
3.742742847	6.151277068	8.438852098	4.298258131	4.032786613	-1.72939474	-0.607817178	-1.695574695	0.946966968	0.214513809	0.410226887	0.915467511	0.052540842	unstable
9.749689115	1.800430885	1.015956662	8.065576304	3.330989979	-0.88671527	-1.387030626	-1.057244083	0.662338238	0.996572548	0.732244297	0.560436148	-0.027329006	stable
1.471691042	6.933556527	5.288786206	4.233421867	3.453025971	-0.93287764	-1.412358949	-1.107789381	0.580362508	0.405026587	0.744362798	0.282400061	0.008680474	unstable
3.121733776	3.385300658	6.753008331	7.772035141	3.783743908	-1.961594195	-1.098104651	-0.724045062	0.908862373	0.22768598	0.374005289	0.715532919	0.031464941	unstable
4.398642032	8.022560755	4.860357716	6.068534974	4.392211655	-1.496737619	-1.239511966	-1.65596207	0.368217253	0.107221438	0.866531996	0.897603727	0.06031519	unstable
1.166904021	9.928260769	0.771261997	9.050531054	3.946736505	-1.435687416	-0.765306088	-1.745743001	0.930788919	0.769880408	0.606396477	0.697526058	-0.011640764	stable
4.082410911	2.734284794	5.361121152	0.978543535	3.210408339	-1.05668906	-1.441118178	-0.712601102	0.799794774	0.205570151	0.874538632	0.322823852	0.026946317	unstable
6.731433989	5.811627935	2.189098231	1.533059627	3.541810361	-1.95412456	-0.843478307	-0.744207494	0.252774878	0.590351127	0.4932519	0.952482971	-0.023456172	stable
4.880007581	1.232093301	6.650717806	9.03392681	4.292688442	-1.502802967	-1.578859954	-1.211025521	0.281567336	0.726328601	0.138194059	0.495860659	-0.025537875	stable
3.769835323	3.238202574	6.280477649	3.105355422	4.719717449	-1.044878698	-1.67491242	-1.999926332	0.599853479	0.46557105	0.228553442	0.745867232	0.019933095	unstable
7.916428697	6.361215427	8.463310451	8.381122631	2.996042303	-1.590841499	-0.618157713	-0.787043091	0.179342405	0.434702334	0.31625918	0.520541346	0.02965206	unstable
8.237986968	5.726591536	6.048384207	3.484788299	3.070176296	-0.559632433	-0.682233616	-1.828310246	0.781243143	0.747481185	0.530498724	0.623949149	0.070981317	unstable
3.307691295	0.580637974	1.721025191	9.155508102	3.444919737	-1.441227824	-0.697088582	-1.306603331	0.628883444	0.969729706	0.529251291	0.530080642	-0.025480555	stable
2.381712212	7.946603409	2.91359814	6.620509123	3.687153042	-0.553647114	-1.530354936	-1.603150992	0.428416376	0.280370782	0.615890214	0.472822904	-0.009159814	stable
2.734846174	6.893313995	2.702091072	5.643794123	3.674486699	-1.545206898	-1.37912304	-0.750156761	0.769621705	0.081015108	0.120559482	0.461801629	-0.036330602	stable
2.546456629	1.966165656	3.362279219	9.610959807	3.794048665	-0.52703784	-1.764981495	-1.50202933	0.657733739	0.593153486	0.171490641	0.275185726	-0.036450992	stable
5.45689447	5.227839557	7.401801124	3.980893832	4.673457566	-1.935316051	-1.689991149	-1.048150367	0.402688851	0.072896303	0.881868426	0.42697573	0.034134222	unstable
2.864113158	1.831497392	3.042301339	0.619155116	4.656542742	-1.48406	-1.19070371	-1.981779033	0.766259343	0.171281927	0.197863212	0.86766042	-0.044133983	stable
7.798823365	6.013029237	9.549667958	3.350766148	3.208115204	-0.604999338	-1.336638422	-1.266477443	0.714296014	0.988726752	0.469423231	0.618487653	0.070367073	unstable
6.172003149	5.887644948	6.624869412	6.614864865	4.169594127	-1.461321213	-1.514582594	-1.19369032	0.24157931	0.351131138	0.851833974	0.42564738	0.050096385	unstable
2.24986294	6.326961248	2.513409041	2.408769372	2.707243741	-0.789913309	-1.128771558	-0.788558874	0.470824661	0.234610705	0.856394396	0.428589428	-0.011604183	stable
7.696490365	8.216956252	1.920910643	4.088992489	3.293130027	-0.576375562	-1.562475361	-1.154279104	0.432492958	0.288224112	0.436303028	0.446573587	-0.009811026	stable
0.574149146	3.683489073	7.966847976	2.832486851	3.218320193	-0.947012498	-0.778009808	-1.493297886	0.934206576	0.440691168	0.159684423	0.269979197	-0.055006746	stable
4.485078728	9.113262621	1.694612186	7.350624933	3.622181761	-1.284477028	-0.921671349	-1.416033385	0.851623965	0.781426732	0.24882732	0.990568419	0.067630938	unstable
3.33471081	6.072892619	4.025080449	5.956674781	2.425946559	-1.018522774	-0.779969603	-0.627454182	0.624022772	0.967185031	0.426819272	0.606896493	0.071709526	unstable
7.758345715	3.017819189	1.986702441	7.627598141	4.224632843	-1.819870842	-1.751184868	-0.653577133	0.575792649	0.221455143	0.640742647	0.268567252	-0.014581586	stable
9.426967515	2.942202637	0.515514682	3.583151693	2.308030065	-0.629802571	-0.871868199	-0.806359295	0.489460428	0.072891372	0.814872001	0.493357713	-0.040521548	stable
9.416444597	9.379226764	3.020836165	7.512017435	3.869592726	-1.313302766	-0.701899329	-1.854390631	0.946514164	0.807458938	0.962757397	0.206505259	0.058168591	unstable
4.742737105	1.983683491	1.010954599	9.522442217	4.877401789	-1.385043853	-1.654825007	-1.837532929	0.642477964	0.334004718	0.378289843	0.490071716	-0.026369642	stable
7.11381655	2.424001827	2.423666484	4.216583786	3.821383696	-1.925623089	-0.696623334	-1.199137272	0.435133481	0.136834963	0.48245473	0.103564141	-0.033283669	stable
5.425331479	6.884532636	1.92017948	6.277729078	4.009664429	-1.54514794	-1.282968226	-1.181548263	0.206053573	0.419083941	0.331665823	0.580506882	0.00558903	unstable
9.129680744	4.644637316	9.500149523	4.179150227	3.671598681	-0.760117046	-1.252245478	-1.659236157	0.386017528	0.265093619	0.942331433	0.783888003	0.050532753	unstable
2.951397302	4.530614546	3.946778399	1.661986201	3.904430501	-0.956300658	-1.198425968	-1.749703875	0.117201022	0.824088548	0.926581048	0.75983119	0.045811556	unstable
9.425277641	6.245506389	7.796456498	8.278014754	4.322060988	-1.964684061	-0.667055426	-1.690321501	0.945061068	0.603121906	0.775293779	0.713353494	0.092072235	unstable
6.947771797	4.248427451	1.09480907	8.336027317	3.8785126	-1.044984512	-1.298793716	-1.534734372	0.917724746	0.76135709	0.882391399	0.445333661	0.032677181	unstable
5.51237291	1.161249463	4.324943514	3.471325725	2.897000274	-0.939090508	-0.575966447	-1.38194332	0.088336658	0.818098553	0.148879082	0.248646583	-0.041879523	stable
3.558220212	7.516280153	8.939453201	5.833452153	3.96018796	-0.742550004	-1.857711961	-1.359925996	0.248092684	0.848792369	0.365398873	0.860433659	0.06269733	unstable
3.088191466	8.810248001	9.321037706	9.147696979	4.373079005	-1.290327295	-1.72489247	-1.35785924	0.656665733	0.464173897	0.823061255	0.2453005	0.040754671	unstable
2.458982154	1.006108144	3.53207575	1.964331116	2.187064266	-0.53256251	-0.598663757	-1.055837999	0.633223121	0.603839663	0.469092696	0.63970389	-0.023437823	stable
5.529404448	3.316463832	5.41376912	8.870936361	4.65509114	-1.410526709	-1.775015286	-1.469549145	0.565973818	0.766324966	0.799296559	0.968336158	0.077193599	unstable
3.351633501	2.610501591	5.492180076	7.033746829	4.092951289	-1.225357165	-0.921578867	-1.946015257	0.858693768	0.499933661	0.300337088	0.316387344	0.00881729	unstable
6.599848616	3.272396983	6.788573435	4.996732981	4.176062942	-0.940303727	-1.384813761	-1.850945454	0.409672207	0.26957501	0.863755183	0.284555381	0.037728995	unstable
7.412848922	2.664985529	8.972297888	5.851777402	2.453852201	-1.022809173	-0.854992902	-0.576050126	0.810979689	0.547091972	0.671021622	0.258634903	0.046576729	unstable
4.64124889	9.273241927	5.835389207	4.591537064	2.958498084	-0.719881224	-1.296005319	-0.94261154	0.824980938	0.765051097	0.236221617	0.567832691	0.05332834	unstable
0.570202876	8.736162902	3.816298048	1.134974984	5.05701232	-1.742418579	-1.925555427	-1.389038313	0.776971718	0.265364571	0.179789066	0.101793673	-0.041652775	stable
4.258628017	7.503689783	7.4660411	1.2630536	3.75633769	-0.736837037	-1.686487752	-1.333012902	0.579723283	0.32371437	0.622532963	0.692561532	0.007259853	unstable
2.819695345	2.207592669	3.262472127	8.792145246	3.647705709	-1.912600897	-1.044389067	-0.690715745	0.448504251	0.348314071	0.532082169	0.510593349	-0.027639917	stable
0.730532837	0.787002207	7.649484258	9.945560763	3.143427784	-1.258080616	-1.345056381	-0.540290786	0.152254616	0.248853175	0.563566811	0.398680936	-0.015489195	stable
7.78760643	2.239261474	1.651482269	5.860174506	4.229444145	-1.259142374	-1.939654459	-1.030647312	0.965969761	0.856310787	0.685565504	0.542035713	0.024035432	unstable
6.355142311	2.078873718	9.231500456	8.943398598	2.628753512	-0.800848138	-1.063041001	-0.764864373	0.507376857	0.827479406	0.864564458	0.090624419	0.02134368	unstable
1.761751932	3.955834476	5.314604778	9.750492462	4.439170207	-1.56960327	-0.87155388	-1.998013057	0.951245037	0.101634451	0.96340366	0.148923541	-0.011789739	stable
7.919782326	2.199811746	2.001367608	9.225982952	3.823070073	-1.644823734	-1.174067922	-1.004178418	0.198739931	0.797978469	0.174160489	0.749703732	-0.008038173	stable
9.858008825	1.814968928	1.618450978	5.989999508	3.806348338	-1.92812443	-1.05605012	-0.822173789	0.828548902	0.843968132	0.456969186	0.39184227	-0.017851618	stable
4.81812818	5.361670791	7.23426965	5.431351364	4.042714491	-1.480599079	-1.418717496	-1.143397916	0.921543122	0.621109738	0.23939966	0.99571879	0.0881698	unstable
3.054937732	7.980929287	2.966513422	3.057025649	3.289659844	-0.673976591	-1.113462416	-1.502220837	0.071519794	0.44556125	0.710388998	0.984907498	0.001137831	unstable
3.779961113	9.983119031	8.149184888	6.815344721	2.711789867	-0.699487883	-1.293194838	-0.719107145	0.549196913	0.806740491	0.218226113	0.778493766	0.054441883	unstable
3.151031721	4.637347042	5.993462524	8.470789612	1.986971783	-0.762484177	-0.679137474	-0.545350132	0.917589901	0.499896445	0.513194771	0.172073321	0.029052765	unstable
3.617543987	3.366454301	2.259654551	1.980285465	3.737222108	-1.486681958	-0.815150005	-1.435390144	0.808774754	0.794062152	0.392707244	0.220368475	0.02421719	unstable
4.367772462	1.087693311	2.497718659	9.58708548	4.531168165	-1.609380189	-1.054271464	-1.867516512	0.300254313	0.61692362	0.824490377	0.785043447	-0.015945377	stable
3.461517529	3.652553771	9.462883437	1.407673876	3.327917183	-1.741797529	-0.782806639	-0.803313015	0.864177402	0.157756787	0.777872902	0.525914005	-0.011953411	stable
5.227457971	9.452890012	2.599384071	6.532126355	3.884232013	-0.99332454	-1.483561195	-1.407346278	0.247636588	0.722214096	0.607512007	0.096245278	0.000353675	unstable
6.397999128	3.59589216	5.534412119	8.28413346	3.811527239	-1.055311741	-1.761896749	-0.994318749	0.897182057	0.442765924	0.649142988	0.217822787	0.055577237	unstable
7.444665328	5.296836652	9.164937016	2.987370893	3.7684012	-1.107046145	-1.200738758	-1.460616297	0.17700983	0.280798798	0.455558203	0.086239147	-0.013498273	stable
8.596308809	9.523445377	9.633821604	9.106772428	2.702454398	-1.225765461	-0.792514953	-0.684173984	0.748615906	0.771314546	0.948831644	0.288891714	0.083937013	unstable
4.220991758	3.699054561	7.54242657	0.690613907	3.349525083	-0.564764844	-1.597432518	-1.18732772	0.883283435	0.30225714	0.458436798	0.611254558	-0.006401615	stable
1.859800923	7.686256048	8.205355614	5.729270275	4.528728646	-0.954530421	-1.717563099	-1.856635125	0.115291099	0.622020382	0.464058587	0.670528173	0.041943342	unstable
3.910995516	6.409210321	3.293151053	1.404369739	2.999756785	-1.067192167	-0.722514568	-1.21005005	0.598688763	0.356510494	0.87813954	0.993287762	0.024828999	unstable
5.402569609	6.835190935	3.266447847	2.163049061	2.709116171	-0.649595006	-1.248013188	-0.811507977	0.203075872	0.788907356	0.421454036	0.120022675	0.003730803	unstable
2.390731161	3.110802605	9.355020172	5.057146445	3.03111975	-0.537752433	-1.981314962	-0.512052355	0.98142461	0.316125168	0.822965802	0.306810199	0.001139412	unstable
8.897892457	4.09010799	5.491228011	8.180958069	3.416983372	-1.228353798	-0.999931399	-1.188698176	0.950342096	0.674750607	0.743656108	0.791336921	0.086223619	unstable
7.794844051	8.38212427	9.847263764	2.591770069	3.442205692	-1.148064441	-1.211853542	-1.082287709	0.119539394	0.3823339	0.314812382	0.615094921	-0.011880941	stable
8.600144513	6.532257472	1.533021757	0.845862851	3.251834077	-0.688667189	-1.814395053	-0.748771835	0.093295374	0.745601196	0.876696836	0.454933162	-0.030326489	stable
4.675029677	6.820141657	9.296592889	4.761102533	4.41065808	-1.59163111	-1.0013935	-1.81763347	0.090669397	0.057160068	0.244288455	0.540007734	-0.023019412	stable
9.774995761	3.43583271	2.722161623	2.541596908	3.249263598	-1.592270494	-1.083898204	-0.5730949	0.957464777	0.137232766	0.190805031	0.500984869	0.000582435	unstable
2.108124113	1.481284772	2.012709432	6.753798109	3.708720112	-1.252888791	-0.716175082	-1.739656239	0.857725072	0.751967442	0.268343188	0.388497087	-0.030896389	stable
3.450702892	7.419572251	2.732214321	8.465438411	3.124088519	-1.074168861	-1.368352331	-0.681567327	0.458750335	0.407920307	0.492281036	0.598635669	0.016276025	unstable
9.79484623	2.841479692	2.659018545	7.25272859	5.196843624	-1.8620182	-1.8619286	-1.472896824	0.080597544	0.905331926	0.803349693	0.746380877	0.016668241	unstable
5.157207931	2.007823467	8.803619117	2.416766633	5.118950321	-1.871200539	-1.267172094	-1.980577688	0.956731018	0.268357258	0.30494183	0.701846341	0.010951687	unstable
7.687561101	6.949467193	3.52975878	9.178868944	4.018214928	-1.313043842	-1.667957877	-1.037213209	0.321571184	0.598526944	0.180561621	0.745699651	0.044575008	unstable
0.673663947	6.886771565	7.087872409	0.641203352	3.310554427	-1.853376236	-0.575758252	-0.881419939	0.430320564	0.827883414	0.507670039	0.574004663	-0.008457072	stable
4.647548399	4.255417087	5.148430034	9.477532245	3.634836117	-0.896296784	-0.955271782	-1.783267552	0.51253299	0.293443177	0.341482761	0.368355266	0.004158369	unstable
0.992185722	9.236583042	1.182357642	3.254576977	3.447110111	-1.718310219	-0.714622855	-1.014177038	0.440326552	0.881868986	0.361093641	0.507202162	-0.016937621	stable
8.780032988	9.373940788	9.238416085	5.11351871	4.81146016	-1.537219239	-1.852421261	-1.42181966	0.086972088	0.364687973	0.188611965	0.108742554	-0.019735334	stable
4.942908028	3.796385768	8.885287442	1.901601546	4.988742087	-1.795110345	-1.827605052	-1.36602669	0.210318827	0.510095144	0.566440384	0.876920392	-0.01742761	stable
0.681445671	4.291647846	2.20842266	4.444510306	2.828958587	-1.40064557	-0.874080898	-0.55423212	0.664105969	0.100567994	0.733841627	0.313064982	-0.018797229	stable
4.205127251	5.942405783	6.576801509	3.899194945	3.153673006	-1.202364924	-1.252589688	-0.698718394	0.495781025	0.224364688	0.061858901	0.163033144	-0.050101048	stable
6.623861574	6.841371702	4.216248859	1.816077305	4.581994529	-1.812552997	-1.388941966	-1.380499566	0.37477641	0.127695369	0.832619285	0.391101297	-0.002826016	stable
2.833634167	1.167760762	4.424029757	8.719202075	4.428574793	-1.421601361	-1.751345392	-1.255628039	0.213810388	0.777781269	0.365120339	0.598108448	-0.02546823	stable
4.414193148	2.103017066	9.642926888	1.714409026	4.181269629	-1.908593173	-1.4483993	-0.824277156	0.587617931	0.410264217	0.363947162	0.920193807	-0.037321395	stable
0.624300707	5.232268401	0.591599812	4.103199012	2.682339384	-1.104775356	-0.936186548	-0.64137748	0.70739268	0.946880145	0.8710229	0.111483216	-0.038033264	stable
8.473456684	6.318253935	8.501947802	4.593991281	4.086182575	-1.392817783	-0.735807033	-1.957557759	0.665169313	0.446696997	0.752809433	0.095884379	0.054141456	unstable
7.034038601	9.161363702	6.887061082	3.619191655	5.031829582	-1.941470302	-1.818666977	-1.271692304	0.269402345	0.595206863	0.810718278	0.628603971	0.053798963	unstable
6.502059973	0.543120233	8.929795005	1.799103059	3.462827157	-0.702089296	-0.933753589	-1.826984273	0.300053433	0.090277045	0.708498952	0.468034518	-0.010394649	stable
2.517759291	2.626480008	1.550712204	4.009840253	4.143278782	-0.663872885	-1.678682182	-1.800723716	0.535613291	0.125630075	0.358888256	0.060839052	-0.033246846	stable
3.433288652	1.855561152	3.772070252	6.047772123	4.167998179	-1.117805603	-1.706054335	-1.34413824	0.949263965	0.257012799	0.768972392	0.150208637	0.023660513	unstable
4.607589512	7.757346335	0.696898329	6.026734445	4.228933603	-1.251354204	-1.588697852	-1.388881547	0.28610277	0.81427755	0.306292857	0.957008153	0.046653328	unstable
2.961989823	4.86720464	4.597107048	9.045253215	4.439741188	-1.485320253	-1.251466048	-1.702954887	0.877729234	0.099322506	0.841053375	0.328059577	0.016515138	unstable
4.850149694	8.494147354	7.131154506	9.182932978	3.496189611	-1.026241351	-0.618534478	-1.851413782	0.2219082	0.749019834	0.712003936	0.584141845	0.065904211	unstable
7.79201649	1.104334982	3.548285517	7.556779562	4.028293826	-1.571561213	-1.49258064	-0.964151973	0.564122223	0.2027071	0.47688932	0.900147188	0.037690012	unstable
6.715870082	7.255443616	1.385910808	3.467447685	4.239891003	-0.804419532	-1.986418129	-1.449053343	0.123640467	0.774072684	0.202742909	0.73484179	0.009214806	unstable
6.681343614	3.409344746	2.016077664	7.816125222	1.960097411	-0.511453698	-0.764095726	-0.684547986	0.413150023	0.482590579	0.617947553	0.684801461	0.017336614	unstable
9.871941201	9.269897425	3.150559023	6.97442167	3.700610414	-0.6751423	-1.268399598	-1.757068516	0.555950759	0.981398547	0.865915909	0.878119503	0.075752754	unstable
8.614012045	9.391632121	1.612638439	2.834716748	4.010860404	-1.66730598	-1.794940239	-0.548614185	0.154770586	0.302191827	0.802315224	0.573703321	-0.034425522	stable
3.705228164	5.23543401	4.255674613	5.940467357	3.764998021	-1.34923267	-0.579240316	-1.836525035	0.70967613	0.503977606	0.186403564	0.666830051	0.044809739	unstable
8.538513831	8.110133792	7.822439492	3.6881042	2.416014225	-0.79555272	-1.027638026	-0.592823478	0.326018039	0.224858079	0.458097626	0.561331336	0.016943312	unstable
7.652540988	8.237994983	6.811586866	8.314525258	4.295849369	-1.5828616	-0.796140336	-1.916847433	0.571315713	0.692765344	0.822052234	0.319797524	0.074895218	unstable
6.26228634	2.153174297	4.095612874	7.812847352	2.759738969	-0.827279498	-1.26801119	-0.664448282	0.363698154	0.204986182	0.945044445	0.424213461	0.023473609	unstable
4.515548072	4.815196315	6.404593714	6.674346967	4.26620679	-1.497963473	-1.21544118	-1.552802136	0.323539354	0.650484842	0.443986249	0.687594859	0.055200949	unstable
7.294602324	5.999665182	2.154571262	1.687210705	4.180308293	-1.524491573	-1.907863639	-0.74795308	0.288426466	0.452218007	0.285422668	0.093025351	-0.03947543	stable
1.131663902	9.798562216	1.352453391	6.794484948	3.302623969	-0.9341054	-0.548236112	-1.820282457	0.815225301	0.300776783	0.099280806	0.810958598	-0.016964123	stable
3.262844741	9.116491193	7.41677873	0.916167474	4.464277383	-1.690495848	-0.915094217	-1.858687318	0.933147969	0.924991751	0.281198936	0.228699948	0.020585849	unstable
1.216251673	9.700317881	6.162589266	5.650065705	4.672395362	-1.999505657	-0.792854217	-1.880035488	0.795077541	0.484206099	0.589057841	0.872209857	0.027152529	unstable
1.08752584	7.603472285	7.513215914	5.835746353	3.271700253	-1.326865798	-1.111918716	-0.832915739	0.749052092	0.605793065	0.839544721	0.167653308	0.021163658	unstable
8.813924873	7.587914676	9.303542656	8.650422734	3.303611735	-0.939252636	-0.649604354	-1.714754745	0.344025226	0.692647194	0.689102305	0.610100626	0.071624221	unstable
7.174373953	8.213208428	5.052035232	3.930992441	3.905889422	-1.690578503	-0.520858552	-1.694452366	0.933689542	0.799803945	0.979920021	0.268358495	0.087306357	unstable
9.054922769	0.723792002	7.872277335	2.283888044	3.029805204	-0.973642097	-0.551811094	-1.504352013	0.536337094	0.413863448	0.931145039	0.951436924	0.013084554	unstable
7.124860948	9.357510149	1.091395243	0.863640849	1.972390161	-0.779858495	-0.619885242	-0.572646424	0.12676966	0.653696446	0.39914505	0.513046346	-0.029966603	stable
1.830394555	7.286385407	8.784404124	3.366040676	3.189812503	-0.988087343	-1.354415034	-0.847310127	0.921141571	0.83154319	0.41843606	0.165710885	0.009617155	unstable
6.818537281	9.247271987	6.467967569	1.791261886	2.382490427	-0.800627195	-0.869578064	-0.712285168	0.544313658	0.72733529	0.8357182	0.846119176	0.050599466	unstable
9.885890585	1.777745845	4.87261445	1.633518595	4.850515511	-1.340421522	-1.682491388	-1.827602601	0.178159319	0.365906471	0.305187826	0.43183842	-0.041927853	stable
4.946653081	9.708101889	4.671473268	6.459365092	3.865018804	-1.933977202	-1.327665188	-0.603376415	0.817298118	0.653523692	0.70828613	0.934379984	0.086499471	unstable
5.185176906	6.828618182	5.771382124	4.738993274	3.405019922	-1.830360009	-0.785087844	-0.789572068	0.409487772	0.665590418	0.928040664	0.725713891	0.08572058	unstable
[truncated: 58,001 more rows]
