# Supplementary material for: Artificial intelligence-based digital transformation and environmental sustainability
Source: PLoS One. 2026 Mar 26;21(3):e0343275. doi: 10.1371/journal.pone.0343275 (PMC13020846; doi:10.1371/journal.pone.0343275)
Supplement: S5 File — (CSV) [file pone.0343275.s005.csv]

V1	V2	V3	V4	V5	V6	V7	V8	V9	V10	V11	V12	V13	V14	V15	V16	V17	V18	V19	V20	V21	V22	V23	V24	V25	V26	V27	V28	V29	V30	V31	V32	V33	V34	V35	V36	V37	V38	V39	V40	Target
-0.613488805	-3.819639825	2.202301696	1.300420227	-1.184929415	-4.495963703	-1.83581722	4.722989459	1.206140192	-0.341909099	-5.122874496	1.017020596	4.818548566	3.269000834	-2.984329797	1.387369902	2.032002439	-0.511586796	-1.023069004	7.338733104	-2.242244047	0.155489326	2.053785963	-2.772272579	1.851369194	-1.788696457	-0.277281712	-1.255143048	-3.832885893	-1.504542368	1.586765209	2.291204462	-5.411388233	0.870072619	0.574479318	4.157190971	1.428093424	-10.5113424	0.454664278	-1.44836301	0
0.389607736	-0.512340714	0.527052648	-2.576775976	-1.016766271	2.235112462	-0.441300744	-4.40574371	-0.332869282	1.96679411	1.796543763	0.410490239	0.638328168	-1.389600169	-1.883409797	-5.017922003	-3.827237504	2.418059884	1.762284558	-3.24229703	-3.192960081	1.857454023	-1.707954056	0.63344359	-0.587897645	0.08368292	3.013935022	-0.182309055	0.223917078	0.865227518	-1.782158109	-2.474936367	2.493582225	0.315165216	2.059288011	0.683859194	-0.485451971	5.128350066	1.720743756	-1.488235397	0
-0.874861446	-0.640632271	4.084202344	-1.590454261	0.525855371	-1.957591842	-0.695367298	1.347308641	-1.732348449	0.466499655	-4.928214304	3.565070041	-0.44932919	-0.65624603	-0.166537029	-1.630206967	2.291865425	2.396491879	0.601278386	1.793534465	-2.120237827	0.481968086	-0.840706914	1.790196861	1.874394842	0.363930494	-0.169062662	-0.483831767	-2.118981934	-2.156585827	2.907290946	-1.318888423	-2.997463801	0.459664259	0.619774028	5.631504261	1.323511628	-1.752153832	1.808301785	1.675747594	0
0.238384033	1.458606836	4.014527953	2.534478177	1.196986613	-3.117329921	-0.924034706	0.269493302	1.322436143	0.702344635	-5.578345453	-0.850662037	2.590525004	0.767417691	-2.390809141	-2.341961398	0.571874547	-0.933751419	0.508676531	1.21071461	-3.259524361	0.10458739	-0.658874546	1.498106644	1.100304658	4.142987903	-0.248446002	-1.136516103	-5.355810077	-4.545931431	3.808666738	3.51791836	-3.074085377	-0.284220056	0.954576167	3.029330766	-1.367197883	-3.412140037	0.906000253	-2.450888892	0
5.828224949	2.768259887	-1.23452965	2.809264067	-1.641648191	-1.406697579	0.568643138	0.965043348	1.918378811	-2.774855337	-0.530016091	1.374543708	-0.650940899	-1.67946575	-0.379219658	-4.443143408	3.893856563	-0.607640333	2.944930792	0.36723314	-5.789081325	4.597528152	4.45026432	3.22494084	0.396701478	0.247764639	-2.362046628	1.079378473	-0.473075807	2.242810407	-3.591421222	1.77384059	-1.50157277	-2.226702452	4.776830334	-6.559697843	-0.805550551	-0.276006638	-3.858206945	-0.53769361	0
-1.885712754	-1.964159775	0.245667313	-1.187254603	0.027369159	-2.214094462	-0.60555842	3.434367556	-2.366541537	0.238591913	-2.42157178	5.44376165	1.621775131	0.40330604	-2.084617718	0.838689268	1.168480189	2.018892364	0.968280044	1.563233366	-2.037207645	1.807604669	4.216894568	2.806480377	-0.692461681	-1.224669078	-1.90466165	-0.416138595	-1.20354386	1.657175334	0.658367122	3.481444821	-1.241936779	0.165481479	1.938013899	3.174897897	1.513699734	-2.634459146	0.694482885	-0.169500093	0
-1.836429184	1.216660815	-0.186459534	0.232730893	1.752134739	-1.982140947	0.637038715	3.654028909	-2.89164298	-0.882726052	-2.881858663	5.532343564	-1.843551366	-0.994694086	0.602108866	1.870064892	3.930773551	1.278002357	1.110149037	0.088250795	0.226532833	1.064541854	4.210595829	5.268232823	-0.754586841	0.433089742	-4.173878589	0.67581789	-0.654065705	0.612422353	1.253967953	3.697507752	-1.371312762	-0.267922366	0.385374185	1.392039201	1.195154749	0.104975415	-0.258227684	1.581771341	0
-1.649116674	0.646787036	2.657947413	1.395099171	0.725958812	0.305210763	-1.877257437	-3.814487402	2.273638568	0.434063152	-2.533155194	-3.581302126	1.480436484	-0.453753175	-3.334392336	-4.882117192	-0.657244056	1.311948769	-0.487992518	0.744800863	-2.215417413	-0.555529724	-3.758860906	-0.62361564	0.436323547	2.663326498	0.02464225	-0.514573909	-1.836843685	-2.277863992	-0.105819775	-1.082314224	0.530939417	-0.290736095	-0.219058764	1.364706517	-0.565783421	0.605944909	1.77258803	-1.977965859	0
-2.744431047	-5.870927046	1.169154846	-1.586453694	-2.215359992	-3.561772845	-2.037384991	2.782848829	-0.687222775	1.527677509	-4.668574197	5.722977509	5.746366934	2.352831791	-5.336723739	-2.039904127	0.340710381	3.045391754	1.603426674	6.519082511	-4.491886419	2.848352942	3.717534529	-1.080942717	0.84045413	-4.229435488	1.391155373	-0.403130406	-4.38045826	-0.042645658	-2.192626187	0.17207389	-5.489959602	3.224385518	1.433453199	6.421955972	3.016853687	-5.953350976	3.084917668	-2.982987199	0
-0.24731951	-1.130009483	4.584898712	0.051527615	0.044828129	-2.527062141	-1.643095162	1.042020332	-0.059002217	0.751699963	-4.915542705	0.709725512	1.810840822	0.466331128	-2.012662274	-2.13961463	0.767581409	1.047639625	0.299761873	2.506560695	-3.523522136	0.229475606	-1.363760291	0.667587975	1.640187707	1.301917536	0.040995944	-1.302753227	-2.962744608	-2.077191187	3.567099285	1.133185398	-2.171649858	-0.245508501	2.071917693	4.719610311	0.033391706	-4.396785026	1.221411745	-0.531737402	0
0.14482683	-4.752073591	-1.437521018	-3.408999318	-1.389502966	-0.291719391	-1.160860117	2.42947555	-0.793047566	1.017252903	1.291881815	1.166511756	4.140479184	2.718237352	-2.651139644	2.177061237	-3.480715469	1.475624434	-2.294751704	0.759155143	-1.366337954	1.372859037	3.475839471	-1.931055671	-0.648223833	-2.922613346	1.938688109	-1.993437042	-0.013280363	2.748419521	1.117408972	3.212447194	1.070133325	-1.441295227	1.702634388	2.650751985	0.786983752	-5.269698057	0.085042613	-0.305875512	0
-0.946428509	-0.701461187	0.790389366	-0.401966229	-0.936134341	-2.506814378	0.243842097	2.177918283	-1.264000589	-0.441885002	-2.801953588	6.54628013	1.401560044	-0.626948782	-1.382433011	-1.355695084	2.624623949	1.368306551	2.867968538	2.805196411	-2.714846288	2.156552999	3.002676313	1.18480411	0.442730672	-1.372249991	-0.723973825	0.619642011	-1.863936162	-0.044075674	-2.453234902	-1.586207983	-4.318977603	2.437300733	0.767393454	2.184053421	2.207440046	-0.687062612	1.374480495	-0.505271226	0
-1.729134094	-3.875417333	1.511089001	-1.721663626	-0.581579611	-0.880290045	-2.023751095	2.692203639	-1.952764703	0.929680535	-0.437874679	1.090309947	1.55462002	1.09754761	-1.979836818	1.804170598	-1.340939828	1.58781994	-0.73523154	1.471903024	-1.461796482	-0.174020426	0.596529701	0.695599036	-0.627816596	-1.617957078	-1.248928213	-1.629476828	1.455259709	3.587785067	3.149723268	4.007598586	2.775530952	-1.391303993	3.593841984	3.237487218	0.340624675	-4.916026959	0.007941028	0.183071701	0
3.546230305	1.507832508	9.805105872	1.299137302	-3.187965327	-0.479644627	-2.955768096	-8.112585079	3.972108744	1.644670036	-2.716700407	-3.082287344	4.185360899	-3.274230161	-5.759894352	-14.18455077	-3.972868527	0.714316743	5.506033606	-0.130932693	-12.38461394	1.608583934	-9.695747961	-1.913507838	2.284025376	5.507367662	4.12940469	-2.041788901	-2.351929552	-2.050168927	-0.548704253	-6.444924079	0.946093189	0.529255981	7.856909326	1.209686773	-2.738501809	1.736749208	2.563232865	-5.251006732	0
-0.904418013	-0.655666969	4.106446529	-0.541765089	-1.737136474	-1.75958023	-0.072308567	1.390291678	-0.708925923	-0.568757311	0.17479665	3.552456477	2.108193654	-0.942608179	-0.167571798	1.009975191	-0.361584274	-1.401239957	2.209863307	2.385755984	-1.372712913	-1.956046712	-3.225123586	-3.684771715	0.7258747	0.535000767	0.498691218	-1.261027162	1.789492696	0.678079724	0.163289003	-4.89175415	-1.170676817	2.509307496	1.318163902	2.210738753	1.133589967	-2.355798939	1.531637928	0.10360048	0
2.238307989	-1.488558291	3.888029982	-1.572080734	-1.644879801	-2.00003846	-0.582493081	0.898501143	0.75495081	0.269100895	-2.212966356	1.235223166	3.360852083	0.826688656	-1.105153838	-1.403607827	-1.034720994	-0.196070262	0.035008072	2.158773041	-3.577342386	0.362434174	-1.51074716	-3.340277876	2.256096092	0.376103467	3.157284251	-1.902170024	-2.084033274	-2.038759634	1.985974161	-2.803580945	-3.236593363	0.368151869	1.372770727	3.715441038	0.416927466	-4.755237224	1.100729629	0.001967731	0
-4.763805754	-2.227737663	2.571140701	-0.613779688	2.367124603	-2.035316423	-3.497938744	1.089179107	-1.160258919	1.277583496	-5.598764921	1.02331711	4.016256047	1.155795773	-6.965583659	-2.043305859	-0.908295865	4.408083467	-2.002632617	0.784513999	-4.057581293	1.186816086	2.467387346	4.459585966	-1.533119106	2.553496729	-3.465447307	-2.390948183	-3.379383575	0.426531765	4.443655221	8.772153259	2.113065725	-3.061596611	2.715013884	6.315381341	0.254115242	-4.501971471	2.014253789	-1.890541943	0
1.232818673	-3.343969801	9.629657796	-4.820711458	-2.443418209	-1.745536344	-1.580399648	-2.112071319	0.058455869	3.514665794	-2.932306331	1.051619549	6.096245798	0.898034421	-2.34974478	-3.527188717	-6.394632099	0.388540131	0.658397964	1.090495536	-5.514835574	-1.558348635	-8.06599269	-6.66190521	3.565232371	2.169243626	8.466389564	-4.154391296	-3.328057807	-4.936082148	5.741096178	-7.276115383	-2.91753356	2.319903624	2.024405946	10.47076075	-0.096413832	-4.610234629	5.070232234	-1.122989073	0
-2.319779612	4.81769811	4.83804817	0.39605334	4.449052301	-1.479795626	-1.916345958	0.093778134	-1.599099763	-0.99438558	-3.39041419	1.653875916	2.529909588	-2.570270822	-5.720191739	-2.095195071	-1.637163717	2.282311487	-1.154691157	-6.228629835	-5.673632132	0.290268057	1.246504125	7.571072607	-3.291637941	10.44793661	-6.577047072	-4.159854243	-0.57875393	1.336898199	7.70910938	10.75099469	6.92087684	-6.971315053	5.331548914	2.343811695	-2.266831428	-0.42789744	0.093761237	-0.245220289	0
-6.436819801	-2.401711969	-1.689540936	-0.104823315	-0.216464997	2.79766159	-2.394475648	-4.516242761	-0.230840949	1.825476466	3.46532346	-1.213216829	2.398928328	-0.717279279	-5.766524712	-2.81188707	-4.599326024	2.748495336	1.169190533	-1.123093903	-0.632456574	-0.42808237	-1.556943843	0.323811174	-3.926277069	-0.568017914	-1.450783069	0.096918627	2.828848529	4.814446005	-4.437151142	1.188180202	6.870366375	1.154200581	1.456478691	-0.559551274	0.145156006	4.717676501	2.527549719	-4.360988509	0
-6.041236365	-1.906191945	1.307158053	0.79425818	3.595877816	-0.512065159	-4.689893151	-0.832399983	-2.065533376	2.71080904	-5.425553759	-1.30706692	1.389340631	0.286157383	-8.106302758	-4.421921046	-1.272150511	6.117001555	-0.937789898	-1.849943838	-4.900998183	2.416797908	3.100223472	10.51832275	-3.516181778	2.937501289	-6.265021856	-1.314559831	-2.811163107	2.998830805	4.983134379	14.89335893	7.019839094	-4.940497843	5.814601494	4.377433852	-1.620844917	-0.941519333	0.936551061	-3.529248853	0
6.024944204	1.937970648	6.799893249	-0.036639281	-3.574624919	0.78504431	-1.745105892	-7.443840578	4.68150799	-0.159869826	-0.212188084	-3.381762476	3.352943432	-3.060906104	-3.853723715	-12.54011839	-3.299154055	0.561773217	3.326194335	-0.82427682	-10.69816398	2.244832718	-7.652129863	-3.898800499	2.602417191	3.999838305	4.826281565	-1.876009557	-0.649303962	-1.214619201	-2.346957721	-8.454943306	0.601411385	-0.895537114	5.975423356	-1.499632665	-1.965841462	1.771666565	0.936452841	-2.668348934	0
3.02803699	0.199021818	3.24625014	-3.957330961	-0.74521419	-2.336057939	1.125802308	4.51968978	-1.65924076	-2.733640648	-2.483060004	6.707237119	0.037983818	-1.003126388	2.367857183	1.569555524	3.536461948	1.256863928	-1.052930186	1.838000611	-1.846583305	0.812225201	1.342673492	-1.992938757	2.934491226	-0.32205866	0.559242409	-1.65826486	0.539595255	-0.853641212	2.218333052	-5.382888118	-4.789963901	-1.009630094	-0.14147041	3.852563565	2.902960903	-4.510577361	0.010401975	5.856567838	0
-6.945391806	-6.205579715	2.486625133	2.267551589	-0.94090571	-4.533162046	-3.085682672	5.049691622	-2.594139958	2.002144953	-5.677404285	4.228560483	2.120435521	2.03840826	-3.70156042	1.661542418	3.0330673	1.395049907	3.174769456	8.662656818	-1.133080016	-0.513173933	1.39756464	2.332317336	-0.271008766	-4.40836793	-3.921179304	0.848655307	-1.961721658	2.191184473	0.538880141	4.814858687	-2.581818426	4.22729356	2.913438221	6.004893938	2.081623694	-7.085962302	2.106832847	-3.504230144	0
-6.849818704	-0.165659294	1.362198594	1.58129104	2.251454659	0.853901118	-3.446828091	-5.356886288	0.037950759	2.663447269	-2.879754707	-1.472390508	2.609489802	-1.107123568	-8.169906835	-7.052566423	-2.90365781	4.448239964	1.469546694	-1.801965765	-4.089890504	1.097892478	-1.018580997	5.575118755	-3.336159924	3.60873542	-3.089323436	-0.249355451	-2.473828997	0.760137108	-0.813792754	5.949288297	5.13685813	-0.460825532	2.504595378	2.5479569	-1.024550113	4.594088966	3.427771344	-5.702090462	0
-0.29222513	0.060964795	10.56888699	7.718109895	-4.247626747	-4.753603289	-4.600889374	-4.109103084	3.820495556	0.910124285	-6.383949071	-0.599958232	4.646262995	-3.149727226	-8.162726578	-13.91167105	1.434886626	-0.916766614	10.49459147	7.241263557	-14.08691793	1.630424657	-7.682495385	1.172079882	1.383857656	3.505808811	-2.247456296	0.094739321	-2.975988512	0.872012583	-3.434655485	-1.86397215	-1.189130051	3.905537589	11.45486851	-0.517584098	-2.131384542	-2.501911764	1.717484276	-9.429002993	0
0.820320525	2.693394442	3.488601876	2.124460703	0.180836251	-0.035352336	-1.133933835	-3.905317801	2.134865922	-0.371571052	-2.553495014	-2.115246195	-0.149794668	-2.217165374	-2.115073891	-6.800301386	0.896317096	0.830992565	1.825685198	-0.240390664	-4.368338338	0.728921268	-3.612349194	1.294398418	0.832737296	3.521300304	-0.649442652	0.043340191	-1.357040469	-1.719690425	-0.721627014	-1.899651854	0.227638971	-0.599234873	2.015199954	-0.802200188	-1.122863911	2.349091107	0.583306788	-1.530650453	0
-2.343057546	-4.497483377	2.243842663	-2.133864457	-0.418922075	-2.261009317	-3.119639953	1.086501181	0.192540783	0.699973161	-5.884871209	2.281391964	4.533560083	1.701830948	-5.96385637	-3.956161662	0.673816522	5.017560393	-1.545808803	4.774172868	-4.990786827	2.612105943	2.196222013	0.044842237	1.184451895	-1.781374332	0.141647407	-1.422990853	-3.990316917	-0.647994166	0.365492206	1.327445847	-2.949063909	-0.618581055	1.273329438	6.767050359	2.394533073	-5.934548272	2.562157289	-0.911077514	0
2.542714977	0.385470646	5.682727182	-5.371659187	-0.240134191	1.004348557	0.518011074	-4.247351847	0.498743364	2.13831884	-1.484915536	-0.292058429	2.052101006	-0.307090684	0.724327082	-3.605546261	-4.642955998	1.209510184	-1.590276217	-2.831864672	-1.869623748	-0.909086925	-6.482848937	-4.98278401	3.377665714	2.982659324	8.252933863	-2.566041123	-2.967091954	-6.812181483	3.957128722	-8.89479123	-2.900809561	0.71327396	-2.529642046	7.227314972	0.017082457	1.509329377	4.08265668	1.825240159	0
-1.176739921	-3.797255428	2.7844964	-2.844799162	-2.052403971	-2.950264057	-3.198247651	-1.12037458	2.961512985	-1.08337658	-7.100713996	4.919037457	8.744043917	0.81004542	-9.709970403	-9.581172915	1.125977733	6.635001659	-0.783246978	6.78684901	-9.646650737	5.169813263	3.005918904	-3.604567415	2.234479124	-1.235298434	2.124783477	-1.825638811	-6.095995814	-2.275354419	-5.301514057	-5.142292645	-7.126714536	0.531224171	0.307103363	6.719848217	4.461219287	-5.484077731	4.438233797	-2.029990903	0
-1.090869654	-1.166696309	4.451847541	-0.244879284	-0.732470226	-0.800196635	-2.017187522	-2.172797478	-0.871276937	2.401467898	-2.60513346	1.083932459	1.313106814	-1.166652372	-3.331361989	-5.410972736	-1.815474249	2.062790917	3.354671911	-0.105427995	-5.487606485	1.237639816	-2.657682125	2.804289773	0.024015394	1.303182921	0.456479993	-0.660674121	-1.560219426	0.379089604	1.458393979	1.010979397	1.41365152	0.649576897	4.92270352	3.399999709	-0.919689543	0.79088128	1.949475673	-2.841818836	0
-0.447350978	-1.308186627	6.20034072	-3.069543959	-0.513732662	-0.29620268	-1.194655283	-2.814190064	-0.20451847	2.812421593	-1.667485912	-0.15217224	3.63247718	0.126211653	-2.148533598	-2.824935228	-5.172567552	0.764072212	0.175225849	-1.147888486	-3.15663573	-1.397178745	-5.863620324	-3.040093725	1.410669464	2.890532721	4.983559478	-2.799735547	-2.13422865	-3.393705502	4.309042638	-3.519113238	-0.06088036	1.002218258	1.024368126	6.924425358	-0.641751814	-0.847255165	3.815688795	-1.197846172	0
6.26094369	3.392480468	2.363484413	0.057026044	-0.900667149	-0.8884533	0.974338971	-0.773900551	2.117652414	-1.859195686	-1.165371309	0.204727694	0.445478177	-1.459990754	0.735116595	-4.04028243	1.089207238	-0.902825477	0.675715039	-1.327277415	-4.733540565	2.190396584	-0.240002704	-0.603050828	2.155942521	2.965663805	1.724346822	-0.922987796	-1.541206231	-2.201941448	0.372209171	-2.837284204	-2.582489281	-2.097349542	1.929547191	-1.953945299	-0.922336973	-0.460011952	-1.49962919	1.216894575	0
-3.169657547	-7.809215824	-1.029449065	-1.411690901	-3.631988898	-1.923347287	-0.6651572	2.252824663	-2.777610514	4.344603856	-1.487838903	5.405377038	1.39982077	2.596289128	-0.631749446	0.349307688	-0.323008426	1.291514429	4.8603667	6.320902576	-0.166347193	1.834291211	1.946796022	-0.38152742	0.810065169	-8.994064753	3.675888801	2.560410385	-2.680473112	0.899384523	-3.783679352	-1.743512113	-5.239383939	7.559363459	0.928611249	5.12908437	2.401173659	-1.557000365	2.95913492	-3.823240369	0
-1.997493857	1.561111176	2.311390026	-0.88192878	1.156258614	0.902609733	0.21819385	-1.319997467	-2.58163083	1.010942133	0.383036969	1.846947698	-2.576710106	-2.379015453	1.111363582	-0.345067186	-0.681239098	0.816454486	1.911914569	-3.133831835	0.350722261	-1.194558148	-2.767636293	3.082668982	-0.906891948	2.097617844	-1.160729533	0.011882335	1.872077148	0.695638939	2.073808324	-0.415237305	3.035544206	0.36651591	1.239296221	1.471623946	-0.530774002	4.489326348	1.140342434	0.781696657	0
-0.688591906	0.022227086	-2.031919934	-2.761088358	0.714033969	0.725261906	-0.950494675	0.585780872	0.072609379	-3.30694372	-0.751194449	3.250266497	0.852132078	-1.325464992	-3.297329218	-2.460224659	2.650681344	5.227579931	-3.013558327	0.259788413	-2.540698423	3.01116918	4.620942689	1.01884042	-0.676233743	-0.509877277	-3.246817098	-0.760818905	1.607738639	3.06738695	-3.127653938	-0.593122017	0.861045568	-3.843285089	-0.213277756	-0.206955458	2.987624723	-0.386173559	-0.234605843	3.318030674	0
0.50435899	-3.403395207	1.526686762	-4.771264024	-1.565626292	-1.395652637	-0.571978583	3.746583123	-1.78440223	-0.481511859	0.722843294	5.01762453	4.481102504	1.066187814	-1.978378267	2.627877054	-2.440401529	1.469519465	-1.638296588	0.797723276	-2.597128172	0.709733342	2.344653585	-3.057733201	0.090728119	-1.167762187	1.47258639	-3.160778813	1.278535424	2.684655134	2.121293229	-0.35629465	0.02172902	-1.363556074	2.14181159	4.273260584	1.920383075	-5.953039464	0.752933495	1.938631767	0
1.576777956	0.543866009	4.710252534	2.775722773	-2.168461168	-1.710930332	-1.829648711	-2.424196797	3.645084331	-0.73106638	-1.792209567	-2.180126655	4.036608887	-0.760171783	-3.924315188	-5.891827047	-0.60560184	-1.260967998	2.313577379	3.071365831	-6.180955384	0.101922948	-4.212373772	-3.372010168	1.288270108	2.652120486	0.735511852	-1.239223398	-1.238622405	-0.793567099	-1.578572965	-3.10573886	-1.03789183	0.599487359	3.486384225	-0.800407139	-0.897083397	-2.8565618	0.604999033	-3.426996345	0
-0.817205163	5.026785188	0.937584732	-2.736392666	2.51697879	2.214369411	-1.017549301	-3.175482315	0.936796971	-4.159482262	2.323172788	1.517136209	3.576443479	-3.888458066	-6.137108878	-3.965673873	-2.5634347	3.991251463	-3.582130773	-6.716701391	-4.994439634	1.116272525	1.144126128	0.812930138	-3.337607668	8.173622986	-4.294797161	-4.106292988	3.878637767	3.76325388	-0.301201237	0.84578504	7.663370962	-7.38964571	1.844279868	-1.934665368	0.395921361	3.082980419	0.237659996	2.344983913	0
-2.457887257	1.832118874	2.640438503	-1.905994708	3.004058339	0.767791135	-2.749501996	-1.748223765	1.063421271	-2.640472054	-2.450994486	-1.219323927	2.743376435	-1.562475295	-5.889299693	-3.502114565	-0.380848749	4.898769715	-5.199668005	-2.069829738	-3.633238196	0.09526994	-0.344201583	0.919983801	-1.174067547	5.771671863	-4.109941878	-3.565089265	0.988529162	1.029013567	2.734295285	2.379452322	4.792179672	-6.588104618	0.617421379	2.46443177	0.778818594	-1.746862854	0.947223498	2.4168331	0
1.018778077	4.094154292	1.303180238	4.091633318	1.256174244	-1.259805535	0.007164363	-1.67718096	3.335033511	-2.418516958	-4.448712994	-2.17064869	-1.080174947	-1.28781548	-0.408231762	-4.43640197	5.094593192	-0.339405106	0.126297131	2.273554981	-1.375600058	0.446799885	-1.015075929	0.597903962	1.765941916	2.982411714	-2.161612065	1.246499005	-3.00248265	-4.255542382	-1.987223335	-2.198138185	-4.104029735	-0.21679102	-2.139145283	-2.134281376	0.030745692	0.614837209	-0.36408412	-0.136832671	0
8.194782531	7.310642556	9.389959217	2.050950433	-2.717149804	-0.065250038	0.148054841	-10.53918347	3.630817665	1.587456914	-2.670323427	-0.22634781	0.749492981	-6.347920226	-2.581528655	-18.20531959	-2.608232035	-0.317534097	9.709379737	-5.410067178	-14.50276257	4.621108752	-8.341141325	2.83982077	2.649104869	8.455105521	5.393148316	-0.178759709	-4.488696781	-4.850324771	-2.096444673	-8.171207152	-1.296140979	1.085740409	8.498202049	-2.356274292	-4.326667292	9.94229948	1.679437028	-5.262063786	0
6.430194925	2.107178877	1.557265725	0.046088228	-2.188924385	-0.261108007	0.13810372	-1.102600616	2.043333824	-1.479306189	1.562235741	-0.117717075	1.930103368	-1.512781359	-1.229601083	-4.559153573	-1.35788574	-0.947722322	1.744601663	-2.198687432	-6.766211796	2.977586005	0.456662033	-0.330316335	0.502870769	2.371935159	1.244780809	-1.487823745	0.485039684	1.769775869	-0.702034492	-0.438498293	1.096645617	-2.932073907	5.493861371	-4.015806093	-1.739230424	-0.65410932	-2.358718876	-0.58926067	0
-6.280329445	-0.852307362	1.718594949	3.056917378	2.056811239	-1.094841243	-3.304346336	-1.691371706	-0.129381555	1.17282704	-5.755788368	-0.749572283	0.119156126	-0.569348762	-5.451099736	-4.935807491	2.439216434	3.872784111	1.22330055	2.773452216	-2.47311803	0.669184637	-0.255645239	5.63452007	-1.271955771	1.074541213	-5.027942312	1.010333712	-2.666701561	0.083567188	-0.39169237	5.156434409	1.249022078	0.21327552	1.538553095	2.788906815	0.272528663	0.601791264	2.061069916	-3.367267906	0
-2.069742086	-3.017385833	-0.552495843	-1.963314522	-1.496251222	-0.665547149	-0.203040451	0.45122027	-1.415918248	1.08667101	-1.037893315	4.865973201	1.254520933	0.184651455	-1.448194714	-1.404836205	0.431163292	2.405492454	2.085908385	2.633343942	-1.158949262	1.806102173	1.783103365	-0.264440426	0.253229212	-3.76383481	1.401981846	1.003170098	-1.117927433	0.507031294	-3.508362667	-3.030694973	-3.011492176	3.335443044	-0.299454459	2.997497711	2.447083808	0.703273367	2.325234735	-0.901058185	0
-0.693496247	1.903404584	-1.715700225	-2.490605687	0.290179885	0.361723631	1.614769822	0.874516893	-1.61819904	-2.014204718	2.348018394	6.296918713	1.028711283	-1.93065495	-0.56098488	1.053371509	-0.018323135	1.20830717	0.411916181	-2.596004089	-0.341543984	1.184421855	3.517291534	0.177198206	-1.723667832	1.045772645	-1.196077638	-0.567049782	2.105299525	2.126146408	-2.794331164	-2.173730134	0.399525507	-0.25563393	-0.827645102	-0.816135907	1.967384759	3.139547101	0.618961834	1.805880201	0
3.418446084	-2.163725929	3.975860603	-4.105382658	-1.47161992	-1.755606471	0.031851252	0.944844496	-0.282206291	1.795027942	-2.194828566	2.135367621	3.972808434	1.674471511	-0.450656486	-0.770599692	-3.298087823	0.26024671	-0.726221522	0.054977083	-3.571315448	1.013308105	-0.783478876	-3.204341084	2.644866336	0.365941742	6.057893981	-2.672394891	-3.668556356	-3.60336941	4.281384151	-2.323748734	-3.88330298	0.108385333	0.949737311	6.290071944	0.12343004	-4.545910488	1.830336208	0.494740909	0
-2.499326985	1.115022955	1.860172971	0.037915202	2.173791007	-2.632952758	-1.619619819	1.731908866	-0.420694731	-1.686221082	-5.726163375	4.17748961	2.741776237	-0.783046076	-5.181009022	-2.897938345	2.883163404	3.822811387	-0.945331514	1.039858514	-4.516391474	2.343141943	4.147088553	4.104771961	-0.688515967	3.285036947	-4.520073454	-1.436854858	-2.97304327	-0.350719337	1.128658086	4.435366993	-1.192033135	-2.725073233	1.243953402	3.358995579	1.552419156	-2.61413497	1.113900632	0.166963667	0
-2.629915812	0.847280877	-1.151917206	-3.065086571	0.967938588	2.250621805	-1.604424495	-3.798201198	1.707066285	-2.589467763	0.769970519	1.249354707	3.961392424	-1.823993857	-6.583697233	-5.219386204	-1.437317332	5.529794414	-3.355375313	-1.723108925	-3.470063248	1.973946406	1.511399638	-1.623160181	-1.830262064	2.401736334	-1.503689547	-1.915438327	1.441402913	2.048657864	-4.608738906	-2.930877974	3.044770005	-3.34190245	-1.307533663	0.203952859	2.489237653	2.576789163	2.150031297	0.872791401	0
1.018465634	-5.799026897	1.669862478	-5.487388118	-3.775756404	-2.273584611	-0.876758476	2.200129097	1.130953991	-1.254966509	-3.500359848	6.074079718	5.592207943	1.829087467	-2.694981277	-2.588205287	1.648303217	3.981146086	-1.656036216	7.982314369	-3.827709935	2.650214839	1.571111279	-8.236031566	4.203746305	-5.909637943	5.335514443	-1.167907775	-2.584636831	-1.96759943	-4.38244184	-10.91633412	-9.226873182	2.793563506	-2.523803402	6.93286596	5.675889178	-7.095940814	3.392369147	2.306501351	0
-0.88143556	3.222504042	3.851297006	-0.358955972	1.34318539	-1.431448757	-0.456158809	-1.089063824	0.313646028	-1.775145659	-3.675301055	3.567077646	1.899135681	-2.508795485	-3.131979474	-4.293771492	1.533566716	2.206900044	0.493	-0.667900986	-4.345867091	0.906385333	-0.462268392	1.242606093	0.247442696	4.924103601	-1.895182064	-1.472790004	-1.567522862	-1.866983559	0.295494451	-1.970247675	-1.261543159	-1.188432074	0.474297411	2.372927885	1.024782248	0.928244854	1.894568986	0.641125171	0
2.838139621	2.544528446	1.096044623	2.05659381	-1.752879001	0.686919366	-0.37204955	-4.289292465	2.501185922	-0.495591043	1.43529936	-1.12050438	1.247129492	-2.432494849	-2.642762985	-7.068937332	-1.294773999	-0.409502291	3.746614348	-1.718350454	-5.898830231	2.310146819	-1.598429923	0.548230165	-0.536318242	2.439374659	0.375696972	0.206921049	0.221691239	1.342149729	-4.007833785	-1.812619003	1.753442504	-0.273734041	4.248378844	-4.682130551	-1.69258096	3.861616064	-0.597287713	-3.267485775	0
-4.103719231	-0.084713702	2.398693033	4.04166373	1.334849097	-4.352264286	-1.425394936	4.792066141	-3.233165336	0.910753939	-4.281253746	4.539649228	0.447191405	-0.309372498	-2.679675449	1.717199047	2.504495004	-0.600939842	4.325494349	1.676451777	-2.645232086	0.32131748	3.434796654	8.008026331	-2.448936443	1.926930326	-6.931230375	0.091163094	-1.465224204	2.830289729	3.614328275	10.98516352	1.307281622	0.377864931	5.809242553	1.568478702	-1.023137891	-3.162647177	-0.533929785	-3.38555126	0
-1.797420899	-2.173938941	-2.533392373	-3.511055895	0.132987224	4.03730711	1.166578181	-0.518068703	-4.388264874	2.243817327	4.745984396	0.113957434	-7.164916612	-0.905773168	6.119440229	4.21902003	-0.893766896	1.248871159	0.173808305	-3.000205991	6.618202901	-1.917129384	-2.374090148	1.84125657	-0.61723711	-4.923946444	0.968866287	2.140053825	5.481672529	3.217680073	0.721121336	-2.365657977	4.380023983	1.440796116	-1.290466216	0.282950542	0.337926967	6.069826516	-0.138488404	3.650444434	0
-4.434224001	-2.546991333	0.550585414	0.790198569	2.041413699	-2.591565257	-2.957284996	3.598371702	-2.488019226	1.116929207	-4.72199434	2.294653855	1.966564286	1.217869125	-5.321924638	0.234036245	0.901718484	3.398900831	-0.382825147	1.2051638	-3.096517336	1.846704521	5.203898105	7.257618227	-2.381829241	0.577183218	-5.705843696	-1.073809355	-2.202567675	3.024893328	3.963031141	12.18387306	2.676952652	-2.844939729	4.437329702	3.823230669	-0.063851269	-4.70646155	0.007070799	-1.987459644	0
0.136381665	11.44958829	1.412082628	0.368326888	7.309761268	0.586964641	0.480624643	-0.59257049	0.162506833	-7.188155238	-3.922011419	2.03398914	-3.247283927	-5.947812826	-1.889873384	-3.274190381	6.278418775	4.470691325	-5.168062566	-7.802098353	-2.64357663	1.337553405	3.677821103	8.440747975	-2.001187853	12.27361003	-10.58685409	-2.438309413	1.604253641	-0.405356509	3.757150053	4.784883957	4.641812635	-10.76665385	-0.877488974	-2.914267974	0.206394019	4.382904734	-2.219029039	7.19966501	0
-4.479745948	2.101059789	-0.065179982	3.721503537	1.514827278	-1.477847898	-0.427341391	0.716356309	-0.520461617	-1.687153459	-2.741547365	2.792316198	-1.483694251	-1.983926174	-1.566360941	-1.013890909	4.925717411	0.798612287	2.445902106	2.38256078	0.168353396	-0.16962039	1.272424174	3.826830156	-1.394253789	1.105208664	-6.097143002	1.834217073	0.18037397	0.954489737	-3.001986173	1.298291047	-0.604425782	1.484871753	-0.327512505	-1.33689433	1.251779475	2.060593055	0.45787124	-1.019002252	0
1.237676994	0.227907536	6.478558106	3.501536128	-2.702642514	-3.046995123	-2.010046435	-1.556609683	2.159251655	0.221883753	-3.395176798	0.316521005	3.133120622	-1.546689543	-3.735534558	-6.931721092	0.485079771	-1.195851605	5.47621058	3.850910394	-7.982370056	0.799860352	-4.305771117	-0.638544124	1.435551024	2.244367994	-0.076881181	-0.562632487	-1.832983923	-0.250263212	-1.042999749	-2.160143988	-1.723198638	2.046326353	6.144969304	0.213867283	-1.108342646	-2.50171795	0.840931365	-4.427465918	0
5.843417433	2.294538779	5.915928975	-2.724002833	-1.331350355	-0.07977336	0.514662646	-3.981764034	1.933681203	1.225223786	-0.381247554	-0.849226038	3.681143985	-0.92204187	-0.7377808	-5.375782608	-5.247727055	-1.059088516	0.69413967	-3.982998001	-6.026864181	0.732713558	-4.928022662	-3.580802884	2.424022644	5.24062451	6.952931785	-3.139642238	-2.918771841	-4.73213015	3.480554282	-5.180703544	-1.357173469	-0.95322335	2.140645698	2.732527199	-2.09741311	0.496362795	1.644134459	-0.612873986	0
-4.154761917	3.326151211	0.599877002	2.833613386	4.144508478	-3.491034236	-0.937646166	2.82321218	-2.248663858	-0.762283491	-6.457130327	5.421065632	0.893793632	-1.300946711	-4.825735249	-1.450924478	3.760155215	2.671990089	1.395588265	-1.389877067	-3.624066564	2.680977309	6.924947382	10.38468956	-2.934397752	5.240122599	-8.015416251	-0.259276027	-4.104065538	0.127300336	2.586874391	11.60640602	0.333743178	-2.661253354	2.599593788	1.783213775	-0.113857722	0.122488917	0.19874152	-1.82616668	0
1.508623547	-0.719223898	0.576132747	-1.999953849	-0.695093014	0.316983069	-0.049729975	0.319880614	0.621915764	-0.693374204	1.207193292	-0.387797262	1.750327361	0.537776212	-0.148904912	0.811740332	-1.571417836	-0.033185951	-2.01300476	-0.154965748	-0.426619092	-0.371802047	-0.586220578	-3.30233331	0.642074731	0.105983524	1.762362729	-1.595670238	0.935543262	0.179021685	0.835935263	-1.995897109	0.207857182	-1.250381219	-0.260489092	0.731616579	0.399415153	-2.361119936	-0.045791027	1.436519568	0
-2.454382942	-0.383097277	2.236427918	-1.534130647	0.744278843	-0.28079313	-1.710778071	-1.803380781	-0.18141182	0.206594564	-3.144131019	2.029380083	2.029045252	-1.031502864	-4.265551903	-4.605431782	-0.120189047	4.023581069	-0.15441814	0.23122362	-3.736845953	1.467851714	-0.139524113	1.44655015	-0.146420863	1.548712561	-0.727314738	-0.949788196	-1.628502802	-0.471760819	-0.322321195	-0.513529456	0.112574582	-0.721951668	0.773180546	3.754863966	1.235306284	0.675873882	2.498225809	-0.470619517	0
-5.362728654	-2.535312273	4.65749366	4.057436794	0.201677445	-4.795929298	-2.833530502	3.757566557	-3.269454099	2.238818379	-6.943303655	4.392772122	-0.26429155	-0.35774884	-3.232961369	-1.387265163	3.79325697	1.105283633	5.906377234	5.18937849	-3.99290104	0.509730406	0.685398618	7.795585888	-0.782366219	-0.542302584	-5.974982544	1.087879861	-2.484135971	2.046942459	2.751503777	7.980114571	-0.584563086	2.655404039	6.498136399	4.369422796	-0.172262479	-3.646542471	1.032262451	-4.116735388	0
2.671545605	0.630140724	6.74101062	-4.445472689	-0.738722807	0.415243991	0.291222075	-4.231409629	0.262415956	2.669983845	-0.934722639	0.072239941	2.987700525	-0.641065753	-0.12760737	-3.944110018	-5.889646619	0.140902305	0.221712386	-3.468933141	-3.505712476	-0.922060085	-6.884466457	-4.189773482	2.611642731	4.091159712	7.862259896	-2.986669037	-2.739582967	-5.704527977	4.519901843	-7.136806881	-1.556396592	0.922673206	-0.016309535	6.59401717	-1.024208524	1.421435693	3.869999078	0.105918008	0
-4.116909026	2.148066235	5.917495061	3.615195786	4.341811183	-5.401654306	-2.985466434	1.687202287	-1.331758164	0.932497586	-13.15175344	3.377499128	0.886432689	-0.818311351	-6.036381056	-6.214250293	5.479588859	4.318523606	1.776997695	2.004118588	-6.837829479	2.865079631	3.108666166	11.29404524	0.163466671	5.930169699	-6.71524127	-0.416580869	-8.630734107	-4.406530999	5.990407846	10.86038574	-3.195211235	-2.093868781	3.564930587	7.124003782	-0.453830671	-2.89062589	1.94688135	-2.604296944	0
0.156997524	-2.722200505	2.754228837	-3.882037469	-0.240460496	-3.252144972	-3.674159812	3.247285717	1.554511265	-3.343584465	-5.07983396	4.412351809	9.397338612	1.091253259	-9.933495261	-4.054023812	0.006810095	6.015396437	-4.885172329	3.249726027	-9.699552768	4.25549587	6.081906281	-1.645013812	0.146355798	2.18667848	-2.269666166	-5.233208123	-2.346484959	2.287538524	1.188943089	3.481922616	-0.825343674	-6.431267385	3.737577423	5.34915969	3.088254361	-10.866789	0.910789511	1.226633513	0
2.893498947	2.90141537	5.174106042	0.674015404	-2.125897417	0.363774883	-0.025971794	-6.644370311	2.472597133	1.543754522	0.4805325	-0.668358089	2.972129895	-2.67990832	-2.55271342	-8.695627659	-4.363380682	-1.237806244	5.057276732	-2.739913735	-6.888951136	0.924575344	-6.198259888	-1.96665026	0.798030051	4.680809317	4.686102106	-0.870249204	-1.894922898	-2.679021122	-1.962463873	-6.245468718	-0.10035091	2.186471244	3.45496819	-0.563531906	-2.209843091	5.190763658	2.348830275	-4.376372065	0
-2.686491486	0.751055338	-0.628362903	5.211381574	-0.876819924	0.025400195	-1.820284615	-3.918581714	3.602609142	-0.594082416	-0.172230261	-3.133407095	2.279615516	-0.852184359	-5.031940645	-5.61643417	0.533256821	-0.361801358	2.829160279	2.877222411	-2.776373586	0.427487896	-1.456311491	-0.450866539	-1.527425698	0.856065667	-2.528201879	1.467764912	-0.485747436	1.205605375	-6.581963195	-0.252499977	0.983671256	1.906501399	1.162325892	-4.424419182	-0.492379821	2.109776851	0.562728871	-5.610524911	0
-0.176847786	3.001837008	-1.529526169	-1.925953788	1.451114017	0.797655852	1.18422402	1.584708237	-2.585687546	-2.350995003	2.619809113	5.057690237	-1.148412174	-2.698288085	0.06762521	1.705899128	0.474902865	1.449290059	-0.083462947	-4.760715871	-0.567237115	1.166992121	3.943816175	3.778035091	-2.643913126	2.476940382	-4.00722346	-0.918149616	3.77512849	4.272526607	0.069827413	2.437995847	4.111307407	-3.263151207	1.719795883	-2.24706462	0.587869847	3.156973202	-1.312590878	2.9006927	0
0.445094656	-2.261169038	3.147947864	-0.220774652	-1.778027663	-1.741982775	-1.450690939	-0.530451052	2.96140949	-0.177306881	-2.563842637	-1.350858583	5.004460723	1.716034502	-2.979602455	-2.310154175	-0.88028078	-0.171964454	-1.197889511	4.750367217	-2.687207373	-0.527467948	-2.65616833	-6.313418621	2.393148828	-0.17263815	3.267626995	-1.59862917	-2.676389414	-3.014634645	-0.611075838	-4.66642383	-4.169084471	1.37589794	-1.021313004	3.336953993	1.113817634	-5.628205313	2.011249226	-1.359893242	0
-0.239810609	-0.82688214	5.833249094	-1.321106162	-1.398212751	-0.175402797	-1.452344563	-4.500107994	1.170974039	2.717897468	-1.153397176	-0.967279163	4.310509822	-0.395259613	-3.481632216	-5.398072453	-5.249011037	0.27462482	1.974123437	-0.560468774	-4.751855709	-0.683430993	-6.289921504	-3.249715573	1.044449995	2.947279677	4.886279598	-2.073075701	-2.331418155	-2.899137289	1.390597739	-4.300857345	-0.013986324	1.960340304	1.992131234	4.613831527	-1.059734498	0.595966301	3.749092678	-3.39963987	0
-1.648904764	1.661579405	-2.942489665	-4.007381591	2.150015624	4.862067032	0.525543383	-3.360478209	-3.428936297	0.78579555	4.645242346	1.090922354	-4.235867481	-2.977731327	0.691339391	-0.766216281	-2.811957596	4.080881633	-0.737687856	-8.3337717	1.406825944	1.073248891	0.880544737	5.615790565	-3.287858558	0.961437345	-1.580119812	0.202825579	4.629153776	4.401973147	0.117162042	1.964800855	8.333237789	-3.295384011	0.958480813	-1.439276361	-0.50160561	9.415990488	-0.074295027	2.567848385	0
0.186026097	0.947429189	4.884272547	5.500074284	-2.719508907	-1.816984225	-2.691288461	-4.791347261	4.38099231	-0.481829215	-3.837311581	-2.053414053	2.346086409	-2.370312339	-5.329631778	-11.14498092	2.231368624	0.139153897	5.886816791	5.246680416	-8.382688041	1.681109284	-4.97920914	-0.587077547	1.372001398	1.580589658	-1.033782604	1.199311008	-2.165331504	-0.521061235	-5.861346013	-4.439646447	-2.033763767	2.748782361	4.787002069	-2.423025742	-0.644690867	0.606486362	1.152800676	-5.801367579	0
-2.974323089	-1.233384305	4.297544443	3.93274174	-1.633280081	-2.447901183	-2.570470294	-1.625448072	0.686760733	1.464492527	-3.654999953	0.822470872	2.047171961	-1.13272068	-4.598783502	-5.962223118	0.870891989	0.341300745	5.741413337	4.316180882	-5.599130983	0.603706997	-2.93313996	1.936163747	-0.164011453	0.427661868	-1.961021817	0.825867592	-1.82947105	0.855752373	-2.248779677	0.481211846	-0.526142118	3.366109427	4.963193479	1.053547855	-0.459868163	-0.446031188	1.832683573	-5.575714931	0
-4.642567794	-2.087667001	1.388863833	-1.189514331	2.906423992	1.300072473	-3.493501235	-0.753027289	-2.681747905	2.299601465	-1.954385963	-2.493379863	-1.107042373	-0.034724464	-3.767870462	-1.050571875	-2.043375847	4.69370151	-2.241543223	-2.774836237	-1.2075425	-0.069376373	-0.224098184	6.944606131	-2.505682498	1.599499959	-4.235930158	-1.454544227	0.947726004	3.484207979	5.930993709	9.927876578	8.107435157	-4.636739641	4.052155654	3.797090691	-1.410890396	-0.300408424	0.358795242	-0.207359234	1
-2.870437393	2.110605613	4.790045923	0.03764271	3.358486515	-2.821181152	-5.091733677	-0.73702542	3.311739382	-4.14302282	-8.224101121	0.577465618	8.596715992	-1.112485534	-13.17881974	-8.597258762	1.252316953	7.051272836	-5.284012207	0.941972217	-11.00640708	3.318275683	3.59874092	2.636291105	-1.338778227	8.897674541	-6.970925411	-5.336365454	-3.736139111	0.292967342	2.296012512	7.110753878	2.342493894	-8.860885439	3.5663395	4.130810528	1.337889262	-7.119595315	1.510898755	-0.511288385	0
-1.019689297	1.421486404	-2.774265777	-1.27481354	-0.925078193	1.641856081	2.946311508	-1.21636729	-1.442714197	-1.045376327	2.306265491	5.341804693	-4.230279577	-2.595448348	4.342862376	0.020928498	3.385706626	0.537827195	3.061791448	0.445987012	3.82233768	0.198912547	-0.159148739	-1.16682239	0.618502851	-3.627643764	1.094202747	3.491739951	2.235771118	-0.458252138	-7.221511022	-10.29320834	-3.850811686	5.174021047	-4.722394152	-1.797276585	3.065674201	8.00206525	1.501208875	2.322190143	0
6.781885079	3.831006573	10.00429183	3.330771986	-3.632655046	-3.201510032	-0.966451286	-4.855968294	4.745470139	-0.170535546	-3.991887203	-0.819064541	4.480537608	-2.990736622	-3.330074985	-11.99669234	-1.011939402	-2.727349927	6.663538287	1.401425184	-12.36596614	1.860847256	-7.502476713	-2.828276846	3.639738493	6.396850832	4.052299954	-1.740005397	-4.178432001	-4.378535849	-0.478008972	-7.080821752	-4.104200805	1.470781238	7.055224953	-0.541979253	-2.710623704	-0.894728825	1.027738732	-4.710240227	0
4.6822148	3.894516868	10.35137898	-1.551869005	-1.42611251	-0.556708852	0.155913352	-5.784891286	0.840394239	1.830450045	-2.382287191	0.681806334	1.126010794	-3.786929521	0.009907393	-8.83091323	-3.579714393	-0.697186762	4.690203095	-3.735246896	-7.946145481	-0.067087956	-9.551121631	-1.303637672	3.189352424	6.877930993	5.84583094	-2.291711373	-2.325155713	-5.275810188	3.870330161	-8.415191349	-1.238331863	1.085912895	4.333860083	3.939435207	-2.407673502	3.840183672	2.956081153	-0.940106963	0
0.169439717	2.315373475	5.522096411	4.113291589	-0.131714276	-2.297548902	-1.770973919	-2.773072316	2.267491674	-0.501953609	-6.914769076	-0.663306814	-0.959639588	-2.452853588	-2.274889116	-8.852146424	4.866733869	1.299878754	3.869748646	3.855639817	-5.884658253	1.345506598	-3.873942729	2.702355479	2.450738118	2.540650278	-1.974669901	1.303369204	-3.630239956	-3.353841126	-1.316681333	-2.756567774	-3.721825285	1.300351655	2.493740485	0.7548399	-0.265866858	0.652281488	1.082355438	-2.100805715	0
2.457519599	-0.563751086	1.383103381	-1.436644783	-1.612992698	0.12701812	-0.401791131	-2.521891367	2.07343379	0.567796461	-0.035007322	-0.709025551	3.559254099	0.379039083	-2.344051476	-4.049837076	-2.838596574	0.450270048	0.046131358	-0.155990987	-3.822955816	1.501032348	-1.172402216	-3.205808193	1.115504217	0.651767918	4.098340265	-1.224515768	-2.047219478	-1.729416163	-1.212275356	-3.295006958	-1.510597514	0.107181605	0.673823848	0.98556216	-0.181368629	-0.49373287	1.215294929	-1.533410319	0
2.704477075	-2.528621085	3.599230887	-1.812835513	-2.800509251	-1.855216867	-0.99048048	1.681245834	-0.08942302	0.787478177	0.796066207	1.756449146	4.881834352	0.865261805	-2.285092815	-0.277787417	-3.908986529	-1.117136989	1.284605158	0.616498986	-5.239354758	0.651849881	-0.656565925	-2.857825634	0.467635629	0.366239903	2.682389869	-2.927689907	0.155583103	1.982712653	2.493127577	0.503981687	0.610569596	-0.544051042	5.357779947	2.089003684	-0.724502122	-5.606379413	0.016472148	-1.475837955	0
-0.107628021	-0.865049048	-1.865648363	-2.241389694	1.681191958	0.038262813	0.224931042	2.868329144	-1.331440793	-0.310124905	-0.237408826	0.367079875	0.038485515	1.660606587	0.653206057	4.154703682	-0.16673201	1.026979312	-3.997383009	-1.271693026	2.332691723	0.013052267	3.50955147	0.871876439	-0.400932075	-0.295420141	-0.619117399	-1.164944261	-0.204616822	0.094591635	3.478465438	4.177664304	0.585785273	-2.862346774	-1.626262978	1.903248854	0.482704375	-2.869199009	-0.794242187	2.672928453	0
3.310543533	1.548448468	4.356609169	0.555767733	-2.196904737	-0.649214816	-0.470448931	-3.493436245	1.750223064	0.593378507	-0.534087148	0.348394983	2.386637929	-1.965431711	-2.261566903	-6.934960051	-2.099603968	-0.530016523	4.06194029	-0.899607651	-6.962118565	1.744504196	-3.411137276	-0.72608924	1.015631665	2.836209359	2.67033082	-0.873671667	-1.382489878	-0.85552279	-1.110968628	-3.530070069	-0.453624099	0.725751257	4.54774292	-0.54149244	-1.486651691	1.622276555	0.825453444	-2.864730785	0
-2.556781452	5.207499952	3.554631116	4.381893622	1.953977315	-2.211006841	1.575049795	2.7969925	-4.536353503	0.588221824	1.458955523	4.437664167	-2.970706444	-3.415051782	2.50525933	4.797844996	-0.046148241	-5.0361861	6.618310443	-4.859045021	0.680004559	-3.166910547	-1.331045011	7.507153528	-3.702348556	6.352810713	-6.35922529	-0.061773095	3.149178713	3.120053734	5.218083245	7.546214234	5.372746022	1.078706383	5.562865307	-2.402545103	-3.346670597	3.795590111	-1.321115998	-2.012425825	0
-6.20790952	-0.423268665	2.322135599	3.221088704	3.153548632	-1.239123426	-2.745334865	-0.304053518	-4.066750451	4.470021068	-4.467850733	0.25216895	-2.10442217	-0.732919172	-3.617922934	-2.061658396	-0.634607859	2.28455875	4.057788651	-2.492626862	-2.286320411	0.569502776	0.668847643	12.42884964	-3.521951002	2.728566062	-5.927986897	0.79922084	-2.419697663	2.083528455	5.553041373	14.01919895	5.957215133	-0.580895179	6.319628478	3.210370078	-3.045778675	2.753761675	0.85345041	-4.960618022	0
0.383424736	4.31951435	2.433262112	-2.628953063	3.148507743	1.2039739	-0.351095375	1.704993567	-3.050644325	-2.364768917	3.713218972	1.442941744	0.150511866	-3.030780912	-1.27028626	3.426364325	-3.57224431	0.682230878	-2.910522307	-9.142497882	-2.159873789	-1.271801515	0.870766049	4.601894369	-3.963395533	8.275303174	-5.762543474	-4.883602912	6.279205027	6.190153105	8.115653788	8.4418697	11.4069559	-8.838400546	5.786347423	-1.246443309	-2.295728175	-0.102840236	-2.562050842	3.92548356	0
-0.562579391	-3.766576973	5.052293154	0.175753523	-2.133099478	-5.348824638	-1.006811494	4.804153792	-2.105973576	2.310401216	-4.794089614	5.852005317	4.181586115	1.730053459	-1.921040929	0.799648202	-0.074503719	-1.123164508	4.155776283	4.853491943	-4.482812135	0.695158548	0.928452755	0.411111976	1.345564453	-1.198068884	1.189413089	-1.154721515	-4.007975414	-0.873256615	3.413628524	2.45348073	-4.895879179	3.492558564	4.463962543	6.402140899	0.436122967	-7.2584504	1.743158204	-3.026923838	0
4.820406092	3.343330238	3.129869634	0.863167935	-1.500390289	0.054375704	0.177989846	-4.044339608	2.258203584	0.091479695	0.579666999	-0.784879255	1.98714669	-2.205787669	-1.846269533	-6.861631241	-2.634845703	-1.120775662	3.338687011	-3.328996147	-6.833872459	2.210639472	-2.345746725	0.204659508	0.406852504	4.365769955	2.428485357	-1.05276615	-1.306788082	-0.8979835	-0.758585699	-1.838749021	0.746329169	-0.955979504	4.509956336	-2.674505707	-2.473974505	2.904016309	-0.311246902	-2.632292252	0
-2.731507663	-0.369872875	2.640315613	2.136288192	0.410239027	-0.434492436	-2.538618284	-3.092431643	0.569879873	1.820203888	-3.099835599	-1.572023647	1.170877489	-0.792666244	-4.594076036	-5.830058359	-0.739226394	2.037900681	2.349427081	0.543144151	-4.237287781	0.934843921	-1.987422263	3.517729306	-0.844505494	1.860771071	-1.621619164	0.131157556	-2.132724594	0.089036932	-0.05056553	3.135991467	1.996089733	0.199248388	3.394213816	1.43770233	-1.175839156	1.344708064	1.571539482	-4.048786795	0
2.378621378	4.133966466	-0.571466221	2.920486203	1.228047394	0.570356486	-0.336028669	-3.366022994	2.795323619	-1.163199315	-1.251306087	-3.191917498	-0.201391105	-1.489666758	-2.319992483	-5.80928686	0.89156716	0.474916535	0.319164265	-2.637009976	-3.73592403	2.47318724	1.055971329	3.506965679	-0.628127956	4.022166271	-1.861026209	0.347619072	-2.031397119	-0.988106378	-1.415018637	3.023500784	1.259600209	-3.066979042	1.59218465	-4.343539989	-2.005507804	3.067221094	-1.529357227	-1.78000073	0
1.160820817	-1.837272083	0.909090543	-0.564296963	-1.219704693	-1.47587859	-0.846517259	1.682838039	0.331676476	0.542031142	0.502592404	0.449437584	4.518536684	1.615061162	-2.764354201	0.814193109	-3.149871351	-0.955420401	-0.198942919	0.218104335	-3.045253578	0.661486394	1.574532596	-1.449243779	-0.604901218	0.606107784	1.076340272	-2.202627081	-0.813630653	1.39558498	1.816231627	3.520648681	0.791194826	-1.11307974	3.100827562	0.958826595	-0.765359714	-4.766179235	-0.302990098	-1.959292458	0
1.266868007	4.927866509	0.04871827	5.79063836	1.5499851	-1.487662463	-0.179948488	-1.531546083	2.54836615	-2.136732167	-4.952958504	-1.28941641	-2.675325264	-2.196118738	-1.061102213	-6.274669252	6.422797362	0.320432668	2.449867217	1.175378278	-3.292347826	2.652135812	1.696498313	5.789909118	0.487431486	2.944309318	-4.779863597	2.467798018	-3.33197717	-2.187853712	-2.810316978	2.42349787	-2.618108264	-1.001849761	0.946446253	-4.514026555	-0.94124091	2.65481074	-1.766440419	-1.568664339	0
2.414426673	4.72421602	-3.270266131	3.677085014	2.560997721	-0.587711615	0.979376216	1.048524333	1.959241586	-3.144352137	-2.255376177	-1.762669415	-2.478361724	-0.525685845	0.711804403	-0.691481171	5.228777461	-0.375427821	-1.751795959	-0.985853195	0.303496444	2.057406202	5.027726162	4.459713132	-0.285641891	2.511175588	-4.552874204	1.304334204	-1.910582574	-1.336798809	-0.745212907	5.055975527	-1.349920622	-3.718869908	-1.396401419	-5.263450323	-0.756100348	0.51908238	-3.399594209	1.243714445	0
2.203791864	2.436396281	6.271252255	-3.191353962	-0.479302482	1.247731698	0.759760047	-6.710995239	1.302053218	2.420850091	-0.652404448	-0.696466199	2.179069117	-1.737343515	-0.103912742	-6.092563088	-5.368604438	-0.040835204	1.269130798	-3.981018393	-3.144127686	-1.001994499	-8.160933813	-4.259640712	2.484269983	4.954527379	7.905873601	-1.893646468	-2.985327058	-6.888153439	1.902471194	-9.651720539	-2.002617173	2.133883894	-1.474454342	4.895006523	-1.09826575	5.102094902	4.469377176	-0.764927432	0
0.794836046	4.077573978	3.169717705	3.538207059	-0.196349825	1.447892226	-1.496534302	-7.843004987	3.697712686	0.083273447	-0.864264532	-4.340150414	0.384425532	-3.392067641	-3.990400704	-10.65878426	-1.034693271	0.703593811	3.483156398	-2.047763484	-6.138704155	1.238209629	-5.361528469	1.530822077	-0.270806154	5.051959978	-0.295568265	0.483857208	-1.056291641	-1.163574881	-3.477584427	-2.604816286	2.570834403	-0.318985104	3.153696067	-3.625080524	-2.387382942	6.393637181	0.891880877	-4.231012068	0
-1.732188291	2.41482066	0.816519416	-0.499232256	1.357921611	-0.503628763	-0.000828625	-0.941953526	-0.624748933	-1.150230252	-2.181930286	4.168233992	0.656656514	-2.211481134	-2.569944835	-3.30060413	1.531357751	2.685136991	0.969229706	-1.293744223	-2.696530034	1.7216803	1.782722143	2.87521356	-0.857427761	2.720016603	-2.276567784	-0.165792424	-1.022426399	-0.362411911	-1.548141886	-0.473089883	-0.504546935	-0.526609702	0.013912796	1.042053828	1.237161541	3.078044858	1.507308649	0.211051145	0
1.122617335	5.095005885	3.148548902	-1.593889841	0.753241262	0.078673397	1.457936143	-0.745776084	0.176839212	-3.86096434	0.574860155	4.032778034	0.008274298	-3.872510885	0.666764297	-1.207115357	1.603425684	0.266731505	-0.216321486	-2.375189365	-1.564118744	-0.892109696	-2.093642526	-2.088058841	0.484246117	5.050614825	-1.329840286	-1.682224522	2.797519876	-0.586102141	-0.585977177	-7.122869856	-0.212507271	-1.421686555	-1.110709413	-0.590978504	1.471055171	2.547260672	0.670570435	4.005195584	0
-0.378753564	-2.06513382	-0.023277969	-1.984620524	-1.804725069	-0.736338471	0.731442874	1.330751429	-1.245285692	-0.381440018	-1.324251142	5.132211882	-1.264738343	-0.559901377	1.717623152	-0.629130809	3.31950199	1.768503663	1.850180981	3.905348861	0.252337484	1.146146374	0.568978841	-1.557362143	2.008774322	-4.624223998	1.44156334	1.721432074	0.005254943	-0.391578094	-3.787693306	-7.049854714	-5.149410957	3.68227826	-1.72006926	2.244569007	3.23820042	0.462447079	1.509152197	1.886288286	0
1.615108151	-0.340411404	-0.202788331	0.68253708	-1.293070022	-1.365309393	1.28039787	0.580623778	-0.988843035	1.683110187	-1.583738905	3.044726017	-1.368325947	0.025786572	1.94065333	-1.353492531	1.475249757	-0.785032522	4.084265552	1.039863253	-0.949920989	2.029434969	1.423079255	2.163485244	1.154211149	-2.346156039	2.026659668	2.128491311	-2.921495971	-1.82660402	-1.528184629	-0.998218753	-4.439265953	3.506194233	0.690040237	0.369927094	-0.048222151	1.893724593	0.296806684	-1.596482253	1
4.759840497	-0.052895963	6.018958771	-6.123800917	-0.683337825	0.020521257	0.620924579	-2.713223482	0.325041741	2.52053562	-1.45130828	0.3243492	3.960666042	0.675507772	0.200496697	-2.828769027	-6.255252046	0.479739271	-1.858850103	-3.818966865	-3.7626403	0.137919532	-4.575439184	-4.741432723	3.35596031	3.619885562	9.313196615	-3.872978728	-4.087644777	-6.617127257	6.191786391	-5.909524738	-2.948124349	-0.682393563	-0.516378679	7.71911083	-0.841307957	-1.168697681	3.256640794	1.420625888	0
-3.28256463	1.678506868	2.464455176	0.571810021	4.092706432	-1.91403415	-2.784307295	-0.237574744	-0.26460114	-0.953802153	-9.431060722	1.557409684	-0.185310428	-1.236587912	-5.450744991	-6.439045806	5.080531183	6.695474303	-2.029672123	0.799109631	-4.845491587	3.241235499	3.363532585	8.11912336	0.126959006	3.782637111	-5.793973393	-0.428571968	-5.039412672	-2.369931122	2.606747329	6.290382688	-1.04078222	-4.291764848	0.764782948	4.829148774	1.146109109	-0.858870339	1.352768951	0.829866924	0
4.64449619	1.402213212	7.212906761	-5.927071573	-1.796235606	3.43595092	-0.326443288	-8.245873321	1.50255413	1.853140989	2.152579406	-2.497187356	1.772615607	-2.811689023	-0.433530411	-8.126780625	-7.428491637	1.752598606	-0.044767241	-5.769586291	-5.613508593	-0.397461552	-10.2116967	-5.500690263	2.688732509	4.488414012	8.757168563	-3.346600807	0.836015888	-3.26962436	2.450850199	-11.40429256	2.496021772	-1.094169235	1.822529802	3.852678521	-1.468002122	4.858097753	3.316159147	1.330957332	0
-1.123066511	-2.615025076	-0.6043238	-3.236640701	-1.168116525	0.536878607	-1.318690668	1.227616823	-0.063358084	-2.02412345	1.829751094	2.271347795	3.052000171	-0.008316017	-3.07180211	0.403420938	-0.790080285	2.810606711	-2.496889277	1.512387996	-1.643792377	0.600803495	1.602011517	-3.295899358	-0.684840438	-1.695754554	-0.879630057	-1.889438218	3.34577381	4.275003008	-2.041539388	-2.026305321	2.009140848	-1.956262559	0.769498317	0.826907846	2.516850425	-3.248562798	0.339002367	1.982719648	0
-0.771031039	-1.625315456	0.673567162	-4.104460206	-1.488914562	0.982535768	-0.312359302	-2.278740601	0.463618618	-0.447510745	0.390118104	3.258372703	2.894336804	-0.768981577	-2.468915297	-3.457020343	-1.400282987	3.335047243	-0.552771411	0.967427885	-2.19424841	1.214625371	-0.872501331	-4.309824477	0.889657347	-1.377824523	3.229525407	-0.81281679	0.226542759	-0.357446388	-3.985227677	-8.040138893	-1.91952412	1.382746727	-1.797687658	3.015912048	2.907160778	1.380411786	3.10804159	0.951976595	0
3.975303264	1.972787169	1.701705766	-3.76494707	1.307964094	0.109283894	1.488122883	-0.390170025	-0.932022475	0.925980079	-1.611707167	1.340576417	-0.119599741	-0.024988333	1.822034317	-0.741602229	-1.793309476	0.888745887	-1.808803794	-4.683761732	-1.316546962	1.470847181	0.700872971	1.234497641	1.595590685	2.880573142	3.877671259	-1.661182051	-3.174885773	-4.333640388	4.96453827	-0.140192837	-1.883467424	-2.339777779	-0.817432377	3.570024196	-0.805289213	0.944203655	0.512030036	2.611872273	0
-0.738510907	1.150183905	-1.278444315	3.330710795	-1.697783894	-2.371868565	0.920481275	3.072477727	-0.992047425	-0.322565791	5.066632933	4.563257198	5.166424148	-0.258941315	-3.014510054	3.925846157	-3.812445615	-5.181361805	5.245299728	-1.887147619	-2.549788642	-0.014820154	4.068444909	0.824730114	-4.710300059	2.567298406	-2.972334328	-1.205485012	2.254487825	5.917629703	-1.813394301	6.845108355	3.758363868	1.384949515	5.76490224	-5.200602477	-1.885825049	-0.84751338	-1.530001398	-5.684443809	1
-1.414395969	1.491846125	1.360162743	-2.737939897	3.161461968	1.190604306	-2.021760233	-1.225536955	-1.063943441	-0.929870175	-2.182885861	0.136780699	0.265638122	-1.63958951	-4.048068721	-3.220334881	-0.578463034	5.427141745	-3.674729563	-4.305489607	-3.470130847	1.712821943	1.672263106	5.049774379	-1.562965859	4.357705269	-3.661270052	-2.499172922	0.436950317	1.694640883	3.913732348	5.384850741	5.397034116	-6.590544699	2.207872294	2.484156504	-0.074835201	0.623572958	0.192873095	2.464335775	0
0.640730024	0.172356189	-1.123087167	-3.811714183	0.478580946	-1.23741783	-0.337063776	4.069801008	-0.274853144	-4.749165831	-0.889116797	6.125882858	3.558041799	-0.611555776	-3.44436412	0.676667554	2.52007958	3.965466933	-4.139644046	0.684592876	-3.30785692	2.819533796	6.780392822	-0.895508626	-0.468843467	0.680421315	-3.324754872	-2.707444544	1.545861015	3.171812334	-1.102137581	0.14504992	-0.631364864	-4.90955307	0.097520417	0.904472196	3.624808798	-4.902249857	-0.73035988	4.632715358	0
-1.423959906	6.982173354	5.184786912	6.511928232	2.098712226	-7.001204433	1.784938264	4.191933257	-1.341292017	-2.426507129	-8.848845386	9.326967414	-0.938891662	-3.454813865	0.178657997	-1.727766657	8.957602732	-2.529416756	7.277976008	2.918138263	-3.714776303	0.859264093	2.622681341	7.13583439	0.639023746	6.14683178	-6.747758517	1.674561486	-5.334611343	-4.608882353	0.404722529	1.770425906	-8.221954421	3.548767876	1.243069211	0.71248838	0.568517965	0.559984023	0.662534678	-1.667640255	0
-4.72537011	-4.259927012	5.059035881	-3.82197125	-0.138066784	-0.451609502	-1.751545347	-0.180210937	-3.640612759	3.679607358	-2.403319886	3.026779798	0.719351164	0.163584489	-1.060756792	0.042571739	-2.721941406	2.868798589	1.038828852	1.101843159	-0.315551813	-1.862220618	-4.458782705	-0.033883399	0.656243976	-1.1918748	2.174295907	-1.190077687	-0.302372327	-0.583017021	4.133532388	-1.999982036	0.562435729	2.746110719	0.963454225	9.201506513	1.174184221	-0.665032671	4.379529477	-0.011763118	0
-2.92793449	-1.07258973	3.881930718	-0.726317318	2.015840484	-1.474125784	-2.638581344	-0.383438801	-1.092734991	1.271704321	-6.96266831	0.858278088	0.155348072	-0.268508129	-3.567431657	-4.412526514	1.826526344	4.767706159	-0.696976168	1.368674603	-3.567697683	1.340345827	-0.298717649	4.716247365	0.844147024	1.523386568	-2.003913623	-0.693001474	-3.681925289	-2.003909204	3.698842716	3.368564357	-0.630653046	-1.588186383	1.508173446	6.408371952	0.59759335	-1.638840892	2.172198281	0.037708688	0
2.530045211	1.363073157	6.528776485	-2.48729182	0.191307664	-2.365696498	0.983710852	1.715594054	-2.708208614	1.402719276	-3.241498914	4.359817927	-0.369287045	-1.135206293	2.52704491	0.133212032	-0.593311691	-0.697174414	2.004479551	-1.993382983	-2.681783379	-0.423296493	-2.630944706	1.43064657	2.252886943	3.263434382	2.524503325	-1.887084122	-2.075964427	-3.479508904	6.978736874	-1.404684446	-2.537428006	0.316701515	2.351707906	5.852463167	-0.749134009	-1.219040758	1.297176867	1.979805723	0
2.595928987	4.436919402	2.549490441	-1.39353747	1.174144603	2.154498089	1.008195702	-5.381831123	0.8178771	-0.029494608	-1.081863025	-1.029609667	-3.038709748	-3.166182738	1.658831839	-6.130064943	0.171173456	1.727664348	0.468773535	-4.361113166	-1.748566688	0.808910882	-4.128141429	1.289990296	1.686869216	3.749139061	2.36442554	0.326773095	-1.032053784	-4.0968019	0.183189257	-5.948032481	-0.423937042	-0.868565417	-1.26965898	0.215738756	-0.751810847	7.138337679	1.19900983	1.953488228	0
0.57793559	4.102982641	-1.701603089	4.440494609	0.916339989	0.903915322	-0.465543809	-4.175678922	2.713671266	-1.405608452	-1.383831334	-2.477006976	-1.986426607	-2.503646526	-2.328777017	-7.29800522	3.152494581	1.187087549	2.313669735	-0.985850768	-3.231406884	2.848764113	1.029305695	4.766739014	-0.994307618	2.270095994	-3.56461276	2.334441847	-1.277069052	0.099704224	-5.042309336	1.511955765	0.892944542	-1.15335589	1.312729987	-5.952568805	-1.193300153	5.717744537	-1.298942719	-2.559422089	0
-4.473600329	-1.295251012	1.29356757	1.563428559	-0.865824704	-1.675090644	-1.382147563	-1.634798393	-0.398724453	1.626532579	-2.585930923	4.0756031	3.096157399	-0.808063923	-5.120373804	-4.706032826	-0.166431488	1.797865736	4.78256466	2.550576691	-3.937613152	1.644239647	0.495252927	1.951061162	-1.306593731	-0.269683181	-0.94899076	1.004539538	-2.606908393	0.358795362	-4.245431434	-0.131857294	-1.543457515	4.089785579	1.88142063	2.138183148	1.056188123	2.235418477	3.263368433	-5.141712939	0
-4.086874224	-1.072196333	4.031626545	0.574005995	1.710994139	-0.352635707	-3.472709595	-2.518640273	-0.258481586	1.684234834	-5.150380212	-1.789145653	0.42952938	-0.706829193	-4.773768675	-5.464962774	0.120677176	4.202360434	-0.047519392	0.881731919	-3.681842472	0.291584776	-2.694227155	4.139481458	-0.228007158	2.183783696	-2.526548867	-0.682714995	-2.060299656	-0.458502442	2.701464545	3.570374776	2.496832699	-1.445812101	2.613858571	4.616654047	-0.403287527	-0.241704681	2.206339935	-1.765439874	0
-0.183048187	5.780860289	5.911862901	2.149019982	0.490515168	-3.007071574	1.53146248	0.203377874	0.851322839	-3.451331939	-3.320685641	5.069768706	0.564269221	-3.694107113	0.74388983	-1.757797985	4.299241741	-2.111378116	2.998305288	1.658901363	-1.942257869	-1.999279334	-3.774068793	-2.233702334	1.753047769	5.787735815	-1.886299714	-0.547006007	-0.406224215	-3.977317208	-0.87258985	-8.19697835	-5.078928232	2.490826683	-1.655141217	0.706441702	1.480388107	1.022248493	1.847563345	1.417844774	0
-3.39287896	-3.626848948	0.574711836	-3.038445748	-0.254292525	-0.228655051	-3.501144712	-1.707792172	1.589218167	-0.322570229	-2.653266287	1.26840409	7.163152224	1.003814333	-9.124785821	-5.408747407	-2.318182654	5.996671575	-3.046035027	2.353603398	-5.756929174	2.728827193	2.325232673	-1.979951109	-0.822899894	0.026136298	0.008021686	-2.582763349	-2.068143774	1.287185375	-2.473827711	0.407752739	0.602923626	-2.15527136	0.730431784	4.650571336	2.562275437	-3.571671938	3.145982761	-1.71354675	1
3.408334836	-1.257224672	1.108797801	-3.826036103	-0.938346856	0.001576769	0.172046131	-1.090218527	0.819920135	1.601088473	0.057661609	0.082531125	4.444443315	1.719918962	-1.655005101	-1.544480746	-4.921787965	0.514885139	-1.782863708	-2.248494921	-3.077622516	1.686592153	0.528932123	-2.966417671	1.121793616	0.991289988	5.947509574	-2.499388522	-3.248459835	-2.763381957	2.273876663	-0.869117435	-1.594679704	-1.128844252	0.173270177	3.483148449	-0.519185242	-1.957921985	1.324626695	-0.501493667	0
-3.638930941	-1.74696275	1.138089547	7.124821277	-1.496437308	-3.324597382	-3.511449128	1.730003215	2.087439077	-1.792573757	-3.885100827	-0.715300755	1.287068084	-0.397761811	-5.253515163	-3.735849949	5.599418223	0.122832203	3.89094464	8.431952931	-4.367491188	0.785202629	0.730554386	2.329608231	-0.846202624	-1.684455035	-7.47017737	1.745506185	0.271948164	4.43080185	-4.707836861	4.083879587	-0.058115626	1.309753889	5.086577861	-3.350250472	0.538635647	-4.928480262	-1.3002744	-4.658565818	0
5.760213532	1.584260205	4.989299754	0.585199642	-2.510099581	-1.620272445	-0.782137668	-2.749584343	2.562008502	0.391742739	-1.742643656	-0.088499452	3.758629052	-1.329722109	-3.145638923	-8.032218741	-2.251856665	-0.625338201	3.579095491	-0.907167432	-9.510661301	3.16331694	-2.019747152	-0.341108624	1.631968667	3.584167555	3.191656728	-1.753560424	-3.011304644	-1.339711675	0.286009895	-1.437172242	-1.234658787	-0.982018363	6.265719727	-0.508755604	-2.166063559	-0.981232589	-0.111430186	-3.111691503	0
2.090614335	1.013168706	3.686944885	-0.429694171	-0.887271517	-1.43911339	0.300869095	-1.313601778	-0.051067306	1.456352775	-2.042749721	2.204100059	1.683884522	-0.828011152	-0.774512042	-3.721462181	-1.474091089	-0.390601322	3.081155215	-1.035773921	-4.342600354	1.338648864	-1.495675798	0.611979681	1.150549057	2.230790474	2.841691258	-0.682320556	-3.061417082	-2.674161174	1.24879525	-1.608435033	-2.366838011	1.346858125	2.33262895	2.323479633	-0.913693737	0.925521326	1.452710976	-1.808227161	0
-3.251039437	0.372562232	3.494893038	2.921154859	0.99347013	-1.777111426	-1.776574846	-1.503782129	0.749108724	1.62401686	-3.421995984	-1.401614168	2.694079295	0.201954662	-3.868670068	-2.477565477	-1.213515385	-0.465249636	1.654068825	1.007972151	-2.305493871	-1.117414356	-2.464729253	1.407026294	-0.704379824	3.524676116	-1.224896119	-0.705091067	-3.064035566	-2.025701317	1.886012057	3.332762769	0.336463973	1.121933215	1.437813728	2.506787895	-1.338832667	-0.86469051	2.008993996	-4.241794666	0
-3.18773649	4.182420101	3.719676181	3.382983746	1.913694257	-2.240635185	-0.011847237	-1.042302122	-0.759761745	-0.395359551	-4.67224243	3.702421034	-0.939043393	-3.079782304	-1.585054134	-3.738043102	3.465761035	0.348228674	4.286662488	0.098854384	-2.445469452	-0.051259754	-1.231879234	4.888360031	-0.52174353	4.666795727	-4.040974602	0.979928804	-2.29800226	-2.312180976	-0.297706687	0.233541764	-1.71059897	1.982790508	0.786191069	1.079981454	-0.013752757	3.885188307	1.89319213	-1.872396018	0
-1.284652995	0.436111664	0.417167378	6.574844413	-0.648759258	-4.343551372	-1.127562728	3.159095146	2.048485845	-2.754142826	-6.235849806	1.683336218	-0.560341092	-0.304416348	-1.666483768	-2.689705808	8.948774841	-0.476478028	3.299830737	8.64920405	-2.401941946	1.534089305	2.678842708	2.248449456	1.328340957	-1.791569802	-5.86892241	2.833935032	-2.664476846	-0.302220893	-4.668211835	0.88981117	-6.214739617	2.368376418	0.884420799	-2.466526189	1.664402195	-4.168125212	-1.262701488	-2.032467168	0
-3.801119619	0.409840638	-1.542329597	-3.553071029	4.688688666	2.136833132	-3.439189296	-1.687943562	-0.838389873	-0.940502661	-2.212476147	-0.82146306	2.429761106	-0.57174761	-8.167291059	-3.739448197	-2.022181946	8.332710087	-6.627881886	-5.545519286	-3.961476175	3.194535526	5.497578209	6.953832856	-3.764948822	4.650908831	-5.570693052	-3.306056601	-0.18086027	3.471805311	3.457670125	10.84574292	8.330903737	-9.488935559	1.96793994	2.733842125	0.232676725	0.224855099	0.34854944	1.596795756	0
-0.205393875	5.391974968	-1.842793236	-0.992181668	3.177005855	2.517960952	2.264981142	1.455344012	-4.870131344	-1.662719957	4.918706159	3.277698189	-6.692994226	-4.204911802	4.460259685	4.672267456	0.60914389	-0.11124976	0.651229567	-8.986981209	3.076699371	-0.831561625	2.058248356	7.965166517	-3.82374368	3.854641468	-6.175415094	0.028157903	6.890368282	5.688787126	3.497666058	5.518881344	8.676355268	-4.375821489	2.604930568	-4.613956255	-1.60097153	7.291634061	-3.184562969	4.538415786	0
4.304500418	-3.046212875	7.830543403	-1.492606461	-4.678725394	-3.929679689	-1.388106967	1.493339616	0.303177688	1.753177831	-1.33771692	3.410856549	6.901487526	0.541990489	-3.120345579	-3.168752699	-4.432808847	-2.040501394	4.405060385	2.488645461	-9.349255622	1.135662115	-3.09188543	-4.087330665	2.149360239	1.020299226	4.956626492	-3.538965416	-1.864444275	0.369295372	3.150492003	-2.111168862	-2.183690697	1.517249526	8.103759339	4.320291797	-1.072663935	-7.424302958	1.181042813	-3.297276021	0
-1.659404032	3.450914178	1.228063739	4.368262324	-1.489187873	0.036535595	1.656599746	-0.538209035	0.928785879	-2.728876953	4.470508851	0.556147331	-1.772930623	-3.03054235	3.030816056	2.58063081	1.946613902	-5.362030657	4.250936605	1.838593821	3.226929831	-4.629750194	-5.609153002	-4.478783652	-0.741696937	1.322885841	-2.608153034	1.441397093	5.888987311	2.089504433	-4.804724126	-7.725427339	0.799774785	4.474427103	-0.968456697	-5.987204603	0.22044347	3.267382212	-0.405422637	-0.547137892	1
-6.637984895	-3.689372377	1.398391744	-2.27316721	1.825433448	0.565466733	-2.225093857	0.485831887	-3.401388242	2.31951096	-2.136828182	0.838264404	-1.137296691	0.483839557	-1.48920379	1.619567385	-0.55110611	3.946157206	-1.478939174	0.900482634	2.315085065	-1.81511254	-1.51427303	2.591429412	-0.978293418	-1.575121044	-1.978689812	-0.29074363	0.874872495	1.307460419	3.314066457	2.632398503	3.007308892	0.311990053	-0.445569569	6.451462954	1.311170739	-0.344852588	2.685703257	0.821173883	0
-2.907176724	4.921263438	2.243043471	0.643729108	5.369382698	-0.255082693	-1.425749087	0.618806698	-2.349025626	-1.48950793	-2.932810448	0.793057598	-1.280763545	-2.727982099	-3.219320215	-0.512193438	0.891001404	3.01089837	-2.162074657	-6.197177013	-2.342273853	0.13961153	2.287917067	9.400808702	-3.364241718	8.348675879	-8.251854562	-2.451938804	0.801027946	2.081294182	6.952334087	11.19596668	7.38873531	-7.340475312	3.516366627	0.782194886	-1.774113383	1.315867088	-1.068614403	1.770725899	0
-2.976351704	-6.437917824	-0.77860625	-4.430466504	-2.697239908	0.787660905	-2.047898644	-1.517388274	-0.191526953	2.013368342	0.716708178	2.554240802	5.108834653	1.643604836	-5.100794486	-2.808582267	-3.830913762	4.265858338	-0.279032755	3.06215393	-2.601179476	1.897521131	0.675720191	-4.11181597	-0.167791087	-5.015710234	3.95448565	-0.728766919	-0.473578903	2.00631271	-4.338944644	-3.97281971	-0.626746679	2.437617233	0.079236858	4.724534484	2.875460963	-1.293546979	3.674024984	-2.055022818	0
-3.456228563	2.601112838	5.687693594	1.845845483	1.746487142	-1.31407733	-1.749735048	-1.583983639	-1.138694491	1.127388831	-1.258293235	0.68247193	2.830980416	-2.125975676	-4.550060126	-2.02640426	-3.466442422	-0.477634385	2.602539683	-3.458421303	-4.269002435	-1.735702984	-3.338029636	3.649270066	-2.712204454	7.554537072	-3.376632823	-2.661857942	0.142719267	1.109991337	4.676012723	5.55113133	5.638488347	-1.323466143	5.140471218	2.00888735	-2.4946715	0.93543204	1.624501579	-3.493034069	0
2.351603682	2.847518516	9.895565033	0.163108749	-2.846521697	0.065499843	-0.84808741	-8.073601247	0.964126146	3.119009021	-0.250623321	0.643219636	2.387873148	-4.557111755	-2.78537056	-11.2870676	-5.692993663	-0.846361266	8.284590219	-3.524482072	-9.771450713	0.254089359	-10.57721368	-0.646051183	1.14559249	6.161729888	5.1509913	-1.453866564	-1.028927973	-2.114117202	0.177325903	-7.84514392	1.671188932	3.275894859	7.204636144	1.854514856	-3.052297679	6.692687389	3.713865344	-5.138955262	0
-0.465272616	-1.368234852	7.524992607	-0.466436536	-1.895152012	-1.640480455	-2.045255603	-3.136705104	0.072250099	2.89648337	-3.314510569	1.13031408	3.249291348	-1.129786763	-3.544675005	-6.602331555	-3.042467564	0.883712451	4.320211506	1.205307719	-6.762201238	0.178203041	-6.035273085	-0.664355589	1.490821811	2.173605161	3.208252597	-1.452068425	-2.602120804	-1.925207638	1.768084399	-3.295433431	-0.797034583	2.595658104	4.670335009	5.398696863	-0.864866788	-0.306586681	3.518709166	-3.663110866	0
-3.999834321	2.359439212	3.769814418	1.877113986	2.416746902	-2.082077432	-3.464457233	-0.859175377	1.867523918	-2.696086864	-4.41421267	0.686264598	5.952038127	-1.599767216	-9.430035578	-5.080355099	0.283635743	3.323617258	-1.644009157	0.281527255	-6.954196657	0.819254843	1.14403437	2.276489542	-2.352094507	7.383273701	-6.462029946	-3.410012517	-1.176092925	1.467596012	0.970366883	5.587094946	3.46391437	-4.740013731	3.269423906	1.505458146	0.299171237	-3.323471572	1.299822447	-2.072731731	0
-0.580611257	1.962709403	2.475282005	0.385251665	-0.097426447	-1.938731036	1.77236487	2.278517081	-2.508123779	-0.570304151	-1.168513224	5.933216304	-2.194867477	-2.106638249	3.096512313	1.701103573	2.991700745	-1.414766994	3.801210482	0.602451215	0.612225926	-0.917106466	-0.742461336	1.3476236	0.653549926	0.617330501	-1.186784554	0.914643658	0.627620571	-0.754085429	0.26538642	-3.349440006	-2.953184303	3.119723252	0.045615285	1.141980073	1.015458768	1.756923906	0.734576248	1.35492041	0
4.926421432	6.657637623	1.500035951	0.223857233	1.813496785	1.48641848	1.70988244	-4.381591789	2.052516883	-1.49718968	-1.249643096	-2.010203108	-2.868627406	-2.974535215	2.015873253	-5.562598276	1.276133221	0.2312789	-0.356399797	-5.217377164	-2.124361331	1.477495476	-1.925875313	2.033383942	1.57246307	5.559578418	1.194728589	0.099987576	-1.857867861	-4.671779343	0.677907944	-3.339458806	-0.951681379	-2.814121736	-1.214095142	-2.515695316	-1.659077876	5.989381975	-0.738436049	2.156875599	0
-2.101353238	-0.204519703	2.928393468	-3.292226307	2.248609015	0.423660247	-3.657759764	-2.659624998	0.779596841	-0.641135689	-3.945876676	-0.199520731	4.716982814	-0.789975779	-8.420608183	-6.67825815	-2.225624777	6.908720775	-4.238258348	-2.195327687	-6.991954726	2.630074901	1.142423284	2.409318448	-1.085042923	4.7571074	-2.046309036	-3.803930578	-1.773059657	0.701620124	2.662111201	4.053202817	4.089133086	-6.378288571	2.616258838	4.869608017	0.636957086	-1.873518479	2.074571697	0.370615941	0
3.06774777	0.551037628	4.611678727	-6.096367968	0.016337442	3.124860277	-0.442883887	-6.023764289	0.062310756	2.522825766	1.221650397	-2.181436512	1.497840987	-1.238579826	-0.844921374	-5.251334128	-7.195099368	2.668235983	-1.906946248	-6.650655118	-3.736663222	0.255853291	-5.966508572	-2.100822522	1.329415931	3.927415991	6.910321524	-3.261712381	-0.481567681	-2.833037382	4.536945654	-4.776560177	3.282090122	-2.643667909	1.14518881	4.813843524	-1.584504897	3.679493567	2.68032024	1.424351772	0
4.569193024	-0.693779162	9.527826434	-4.282290853	-3.649686786	0.223965094	-1.187331591	-5.540374658	1.138478993	3.357566811	1.740644392	-0.593570475	6.55134004	-1.243101479	-3.206421935	-6.802313861	-10.0999772	-1.011745888	3.013463989	-3.896789711	-9.097371911	-0.386317449	-9.317746636	-5.978154797	1.821679142	5.030676717	9.065906152	-4.848474093	-0.708188467	-1.833313426	4.261044531	-6.84272624	2.244068962	0.451543669	6.495741101	5.06254038	-2.725127179	-0.319773094	3.418573679	-3.022892477	0
1.979964404	1.223235379	-0.828173217	0.440025917	-0.576776899	1.031472811	-0.515981673	-2.398054791	0.003985481	0.32407557	0.782192498	0.447078095	-0.799581571	-1.958917177	-2.029490401	-5.44702362	-0.522175631	1.859547391	2.779836079	-2.964508531	-4.89255897	3.687402229	1.905574999	4.856718764	-1.348495321	0.660283271	-1.158417858	0.652076742	0.23119202	2.960501856	-2.131137796	2.880978486	3.102057123	-1.87980494	4.898377773	-3.326125243	-1.396096601	4.044855669	-1.282238069	-1.794788409	0
-0.296614985	5.218144306	2.929292902	2.522987513	0.334551074	3.089985019	-0.665935993	-10.39594222	2.631994046	0.761115446	-0.671901944	-3.086363397	-2.609618701	-5.19321518	-2.369417079	-12.65120456	-0.320875288	2.259974727	4.865965023	-3.634738107	-4.885045391	1.40162749	-6.970337578	2.995939683	-0.084674816	4.612116901	0.417982997	2.067904632	-0.657914944	-2.219745231	-5.327431957	-6.54922842	2.300288961	1.404308582	1.385382473	-3.194061627	-1.746759421	12.30650781	2.312610013	-3.35056308	1
-3.644002455	0.755260753	4.360244464	0.477763421	2.493888437	-3.652922276	-4.679203047	-1.008535151	3.230273472	-2.588414635	-9.653315085	2.007005955	8.953493589	-0.283541902	-12.99777851	-9.461540208	1.701869831	6.861415777	-3.22846351	3.078071722	-10.66609764	3.983219441	3.909164669	2.278153734	-0.537995227	6.635052707	-4.885428553	-3.8294135	-6.428086359	-1.876191293	0.188578983	5.191701261	-1.51540268	-5.232492038	2.154217808	5.658040821	2.021546364	-6.216891464	3.042804847	-2.447103544	0
-5.411496485	-3.114308646	-1.906063259	5.791556938	0.153283564	-2.154173751	-3.536990665	2.858508115	-2.308796962	1.485512316	-2.558806536	0.906123631	-1.311636764	0.001879061	-4.979065823	-1.547922913	3.240736983	1.910327316	5.007512718	3.436636564	-3.396671133	2.624233605	5.22050004	10.70192211	-4.032979306	-2.84112733	-9.28401857	2.461934982	0.47269508	7.990173749	-1.446334981	14.28335555	5.193050027	-0.280242199	8.44010738	-2.782336607	-1.229825631	-1.508727979	-2.234206408	-5.72320178	1
-2.533311438	-3.275984368	4.976647858	-1.6104822	-0.698345463	-2.039247145	-2.696643801	-0.202195239	-0.239370308	1.66792506	-4.190780651	1.653330756	4.50190978	0.736301095	-4.866726384	-3.258641583	-1.778196725	2.628130181	0.317712693	2.997187482	-4.645979787	0.23301187	-2.077313663	-1.130201234	0.903695787	0.589945347	1.205310284	-2.106332833	-2.62490049	-0.991782223	2.193370896	-0.278533003	-1.104739037	0.717748617	2.309845949	6.862605143	0.941430073	-4.310994605	3.251094292	-1.880715094	0
-3.70011197	-0.619451492	-1.911726158	1.704129362	1.054170794	0.262880392	-1.184957835	0.460349787	-0.566170506	-0.38095867	-0.12820036	-0.292670744	-0.722668815	-0.14802526	-1.908793942	0.508319104	1.425194624	1.329633313	-0.100559127	0.960071769	1.016118681	-0.108093911	1.719421761	2.745524355	-2.009706209	-0.720719949	-4.219271062	0.872944915	1.31289187	2.873571244	-1.461724377	3.959161598	2.65619555	-0.490589533	0.425825454	-1.257363092	0.410514406	0.470184456	-0.34239912	-0.939866053	0
-2.898475466	1.676261149	-2.408591088	-3.160572892	2.886236627	1.329642419	-2.535655423	-2.130524423	1.692664966	-3.889275719	-1.334597201	2.216469487	5.835659607	-1.445172084	-10.037004	-5.755620658	-0.656810769	7.78855431	-5.738552712	-3.015360667	-5.931571496	4.28722752	6.771186598	2.098829851	-3.31612126	4.617606224	-4.908419623	-3.256519651	-0.111683296	3.183657911	-3.060206979	4.065161018	4.411528905	-7.628993943	0.040498338	0.308321174	2.515058791	0.262798602	1.100925784	1.141953429	0
-2.013436626	-0.10619982	2.73784907	2.574446036	-1.66287782	-4.081036729	1.56121938	2.903382176	-2.952813407	1.735281379	-2.962277977	8.073412234	-0.788507251	-1.094792864	1.939034594	0.663894133	3.118511356	-2.572981771	8.21195742	3.71672071	-0.743025671	0.039549517	0.083509277	2.44193649	0.635270986	-1.675232741	-0.260456985	2.53152542	-2.432493951	-1.456215668	-1.79334109	-2.286213123	-6.217393376	7.629263373	1.485287456	2.227919075	0.926976569	1.492585344	1.994749698	-3.079158961	0
5.91105591	2.379358936	6.681263545	-4.416103291	-1.962266687	0.618081748	1.488306487	-5.005250823	1.010231118	2.140303431	1.327434303	0.737881574	3.688288492	-1.523986837	0.527834035	-4.947667591	-7.216038952	-1.598078512	1.847062153	-5.471017435	-5.358695488	0.003335541	-6.776878406	-5.135254604	2.560565569	5.253284235	9.428002894	-3.283547708	-2.209474779	-5.326843232	3.29369741	-8.753660945	-1.511749285	0.857432468	1.478187644	3.815404194	-1.943926638	2.931529969	2.948742609	-0.425525182	0
-2.870640094	0.427022767	-1.049302282	1.175918537	1.904225614	-2.917380549	0.705755331	7.443748738	-5.635327566	0.149577961	0.422033012	6.80860516	-0.868540717	-0.134342786	0.542621053	7.853801511	0.909468335	-1.561136609	2.415089945	-2.423537042	1.026341061	-0.091589359	6.799530612	8.143916841	-4.046071766	1.29512489	-6.949131367	-0.58424856	1.938607959	5.545063423	5.046063097	12.72512514	3.951654836	-1.455389327	4.846263196	-0.135873461	-0.903512385	-2.192912833	-2.280574925	-0.187797325	0
-1.378025347	-4.491199588	1.081418022	2.871361527	-1.79600256	-4.560344975	-2.667656832	5.640286395	0.532491622	-0.92231409	-4.60381201	1.701385867	3.286822339	2.38737201	-3.655992348	0.679577815	3.966272246	0.218783665	0.846059368	8.476806949	-3.398387437	1.251851909	3.615444392	0.166425012	0.698973384	-3.509318198	-3.696915241	-0.121769895	-1.730554348	2.583893452	-0.358864605	4.91125133	-3.19181745	0.462306279	3.723298084	1.47667247	1.453980155	-10.27479042	-1.084732273	-2.077190955	0
-2.440664587	-3.795779806	6.681899638	-2.475528689	-0.500580685	-1.769609831	-2.566480999	-1.60091725	-0.051253364	3.999616381	-3.747235393	-0.650083031	6.25577182	2.130971928	-4.623535059	-2.190061739	-5.924582427	1.001511195	-0.406536744	1.310720646	-3.648177998	-1.574182552	-5.035748459	-3.331599322	1.255986819	2.179093805	4.929644777	-3.374699481	-4.333258143	-3.901170464	5.51227845	-0.309730562	-0.933409286	1.568261516	1.295950698	9.591019979	-0.524780142	-4.654254143	4.729426038	-3.263800683	0
4.157817971	1.245414279	2.531621896	1.61872224	-1.918881533	-2.631125162	0.217710255	1.744849105	1.237483401	-1.063738491	-0.34917932	1.529530809	2.958650961	-0.292582372	-1.011720558	-1.251302203	-0.24430101	-2.729816922	2.536667643	0.593709225	-5.093567475	1.332671973	0.801548831	-0.744438532	0.576846684	2.140034042	0.266229263	-1.388233858	-0.897651679	0.56022425	0.665265555	1.050485137	-1.390391431	-0.623083448	4.522465676	-1.895456032	-1.273967615	-3.731347258	-1.607257086	-1.64279967	0
3.543415578	4.702223383	7.896713	-0.806262738	1.491983537	-1.552374115	1.0574927	-3.92967085	2.607061675	0.583612725	-6.224445296	-1.562385856	1.351109582	-0.895026798	1.257797101	-5.142610951	-0.397482206	-1.026952077	-0.859875877	-1.348729821	-2.507274411	-1.405137799	-7.051063093	-3.393362407	4.768214802	7.120655893	5.989456895	-1.92579302	-6.724068301	-11.62617567	5.154424425	-7.959838821	-7.068336773	0.785783879	-3.923873058	6.188751179	-0.933785749	0.6003646	3.479043246	1.149015521	0
-3.017733842	1.148121099	-0.424032723	-0.29392532	1.290648916	-0.988163239	-1.017982651	1.362287158	-1.010636057	-1.769831082	0.19336536	4.387177142	3.944959343	-1.191314944	-5.555144715	-0.238430817	-0.8967583	2.056838147	-0.160441679	-1.886162581	-3.49026665	1.44893101	4.575228992	2.836094423	-3.504634167	3.462543732	-4.827295482	-2.063654608	1.099511153	4.079111273	-0.565505434	5.520962395	3.739095115	-2.850699377	2.778984449	-0.267539443	0.730925131	-0.563461708	0.285940015	-1.061732595	0
-4.822755911	-2.175555546	4.808325109	5.560174426	0.160992252	-6.151269116	-2.165117402	4.516391304	-3.908936589	4.006220076	-7.422507216	5.095356259	0.454542534	0.424680044	-2.983098829	-0.56701713	2.537171318	-1.041302509	8.249255457	4.23978313	-4.472441437	0.875938592	1.815293964	9.806750382	-1.336484596	0.2705069	-5.203790523	1.377067995	-4.892624957	0.901805511	4.222202157	11.64888737	-1.502929054	4.053273055	7.862414215	4.440331478	-1.768741744	-3.488139359	0.924194652	-6.826428203	0
-2.515882728	1.377565886	1.254525548	-2.796678573	0.444776025	3.867594002	-1.185812017	-6.409027491	1.290085209	-0.658135322	3.524884307	-1.796303949	1.985363945	-2.633285217	-3.783527836	-4.504852912	-4.481927755	3.007016968	-1.71863889	-3.851405465	-1.470788689	-1.168601305	-4.898373443	-3.256837697	-1.608706302	3.444592191	0.862149939	-1.88298271	3.644396514	1.53071357	-2.580763461	-5.827620677	5.80165421	-1.554583601	-0.821133072	-0.020655373	0.499192215	5.577306847	2.694987413	0.268277712	0
4.276038814	1.321471961	7.558475811	-2.141767141	-2.947717897	0.196678041	-0.466401284	-6.24340532	1.041313559	2.540520124	-0.462778843	1.05366063	2.740428214	-2.941017037	-2.119518792	-9.854409501	-5.121629667	0.421315713	5.347902038	-3.041365297	-9.07267508	1.816462433	-7.119481086	-1.572997765	2.051631429	3.826356906	6.539055497	-1.745100419	-1.928249645	-2.485302517	0.377437721	-7.469899548	-0.249492692	1.663358742	5.587995306	2.640568258	-1.939112163	4.12586042	2.900948372	-2.916276969	0
5.585148126	1.271657053	4.708705708	1.2254365	-4.868493761	-0.202884744	-0.853254029	-4.691532259	3.791103666	-0.867797962	1.961032705	-0.50511406	3.577871445	-2.893594574	-3.067413689	-9.397473992	-2.375660564	-1.41034018	5.519941281	0.673087936	-9.657872717	2.264991581	-5.066595049	-4.123692783	1.435323835	1.848442172	3.321192787	-0.9563618	1.128845685	1.71704437	-4.914306834	-7.692902788	0.215912589	0.998498491	6.858699021	-4.118420073	-1.381549067	1.065461161	-0.164662075	-3.555042771	0
-1.971138121	6.61830657	6.045141565	4.918514844	2.576335995	-4.049696526	0.938338533	2.547639895	-2.366900879	-1.370495491	-3.695762622	5.038810685	-1.538345652	-3.81181326	0.65584248	0.971405512	3.537267126	-3.355071777	5.338234127	-1.803047109	-2.048490518	-2.156438253	-1.484131453	6.377456694	-1.385104471	8.1602264	-6.759388637	-0.492067575	-0.186434106	-0.798869161	4.647358126	4.33716497	0.477221183	0.510103821	3.702705484	-0.206646882	-1.792517031	1.387094513	-0.223264136	-0.941546035	0
-6.808527826	-2.255587192	-1.946828282	3.637257142	1.062460687	0.024880272	-1.1158776	1.196208213	-4.939407492	4.276369772	1.033777655	1.141064827	-3.929383812	-0.233884228	-0.168662452	2.866636657	-0.60920231	-0.349526364	5.682216292	-1.078132705	2.56979659	-0.811733795	1.328574341	9.580481775	-4.502317909	-2.327957348	-5.46985005	2.911755958	1.748763138	5.611551032	0.997170554	11.03997439	6.354495648	2.906538563	4.81432722	-0.854066212	-2.144103313	4.349150349	-0.291497371	-4.957269145	0
-4.666797159	2.602420056	0.498273086	0.460964121	4.178137605	-0.310080994	-3.435965551	-0.947762955	1.033612171	-2.934877543	-3.292350222	0.029682555	4.710532077	-1.402365997	-9.70152634	-4.063404063	-0.073713937	5.428445634	-4.334863342	-2.598079771	-5.365983721	1.831364263	4.320303925	4.983762123	-3.899710916	7.270722518	-7.974416487	-3.414397073	-0.398898132	2.957898671	1.418529707	9.437885679	6.342344458	-7.65845696	2.330884971	0.666630926	0.320973262	-1.598020171	0.424785488	-0.588128078	0
5.895826168	-1.849704412	2.972404986	-10.3225567	-2.605937267	3.285759966	1.445573512	-3.440930294	-2.059328166	2.611509779	4.248013152	3.101115463	1.400296078	-0.920945104	2.153962761	-2.570617023	-7.924020912	2.678151214	-0.923285808	-6.61322666	-3.329835602	1.771301051	-3.498145799	-4.540669629	2.267996539	-0.584364645	10.53658605	-3.118252556	1.259245708	-1.011494154	2.865662204	-9.277845291	0.934758988	-0.93247369	1.280294405	5.484735962	0.244030636	3.364497779	2.469758229	3.859375376	0
-1.39427913	2.402736323	4.613933731	2.150859735	1.819925694	-3.435124583	0.381955197	5.520845268	-3.798227216	-0.566601921	-2.019498859	3.894000221	-1.948835954	-1.413350401	2.322229195	5.542863638	2.238056597	-2.900076501	2.32773069	-0.849463855	0.382063827	-2.784787275	-0.410732042	4.832303549	-0.979524726	4.156884727	-5.531769154	-1.299121624	1.743236072	1.565823331	7.491478528	6.391272499	1.984956082	-0.931149406	4.010078093	1.535717391	-1.389687759	-3.246564257	-1.425051829	1.346018291	0
-2.486331897	2.245241528	0.659089071	-0.991350569	1.927838801	0.878191197	-0.735915117	0.258161959	-0.924497466	-2.293148764	2.322858254	1.145929698	1.545837393	-1.906975505	-2.779241564	1.596170384	-1.648600675	1.11630823	-2.150471541	-3.637343968	-0.664350249	-1.345930632	0.408031402	0.887578472	-3.011370423	4.641599768	-4.490381243	-2.677569257	4.228060915	4.058614801	1.75842797	3.046771575	6.498762969	-4.153582415	1.571024802	-0.921403202	0.014952442	0.280545414	-0.313160592	1.589423847	0
3.557203075	1.256790437	-1.064822039	-0.85450761	-1.391343888	-0.213318758	4.175326797	2.060408973	-2.306362588	1.301059977	3.437395349	3.441289994	-3.022305336	0.02140973	7.453129535	5.35305952	-0.629898437	-4.838486592	3.310181407	-2.205885866	4.226073844	-1.103264491	-0.171256	-1.234899393	1.059536024	-1.824092074	4.288826195	1.556286403	0.434945958	-1.997955911	0.567176264	-3.937100477	-3.58131274	4.235858366	-1.784730603	-1.201798711	-0.673379629	3.124120539	-0.692537984	1.151829154	1
-4.049713003	-4.203577546	2.089211927	-1.529088117	-0.93863138	-0.985431831	-3.57336072	-2.309496068	1.5992352	1.011298509	-4.11366306	0.962354525	6.244527485	1.042283725	-8.210435586	-6.381747126	-1.522701003	5.031948715	-0.66473305	4.379221031	-5.506448346	2.035762074	-0.065486663	-2.035846176	0.195621076	-0.954902485	0.958360579	-1.338928382	-3.355489802	-0.386904203	-2.878318432	-1.392089075	-1.497873463	0.809469838	0.677877047	5.610436044	2.325914686	-2.984033431	4.063820206	-3.263790752	0
1.967118007	2.495722613	1.62007751	-4.159779699	-0.15678234	-0.04803254	1.276933804	1.355222575	0.144405073	-4.41907996	1.419327792	5.096173353	2.18679547	-2.185739854	0.002825787	0.800495008	0.77994098	1.212053805	-2.716039523	-1.162148809	-1.515604175	-0.073072602	0.540298296	-4.69715371	0.808029298	2.665010112	0.021186053	-2.785813454	3.133219851	0.588229708	-0.734631111	-7.272144887	-1.015020604	-2.48399466	-1.691547566	0.635691893	2.854491509	-1.264637821	0.417796067	5.416976772	0
-0.939064989	7.587387337	1.713935677	-0.209706014	4.728386993	1.283160663	0.268832325	-1.199081041	-1.736953888	-3.067649455	0.321025927	1.765509663	-2.088777026	-4.733965453	-1.475597379	-1.160379276	0.471713475	2.086304442	-1.481628632	-8.555387207	-2.037095846	-0.039151524	1.004738618	7.197708797	-3.364964985	9.478882154	-7.098829189	-2.33796768	3.238384997	2.373576685	4.226460637	5.691850387	7.760017566	-7.05757776	2.439849562	-2.231425128	-1.504366035	5.287352917	-1.299672861	3.232305341	0
0.768572472	1.629672798	5.594446392	3.247813958	-0.872896515	-2.315066714	-1.658869242	-1.881243763	1.339793099	0.297383364	-4.094823229	0.035906836	1.113272557	-1.992268661	-2.939772266	-6.73204065	1.24241911	-0.143800788	4.434277469	1.682731798	-6.726922919	1.058359721	-3.291716897	2.296688141	0.962555133	3.316283482	-1.276879432	-0.196896108	-2.249810335	-0.961574376	0.347062217	0.024876901	-0.803268884	0.632996301	5.141895776	0.345433669	-1.433061258	-0.37205089	0.579339657	-3.260282895	0
3.174098823	4.537476861	4.948745363	1.222121038	1.370226237	-0.669701313	-0.371705496	-3.726676587	1.351002062	0.527756471	-4.21863752	-1.467492314	-0.363749721	-2.303166235	-1.304578283	-7.292313181	-0.011705612	0.675971653	1.702249965	-3.478343489	-5.828068075	1.73700839	-2.758582008	3.995794377	1.297100112	6.313341562	0.542972443	-0.888200003	-3.922663777	-4.214414715	3.346763905	0.85906698	-0.361850792	-2.272266257	2.913042543	0.86391643	-2.55365799	2.762738632	0.378662771	-1.032504678	0
-3.352654283	-3.339053861	1.401798188	-1.281175688	-0.64888674	-0.686529307	-2.05319232	-0.295352061	-0.184051259	0.80342469	-2.264839625	1.496192043	2.680346597	0.617261201	-3.772475432	-2.147474901	-0.333795671	2.972489163	-0.124307307	3.312836744	-1.958787373	0.441440647	-0.413076818	-1.122650554	0.173377772	-1.736833335	0.130131766	-0.495989559	-0.958184581	0.487324979	-1.232328242	-1.21467827	-0.794107845	1.240946464	0.277285598	4.120546876	1.865030871	-2.090929178	2.520938912	-1.165997501	0
4.699981747	2.18135536	5.198003064	0.584705442	-2.047504072	-1.173817842	-0.24352019	-2.784861946	3.692702268	-1.168626632	-1.348351449	-1.503897912	3.355482568	-1.15577025	-1.44851721	-5.697080654	-1.021374931	-1.613086759	1.210799699	0.85418904	-5.825266475	0.349855909	-4.643731677	-4.792679496	2.724098973	3.675415397	3.535447239	-1.8299965	-1.748202188	-3.262398268	-0.305047965	-6.476886501	-2.848301285	-0.079658579	1.798367621	-0.200919591	-0.85488799	-1.79134961	0.574561329	-0.936468466	0
-1.866103056	2.627937365	-6.040815857	-1.229676539	3.133218883	-1.804463056	4.958769048	7.872580412	-2.649021381	-3.055749071	1.922942829	6.710582537	0.058279562	2.194402353	5.361017151	13.97584282	2.713847624	-3.850225338	-4.217203616	-1.015793231	10.39685874	-2.749014023	8.046576781	-2.273833299	-1.359366794	0.140964794	-1.647875587	-0.009259097	-0.015833986	-2.664794157	1.014291567	1.177352441	-5.334779803	1.239586661	-9.759901715	0.14984282	2.904362556	-1.796703419	-0.551436411	4.720723111	1
13.50435159	4.964917972	15.31450322	-8.458942634	-4.074612446	0.860986582	1.927753096	-10.00068004	1.308387467	4.625304163	1.037267695	1.35433625	5.679783074	-4.214039916	0.712598064	-12.8684603	-13.41828091	-1.894603789	5.206124743	-11.65042547	-14.32883823	1.712880826	-13.66054141	-6.168211652	5.403477823	11.05672488	17.29016126	-6.61309571	-4.30930338	-9.008075431	8.585973803	-14.50594498	-1.175110013	-0.356392272	7.567846388	7.394047138	-5.079069808	5.626655645	4.575874134	-0.728881381	0
-0.522602839	4.633599866	0.271606849	-0.826026854	2.740218794	-0.189554275	0.67116362	-0.338187357	-1.065266212	-2.586021767	-2.762211098	4.749818481	-1.490724149	-3.273214298	-1.242469092	-3.183324611	3.595533307	3.497616614	-0.184168077	-3.088861747	-2.416847408	2.421788419	3.318444823	5.216563608	-0.7944323	4.054741116	-4.067870454	-0.105102772	-0.571243713	-0.457150871	-0.519132101	0.526296805	-0.151662712	-2.857151548	-0.364723486	0.008706253	1.280941111	4.135158999	0.277041267	2.717187237	0
3.50447993	9.086294803	5.719164534	6.399979717	2.125288655	-0.771818053	-0.36035296	-8.121760893	5.879010662	-0.850865381	-5.663834075	-5.989514087	0.539028689	-3.471477427	-3.146396052	-12.20284406	1.254565741	-1.505622424	2.787722379	-3.001972595	-7.060610519	1.11514524	-5.712785306	2.76164755	1.54391803	10.73274727	-0.227192859	0.038531651	-6.371115609	-8.07221049	-0.055771622	-1.375297292	-1.986934038	-1.433266998	0.979865136	-3.238022693	-3.975102709	5.662870689	0.624009677	-4.299132549	0
6.941237937	5.100119772	5.614674055	1.816894541	-2.549718431	-0.825235901	0.763882835	-5.04176305	3.006865628	-0.561331735	-1.085791652	0.550484982	0.816581833	-3.948809906	-0.645946103	-10.26473708	-0.336721575	-1.614061844	6.095424033	-2.169422709	-9.184838436	2.919245191	-4.435938824	0.012736515	2.267603988	4.94686854	3.207128961	-0.200629373	-2.115193046	-2.681755024	-2.225829198	-6.545928407	-2.312995267	0.637683881	5.276498027	-3.193539072	-2.307892024	4.335324731	-0.095002462	-2.448725188	0
1.886003387	0.530989786	7.802092943	-1.886197131	-0.484043515	-0.884485322	-1.234686728	-4.082584172	1.458427005	2.304167015	-3.659746072	-1.458932963	3.646647406	-0.456795315	-2.396763158	-6.066193624	-4.113917668	0.512166301	0.595514634	-1.12834051	-5.57204221	-0.467817193	-6.7776024	-2.696766486	2.681761928	4.775980616	5.492064235	-2.837658511	-4.098493687	-5.637914205	4.541943963	-4.356303301	-1.747326532	0.264865869	1.602935247	6.29154453	-1.414635061	-0.846729144	3.451558514	-1.509492369	0
-0.771069512	-3.46820288	1.750378048	-4.532435203	-0.077285225	-0.661964792	-0.178398266	2.425674975	-1.330066555	0.896380712	-1.042844847	1.529422681	2.33858907	2.320626083	0.619602642	3.935826056	-1.932264703	0.977290731	-3.67360212	1.497201008	1.970221959	-1.655521969	-0.765868358	-4.416288321	1.7204897	-1.539050283	3.554877047	-2.193618832	-0.782711395	-2.141564866	3.986178384	-2.511392482	-2.356689666	0.257670756	-2.818336152	6.819922804	1.84195829	-5.08850776	2.111531432	2.773581433	0
-0.543832658	-0.735399036	3.962430046	-2.558101658	-0.60214831	2.040455044	-1.730548226	-6.427841803	1.366423198	2.573008208	-0.028855686	-2.773550859	2.903895756	-0.771350772	-3.636475394	-6.549800428	-5.634544762	2.336028082	0.067457409	-2.32384568	-3.837675902	-0.140832147	-6.103461879	-2.526852613	0.547860626	2.492287799	4.741841684	-1.773982349	-1.249465015	-2.150644423	0.497259696	-4.451611148	2.200271591	0.257336155	0.913775271	3.77438291	-0.900212176	3.096708898	3.583396485	-2.197655136	0
0.729419382	1.536429891	1.557720389	-1.524654316	-2.813105873	-0.599218676	2.419487896	1.606162404	-0.760362497	-2.864643284	4.974053455	6.667616731	1.750525873	-2.527920597	2.106213669	3.115757579	-0.38340557	-3.119971824	3.060411083	0.552289342	0.268562301	-2.057006753	-2.017706767	-6.493940617	-0.056087657	0.262087158	0.985327634	-0.875789807	5.268899627	2.524580156	-4.020177811	-10.01751282	-1.261888014	3.467493354	-0.319966885	-1.959226735	2.222017639	0.970925716	0.746646623	1.82040983	0
1.524857433	6.36405485	5.968328229	5.795875301	0.328731652	0.351568181	-1.92806349	-8.838188758	4.453846319	-0.570198675	-4.454236588	-4.623813064	-1.491416648	-5.114208187	-3.917589817	-14.58517791	2.28449096	1.113153369	5.316658258	-1.019380216	-8.591035747	1.831518216	-7.127419839	4.073089936	1.034871059	7.002032925	-2.035004964	1.290238747	-2.55672998	-2.995434081	-3.195228698	-3.391638834	0.945898623	-0.394688637	4.413520693	-3.835574345	-2.836387833	7.292350211	0.742341415	-4.280759188	0
3.034132844	0.617005815	1.229812035	-1.754885689	0.465675495	-0.245278855	-0.179018436	0.270812587	0.086160243	-0.168698499	-1.524117511	-0.126522767	0.392927776	0.055319437	-0.280303145	-1.57029006	-0.395565548	1.260280723	-1.595523814	-1.863831558	-2.694442804	1.713468335	1.137384025	1.326111195	0.935418294	1.571494641	0.924476737	-1.420400032	-1.465018056	-0.974751301	3.080501612	1.769913293	-0.062736018	-3.166023995	1.534546569	1.310623584	-0.635712145	-1.60891481	-0.757073278	1.560992953	0
3.609481324	0.998957416	2.104669624	-0.890375431	0.292522172	0.876545142	-0.249667595	-0.276968675	-2.197386313	1.289296275	-0.236002297	-0.804855339	-4.59170259	-1.782733211	2.534062526	-2.098971228	0.033431705	1.044176165	1.574038802	-4.055174993	-2.721250699	1.620913435	-0.931012255	6.221103616	0.3673392	0.888656537	-0.715394041	-0.013979497	1.256532189	1.968893907	4.827295533	4.072580144	3.970887729	-3.34670791	5.732733866	-0.569609642	-2.558834743	1.878774939	-2.385476851	1.734809592	1
0.71992794	-3.186833798	2.077615257	-5.548358966	-0.585750704	-1.812221615	-2.197873847	3.155873579	0.636184354	-2.934013498	-3.32552267	4.120731764	6.236930622	1.117760023	-5.390308913	-1.424236077	0.406101379	5.254088965	-5.458141435	3.161966116	-5.414637387	2.544098322	3.777174135	-3.923501876	1.534597707	-0.246654941	0.187357961	-4.14668222	-0.724465026	1.034415672	1.165737952	-1.59500587	-2.120458545	-4.550094814	0.548124989	5.847368968	3.802286415	-8.973054341	1.1708095	3.891897049	0
0.889904378	0.50849426	5.126869751	-0.146237158	-2.785210573	0.863311029	-1.162401622	-4.47676916	-0.094916801	0.713549173	0.811681717	1.435089003	-0.931626148	-4.076670163	-1.240440879	-7.746100854	-0.949430468	1.284654126	5.886521951	-0.343733844	-6.229242785	0.874415092	-6.248987398	0.398142252	0.634702864	0.729046715	0.890682577	0.303705016	2.713865293	2.546637043	-2.736756976	-6.605370767	2.453225293	1.882390858	5.93491912	-0.671589642	-0.54082521	4.722375561	1.304106479	-1.588849854	0
2.552415413	2.005072509	2.503225929	3.228633332	-0.030164701	-2.345012571	-1.199183528	0.929795659	1.390547499	-1.383023356	-3.275737657	-0.521111271	0.599944022	-0.967424171	-2.167100153	-3.713122703	2.528562802	-0.336813113	1.672914451	0.893637895	-5.5542253	2.025260454	1.180521172	3.546846652	0.310232121	2.887400123	-3.294304451	-0.539836773	-1.559515717	0.687821061	1.352397717	4.593241204	0.060300927	-2.704715017	5.019747056	-2.074050895	-1.548101652	-2.963907035	-2.163346954	-1.324464486	0
-0.946585637	-0.702488482	1.84591981	-1.002581842	1.065965408	-0.809124886	-0.801937165	-0.701368612	-0.190956793	1.647244822	-3.591061645	0.026560506	1.364979517	0.893069919	-1.689988657	-1.830889074	-0.776259795	1.711835334	-0.852645266	0.028090409	-1.276955404	0.563792003	-0.210484894	1.095926253	0.801180338	1.112496226	1.455297412	-0.694364895	-3.763449949	-3.269085538	2.55552615	1.294993436	-1.795379809	-0.049584988	-0.707541023	4.522717863	-0.012486858	-0.839191811	1.93299584	-0.711007443	0
-3.152344784	2.181069223	2.052351322	1.479301016	4.431503778	-2.039633147	-1.471155216	2.67719511	-3.633090403	0.522866562	-6.035486667	2.431097637	-2.8856857	-1.332746715	-1.731207466	-0.384620081	3.363143292	3.15144695	0.243277971	-2.588455517	-2.000553057	1.358413435	3.715766495	11.57649307	-1.909692087	4.190545837	-7.410845472	-0.327589761	-2.119145835	0.771149809	6.826532324	12.20789157	3.136321019	-4.213164188	3.867553955	2.997589981	-1.269682154	-0.102706523	-0.794961211	0.614369532	0
-2.678634214	-2.911870835	-0.329515848	-1.294460606	-0.941236223	-1.18884522	-1.071638167	0.899303909	-1.005808837	0.735414492	-1.421986015	4.21149016	3.002799342	0.535020791	-3.646600939	-1.39874033	-0.274368958	2.529107896	1.275671177	2.362759988	-2.43006921	1.906927388	2.776079566	0.410806176	-0.719570666	-2.19313708	-0.153034694	-0.049117908	-1.315040672	1.448065946	-2.460436548	0.392413651	-1.382347764	1.658454167	0.990722938	2.843062655	1.931370698	-1.119093383	1.959564972	-1.792006146	0
0.779723719	0.118080468	-1.119401813	0.410432097	-0.902651971	1.808195654	-1.3422684	-2.640169467	0.948552673	-0.37824514	2.531422742	-1.720300383	0.389694163	-1.408425173	-2.955144907	-4.133629424	-1.614210147	1.576224586	0.982385927	-1.931211173	-3.712685109	2.044454592	0.414243187	1.808103883	-1.796677107	0.306011533	-1.527893112	-0.131028383	2.393702095	4.4764803	-2.662964721	1.987086737	5.078510736	-2.410425924	4.259372737	-3.936142756	-1.072557153	2.276504598	-1.316798515	-1.620542406	0
-3.300958008	-0.269514121	-1.234584707	-3.377019326	3.187936161	2.557084651	-3.808409017	-2.254163266	1.080492646	-2.577832744	-0.968657858	-2.257091277	3.209533082	-0.680882238	-8.21677898	-4.177133769	-1.360083528	7.842282234	-7.416979037	-2.827752687	-3.788669139	2.168287002	3.245435926	2.294534691	-2.730521657	3.415146986	-4.967931832	-3.429193174	1.818884494	4.119421297	0.76299181	5.701183037	7.647953188	-8.901787885	0.962453363	1.347577128	1.320992199	-1.412304812	0.26622404	2.373709472	0
-0.029110239	2.505395319	1.903619896	9.099990465	-2.333190443	-2.534385522	-2.375297197	-3.273961326	5.030132057	-1.989204176	-3.015831762	-2.198778539	1.967167654	-2.477881444	-5.919359062	-10.01996263	4.341627507	-1.456899178	6.982176658	5.613244901	-8.08315341	2.453148946	-1.327979077	1.937715696	-0.488948412	1.834770829	-5.011834372	2.359316159	-1.596665562	1.836581099	-8.190148585	0.273020922	-1.091054427	2.127596653	5.83220529	-7.372160069	-1.289017549	0.648747561	-1.173239325	-7.419607504	0
-4.024015091	-0.579485939	4.124318217	0.568842236	3.364332435	-2.172271942	-4.771042552	-1.16747195	0.485434282	0.27620671	-10.26168338	-0.427915189	2.251622784	-0.311595263	-8.484899164	-8.442441001	2.95850401	7.554015766	-2.22506511	1.993731804	-7.375672222	3.366976255	1.958708922	7.4370513	0.064194861	3.727789488	-5.156953051	-1.508650368	-5.751397893	-1.642467156	3.575316246	7.995069894	0.454656863	-4.804856356	3.091069934	6.531684198	0.548675223	-3.402608282	2.045053571	-1.226749889	0
6.297368162	4.674673525	9.904723238	0.321635869	-1.535989626	-2.141418814	0.337753882	-5.50561984	2.490247421	2.13997359	-3.49941482	0.025969859	4.154429434	-2.456967747	-1.870904295	-9.639170301	-4.570843931	-2.430898294	5.178586928	-3.751498118	-9.998795675	1.213569972	-7.250012838	-1.171728803	2.959270212	8.524404351	6.661677181	-2.745753121	-5.816107315	-7.108678202	3.940870503	-5.057723338	-3.163669805	0.960933658	4.944219928	3.034404908	-3.631031961	2.031991594	2.533492114	-3.848451116	0
7.339115143	0.641507337	1.521918985	-10.66806924	0.71425592	1.704992381	3.699176551	0.106665911	-1.39899207	1.088769079	0.976128988	2.392102323	1.221668722	1.678547799	5.581621885	3.340827782	-5.388845035	0.86238038	-6.634795208	-6.867785742	2.053773969	0.287967985	-0.341487843	-5.996741388	4.10929509	1.613465602	11.34927807	-3.873585599	-3.006998881	-7.971784007	7.526325787	-7.749863215	-4.908518285	-2.581723141	-6.179606378	7.953814692	0.846339554	-0.469405377	1.999814633	7.649968067	0
1.558019094	1.784297872	0.598427598	-3.06858756	0.677576959	3.493996879	-0.090658651	-5.646693779	0.068081872	1.041972993	1.159334197	-1.567579579	-1.820081562	-2.304330336	-0.396499342	-5.844079578	-2.639116708	3.383003787	-0.422086202	-5.415067991	-2.248478153	1.712915975	-2.514805509	1.832933062	0.037061708	1.932136967	2.462694688	-0.245675187	0.412203277	-0.658128671	-0.183871274	-2.889047441	3.246281784	-2.141713408	0.543494838	0.210003311	-0.864818886	6.886340789	1.049046704	1.087375319	0
-3.43812467	-0.66530349	1.182178471	-2.321629895	2.656602455	-0.985637543	-3.761304647	-1.336695711	0.230368265	-0.146580064	-5.567013147	2.269914325	6.236459228	-0.038711481	-10.60650225	-6.935316725	-1.580622689	7.568019786	-3.096535542	-1.598515752	-8.146100293	4.602821332	5.468309345	5.278695577	-2.288514665	4.308271341	-3.435722776	-3.211135647	-4.290934939	0.922198174	1.457613135	8.305302055	2.729944814	-5.80139261	3.156053886	5.135287113	0.946377928	-2.138839434	2.309783673	-1.822799515	0
1.235009799	1.273268757	-0.200521784	1.802982712	-0.823935572	-1.274262491	1.240254128	0.284075098	-0.107198961	0.767788332	0.435422944	1.953104182	0.791932145	-0.187395592	0.346407285	-0.206958248	-0.550630145	-2.467011709	3.532415616	-0.703741703	-1.210543106	0.876323164	1.238672346	1.128535764	-0.522839933	0.707076056	0.749455897	0.735041495	-1.632269246	-0.618950085	-1.122322204	1.010042604	-1.649075855	2.164806955	1.364587962	-1.686142039	-1.074005664	1.512181708	-0.213841902	-2.726556103	1
1.199081541	1.490271135	3.720616894	4.243691655	-1.09920505	-2.616259112	-1.628287862	-0.126475012	1.200791764	-0.772214593	-3.453714909	0.513352789	0.401134461	-1.931899488	-2.768245519	-5.651588143	2.893778479	-0.328846731	4.582609754	2.403461251	-6.656317895	1.901576759	-0.691921018	3.627927708	0.287610443	2.089280823	-3.480194617	0.385282645	-1.121525689	1.398552237	-0.776011093	2.390665661	-0.184743623	-0.247568045	6.258417078	-2.105274827	-1.288320031	-1.388783829	-1.173031702	-2.99461811	0
-1.801918928	0.255930348	3.053901925	-2.136567178	0.638975463	0.59085111	-1.687209237	-2.689520029	0.193175895	-0.077150989	-1.19852603	0.686757791	2.562601162	-1.420708045	-4.134586195	-4.112307614	-2.067279355	3.243425082	-0.915210706	-1.395661626	-3.6857078	0.328776247	-2.062101575	-0.238587604	-0.443094234	3.04774854	-0.11150455	-2.076508381	0.081470941	0.159020937	0.679887477	-1.41055634	2.331170872	-1.740028694	1.201380298	3.10541463	0.552803649	0.814911199	2.304623975	-0.007039205	0
5.270806992	6.525852793	6.99274223	2.31834744	1.065331098	-1.221067556	0.072121048	-4.211976385	3.648586211	-1.908751461	-6.249244458	-2.74197096	-1.75932747	-3.291675862	0.670766377	-9.006056264	3.841216282	0.000159497	0.943650144	-0.668988273	-5.728808585	0.854382566	-5.701733455	0.811032839	4.162780305	6.930794524	0.83078937	-0.443042723	-4.075712372	-7.224389362	2.198764022	-5.671989	-4.276679489	-1.934898959	0.495591648	0.139997389	-1.551600897	1.679228808	0.116658221	1.425399421	0
0.060080481	0.746866266	2.486089758	2.987770919	-0.661552048	-0.829285019	-1.962788429	-2.21113228	1.669749106	-0.140754435	-2.379091668	-1.437384531	0.598288157	-1.485853874	-3.414443158	-6.142613957	1.186037819	0.912404549	2.784571902	1.472265139	-5.257722195	1.527387523	-1.556878461	2.402449759	-0.037756309	1.598632192	-2.175876767	0.337655171	-0.894829934	0.992485628	-1.532926076	1.268108646	1.040802956	-0.463733746	4.279190488	-1.537095549	-1.048832357	0.257828538	-0.21527783	-2.923174747	0
0.87660773	-1.175817202	5.439874107	-2.23017698	-1.253827911	-0.925272293	-1.070014681	-1.720965288	-0.645470186	2.785240439	-0.809721392	1.099838748	3.940211886	-0.09774284	-2.631249362	-2.992432404	-5.318144834	0.094439129	2.010456175	-1.830083366	-5.131581614	0.118877338	-3.547376049	-0.938623239	0.460754244	2.731551645	3.936358701	-2.675956032	-1.8199492	-1.118925755	3.870489675	-0.377912046	0.973030957	0.442980681	4.130512558	4.80112377	-1.456965067	-1.079316344	2.386136071	-2.41816019	0
5.478016545	7.976744328	4.824076829	4.011574954	0.522975515	-0.068319508	0.396207748	-7.936999641	4.543682431	-0.450506491	-4.09740247	-3.109507392	-0.562869827	-4.155322663	-1.794267859	-13.0592176	1.041952735	-0.388227611	4.349495453	-3.757980868	-8.239259148	3.100820346	-4.44505708	3.236307979	1.954872463	8.045558387	1.560518915	0.659796634	-5.296749204	-6.360801705	-1.723504465	-3.741471123	-2.387313343	-0.82160236	2.444877508	-3.494866137	-3.27454671	7.43405364	0.358965249	-3.235854764	0
0.09513363	4.656002269	2.189130713	-3.560427028	2.191460201	2.492771535	-0.870484288	-2.815884149	1.491382778	-4.835892407	2.568837769	-0.025488417	2.886566155	-3.573417558	-4.134796018	-2.466030158	-2.141503342	3.272616539	-5.328483765	-5.524505867	-3.288734596	-0.680190834	-1.526178999	-2.484343996	-1.733519236	7.709660477	-3.014833997	-4.616069764	5.033854201	2.672821607	0.944261275	-2.745445478	6.798454038	-7.446380866	0.19357074	-1.08847479	0.854325049	1.140828586	0.16610768	4.580958863	0
4.060873682	-0.680414245	5.267360232	-4.079038581	-1.688236453	-0.930491697	0.146210708	-0.492595168	-0.965760006	2.035498942	-0.394636382	2.379506333	3.092982179	-0.138120341	-0.269313569	-2.074198301	-4.72986798	-0.114512254	1.191446055	-2.689624798	-5.118689373	0.929796346	-2.512882822	-1.708119332	1.743000532	2.197748075	5.577595023	-2.999755211	-1.703252514	-1.814509493	4.77069542	-2.22953692	-0.698103207	-0.477089476	3.727725243	4.793399179	-1.119597459	-1.750062808	1.452775555	0.125517675	0
-5.547668024	-3.52548278	2.049128635	2.564291634	0.159361638	-2.400897888	-2.169449217	1.184840785	-2.760257602	3.893181092	-4.351379472	1.82598181	-0.344021088	0.829265152	-2.359714829	-0.832770268	0.737445268	1.054459715	4.48281528	3.402945542	-1.039632339	0.02324756	-0.15996497	5.641756309	-1.003510637	-2.060742655	-2.396164546	1.639041672	-2.777728002	0.690191529	1.481775906	6.100223215	-0.127855044	3.746163719	3.362759967	4.307333149	-0.435537224	-0.677578726	1.986327633	-4.674700543	0
-2.083294345	-4.412506021	-0.276958429	-2.337069726	-3.16950572	-0.55933533	-0.703285958	0.294921084	-0.169964247	0.370707197	1.021963652	4.397515888	3.941427334	0.624007504	-2.811125299	-1.035658022	-1.199869699	1.603694269	1.736574208	4.28279199	-1.764445729	0.961874331	0.490939638	-4.663846891	0.219890966	-4.501901448	2.472797729	0.039324537	0.596192915	2.005123054	-5.370783847	-5.888286162	-2.544280029	3.936175948	-0.060568677	2.357918248	3.061001037	-1.430280588	2.634378927	-1.513777498	0
-1.817057573	1.436938497	3.737710157	1.873942223	0.926725429	-2.775180056	-0.601436163	0.502838577	-1.087394415	0.179870711	-6.087988312	3.887575764	-1.057260723	-1.753801443	-1.136854505	-3.788635379	4.215907824	1.604132591	3.435030233	2.21284253	-3.180053023	1.175368497	-0.154351247	4.583283377	0.987623587	1.6451883	-2.623039663	1.015828129	-3.255423699	-2.314291276	0.553139985	0.28595961	-3.528514122	1.691317685	1.433524114	3.067307109	0.682981453	0.702519778	1.553477377	-0.837681974	0
7.881004466	3.671233482	8.27175164	-1.929172487	-2.454999671	-0.994950082	0.769806958	-4.819063166	2.233179969	1.082492523	-1.4933074	0.762841825	3.32540872	-2.538565035	-0.569825726	-8.792197941	-4.229360192	-1.433312077	3.822925887	-3.781771566	-9.411145154	1.943106034	-6.166507004	-2.72031471	3.413170888	6.168703191	7.431176195	-2.763820506	-3.602059858	-5.264925647	2.608964704	-7.511451059	-2.873502841	-0.010797657	4.567008704	2.110736371	-2.497621186	1.741147729	1.642797549	-1.316874998	0
-4.35849105	5.008266297	-1.74122676	4.077426431	3.86093674	-0.858396175	1.020129087	2.289639716	-3.859132584	-0.830886463	-0.270449145	4.204982994	-4.260619444	-3.025723187	0.462494404	2.812814781	3.364436116	-0.566943588	3.487907538	-4.290102288	1.706351747	-0.131106842	4.353475376	10.7097789	-4.56185877	4.15253086	-9.186744147	1.64295138	1.793808752	3.55618334	1.280470283	10.01584183	4.752678898	-1.122897223	2.398823614	-3.650989718	-1.375152595	5.652438697	-1.729576529	-0.80054321	0
2.744683939	2.313437918	1.831208423	4.948620041	-2.403222492	-2.63514263	-0.065266807	-1.4313507	3.813320136	-2.093207573	-3.491214322	0.83226553	0.927429147	-1.701450576	-1.620064287	-7.18322095	4.957135984	-1.345408518	4.939542224	5.126580588	-5.531943691	2.524477735	-0.56312256	-0.786788092	2.145933073	0.221152847	-0.662487525	2.088589712	-2.91867943	-1.987314484	-6.445796029	-5.057993002	-6.157846577	2.941123249	1.675476604	-3.869948201	0.421971708	0.074751725	-0.392960982	-3.103243373	0
1.079319756	0.141707559	-1.043248558	-5.243018722	-0.475034868	1.828318339	0.970223449	-0.342337272	-0.610305811	-2.497091963	1.739521756	4.148278327	-0.2602639	-1.681496174	0.659665002	-0.773355569	0.825920738	3.556340545	-2.427386334	-1.003908763	-0.153974929	1.362937878	1.17145547	-2.897194522	0.874872383	-1.385136992	1.360148102	-0.719277632	2.750084954	1.042569156	-2.924680604	-7.601585878	-0.857483335	-1.283546405	-2.518666547	0.951549247	3.291251769	1.896284362	0.887717091	5.082435843	0
-1.870647297	4.175989642	1.965631049	2.884113931	0.3935401	-2.708530003	1.792761465	0.923942292	-2.350209616	-0.289875579	-1.560890571	7.810305633	-0.662297624	-3.341024684	0.024955113	-1.15794498	2.548551231	-1.638783549	7.087210935	-1.044173728	-2.256069368	0.762487402	1.381500299	4.976981332	-1.556398597	3.238275435	-3.304701627	1.457637528	-0.966968603	-0.096469102	-2.025650329	0.120719863	-2.078471456	3.787398381	2.152613406	-0.95247288	0.049935135	5.115071949	1.117977747	-2.460344372	0
-3.700023034	-0.276515253	-0.409405444	0.301105792	2.126223686	-0.432871779	-2.012834531	1.260682377	-2.653787251	0.778711536	-0.779474168	1.962975429	1.057042773	-0.587340886	-4.68705455	-0.209588282	-1.310494139	2.796980911	0.380421394	-2.980889406	-2.878515902	1.606558664	4.194891763	7.531766888	-3.940378452	2.398313457	-5.639917128	-1.212778081	0.603233603	4.876940269	2.768014927	11.13190057	6.436667031	-3.643271969	5.130186591	0.625611932	-1.077369982	0.037071909	-0.502962733	-1.879717076	0
10.12184355	1.702343826	11.35635049	-6.468411202	-3.783769232	-0.088621117	0.354523325	-5.422371545	1.281125384	2.107527016	-0.554805316	1.186188951	4.052144213	-2.632791543	0.131464037	-9.465004645	-7.340633963	-0.064130062	2.687050675	-5.123878498	-11.26289388	1.803140064	-9.186353952	-5.37253882	5.010943963	5.731275479	11.39544157	-4.852852795	-2.333725055	-5.106305956	5.716560717	-11.22224242	-1.831981296	-1.116320638	6.204193867	5.82331938	-2.345845122	0.303973829	2.561354163	1.024308964	0
-1.377718491	-4.532455736	-0.295280909	4.256160536	-4.518311743	-2.792058321	-3.055628801	2.852902891	0.815580123	-0.730867375	1.272469899	2.045964853	4.244886347	0.262131706	-5.913134807	-2.122953621	0.766818559	-0.766883489	5.569789663	6.636328957	-6.554443359	2.274588271	2.819353957	0.377096893	-2.234556244	-4.097403279	-4.563365759	0.481737928	2.753702259	9.06266641	-5.840389626	4.525604407	2.476714787	1.554020272	9.062566181	-4.523064165	0.205728671	-5.784024618	-1.986302021	-5.915602735	0
-0.373369448	-1.582335571	2.401858095	-4.282958613	1.294548414	-1.214663368	-2.566591202	1.427367237	0.165008043	-1.837987558	-4.887468236	2.407338939	4.101652936	0.385194035	-5.513020594	-3.16188752	0.72030071	6.081133446	-5.053839869	1.011281347	-5.293019323	2.673151502	3.178278345	0.321712333	0.865498771	1.700624062	-1.31521802	-3.457418119	-1.945814724	-0.016943769	2.874733855	1.787044021	-0.399507225	-5.431683748	0.942005225	5.926376343	2.410549512	-5.963068487	1.235838278	3.123102201	0
7.079435339	4.422516312	5.828328251	-1.028083057	-1.323025988	1.021065402	-0.053673927	-7.910105568	3.284740275	1.073192234	-1.901357248	-2.043664053	1.351619811	-3.24639618	-1.973385241	-12.63724391	-3.18759644	1.16684984	3.101939825	-4.881262431	-9.668969811	3.63011249	-5.320208532	0.327240253	2.634332024	5.878814747	5.884771239	-1.286037937	-3.974928192	-4.828241203	0.073847274	-6.000782538	-0.994627366	-1.502604751	4.078963438	-0.094367735	-2.781411235	5.597283451	1.269358205	-1.872726437	0
-2.251377778	-0.473982782	-0.59073209	1.232485018	0.556844601	2.087412483	-1.830599812	-3.597071642	1.043163432	0.59901055	0.005965724	-4.071556185	-1.519564771	-0.704373711	-1.948789803	-3.677386691	-0.041792392	2.188003561	-0.29440829	0.04949771	-0.19908114	-0.010413634	-2.228075701	1.564681058	-0.786324457	-0.375737659	-1.546961747	1.015399607	0.966849536	1.306399091	-1.832093951	0.611619178	3.422260065	-0.705874166	0.476370092	-1.281298875	-0.51354516	2.822588799	0.284325684	-1.277002856	1
-7.002644097	-3.604159574	4.068859069	-0.823756257	2.348544982	-1.868826315	-2.670064927	2.129948133	-3.440510689	2.880524941	-5.485814951	1.182913839	0.108887226	1.294819911	-2.059257302	2.102378912	0.184576175	2.837986209	-0.948059826	2.523986584	1.324957211	-2.451970882	-1.902775329	3.2705274	-0.207153795	0.055885109	-2.40425326	-0.935878985	-1.82405255	-0.989066121	6.377111583	4.952746344	0.821941624	0.80525501	0.178414888	8.985642384	0.774636877	-3.642276457	3.160309077	-0.246887899	0
0.948919148	-1.74653534	-0.702472564	-4.934562256	0.206773643	0.446514442	0.325455246	4.812972973	-4.13223621	-0.868937946	2.887922897	4.298269989	-0.884124941	-0.120706829	1.691411289	5.627010384	-1.128248723	1.644445021	-2.400386992	-2.99665406	0.549542561	0.36565933	3.643259273	1.741444986	-1.249357347	-1.192031081	-1.636993965	-2.24851171	4.625484947	5.483909275	4.479966232	3.784720698	4.407813597	-4.110956704	2.952790043	1.475820887	0.796685587	-2.974043629	-1.904383584	4.893776213	0
0.821168462	-2.861947162	3.91266511	-0.594961019	-0.209865532	-4.687679882	-1.217118367	5.129658408	-0.297704928	0.180960842	-7.053405869	2.548044881	2.95228203	2.634202206	-1.103952531	1.020328527	2.709308376	0.601862624	-1.348675214	5.477206016	-2.652022655	0.751879609	1.926487705	-0.56124973	3.037273473	-0.777535117	0.601785098	-1.586162289	-5.035680198	-3.487676492	4.885842856	2.165787045	-6.467435184	-0.133420436	0.602030019	6.791064176	1.310338037	-9.747336611	0.697586439	0.83698657	0
-1.052346105	0.766769254	5.667689715	5.817446048	-2.635860077	-2.621886103	-2.582872111	-3.18665687	1.595269621	0.636382264	-3.866833442	1.041101895	0.83840872	-3.291547701	-4.686456309	-10.02414494	2.467297491	0.021773141	8.851290782	4.291266848	-8.879587881	1.88361676	-4.166161126	3.431591989	0.190418922	1.425350598	-2.966765155	1.680296387	-1.268730452	1.707705613	-4.395751619	-1.206327289	-0.393202331	3.540922854	7.851515866	-1.917145273	-1.179648451	1.787108686	0.938728632	-6.447196427	0
-7.488311437	-3.606027436	1.486052479	6.780985081	0.098494349	-4.196589325	-4.006686537	3.535492228	2.030618398	-1.193147336	-5.295698729	-2.189667979	3.51638263	2.315042173	-5.683672587	1.319194108	4.586234401	-0.674189647	0.146045466	10.58807482	0.127026871	-2.673457325	-0.213103057	-1.077905699	-0.73531764	-1.441005232	-7.057357361	0.520006034	-1.058247501	1.68017952	-1.61710216	5.027980744	-1.405408649	2.190902874	0.492485083	1.053373948	1.447654115	-9.203681074	0.576742918	-4.364400826	0
-2.046858026	-2.632763408	1.853265445	-0.064389185	-0.773021893	-3.284704562	-0.683273182	3.008806457	-1.543714601	0.782234173	-4.899593327	5.251610197	1.228756094	0.695816168	-1.322337028	-0.668435159	3.012829876	1.558721554	2.337248833	4.89338246	-1.972055234	1.392965602	2.046511152	1.310458776	1.278924222	-2.549177238	-0.449556499	0.725293033	-3.214749696	-1.159178527	-0.418402762	-0.23762914	-5.276590826	3.058636969	0.575239672	4.723365746	2.152805487	-3.213403219	1.863673285	-0.870956921	0
-1.227616595	0.933925881	0.324680937	-4.315462376	0.84847878	1.193605085	-0.930388709	-1.621298724	1.434550573	-3.394124385	0.45048139	2.40458462	4.741093475	-1.29527253	-5.089359753	-2.595115761	-1.303203011	4.398569568	-4.688404045	-1.261604146	-2.86384153	0.939577512	1.215339781	-3.963854719	-0.659799129	2.999333489	-0.472795835	-3.207386375	1.528712898	0.866070447	-2.168887864	-4.412265663	1.319085766	-3.754115346	-2.146123313	1.871001491	2.964407904	-0.580825336	2.017771485	2.936466314	0
-0.355066461	-3.950130714	-0.726407362	-2.944303925	-0.927699496	-1.3943829	0.014072251	3.837354125	-0.834509186	-0.172799793	-1.374084695	2.742927975	1.781930393	2.504495372	0.550788765	3.580949082	0.972577698	1.041778463	-2.522621102	3.970134704	1.660081291	0.081464629	2.429955619	-3.489948905	1.667064181	-4.116690866	1.961133415	-0.559260116	-0.994154915	-0.765879674	0.416977384	-1.992531028	-4.288706543	1.033335692	-2.593052062	4.228476205	2.731574688	-5.592442924	0.873245695	2.24033027	0
-0.557566495	0.925957521	7.833072001	1.576621289	-0.477521927	-1.750900512	-2.084776977	-3.573083762	1.171786261	1.964011324	-3.956834676	-1.172373736	2.850469518	-1.430921756	-3.654161462	-6.474271308	-2.267463852	-0.153973876	3.36848472	0.435767828	-6.168425397	-0.800102952	-6.645000376	0.045160969	1.136929969	4.919244012	1.355846447	-1.683473831	-2.856580375	-2.926894152	2.917144807	-1.402660423	0.060635533	1.187791191	4.052293234	3.884399803	-1.858460997	-0.312149961	2.754064574	-3.748766369	0
0.91611648	1.74375002	-0.890154254	-2.401087622	-1.361454022	2.743499424	3.091494156	-1.198574218	-2.65013711	-0.405651465	5.516718444	3.816304605	-5.395590905	-3.288985086	6.390575564	1.989244925	0.392644938	-1.114286383	3.20687402	-2.855071564	3.857110015	-1.423155127	-3.089263744	-1.280269529	0.182865293	-2.196034314	1.757407014	2.015599278	5.615721643	1.856345824	-3.260338348	-9.234926805	0.787995594	3.364930157	-1.529204817	-2.581963855	1.055525105	7.943914962	0.139034025	3.443123144	0
5.286930088	-0.133982759	2.743600153	-8.590004698	-1.28680194	2.263360274	2.152813286	-1.603930118	-3.035854953	2.744458735	4.753320194	3.525799824	1.622777029	-0.672120367	2.591753735	0.773755196	-8.590479263	0.297923506	-0.429577323	-8.592039135	-2.129546792	0.6959876	-2.052423123	-2.348644743	0.625852749	1.969114039	8.510582207	-3.625181529	1.141800622	-0.705973211	5.540605313	-4.043780149	2.448363694	-1.527344537	2.029417934	4.489970361	-1.23614617	2.958031531	1.520465208	2.863748314	0
-3.091533093	-3.288943491	0.749892419	-1.873645412	0.465744684	-2.453969741	-3.062663523	2.393504706	-0.596797613	-0.233771982	-4.181421009	4.002541181	6.148773529	1.304295113	-7.986249896	-2.372693997	-0.516650022	4.88387047	-1.729107767	2.22526377	-5.926309841	3.263832748	5.65036999	2.270948051	-1.462698985	0.36464598	-2.752612285	-2.527806798	-2.704620629	2.39676756	0.719961002	6.491200547	0.389023613	-2.877300237	3.211837121	4.841909653	1.865692724	-5.92696879	1.5141764	-1.560859353	0
9.361467127	4.110305016	7.482426614	-1.403396711	-3.328592718	-1.016807389	1.307833147	-5.139066221	3.64606998	0.223981302	-0.748131321	0.367315265	4.016883174	-2.410673493	-0.337856495	-9.286810995	-3.880474548	-2.385135294	3.915953037	-2.968034818	-9.61482168	2.290615095	-5.958353088	-4.804296679	3.945534149	5.736173237	8.404308897	-2.484160724	-3.745381695	-5.760691967	0.478897424	-9.782147701	-4.431423525	0.533508899	3.754078434	0.358056852	-2.255559511	1.560487058	1.242187993	-1.533895607	0
4.925978995	4.662041587	6.591223133	2.289738675	-2.644153376	0.11542782	-0.285534804	-8.626988858	4.717835116	0.480164533	-1.142730793	-2.153340542	2.742779065	-3.789583827	-3.086885566	-13.02851501	-2.575671875	-1.197595431	5.95833139	-1.706297066	-9.537025374	1.894765275	-7.782822879	-2.394659872	2.174706607	5.873508333	4.839135582	-0.399296265	-3.020730093	-4.259303063	-3.7439444	-9.026211951	-1.826902454	2.010375641	3.952007796	-2.199785639	-2.485540615	5.838198662	2.049448845	-4.787127727	0
1.196820518	4.840570604	3.968979768	1.717991241	1.0570101	1.992475864	-0.8689559	-8.559533174	3.640992476	0.296316305	-2.212138867	-4.915373037	-0.466188955	-3.166840315	-2.429749997	-10.34519996	-0.999487679	1.448922775	1.222761816	-3.09807456	-4.430545841	0.517287901	-6.623736429	0.584299368	1.11393123	5.982145268	1.652398739	0.0746831	-2.453349426	-4.662568384	-1.364928131	-4.970089003	0.806882196	-0.714674948	-0.036457481	-0.926018514	-1.972204397	7.001908191	1.966256144	-2.013441948	0
-3.513574083	-6.658601312	5.379779257	-1.925401845	-4.338770298	-1.24527773	-3.286972557	-0.567303603	-2.880502848	3.896226906	0.178153356	4.540114093	3.449559329	-0.739916733	-4.687511273	-4.008216029	-4.119875646	2.270801589	6.534227575	3.443468483	-6.664784516	0.681563861	-3.947195525	-0.071673722	-0.652689313	-3.641920538	1.48041256	-0.821871351	1.937166208	5.675615446	-0.909181615	-1.490348949	2.929333407	4.198672077	8.566623039	5.113699619	0.548714502	-1.541976598	3.2147159	-4.597578314	0
-2.562802293	1.267058616	3.174114281	1.434350025	1.26594988	-3.333872231	-0.680703289	2.475833452	-1.673789911	-0.317627674	-4.247996513	4.928054998	1.768573888	-1.017498798	-2.789219379	-0.553850578	1.9060339	0.606893712	2.313648115	0.844402796	-3.229030008	0.551199637	1.91936642	4.044416368	-0.900930581	3.220527075	-3.835229201	-0.850568905	-2.07818485	-0.119568745	2.159985259	4.163981349	-1.032593851	0.109124025	2.551290356	2.842884845	0.341007329	-1.753436037	1.055603324	-1.303879058	0
-1.332393901	3.443458362	0.381874086	-0.249974377	1.115120911	-1.261041709	0.233630598	0.838877589	0.401203251	-3.949957668	-0.935661994	5.440752357	2.940087904	-2.44069323	-3.685449453	-1.572904022	2.19456087	1.779556982	-0.353071967	-0.51264223	-3.156913032	1.321726899	3.34531742	0.267023722	-1.431665683	3.986560459	-4.052107953	-1.456723974	0.764949272	1.253368875	-2.775474601	-1.161691275	-0.379912373	-1.894904657	-0.241920304	-0.865519419	2.185353645	0.389448377	0.619377605	1.241676519	0
-1.331620708	1.198816792	3.986712888	6.324471178	0.350785674	-4.827081082	-1.824675225	2.604132874	1.217428794	-1.34606159	-7.527165336	0.770536253	-0.089051705	-0.61372531	-2.24594503	-3.160130672	6.77449667	-0.752216531	3.458272444	6.372009967	-3.982003421	0.535925935	0.209049073	3.930564138	1.23040742	1.610764064	-5.674819137	1.187146782	-3.471742753	-1.329011138	0.32989627	3.684246729	-4.087034506	1.031732901	3.139509955	0.112420306	-0.111868984	-4.740594623	-0.69896695	-2.540456038	0
4.086099343	1.294236568	5.428630487	3.534780157	-2.247606459	-5.043274743	-0.474176599	1.267341364	1.525546141	-0.156332583	-6.40511767	3.418032816	2.124126367	-0.947866815	-1.825180587	-6.478955537	3.632048541	-1.32562913	5.917312768	4.166066663	-8.566234871	3.352887478	0.306835276	2.165261171	2.764893981	1.632586672	0.195796894	0.32688308	-5.450365621	-2.844622909	-0.237545793	-0.307530506	-6.717055799	1.927160773	5.482280517	0.714844304	-0.735108196	-3.572078414	-0.211793851	-3.298140424	0
-0.764766844	2.04720828	4.529670678	4.09533921	-0.337831232	-1.447680466	-1.817945927	-3.137410376	1.614972466	0.048308251	-4.137925293	-0.768489286	-0.332901395	-2.58357373	-2.970067948	-7.667502045	2.478771338	0.657790423	4.511831476	2.058750167	-5.548360654	0.887407694	-3.708168374	3.01626669	0.62094538	2.805187287	-2.451789138	0.959179248	-1.762172262	-0.838223066	-1.600671508	-0.818056175	-0.422643077	1.167478165	3.876763166	-0.656724158	-1.021679819	1.892389014	0.834576635	-3.331941781	0
-2.133222763	-3.800574522	-1.442138709	-6.835228771	-0.728048052	4.976666325	-2.466785471	-6.528016857	1.003921864	0.543471066	1.569632692	-1.257443053	1.690544915	-0.758241566	-4.848492606	-7.311931113	-3.504067691	8.353745029	-4.062846307	-1.014679969	-2.365501189	2.468702177	-1.733784657	-3.26334944	0.162955803	-3.078645698	3.672765395	-0.833816039	1.708810714	1.67457844	-4.962749623	-7.47173152	3.099966563	-1.821585364	-1.980652491	3.411144547	3.031504244	4.207159412	3.566528123	1.846967556	0
-1.895592611	-0.582664473	3.438358524	-1.083585932	1.867798247	-2.196962188	-2.111475718	1.111867537	-1.934099462	0.889111263	-6.641609756	3.279260141	0.646640387	-0.533399067	-3.693161535	-3.821310587	1.881502475	4.607808164	0.096530589	0.358628506	-4.858505648	2.562131573	2.205267322	6.213209306	0.239439796	1.889689678	-2.669653209	-1.027713324	-3.674405739	-0.837127201	3.966256198	5.31083265	-0.556443395	-2.29316342	3.087774449	5.805827431	0.517697293	-1.963082719	1.42041296	0.12979796	0
-4.235849774	4.605250131	-0.372267157	4.015165371	3.971317301	-0.653929425	1.53052538	2.237697776	-6.263436421	2.27862957	0.511244665	3.876187397	-6.411581194	-2.922247663	2.982087073	4.468585459	0.988741125	-2.17867751	5.865593257	-6.889916153	2.815656829	-1.166474327	2.354531387	13.5205675	-4.927366114	4.290692703	-7.761778326	1.989481617	1.681174531	3.360871107	5.191091464	12.83984545	6.637830857	0.142157699	4.531200662	-2.326615385	-3.566020051	7.590693545	-1.695699115	-1.945486959	0
2.40060089	5.803517921	1.785086429	3.71911354	0.830264896	1.536340787	-0.586158495	-7.630932684	4.775915788	-1.131087167	-1.606829193	-5.240225085	-0.21450654	-3.059083319	-2.909101069	-10.2832233	0.452233397	0.493661412	1.493788993	-2.605083795	-5.00555449	1.691893263	-3.798063345	1.340512178	0.413250105	5.853711843	-0.186832645	0.657795636	-2.358060753	-3.326588405	-3.444689983	-2.744373957	0.681275316	-1.584190611	0.647773503	-4.607021107	-2.2488287	6.350908527	0.103817983	-2.759274023	0
1.160421436	-2.385032456	5.879219485	-0.664357819	-1.81592049	-3.05813206	-1.882965652	1.698507125	-0.619028484	1.313416859	-3.463510277	2.137089721	3.263085474	0.328765187	-2.525662133	-2.375134377	-1.096435365	0.318671683	2.211248293	2.458601304	-6.060780843	0.773129201	-1.713557156	-0.031811662	1.496524361	0.734816023	1.113956068	-2.123185409	-1.862687142	0.12593117	3.820767377	1.097544955	-1.131601192	0.070555695	5.571719063	4.61694824	-0.453503609	-5.732815751	0.897613878	-1.488953331	0
2.434323429	1.99592469	1.98873542	-3.16391168	1.301166057	2.119440139	0.084372976	-3.954193295	0.682481754	0.585175033	-0.694100932	-2.215677095	-0.585516708	-1.032465011	0.169730143	-3.892781007	-2.279107038	2.279834845	-2.486737584	-4.431978801	-1.559166238	0.659057716	-2.698493607	0.004756776	1.294733529	3.188414448	3.239583381	-1.428080541	-1.306629283	-3.332504119	2.774893801	-2.606207656	0.939203351	-2.821826086	-1.034591565	2.242210221	-0.838189591	3.071934716	1.077577616	2.146480462	0
2.664836635	0.929693015	3.408399467	1.630573294	-4.196262909	0.928536404	-1.384096076	-5.919950568	2.228775235	0.686734615	3.580068192	-0.244023211	3.071811788	-3.464236717	-4.536487659	-9.522498268	-4.304004012	-0.602266809	7.061814812	-1.589956007	-9.338321412	2.354641111	-4.50617336	-0.770377391	-1.131778273	2.012604372	1.630623737	-0.421434827	2.26448071	4.345649036	-5.403398294	-3.87860324	4.29314499	1.267177452	8.522242805	-4.792878858	-2.216948763	4.554509774	0.272421215	-5.685378399	0
-2.396850455	-0.473693862	2.76453453	1.31004593	0.066878115	-2.423502173	-0.172622238	2.007176081	-1.858044428	0.701235626	-3.509093417	3.511621999	-1.118257655	-0.56951019	0.660031009	0.36994965	2.888039025	-0.12264381	3.010605633	2.973690029	-0.13343925	-0.696552278	-0.858902143	2.041601029	0.754548225	-0.524928851	-1.618815745	0.982609362	-1.235242459	-1.009429018	0.928937172	-0.347693419	-2.838147338	2.995071777	0.635526484	3.00452289	0.840769907	-0.774105462	1.292942372	-0.496068576	0
5.497581256	1.760306514	2.513951264	-5.476334713	-0.149558646	1.2653098	1.821687715	-2.697847292	-0.203840561	1.409147373	0.457398537	1.120441218	1.069238477	-0.501140009	1.789283502	-2.538628228	-4.419966995	0.722317064	-1.254515851	-5.776313713	-2.497798423	1.523695806	-1.643799029	-1.815170128	2.156864453	2.856671031	7.241818122	-2.232363262	-2.503055101	-4.651778107	3.636557389	-4.706711166	-1.734379175	-1.487745016	-0.717836215	3.599510669	-0.860631996	2.596454697	1.457502999	2.347868454	0
-2.012188444	-0.440948525	0.374056548	-0.577478951	1.334063646	0.914526459	-1.52106762	-1.767417423	-1.184622235	1.782436703	-0.792035381	-0.73483326	-0.002491885	-0.408554889	-2.744194274	-2.399288295	-2.004425501	2.605024566	0.053269941	-2.656575693	-1.893306118	1.04816255	0.363466327	4.388492945	-1.692222628	1.392673371	-1.325590153	-0.484731234	-0.54577288	1.35334484	1.89430726	5.073788456	4.030245862	-1.885070696	2.51811194	1.492672088	-1.120024588	2.006324163	0.653357706	-1.453543989	0
3.333542647	2.099558179	10.44508262	0.207733439	-2.722465512	0.047691258	-2.39611868	-8.388736749	2.677127053	2.457210791	-1.561311214	-2.324533217	3.772914723	-3.739124414	-4.882026071	-13.03229574	-5.735430148	0.335733855	5.824641558	-2.579182604	-11.71574641	0.873248273	-10.53829336	-1.298553499	1.700226288	6.68547324	4.768349476	-2.587139133	-1.647896586	-2.000494772	1.263613757	-6.106821561	2.483697609	0.493749545	8.133615495	2.038490558	-3.344630429	3.365976903	2.986726245	-4.911132159	0
-1.876032719	-0.252763521	0.565080146	8.64945237	-4.079215047	-0.56585714	-4.33372505	-4.352245471	3.675153997	-1.054255335	1.720666178	-2.396653188	2.543768963	-3.448452675	-9.022685485	-11.10489954	0.904742988	0.016828217	9.093118959	4.145406009	-10.57807723	3.313031881	-1.126132867	3.881389412	-3.77246549	-0.08898322	-7.259961085	2.062809803	3.501125232	10.02456869	-10.32460371	3.974953315	6.919162699	0.95495727	12.0096922	-10.30076275	-2.134664435	2.141097291	-2.156173491	-9.745486033	0
1.05124582	-1.466832299	7.491906599	-2.917230978	-2.000674473	-1.285848822	-0.909780676	-2.315665966	-0.587399051	2.668017564	-2.723052297	2.348391396	2.689156848	-0.882948002	-1.256869121	-4.812171138	-3.232020141	0.887747467	2.942768769	0.485688875	-5.311532736	-0.095587697	-6.047635256	-2.474682039	2.636338017	1.489426338	5.385994412	-1.891597214	-2.352336372	-3.199469957	2.839516113	-6.191746271	-2.381357345	2.554289334	2.78831087	6.841938049	-0.086786374	-0.57520051	3.720011399	-1.101622149	0
-4.038329561	-4.553990111	2.22962243	-1.487141675	-0.077848836	-2.24207999	-4.131300177	-0.146903925	0.601626602	1.273390529	-5.686646018	1.877556819	7.005100644	1.760965842	-9.376166585	-5.429602215	-1.444910384	5.546513994	-1.199516033	3.82615461	-6.826839579	3.020546947	2.740110291	0.920520687	-0.500730315	-0.118090445	-0.723772123	-2.184611984	-4.539701725	0.373583499	-0.039013185	4.267205163	-0.726937566	-1.170852468	2.698610278	6.695560385	1.752600897	-5.517032941	3.25958776	-3.465663677	0
-1.33775614	-2.776417808	0.421001318	-0.764964967	-2.568479116	-2.207585527	1.160585509	2.398876662	-1.768997689	0.616105337	-1.817007692	6.880377756	-0.406702205	0.012325475	1.952317958	0.506985253	3.310899187	0.081074828	4.229404047	5.558370184	0.610744513	0.670391518	0.601002618	-1.906968053	2.001624063	-5.427236414	2.015866221	2.370537834	-1.206101867	-1.109058472	-4.375467733	-7.166264293	-7.289045458	6.668438908	-1.675334533	2.977326206	3.28936807	-0.018636862	2.28837373	-0.116612699	0
5.192159597	1.863859693	6.795621904	1.271786186	-3.750953002	-0.343612191	-1.778896177	-5.515730932	2.263283658	0.213403159	-1.246006701	0.107945985	0.7791901	-4.37001392	-3.227096911	-12.8089284	-0.668002477	1.123980517	6.985676769	-0.35881511	-11.94838214	3.676804648	-5.561242483	1.394633016	1.751455752	2.683678542	1.603781008	-0.323464817	0.017147172	1.539027122	-2.704403783	-5.227726492	1.170145932	-0.083256611	9.462631851	-2.31755262	-2.020477762	3.074012442	-0.009091848	-3.208987235	0
1.568456704	1.405754227	6.181395134	1.304610271	-1.749783138	-0.582638049	-1.548054572	-4.516677624	1.684038139	0.923595576	-2.007294767	-0.725572047	1.423093303	-2.63853299	-2.84238985	-8.426448034	-1.306187231	0.366290502	4.439237721	0.052769981	-7.22819484	0.871908712	-5.874514848	0.079801037	1.254757667	3.306823287	1.49107081	-0.656079301	-1.100000499	-0.974839697	-0.509809515	-3.929890258	0.407925758	0.964628023	5.014055844	0.580218268	-1.520805233	1.987429021	1.542699177	-3.042050535	0
-3.86071434	-5.000227791	-1.402684449	7.390720801	-3.913100785	-3.112608842	-4.562495893	2.047875838	3.866785456	-1.939586837	-0.402582548	-2.063585267	5.832357414	1.570746673	-8.561569529	-2.889119128	2.515205312	-0.832220621	3.448970054	10.54765134	-5.394214703	1.173854843	2.359880898	-1.87460536	-2.244781643	-4.213089301	-6.521813994	0.968550822	1.673050698	8.031938306	-8.28419817	4.920597206	1.523943392	1.672430834	6.423544387	-5.706086331	0.780636356	-8.293181081	-1.793067535	-7.557140644	0
-0.335838158	-3.711225931	2.317881444	1.598912785	-2.627909649	-3.121319917	-2.214542561	2.054730891	2.117131049	-0.10756235	-1.956868695	-0.135010064	5.929626045	2.228747879	-4.404997714	-0.807125699	-0.648260733	-1.064018921	0.690823282	6.101334186	-3.991344354	0.119156111	-0.050853754	-4.229115774	0.786227109	-1.347979726	0.504697318	-1.473286012	-1.677664999	0.824860556	-0.898737976	0.507703698	-2.39377586	1.305936731	2.699793325	1.614370701	0.600657926	-8.145649161	0.541416816	-3.400508527	0
2.554421666	-2.479962665	4.692167924	-3.079552558	-3.17332693	-0.082215699	-1.365883397	-1.570500058	0.35352667	1.761123658	2.611856961	0.108517074	5.475219699	0.136388318	-3.07208991	-2.361538681	-7.021133527	-0.619391908	1.349935042	-1.425195617	-5.938630184	0.024231621	-3.909178098	-4.402329605	0.221994944	1.42113995	4.767853494	-3.603585397	1.162638719	1.993821544	2.271851338	-2.075909662	2.976188793	-0.471568812	5.656079829	2.456423497	-1.35554282	-2.982650789	1.221780262	-2.106587727	0
1.455253114	-2.929217831	6.337945258	-0.260044491	-4.010540023	-2.096658226	-2.509672818	-0.344238404	0.133930283	0.939659167	-1.059290532	2.170288485	3.495954301	-1.230692326	-3.632105745	-5.402787873	-1.757634225	0.487088537	4.785828963	3.211659585	-8.448766201	1.242374121	-3.829296458	-1.445854017	1.137118434	-0.414081953	1.195176684	-1.652666398	0.892016585	3.249022159	-0.056635717	-2.476389569	0.775444799	1.168430832	8.236634706	2.006162679	-0.331632095	-3.854978041	0.846492583	-2.769624713	0
5.858651926	2.779390575	13.09948901	2.982952095	-3.717004093	-4.263688362	-1.828250396	-4.403383971	3.798156409	0.691450381	-6.628489026	0.075989807	3.988941212	-3.231691094	-3.307330377	-12.91285473	-0.135772423	-1.850514892	7.534479834	3.063360998	-13.41075418	1.361905825	-9.597395607	-2.177842696	4.811233317	6.242633127	4.087834435	-1.918477255	-4.926009884	-5.280863053	1.585397407	-7.89457999	-5.126246754	2.309764146	8.091606904	2.788919557	-2.38762467	-2.270933539	2.127107248	-4.395886508	0
-5.083627001	-1.026175964	-2.488194199	-0.286579114	1.901188757	2.24374467	-1.442520626	-2.711346207	-2.883482001	2.916980195	0.271694894	0.54507329	-2.202575479	-1.057666162	-2.855068242	-2.585376918	-1.607799246	4.157467206	1.72111629	-3.533266492	-0.149200317	1.77241879	1.980953259	7.872196301	-3.550885384	-0.650421078	-2.990163322	1.553235327	0.310850283	3.366633253	-0.82290082	6.671138471	5.799459342	-0.38527582	2.206510745	0.517374999	-0.710694514	6.673161369	1.160348927	-2.567697202	0
0.321060746	0.143577179	-3.131047875	2.066154442	-3.826128054	-0.761695864	0.504581685	-2.86737935	4.373322157	-1.150194619	4.353761432	2.543522634	9.425804049	0.368261538	-6.927500239	-4.013335292	-4.355528918	-2.480919575	3.756789761	1.519729733	-5.052664371	2.547958922	3.049537543	-6.542391319	-2.392143182	0.366671735	2.773535734	-0.363205447	-1.35349333	1.568699539	-10.88718755	-4.07692719	-2.189541408	3.915182979	0.454431783	-5.289985773	0.77732192	1.318580438	1.60084381	-7.457205165	1
5.303606764	3.978051667	3.967445786	0.701301504	-0.53096717	-0.80195414	0.526129517	-3.052893489	2.083204494	0.272917453	-0.981822565	-0.822028602	2.264011781	-1.52968533	-1.24039643	-5.642680893	-2.535409137	-1.647596936	2.251714514	-3.777663868	-6.310336384	1.803579593	-2.004498241	0.498246818	0.973088582	5.72122376	2.839226751	-1.69561285	-3.01832381	-3.068953914	1.932417848	-0.477014409	-0.574278612	-1.551575476	3.561118759	-0.993414141	-2.804729636	1.446521445	-0.207875044	-2.022289062	0
-0.891784191	-1.737480757	1.165370945	-1.25346168	0.525166704	-0.367838065	-1.643649454	0.762495177	-1.917147651	1.337972147	-1.927523579	1.071583774	-0.152772034	-0.032051883	-1.987375411	-1.461390335	-0.442823585	2.820909373	0.173326577	-0.751075862	-2.757615826	1.64319605	1.451721221	4.372725721	-0.66339238	-0.190340541	-1.531564421	-0.685934161	-0.467230409	2.04310335	2.852084019	5.100022706	2.472160223	-2.074186217	3.756047327	2.589931011	-0.392544477	-1.13452853	-0.014488768	-0.153599352	0
0.811959243	1.668433661	3.773251854	0.21927285	0.524938824	-1.331996934	0.25906684	-0.22857448	0.795019951	-0.314226493	-2.583409	-0.19409216	0.703916103	-0.295902653	0.66161331	-0.578602621	0.507451365	-1.081506761	-0.328968284	0.561149789	-0.578501704	-1.449872092	-3.055443393	-1.861393721	1.848936091	2.882716072	1.269320323	-1.041436335	-1.848479036	-3.938063437	2.627451524	-2.873831559	-2.726082689	0.422349606	-1.257094331	2.546790837	-0.142442716	-1.459684093	1.123985184	0.764081268	0
-1.70726834	-2.602521921	2.050061954	4.803403116	-1.765324053	-3.568379806	-3.313316716	1.38958908	2.210385243	-0.539595233	-4.894168165	-0.476223735	3.093027875	0.744440975	-5.520731671	-4.551523463	3.486192735	0.670463201	2.833923634	7.485525747	-5.711671344	1.785536902	0.993585789	1.202295346	0.338652124	-1.469570896	-3.832693209	0.628544092	-2.360080668	1.888226867	-2.738734286	3.51163679	-1.982081708	0.972791375	4.675959972	-0.38174736	0.373717956	-6.111097526	-0.344293267	-4.534237333	0
-4.937755473	-2.464877173	1.763956055	0.060261012	0.354533343	-0.162334494	-2.10200514	-0.900087157	-2.075291854	2.294471527	-1.994211281	1.256285861	-0.230330914	-0.501909694	-2.732450879	-1.971744939	-0.4307914	2.723219132	2.117757441	1.190271637	-1.149752186	-0.142021553	-1.405235654	3.348328752	-1.164654365	-0.942426199	-1.86497799	0.514869736	-0.068177061	1.722074978	0.355918689	2.231415575	2.23331365	1.576409977	2.236205162	3.493233349	0.352133766	1.252185914	2.202763226	-2.153379936	0
2.992965304	1.765665997	9.651144956	-6.311608651	-1.065927654	1.835529406	0.678442858	-7.235757826	-0.243192137	3.230054238	-0.30146195	0.521355556	1.442547387	-2.754372321	1.290963228	-6.427689303	-6.958448508	0.872203863	1.401186176	-5.251433533	-3.992414249	-1.876501198	-11.66486712	-5.361844937	3.671086973	5.274204507	10.08078899	-3.136229128	-1.43661621	-6.929011341	4.713616371	-13.2566046	-1.033162415	2.013167603	-0.259312037	8.113879473	-0.935920042	5.368707404	5.557489952	1.415862693	0
0.444826325	3.530598305	7.36402414	3.801636287	0.133583523	-1.80494143	-1.566646846	-5.670976173	3.838382322	0.726484423	-5.836509828	-3.104910857	2.417768887	-1.895839521	-3.683170293	-9.494674834	0.13223867	-0.528789457	3.159733847	1.347068183	-6.26010778	-0.286522562	-7.093744083	-0.623435434	2.265939649	6.276086211	1.480761576	-0.526590352	-5.224699341	-6.419518088	0.31305912	-4.077555483	-3.14385855	1.677401116	1.263204276	1.992603964	-1.773476219	1.431415655	2.842570038	-4.198698389	0
-2.465266553	-1.988042748	3.088031552	-2.924121721	0.378567885	-1.050260743	-3.771138026	-1.426923294	1.734651696	-0.905224164	-3.414944305	1.276593445	8.352618426	0.380462397	-9.990480446	-5.747123455	-3.066574791	5.453614279	-3.379715301	0.889838931	-7.792339091	2.332783242	1.515699479	-1.550097898	-0.908068799	3.452736995	-0.746156836	-4.297755745	-2.183041612	0.974989391	0.444773643	1.990265272	1.776112316	-4.105884431	2.483865916	5.214555885	1.615465907	-5.015694747	2.86882774	-1.442643245	0
-3.573980485	-8.627508192	2.532437176	-0.935392785	-3.850581614	-3.015639696	-2.116689371	1.923444961	-2.360276037	5.322274822	-3.225371194	3.994721949	3.316481552	2.99244213	-2.429346786	-0.829844504	-1.824104721	0.972992461	5.108402913	7.205382208	-2.403359133	0.87781189	-0.801929538	-1.019029408	1.309352909	-7.268064725	4.103524515	1.122153039	-3.65308273	0.192403926	-0.889101985	-0.640354015	-4.574498367	7.295588332	3.058184626	7.574680906	1.457553117	-4.382972876	3.760772598	-5.219802632	0
1.207322971	2.904002324	2.375837775	-4.155176956	1.402087392	1.708613103	1.007742315	-0.566540071	-1.797357347	-1.923531635	1.098900923	2.467946631	-2.476760901	-2.97227316	2.368986641	0.22660906	0.213756847	2.054336801	-2.068375042	-4.267527034	0.193835118	-0.816523624	-2.113183395	0.039776685	0.559026023	3.02641534	-0.295024727	-1.721950228	3.504446754	0.275400705	2.810254717	-4.443662195	2.329375445	-3.066883828	-0.635509295	1.495386477	0.897779178	2.758408968	0.252407368	5.78586279	0
11.9117064	3.100216214	7.979628191	-2.041559236	-5.624890851	-1.024797596	1.07331722	-3.884878844	3.658975804	-0.884138958	1.933654819	1.13029413	4.540182236	-3.007293015	-0.102958972	-9.072323414	-4.426022892	-3.130499364	4.937637151	-2.474479943	-11.92384219	2.840705233	-6.065458535	-6.385377725	3.970420983	4.450959763	8.315143814	-3.264613231	-0.436367408	-1.74875847	-0.289286534	-10.81043528	-2.514667074	-0.469903064	7.557311782	-1.999678236	-2.356121117	-0.610404827	-0.549265815	-0.855014859	0
-3.674200149	1.714340519	2.590052175	2.758314049	2.548833277	-1.968476113	-0.59789917	2.60084028	-3.649593291	1.014033166	-2.640362755	2.346162998	-2.759941396	-1.470732232	0.216420776	2.178165211	1.840987433	-0.463061663	2.881306316	-1.501788151	0.123666703	-1.294798422	0.322737795	7.89306505	-2.12466315	3.146728228	-6.031285533	0.214975552	0.397119976	1.764647957	5.156502602	8.41738697	3.378888655	-0.533637273	3.805220011	1.264414171	-1.629147059	0.604557084	-0.510527688	-0.882049239	0
-2.545819975	-0.330189575	1.201949496	-2.13262177	1.20408196	0.967612051	-2.43037491	-2.071584908	0.178700839	-0.923964802	-1.55910067	0.47421467	2.077979938	-1.296256293	-5.298782042	-4.399823939	-0.66574984	5.078490779	-2.244176087	-0.917004033	-3.812234587	1.46398563	0.390354036	1.458100419	-1.134408895	2.029001179	-2.343291525	-1.782182454	0.641252528	1.997929986	-0.238458477	1.020104164	3.48745284	-3.508449853	1.464308802	2.218584871	1.165237055	0.23229116	1.446075132	0.656114889	0
-4.853108545	-4.292596729	-0.535111946	2.46697899	0.205464879	-1.368433347	-4.094555519	1.880152565	-0.756543496	0.849347619	-2.829195116	-0.884027559	1.400932505	1.179638675	-5.909937038	-1.521075135	1.275820097	3.237490962	0.452648045	3.947868548	-3.044787811	1.500360804	3.067488983	5.117243655	-2.35037632	-2.281713783	-5.990455518	0.197175782	0.105485558	5.529014571	-0.03201062	9.766969101	4.084464578	-1.717762907	5.261623737	0.711914412	0.04196714	-4.522414144	-0.648645197	-3.355343351	0
-1.665189984	1.578284409	1.106925862	10.60827287	-1.953808755	-2.559161643	-3.844398122	-2.394179405	4.925674408	-2.276638924	-2.69465338	-3.719283138	2.087033405	-2.189585303	-7.790576204	-9.423156162	4.544462205	-1.02123171	6.556869506	6.199441685	-8.468865873	2.358309993	-0.230352045	3.888528448	-2.066826995	1.6760694	-8.341939834	2.182445511	-0.094987879	5.109007678	-7.804436704	5.201150797	2.346446811	0.383822812	8.156075039	-8.847957136	-1.860998941	-1.101721929	-2.427239867	-8.373648274	0
-0.51873813	-0.524321236	2.409656271	3.847203146	-1.291495913	-2.768806282	-1.79608984	-0.048733572	2.254365719	-0.573655709	-4.308169313	-0.124019207	2.009350296	-0.084554961	-3.382428884	-4.665695753	3.107117224	0.017344784	2.78606884	5.399998479	-4.435500254	1.23782127	-0.489919647	0.204927951	1.095042136	-0.114003815	-1.784817106	0.779714364	-2.731729317	-0.705376246	-2.618917686	-0.142018207	-3.31695888	1.686584815	2.338534371	-0.211670244	0.316003382	-3.067404798	0.353683419	-3.298346496	0
-0.442132823	-2.582976188	5.950702339	-3.062524348	-1.83228041	-0.653653825	-1.38284628	-2.33461388	-1.209237284	3.561986657	-1.061818218	1.922687597	3.648369883	-0.218027079	-2.636524401	-3.661024818	-5.349064386	1.054032782	2.739720387	-0.64588405	-4.844893473	-0.103091415	-4.824876937	-1.627202698	0.882532401	1.128132382	4.828729438	-2.164901815	-1.630248793	-1.164687402	2.862413917	-2.854026137	0.336219353	2.145536155	3.663001244	6.42601719	-0.594912428	-0.28994375	3.665183218	-2.504675676	0
3.047820229	1.164854173	8.830886616	2.571227752	-3.590551956	-2.001208621	-2.289730723	-5.421128125	3.578105959	1.093398224	-2.602696674	-1.204367616	4.793246952	-2.526431834	-5.12879991	-11.23880915	-2.737212949	-1.068584579	6.367993301	1.71040476	-11.15742727	1.194555203	-7.729995424	-2.390871991	1.962293721	4.501913536	3.100098111	-1.603443616	-2.411307558	-1.558400769	-1.262648821	-5.436481662	-0.811564973	1.970882426	7.446201248	0.481369122	-2.227247407	-0.225381753	2.030885277	-5.773353565	0
2.193782701	2.249434025	-1.948628393	-1.123206521	2.347141639	-0.077691239	1.413197769	0.736800033	0.270399374	-1.009103924	-3.095525882	0.331863246	-1.876890819	0.5133219	1.879815087	-0.054799437	2.956677441	1.543660608	-3.173840817	-1.462058416	1.383249363	1.880290762	3.742572546	2.221787926	1.426688049	0.786880473	0.375438304	0.501654735	-3.563505628	-4.301171464	1.397334264	0.89270947	-3.886345927	-2.215448176	-3.962997125	0.949871078	0.635414784	0.594851963	-0.583609055	3.103098133	0
-2.724635527	-1.681609832	2.99405672	-1.684485774	0.353464375	-1.073545119	-2.72384834	0.052163603	-1.007911708	1.031350821	-0.755644498	1.900444419	5.895238567	0.104158323	-6.996388924	-1.810524103	-4.690003503	2.426447829	-0.275498208	-1.713968718	-5.684871324	0.852416237	0.992323582	1.585669528	-2.546279231	3.503671299	-1.565799994	-3.634098338	-0.243280286	3.18139227	3.153630978	6.202551914	4.911862657	-2.851972004	5.221553683	3.728382721	-0.583636411	-3.127690882	1.610432899	-2.673930299	0
-5.482604945	-1.97271287	1.843760435	-3.124495876	2.186617796	4.395642256	-5.42922925	-7.346949608	1.523235	0.864574237	0.140362442	-6.372762793	3.428804123	-1.039618083	-9.461126047	-7.635242013	-5.780376083	7.778856666	-5.295860805	-3.36377207	-4.384784848	0.091164604	-4.029397055	0.773221548	-2.76447998	3.676776572	-1.965718679	-3.369472926	2.283441616	3.616034256	1.066264348	2.999120732	10.805923	-6.328246937	2.386947381	3.164808925	-0.356990342	1.774677483	2.764033998	-1.025920415	0
-2.106402031	-2.460494871	10.0872388	-1.184682526	-0.139865644	-2.732591688	-3.394661659	-1.448480324	-0.910541392	4.035346384	-5.569670679	-0.315900351	4.804804243	0.435013126	-4.7721127	-4.093963993	-4.790266923	1.113509269	1.637313122	0.734023361	-6.424299612	-1.569708343	-6.801371107	0.089931527	1.319714022	4.468782974	2.553224079	-3.729712511	-3.829124819	-2.96219813	8.203920129	1.87120016	0.883011622	0.401754753	5.245804444	9.794521148	-1.759337419	-4.748510283	4.073474786	-3.337106253	0
0.177757393	-5.697584611	0.819076914	-6.282787533	-0.526004824	-2.739117138	-3.809014002	1.862582383	1.252446836	-1.113491851	-8.682920595	5.377002853	8.046484888	2.453367278	-9.756012385	-7.750822363	1.620902525	10.03722816	-5.195304057	5.300689166	-9.738746979	7.50529095	8.178938601	-0.24727401	2.316420463	-2.65616807	1.354389224	-3.004089643	-6.952543207	-1.219748124	-1.136652856	0.982010146	-6.089424136	-4.333346749	0.848467846	9.242097484	4.923836857	-9.026033835	2.889927857	1.407891558	0
-5.520872145	-6.971566232	-2.655804954	-2.100532221	-0.181301112	-0.924499054	-4.077435823	-0.541481025	0.114790451	2.133032251	-5.892895083	2.371262074	4.965975436	2.741925125	-9.194955144	-6.256423025	0.466119202	8.302587906	-1.421149607	5.372300378	-4.756064424	5.382861233	6.467613771	2.873380528	-0.725872646	-5.326258087	-0.558799675	0.584018294	-5.595663647	0.940014469	-4.43484314	4.41446866	-2.414840412	0.299849743	0.3127742	6.184115155	3.381016764	-2.906286095	3.468662987	-3.653988505	0
1.182101645	0.298324338	0.274063326	2.855726039	-0.888023251	-0.396622688	-2.06286565	-1.905051271	3.785646246	-0.94569894	0.399283923	-4.256791229	4.627440882	0.576264645	-5.384069655	-3.858791501	-2.119383574	-0.730095161	-0.392600114	0.629357954	-4.825321072	1.092544886	0.161607218	-1.362061579	-1.148128221	2.55883601	-1.081179452	-1.538490016	-0.662584318	1.689416283	-1.551027668	3.566192303	2.590040583	-2.551007734	3.438041119	-3.452030109	-1.718272917	-2.992952558	-1.177771841	-3.900989446	0
-5.79869265	-5.166589034	-2.389782312	7.066768001	-1.235157523	-4.749823948	-3.613465608	6.601010804	3.089729596	-3.468565114	-4.35934596	-1.419754266	3.884989929	3.659174012	-5.221354611	3.328391502	7.417131458	-0.819905434	-1.265804163	13.87056498	0.913554559	-1.083932739	4.364281566	-2.893460447	-0.36261854	-5.359906259	-8.018818921	1.36250472	-0.218565508	3.796811589	-5.180597536	4.913170066	-3.713734653	1.678383346	-0.42446046	-1.958093441	3.133707583	-12.74435987	-1.60827332	-3.088905287	0
0.752445329	4.340698819	4.558677624	4.562111537	1.613316958	-1.791805751	-1.271437294	-4.14251546	3.490666752	-0.244733775	-7.058553279	-3.173028808	0.145114629	-1.661624142	-2.899696726	-8.737367115	3.124723234	0.568560626	1.794979076	1.066790031	-5.085821857	1.203321691	-3.14790113	2.9799436	1.883783038	5.546290686	-1.174989545	0.57360206	-5.868355606	-6.05387296	0.287803904	-0.147987754	-3.421164831	-0.297704784	0.502997699	0.395500181	-1.58358973	1.551467937	1.091388808	-2.822623548	0
-3.168420671	3.49009828	3.372137446	9.529784917	1.185595525	-3.336946011	-2.641899365	-2.436311472	3.805124858	-1.577126146	-8.490019425	-2.783140247	-1.174513107	-2.18201309	-4.388389662	-8.859657003	8.032895944	0.291559943	4.602331617	6.509726851	-4.668094545	0.873102555	-2.087137172	5.12661592	0.734067096	3.135844285	-7.085820833	3.051338542	-4.441571602	-2.691966524	-4.040844815	1.927026728	-3.488635961	1.867217285	1.820436986	-2.749435949	-0.599834181	0.493602785	0.161767876	-5.078322627	0
-1.469118258	4.462582169	0.634766481	-0.624742775	3.433103077	0.098200394	-1.166740318	0.981711972	-0.37201223	-4.265400029	0.063204008	1.980572323	2.033265562	-2.733785597	-4.801726317	-0.366418747	0.392052951	2.858733994	-3.550096079	-4.725530065	-3.483260696	0.706133605	3.640961876	3.933635741	-3.422911628	7.341594963	-7.489459279	-3.522639991	3.159872463	4.286987173	2.555623159	6.584032773	6.840225297	-7.836635118	2.749661757	-1.714706488	0.047718174	-0.690967784	-1.476912904	2.665398775	0
5.125889958	-0.55586424	6.133488822	-6.371797688	-1.097039468	-0.277228376	0.527887524	-1.634888468	-0.516136854	2.454421798	-1.27243158	1.463282695	3.422003901	0.419081817	0.510909599	-2.466661608	-5.795360116	0.689537415	-1.157961562	-3.682011097	-4.42280474	0.624570447	-3.84664567	-3.691298642	3.225458558	2.886176458	8.591211152	-3.836152829	-3.265135727	-5.099754736	6.514140409	-4.99879826	-2.376755243	-0.989053661	1.097539712	7.531016606	-0.796208449	-1.744975029	2.633841336	1.807922932	0
-2.113626765	-2.384583007	0.148405745	-0.974779809	-0.979304015	-1.215205599	0.234997101	1.410574809	-1.66686451	0.765838931	-2.317778717	4.500128149	-0.860376032	0.086692828	0.800153896	-0.117244956	2.688341977	1.557338679	2.10313824	3.807332575	0.693532338	0.668589608	0.702859584	-0.00392546	1.261906902	-3.959572767	0.718725564	1.756022359	-1.22304808	-0.878708154	-2.450314856	-3.873431168	-4.556989782	4.024639527	-1.541491909	3.270683344	2.556996854	0.267624905	1.992315353	0.305623257	0
-0.88678002	2.247862627	-2.580968153	-2.095779015	2.050201808	0.697359103	0.439608184	1.427256356	-1.480618585	-3.140891762	0.004262723	4.474830807	-1.06193328	-2.046890567	-1.18869233	-0.029374889	2.853727309	3.789452045	-2.114004878	-2.452035025	-0.602984928	2.312527631	5.439444536	3.677516229	-1.709090924	1.186282464	-4.512057314	-0.358841028	1.990968262	2.860413626	-1.452948234	1.737876204	1.764807351	-3.833815903	-0.495352262	-1.167953173	2.068342862	2.030932267	-0.854414781	3.730212122	0
0.496949386	2.728955976	5.968607063	1.819174699	0.025033488	-0.858647546	-1.104048763	-4.127601459	0.344816795	1.818843354	-2.962860222	-0.134248608	0.453930975	-2.715748575	-2.476099471	-7.343385636	-1.430767729	0.243895567	4.681489523	-2.164472384	-6.275832724	0.779815693	-4.667960508	3.545304383	0.260925301	5.075972475	0.286566918	-0.513206324	-2.366530656	-1.896938582	1.806723636	0.037739556	1.143140432	0.526971971	4.86723295	1.326180321	-2.42737504	3.56526427	1.623063242	-3.439796058	0
-0.716300332	-0.587793445	7.021097685	-1.970000332	0.480658872	-1.343355842	-1.246333766	-1.722132315	0.015410375	1.862088126	-5.023466294	-0.237496839	1.641213191	0.007029	-0.892752022	-2.992318255	-1.238718903	1.307713346	-0.526072233	1.145861504	-2.232679227	-1.641104176	-5.967492758	-2.065535777	2.92858535	2.738450559	3.454775003	-1.93714918	-3.445032537	-5.544529617	4.993121146	-4.217506743	-2.914310057	1.03551545	-0.68706625	7.934247444	0.168412926	-2.061652285	3.661274778	0.46151018	0
2.221877161	1.645575825	1.65517384	-0.499707584	0.839900752	-1.300607196	0.568373675	0.545086788	-0.540803305	0.526823026	-2.568011876	1.567415724	0.238144031	-0.181187832	0.163417192	-1.301535701	0.10381134	0.153269591	0.45534195	-1.941338551	-2.373820265	1.564978909	1.411426027	2.69871063	0.718284842	2.385556314	0.771214554	-0.697966744	-3.061401091	-2.482244114	3.048307338	2.265570418	-1.753025983	-1.200760185	1.138100898	1.750624333	-0.899294992	-0.194540797	-0.055724057	0.189924366	0
-7.071584719	-1.347442724	-0.027800077	3.024198656	2.489842064	0.318196862	-2.247409435	-0.062472119	-3.932042858	3.894516548	-0.234323955	-1.212328455	-2.363720849	-0.213158444	-2.26007049	1.604906879	-1.961521559	0.733847868	2.943543417	-2.452115071	1.324492076	-1.458346914	-0.118051445	9.173068462	-4.501115922	0.989009147	-5.797323062	0.94683373	1.141120685	4.43242084	3.870236242	12.39484557	8.160923409	0.026844277	4.73406124	0.811543052	-2.738318067	2.94036538	0.203767369	-4.38718107	0
-2.057839587	3.452447011	-3.706035178	1.869042559	-0.500844002	-1.288136286	3.928960441	1.124861737	0.226189788	-1.464285524	4.786573378	6.271104855	4.45841483	-0.23588114	0.027971554	5.188193172	-1.912316221	-5.407170305	3.235929152	-1.268035185	3.389380452	-1.490023432	3.403017302	-4.337156169	-2.916461993	2.061062038	0.694745062	0.497786777	0.015883009	-0.909412184	-6.263816992	-3.466282493	-3.398630999	5.567732102	-4.696682412	-3.756904563	1.156035834	3.948056026	1.60688066	-3.315948499	1
-1.044326551	-4.793343616	3.86120934	-0.809993124	-4.030473724	-2.467655682	-0.176187102	-0.05173854	-1.143130158	3.239719955	-3.514938243	4.96861096	0.565244742	0.419469264	0.895559179	-3.237517661	1.264388774	0.310341845	6.154130315	6.95677829	-2.00427612	0.594522234	-3.655611479	-2.951072825	3.535438945	-5.955738921	5.313308192	2.264894065	-3.218806128	-2.940821388	-3.414275227	-9.218205459	-8.128842536	8.643397226	0.241403747	5.886851461	2.355209564	-0.398560552	4.022516145	-2.548317466	0
5.055101447	-1.487185379	-1.294940113	-3.268498587	-2.576601143	0.77082746	0.143905162	1.364889449	-0.166667849	-1.147391074	3.634962254	1.715177176	1.35122919	-0.157997891	-0.207766773	-0.501991242	-1.893341349	0.817552544	-0.396374414	-1.650714279	-3.864866625	3.022693617	3.038561274	-1.060970915	-0.049722324	-1.972912866	1.554772087	-1.486698498	2.800855018	4.677916071	-0.781409616	0.009927999	2.181643126	-3.172126469	4.423920134	-2.441482284	0.036124257	-2.135902736	-2.465814023	1.743072579	0
-4.407302082	-3.407907578	3.038202694	-4.053858913	1.714350718	0.012283852	-1.443839052	-0.627376122	-2.067004476	3.827392886	-2.242987315	-0.152170831	3.251210128	2.341745045	-2.257255757	1.887614589	-5.239529934	2.141524363	-3.015486231	-1.114856256	1.470185029	-2.273428717	-2.58343709	-1.310641488	-0.014104592	1.162717146	3.480228794	-2.572031338	-2.829694001	-3.352070496	6.183199268	1.56373198	0.659984438	0.546308928	-2.203041706	9.513351446	0.239859844	-2.004535112	4.366294276	-0.493724677	0
-1.565546191	-1.933130921	4.946868987	-0.155505766	-1.216423373	-3.868270045	-2.191830514	1.817641643	0.665416397	-0.827371769	-5.338025835	4.205351535	5.352143416	0.118587684	-5.21552237	-3.396654411	1.442593485	1.924325882	1.090523002	5.329888875	-6.054204445	1.087615353	0.061478275	-1.771749707	1.364815114	0.891081189	-0.735017251	-1.905908046	-2.785480107	-0.771998056	-0.042716076	-1.539461621	-3.932599163	0.879648285	2.342079003	5.110549913	2.110655814	-6.231649441	2.401865641	-1.373006476	0
-3.498872709	-5.273686549	-3.539643883	-4.422454781	0.518216551	0.958873102	-2.383134897	-0.793481224	-0.672529148	1.146689505	-3.979965221	2.395904674	1.641755665	1.722094153	-5.161358347	-4.518846337	1.09874295	8.462751732	-3.250789381	2.678192188	-1.911990481	4.751708027	5.716588051	2.254980416	0.123600386	-5.366026699	0.53427895	0.755422502	-3.474960995	0.288455344	-3.56069267	0.934379577	-2.104995155	-0.904877496	-2.08755211	5.456392988	3.750079632	-0.303093052	2.698088762	0.507086681	0
-4.688898766	0.286058837	2.591574131	3.176721337	1.182457865	-2.073266682	-0.708966182	-0.780850148	-2.334515573	2.952706565	-5.329062132	2.983852109	-2.293846174	-1.266000278	-0.89774452	-3.20687625	2.664876219	1.029436456	5.650534302	1.638511094	-1.052298205	0.396356588	-1.012576824	6.792212483	-0.376733592	0.347995387	-2.421598399	2.610987867	-3.749525277	-2.107857676	0.123123767	2.609404421	-2.11296645	4.397914895	1.408204027	3.269961061	-0.33005996	3.940973767	2.523738244	-3.77492876	0
7.781957028	0.601060148	2.813667749	-3.616423986	-3.853512558	1.297542471	0.397311443	-2.817335001	1.91807588	-0.651956066	4.35088791	0.067706604	3.261725718	-1.588447259	-0.661433303	-4.858002682	-5.063642744	-0.639979776	1.190799803	-3.474891988	-7.135993763	2.352878997	-2.552790029	-4.672717443	1.347392838	1.550747366	5.674667001	-2.804876434	2.148944613	1.874187078	-0.683262407	-5.978343461	1.814875598	-2.309124821	5.296308575	-2.224626199	-1.321749986	-0.022851241	-0.996769451	0.466561212	0
1.731563868	-0.880039116	9.31940083	4.68282021	-3.126620361	-6.547694894	-2.583044641	1.70279759	2.531550199	0.29505989	-7.138149815	1.440501252	5.914614628	0.153379387	-4.658446599	-5.688157544	1.544223886	-2.707323398	5.665043053	7.385382951	-9.707279711	0.478063523	-3.740900605	-1.706409903	2.871969062	2.818388416	0.072161296	-1.692166396	-4.925369874	-2.408334979	1.854986145	-0.284698194	-5.570608328	2.701094767	7.033056531	3.24994413	-1.028367831	-8.920982741	1.071302875	-5.375784616	0
4.356457015	-0.005778258	5.941508995	-4.143692931	-1.992302149	-0.801888603	0.501563338	-1.089073503	-1.913477208	2.382205399	-0.482672709	4.041667409	1.494087722	-1.501803413	0.530774907	-3.588536993	-4.041607162	0.321738264	3.368564753	-3.415615154	-6.089204195	1.637097043	-2.993725598	0.162754698	1.808445423	2.076157149	5.391115754	-2.221464283	-1.315093605	-1.361940559	4.139032928	-3.300540607	-0.640623273	0.329052929	5.01970807	4.518703849	-1.19470805	0.773348246	1.579178637	0.160215885	0
0.013659065	0.200296773	1.817321644	-6.231214256	0.370877388	2.380940936	-1.621248559	-4.118741778	2.392096271	-2.929493816	-0.403919412	0.617571791	4.478002582	-1.535406609	-5.259852189	-5.955081808	-1.920618406	6.346811581	-5.849547644	-1.176030908	-4.193725422	1.42945939	-1.435066332	-5.580576451	1.062740823	2.547488311	2.145783261	-3.531013521	0.98260918	-0.722999004	-2.104868746	-8.32392917	0.769438674	-4.270783795	-2.646217467	3.689795865	3.281340029	-0.027535233	3.000470429	4.033674656	0
1.456238392	-4.612533759	7.192704053	-1.917553335	-2.537789543	-4.392918387	-2.421185497	3.439190073	-0.978252729	2.470450275	-3.833969755	2.707975442	6.520870108	2.17968896	-3.799289295	-0.623931597	-3.674613906	-0.357646028	1.538751214	3.124059068	-7.15175345	0.526189587	-1.255914245	-1.777446716	1.685148872	0.636074404	3.011261623	-3.879477241	-3.15342494	-0.138273179	6.520789339	3.017919811	-1.639131365	0.030764566	6.722082817	7.527246281	-0.696053588	-10.01401648	1.47818893	-2.432977361	0
6.12443356	-0.2891927	8.780938569	-4.68533257	-1.830961106	-2.757418549	0.378754926	-0.37761501	-0.027142944	2.046425335	-5.062174133	3.047910888	3.267769626	0.118555841	0.81659409	-4.369284477	-2.526811329	0.204682349	0.952056642	-0.269628315	-6.624709706	1.249776038	-4.391582158	-3.324255698	5.209633457	2.739463019	8.292274632	-3.191620376	-5.559433438	-7.158177046	6.487537309	-6.628828038	-6.690503429	0.603571335	1.972480594	8.719353952	-0.326249754	-3.956369852	2.806540376	1.463530391	0
-0.451602119	-1.131036507	1.351273301	0.752666217	0.755506425	-3.181631813	-0.752530611	2.860965533	-0.325306658	0.425862817	-5.955576275	2.0582943	1.109470579	1.505154983	-1.335337277	-0.602681514	3.025938595	1.190828578	-0.128334135	3.351563309	-1.771166702	1.584013773	2.959375773	2.429395761	1.416239887	-0.410815258	-0.856334339	0.091592781	-4.84253226	-2.881288747	2.121113982	3.38334732	-4.816089475	0.220765955	-0.026036382	3.969151677	0.80335033	-4.408407744	0.584777648	-0.458266986	0
0.100714069	0.68947628	1.5436607	-4.608576016	0.610671293	1.561511905	-0.92954448	-2.966780037	0.668745889	-1.767286605	-1.509582616	2.048885508	1.49485335	-1.980275235	-3.132523266	-5.52367273	-0.013906836	5.586454573	-2.918744119	-1.37209027	-3.691448634	2.101909297	-0.353785783	-1.264660817	0.938715644	1.630692783	0.926454927	-1.727612898	0.124435651	-0.689101984	-1.448747289	-5.621986522	0.0141508	-2.868703445	-1.198485217	3.078173484	2.450167532	1.778787803	2.197855188	3.294010529	0
-0.265940756	-1.646025028	3.972939207	-1.792475002	0.061041224	-1.694725041	-1.01806731	0.582508905	-1.185506925	2.195028012	-3.101827186	1.408617448	2.434439621	0.895516991	-1.648161305	-0.871837839	-2.210449686	0.881415509	0.249120487	0.005033506	-2.757476705	0.134939032	-1.135708622	0.536083813	0.903213408	1.343983416	2.092473457	-1.839268375	-2.934596582	-2.074094518	4.597818935	1.646865779	-1.028287706	0.066284527	1.885858845	5.784031775	-0.430333516	-2.886133893	1.915259044	-0.862082986	0
-2.913468829	-0.331426303	-2.87800968	4.419065336	0.059853058	-0.293722654	-1.661263359	-1.681766661	2.735687137	-0.154657544	-0.138615347	-2.918917686	3.057124112	0.972536005	-5.203603221	-2.507042259	-0.197380835	-0.221985603	0.773468699	2.09167579	-1.332609268	0.938819967	2.22028614	0.771596031	-2.394257724	0.201331592	-2.860256402	0.964466735	-1.492979695	1.517063204	-4.661252745	4.619859569	1.284156433	0.467326592	0.536001714	-3.654610571	-0.600705437	-0.021830019	-0.149540782	-5.347630474	0
5.497648414	-0.240869474	1.45594072	-1.943815479	-2.569701341	-1.564854753	0.962843228	1.068885405	0.399041335	0.401841559	0.970055282	2.90833227	3.895257951	0.51360492	-0.583165259	-1.249932427	-3.048720429	-1.584413722	1.796275636	-1.365619035	-5.131346602	2.615382766	1.871488065	-1.846270081	0.928020502	0.633724216	4.235199426	-1.861522582	-1.803959113	-0.231699944	0.769532042	-0.58672079	-2.127215673	-0.333627583	3.642777981	0.179713551	-0.858094563	-2.529936982	-0.573215694	-1.074085848	0
4.754213301	-4.806323979	0.674052053	-3.682086601	-3.831982847	-1.011638066	0.597497372	3.003848959	-0.175906091	1.331567119	1.807266035	1.0371686	2.66574964	2.92573084	2.2469114	2.944141889	-2.876859488	-1.802117907	-0.477552308	2.428518618	-0.736090367	0.471837803	0.055320793	-5.979806162	2.671352949	-4.722043769	6.555517085	-1.365013683	-0.301256452	-0.080203669	1.524529213	-3.512851926	-3.478329877	1.392172337	1.136649143	2.578417478	0.502357546	-6.376040349	-0.410271653	0.95512679	1
8.808260143	1.121237243	3.53958037	-4.791965553	-3.04875766	1.148798568	0.742336171	-3.409091779	1.233595057	0.763838367	2.776751848	0.586920231	3.230773276	-1.369153883	-0.532684595	-6.009200507	-6.115710064	0.099976748	1.16280493	-5.5999369	-8.134362004	3.461577143	-1.929823797	-2.627306814	1.761929531	2.737474429	7.356633245	-3.139842294	-0.459173865	-0.416999649	1.65857054	-4.441122471	0.939117003	-2.832592956	5.398809351	-0.035791635	-2.057003418	1.030042739	-0.355570991	0.350786437	0
1.453088899	-0.651814533	3.359885177	0.109915259	-3.174494429	0.610086288	-1.496887757	-4.526002639	2.271902701	1.171276256	2.724397465	-1.509624677	4.773970615	-1.107934117	-4.36446335	-5.909113236	-5.561383681	-0.801078725	3.340921663	-0.767117852	-6.378533962	0.527066979	-4.575573849	-3.625504017	-0.506662906	1.890295272	3.243939956	-1.714127192	0.906165992	1.894992952	-2.449028145	-3.397822957	2.944662516	0.969004248	5.055582308	-1.220842657	-1.596269575	0.95532793	1.316336288	-4.555769476	0
-3.987231441	1.166124134	-0.016373789	-0.1218821	2.967131194	0.283369429	-1.600275182	-0.864229695	-1.409032601	0.136883823	-2.09300637	1.126663052	0.522677255	-1.127581429	-4.280090922	-2.013779519	-0.235474625	3.687843537	-0.94348884	-2.800204966	-1.844964995	1.143459355	2.442008983	5.838227157	-2.705758456	3.323109231	-4.458544841	-0.84674736	-0.589641152	1.562927867	1.596092282	6.632204022	4.148219375	-3.082406786	1.475060384	1.580268195	-0.156730752	2.037696635	0.887743174	-0.694827986	0
-0.021579244	4.528176666	2.39963517	5.084499383	-0.038598354	1.676926154	-2.121920125	-7.951954124	2.313747036	0.294261033	-0.902225146	-3.226486766	-2.102645264	-5.035298755	-4.61720345	-12.67871862	0.579359356	1.990789605	6.278121658	-2.900510854	-7.936486477	2.959111892	-3.758486503	7.041301374	-1.823307486	4.563559556	-3.86120575	1.880933282	0.241163184	2.344800158	-4.624422654	1.294862993	5.471389945	-0.958612316	6.94879324	-6.011288569	-3.074283869	9.113554079	-0.367852169	-5.264310628	0
3.108751277	-3.618240228	-2.279787066	4.294023182	-3.111347117	-1.162670583	-2.65919139	-0.369400688	5.539754727	-0.866941598	-1.996818645	-6.456938262	2.723608384	2.935205109	-3.693271938	-4.929428021	2.364009773	-0.223625586	-0.487459055	7.398094863	-4.001303384	2.975461738	1.797702087	-2.734671121	1.778447435	-4.585718664	0.266979499	1.35209781	-2.708746854	0.862685185	-5.187941388	1.559410414	-2.952403828	-0.481463673	2.180084498	-4.344448642	-0.313250238	-6.741691058	-2.563086754	-3.859464708	1
2.354286494	0.356462098	0.046053289	0.410514812	-1.88859942	0.388729463	0.55784817	2.122729893	-1.470884519	-1.356881369	4.479791532	1.309089097	-2.231145899	-1.775653936	2.517429327	2.37245752	0.187198551	-2.100967194	2.48833523	-1.116756283	-0.657597715	-0.392432456	-0.314028053	0.671981375	-1.030097354	-0.914583537	-2.234798524	-0.060373445	5.824803213	6.064452208	-0.098105962	0.521616652	4.273882408	-1.045084137	5.005087754	-4.663383716	-0.923425201	-0.175494164	-3.147390676	1.311865176	1
-5.391650074	0.640194059	-0.940162016	3.370624607	1.830872388	-1.713237249	-0.495712577	1.23089962	-3.95723658	2.746185696	-1.453782919	4.578133415	-0.711138216	-1.047501123	-2.840279903	0.116140787	-0.063961634	0.356430409	5.755902863	-2.276496798	-1.347690026	1.456157612	4.299718906	10.24344289	-4.442692855	1.482879476	-5.611828097	1.629094118	-1.477194648	3.21788473	0.536497077	11.12426532	3.461497575	1.69009275	4.676071304	-0.145465507	-1.623268257	4.254260176	0.466442847	-5.288672285	0
-5.627142139	-0.13812319	2.089563207	3.447820707	2.289204308	-2.15781967	-2.469124909	0.640909207	-2.153157943	1.97662212	-4.621755909	1.230610632	0.085574796	-0.555888418	-4.371863385	-1.854446733	1.063659996	1.767437011	2.928074178	0.394757132	-2.561533339	0.426490226	1.281084559	8.216881664	-2.599917617	2.467514385	-5.910713166	0.375578257	-2.224053001	1.517561335	2.704276422	9.889706268	2.960911375	-0.148177803	4.255252354	2.369874935	-1.258415438	0.150556246	0.947864346	-4.068112688	0
3.995926715	-3.921627264	8.556511835	-5.817992513	-3.658625582	-1.91790924	-1.359444485	-0.133563439	-2.078210038	3.911942296	-1.000261567	4.009018827	5.363693365	0.19074403	-2.174554546	-3.604408833	-7.166084042	0.789734724	3.047488917	-1.389172918	-8.797715765	1.416717924	-4.21985651	-2.350464899	2.238516965	1.033661066	7.42274978	-4.287379206	-1.745365323	-0.264843592	6.39124717	-2.425842121	-0.04033611	0.371862836	7.826519608	8.300726721	-1.17342153	-4.435154757	2.678605657	-1.264473487	0
0.101025449	3.192554317	1.641970977	-2.189636909	0.22174398	2.248306502	2.265363308	-0.505271028	-2.381493009	-1.589297007	4.932680681	2.343649633	-4.099824674	-3.522314698	5.238192367	3.538681076	-0.351427735	-1.590249563	0.788143322	-3.932592992	3.687457931	-3.524441931	-4.728132399	-1.849862298	-0.314837046	1.830072027	-0.33280986	-0.333374724	6.672038612	1.887479189	0.798079101	-6.961623197	3.401317882	0.478953084	-1.062295348	-1.539603406	0.369151789	5.126834186	-0.076805314	4.598967517	0
-5.733661486	0.371893751	0.839662741	4.90502703	0.704054598	-1.56597636	0.051942153	0.532781604	-3.5999406	3.070908687	-1.341397597	2.930969793	-3.736840297	-1.514909174	0.970286027	0.906683695	1.849471987	-1.817947195	7.510474746	0.741807613	1.731440747	-1.389227314	-1.064270665	7.293429145	-2.399247393	-0.458163066	-4.304611389	3.370586835	-0.169954294	1.493327955	-0.434246207	4.780039728	1.206845465	5.502664486	2.718515775	-0.285885972	-1.338299731	5.125059294	0.997726717	-4.71366505	0
4.063996911	1.681095816	6.179195973	-3.276485048	0.18247268	0.365049441	-0.624198346	-4.220171732	0.696828739	2.270893781	-1.893342274	-1.553792402	2.661690122	-0.875727538	-1.795669765	-5.921510147	-5.422370218	1.1196128	-0.287866783	-5.142404887	-6.159189793	1.040043864	-4.494362616	-0.12535602	1.697707444	5.709593927	5.38611276	-3.345191882	-3.339249144	-4.199251413	5.92496174	-1.172702735	0.963159167	-2.660305385	3.066531536	4.639932394	-2.513887009	0.849316762	1.893918938	-0.408941415	0
1.183829601	3.57282456	0.613604963	1.071279777	1.802681498	0.678517479	0.12847531	-3.322836361	1.370847343	-0.210594144	-2.496378954	-1.757732121	-1.457504795	-1.505187813	-0.612338437	-4.898189978	1.18511711	1.354870614	-0.055452386	-2.513485045	-1.840563756	1.50318402	-0.469212725	3.133000924	0.445360988	3.381897159	-0.350914523	0.551162862	-2.670190856	-3.179496812	0.030558489	0.244720317	-0.511041579	-1.584607515	-0.674427151	-0.765775148	-1.039332188	4.002083242	0.183200475	-0.173594135	0
2.507205948	5.339093793	0.377073535	5.07455869	-0.157454115	-0.039821132	0.131224553	-3.625813235	2.38444385	-1.813245794	-1.047772365	-0.775531867	-2.363935105	-3.797114059	-1.21478056	-7.864578917	3.57277905	-0.359262004	4.901792083	-1.220096017	-5.171914573	2.921036429	-0.113693879	4.947878687	-0.51855722	3.254789673	-3.551922999	2.195766979	-0.472378366	0.663215165	-4.718138037	0.128266142	0.544206534	-0.55258933	3.806397568	-6.991309813	-1.790292312	5.837262863	-1.937052515	-2.616970955	0
-0.996001766	1.392775756	4.900789585	0.426907255	0.446700539	-4.414531112	-0.714050277	3.445061017	-0.841432112	-1.261990886	-3.671294889	5.914064915	5.457582683	-0.644512293	-4.301682984	0.018519662	-0.018986827	-0.439431349	1.505419509	0.749558501	-5.464247747	0.351650336	1.916418759	0.919660359	-0.70191914	5.129044523	-2.654901831	-3.136776063	-2.042492775	-0.085568638	3.305640739	3.407264073	-1.321785699	-0.925988678	3.573566943	3.555688257	0.371016324	-5.138654577	1.163240922	-1.273314646	0
-5.020285017	2.544425553	1.602822522	-0.981301625	4.065811986	2.755173508	-4.088176467	-5.742551921	2.05362683	-1.829314561	-1.169249237	-4.131862543	3.851359406	-2.227651896	-9.613315947	-6.69051507	-3.124852926	6.373141858	-5.386929824	-4.628062325	-4.661474865	0.304441919	-1.145167957	2.541313187	-3.560793761	7.899334147	-5.324496113	-3.720875923	1.328284965	2.352213287	1.173032621	5.007622479	9.391133849	-7.749020293	1.32714983	0.95997526	-0.375591255	2.028074281	1.770741312	-0.379428453	0
-3.169893637	-5.070258792	-1.655611623	-3.804523652	-1.055786711	0.353964854	-2.658188808	-0.93062911	0.58108614	0.383208781	-1.241458409	2.267839979	5.64325269	1.565840288	-7.11224177	-3.780241821	-2.021520795	5.857017485	-2.388066647	2.773525288	-3.752198009	3.161473438	3.581450095	-1.982268208	-0.72704697	-3.222636229	1.123976279	-1.24571521	-1.505347756	2.015846972	-3.987630572	-0.50287881	-0.298981945	-0.566420924	-0.119689921	4.129790367	3.128942584	-2.484791317	2.85145774	-1.325261853	0
-1.080494905	-0.765203207	-0.3207947	0.211878146	0.325168541	-1.154541627	-0.159358746	2.545076893	-0.883970704	-0.887869138	-1.772604737	1.916961248	-0.917818765	0.210885908	0.465736608	1.488431113	2.979162615	0.781254961	-0.335143125	2.355426046	0.793852968	0.150200945	1.810057716	1.005498272	0.361833441	-1.503148582	-2.09044709	0.536882094	0.059500528	0.533706935	0.007131549	0.714471942	-1.575716796	0.118436952	-0.481326192	0.881132635	1.33214183	-2.052116033	-0.327348325	1.358678412	0
-3.941127013	-3.117003218	-2.571470251	1.487877662	0.546794242	-4.232134601	-0.430350484	6.176379728	-2.087441993	-0.735388313	-7.250129837	7.106255231	-0.849106084	1.577323443	-0.981317584	1.201321386	8.424354655	3.148034855	1.261917271	7.847037837	0.566348183	3.078841734	8.067780091	4.63871958	0.834757531	-5.702485463	-4.450412103	3.033983913	-4.378512006	-0.573353333	-3.086971974	3.183716356	-8.04600915	3.003183949	-1.965260544	3.457980643	4.113029681	-4.08793362	0.628024872	0.210388505	0
-0.722162196	2.425664881	1.229995199	-4.251561703	0.187408245	4.553937617	0.2263987	-6.667468782	0.378474687	-0.835493618	4.104518879	-0.060394344	-0.484709485	-3.778393417	-0.859680245	-4.683414453	-3.487210582	3.185422612	-0.944093629	-5.107176189	-0.77226567	-0.700129782	-5.312055504	-2.970952936	-0.586321448	2.749099858	2.232115814	-1.107725123	4.247981643	0.735967827	-2.971246145	-9.352024086	4.473701232	-0.923976104	-1.636664637	-0.175051569	0.939004352	8.250645195	2.595740689	2.393153903	0
-2.956776084	2.914539096	-2.413892607	-3.091570458	4.276488562	3.393785063	-2.661015986	-3.287232316	0.131077283	-2.836484623	1.019654128	-0.578158861	2.520219777	-2.486760666	-8.338435177	-4.630073022	-2.473870298	7.525307883	-5.923978899	-7.498000164	-4.511334369	3.118154105	5.01955793	5.740525463	-4.888530341	6.336603495	-6.487070317	-3.422666604	2.665368207	5.435098093	0.443932653	8.28187285	10.47121579	-10.08692282	2.289414378	-1.338742315	0.13656116	3.241482507	-0.383465406	1.811720015	0
1.468062713	6.583479376	1.949344096	-4.868459537	0.969764491	3.013896449	0.730866489	-4.436145413	3.321899527	-6.979027212	4.818206131	2.161997882	5.268322607	-4.72354087	-4.222843516	-3.479515183	-2.747315621	2.446960391	-5.345183061	-5.675979627	-3.643135066	-0.793964372	-2.352975447	-8.0097864	-1.105631982	8.707457917	-0.481138349	-5.13301548	5.84035319	1.301600145	-3.479132026	-10.96310559	4.138018962	-5.897940662	-2.827431342	-2.482219343	2.527462128	3.097997685	1.428369679	5.408031209	0
-2.291071649	-0.292551349	0.924697937	0.476239722	0.080812863	-2.112818767	-0.555292223	1.154231858	-1.165162021	0.041553183	-3.211123551	4.899950355	1.368795452	-0.733115618	-2.720024505	-2.125193954	1.983530442	1.864418168	2.540626068	1.830430145	-2.908481167	1.888679044	2.601857492	2.90673719	-0.504721563	0.008698714	-2.053474111	0.45029946	-2.055763379	0.246559832	-1.538186664	1.203636966	-2.182457807	1.45698875	1.383652905	2.09412823	1.363640473	0.031717719	1.449625327	-1.511704802	0
0.100837702	10.21567116	0.753791102	0.567403736	3.733189834	0.801181758	2.884841317	-0.245005116	-1.087352554	-5.673757255	2.572753665	5.026386782	-2.426079723	-6.053054119	1.403770428	1.096569549	2.657378567	-0.807412945	0.034608512	-7.571221741	0.209205487	-1.184392382	0.92771103	3.307105384	-2.825562168	9.472133523	-6.765775491	-1.404506086	4.98507897	1.583563394	0.078956366	-1.25248866	4.188634064	-4.167631119	-0.768086902	-5.279992418	0.062582143	7.081951442	-1.403652117	4.611461637	0
-1.614742588	-2.589164755	4.290553343	-5.332234641	-0.106404741	1.310601859	-1.118427029	-2.65948661	-3.060710595	4.116697314	-0.022120207	1.727285186	1.234389622	-0.427405962	-1.356408161	-2.031139392	-5.996395403	3.011419311	0.59295854	-3.67480437	-2.235054995	-0.311033374	-4.043402622	0.623551613	0.00036224	0.875160985	4.321308852	-2.129570367	-0.31883884	-0.462340688	4.643323653	-1.171285512	3.043783521	0.390433363	2.311502264	7.391028998	-0.481499609	2.233660443	3.669387361	-0.206277177	0
3.027440339	-0.656872861	-3.488022456	0.536187938	-0.887468177	-1.133849235	1.32150441	3.401650897	1.272583505	-1.651483905	0.363611542	0.161851543	0.543280335	2.138999665	1.854651678	3.21910018	2.215263133	-1.813670401	-1.696552256	2.420970696	1.698925771	1.10182596	4.421788409	-2.211636284	1.037995646	-2.799916028	0.702254216	0.622526347	-1.070678459	-0.566794357	-1.597439455	0.364713324	-4.054660698	-0.159732995	-2.108706837	-2.345137606	0.83979481	-3.96517562	-2.192857731	1.119898427	0
-1.651029697	1.938392602	0.698460247	0.519171642	2.360656659	-2.554133516	0.304041298	3.537407748	-2.104672757	-1.869345724	-5.60977152	5.49378838	-2.385571551	-1.358938034	0.336200296	0.011079525	6.459866008	2.542784989	0.279602137	1.542260247	-0.526439858	1.605158728	4.163422729	5.574743167	0.480544354	0.86257063	-4.882597618	0.904318586	-1.994840877	-1.1533891	1.095734274	2.354334803	-3.516825263	-0.816718853	-0.69781901	2.293855256	1.999521352	-0.570212199	-0.015618738	2.722772792	0
-6.299167051	-3.43093413	7.824920828	-1.759529365	1.333340648	-1.733723002	-3.017541325	-0.455051979	-3.479135615	4.174069689	-6.254070882	1.61859335	0.271751677	-0.071530322	-2.280940338	-1.63901823	-1.257596701	3.302816569	1.31565194	2.023556045	-1.425800359	-2.502367858	-6.066358995	2.575643443	1.006901387	1.143638531	0.095027287	-1.307004256	-2.317432179	-2.377814602	6.859908361	0.814470226	0.465209058	2.235104755	1.818581689	11.10681738	0.352160527	-1.718860488	4.888583414	-0.942705923	0
0.680617686	-2.398093763	-1.02990513	-4.56032831	-3.825220031	-0.392018832	1.277160452	1.363013524	-0.248875041	-1.744911296	4.089415476	7.815311139	5.49232658	-0.307241094	-1.769023628	0.772207883	-2.250907707	0.470681916	1.215617201	1.823793424	-2.201778351	1.423969816	2.311918032	-7.325024673	-0.036907448	-3.084865539	3.679285298	-1.33268552	2.408854595	2.756468856	-6.363117857	-9.037558649	-2.976962574	2.993382564	-0.644035765	0.669148255	3.807167634	-0.974568113	2.028340701	0.641105047	0
1.915187043	-0.567721137	-0.88266669	2.784864102	-1.842002711	-1.793393078	-0.248757347	0.58610776	2.490560654	-1.011465165	-1.998976399	-0.164790941	1.176264307	0.713701337	-1.081868673	-2.785953955	3.026923403	-0.761159909	1.742386803	4.468968067	-2.447556849	2.113561144	1.874784458	-1.00144225	1.35208473	-2.176767169	0.025180511	1.469886437	-2.3873404	-0.721951848	-4.148312221	-1.172665509	-4.479387132	1.571673185	0.513643715	-2.355924099	0.568899443	-2.356866018	-0.907279463	-2.032412783	1
0.340021875	-2.927938469	2.195165341	-7.268277244	-0.573294324	0.924738692	0.863700523	1.440508283	-3.941705902	2.418901591	2.641559494	3.94224378	1.363604238	0.765463918	2.006814976	4.383814799	-5.665778003	0.928548537	-1.634311606	-3.621585557	1.216979472	-1.317120653	-1.448949421	-2.662303362	0.368323434	-0.724598889	5.182524394	-2.874234393	1.679688601	0.238418325	5.465092514	-2.443058319	1.500616017	-0.004461789	0.022018072	6.709541179	0.678263296	-0.885836398	2.194629532	3.132593862	0
-0.999820633	-2.023859174	3.895112327	-5.771291503	2.074340738	-1.017267841	0.410435709	1.163209326	-2.441352931	3.449059688	-3.561631638	1.582581042	2.804579472	2.817664083	0.82367371	3.637453981	-4.470007859	1.071542537	-4.136024759	-2.120454389	2.108723762	-1.982102664	-1.660020679	-2.190399938	2.00030002	2.002241159	6.04617345	-3.185368111	-4.923653691	-6.998404922	8.979813493	-0.203416959	-3.32613677	0.188116747	-4.132212546	11.32531701	0.402835759	-3.308282035	4.102230836	2.133562532	0
-6.074369777	-0.694955975	1.377920463	6.129344213	1.030889335	-2.169970752	-3.362166737	0.165453506	0.700628019	0.188812992	-3.664685002	-1.877265947	1.214311714	-0.151326063	-5.524790892	-2.270915089	2.371486007	0.424641766	2.480214647	4.202118251	-2.168818269	-0.734897158	-0.238967662	4.340202318	-2.365885239	1.348116596	-7.066423492	0.845303696	-0.670091836	2.685378762	-0.93918426	7.474333562	2.748778089	0.53518769	3.554762016	-0.858621277	-0.767582635	-2.122294712	0.182074313	-5.142736979	0
-1.352006064	-2.930440221	1.311854585	5.656803618	-2.842473166	-3.893604706	-3.442408908	2.23024334	0.922777138	0.038121322	-2.906659392	1.464613725	3.366015317	0.052524819	-6.51074694	-4.718672333	2.350517111	0.067305308	5.975006957	6.17535255	-8.069582992	3.236348221	3.061951088	4.205160202	-1.598613813	-1.84347746	-5.434452358	0.83083859	-0.887313817	5.971792416	-3.522585491	7.503046071	0.924802308	0.860801014	9.326314359	-2.850333511	-0.727513612	-5.242102453	-1.634770909	-6.65914088	0
5.260919208	5.419636498	7.807553377	-1.340865423	-0.583505925	0.248084005	1.504535908	-6.212185178	2.266441421	0.525456154	-1.767896141	-0.585924781	0.536053755	-3.269364048	1.579944407	-7.480196344	-2.422864704	-1.427927567	2.461956395	-3.859869945	-4.799395823	-0.556180284	-8.656518599	-3.419125871	3.675177999	6.833143209	6.590789003	-1.598388166	-2.905542829	-7.647755635	2.084945861	-10.81930993	-3.448397659	1.210933626	-0.250737426	2.374512737	-1.702689684	4.950510576	2.743019651	0.408170682	0
-4.430097507	-0.013313349	-1.865140915	7.95083166	0.75346723	-2.280690801	-3.143437322	1.030084115	1.912014188	-1.842689501	-4.295871981	-1.882910215	-0.587344504	-0.449586674	-5.282346724	-3.82011505	6.554513037	1.221329051	2.601935824	5.985725644	-2.760787608	1.810757634	3.62235583	6.289793343	-2.17870307	-0.783181951	-9.50116463	2.741510021	-0.773771982	4.005290293	-4.785716167	8.357686319	1.169236221	-0.44279828	3.596205568	-4.959370078	-0.039425895	-1.978252782	-2.088381861	-4.563365501	0
-0.359352726	0.134138474	3.336981128	-3.490055024	0.210083659	-0.320848851	-1.491109394	-0.785883477	0.800635197	-1.798110953	-1.183351115	2.132607553	4.869630664	-0.901752206	-4.725643171	-2.839887557	-1.925107596	3.153870601	-2.790320546	-0.587031651	-4.608002645	0.580254763	-0.551620843	-2.894541457	0.140149526	3.460405233	0.244275591	-3.624493836	0.283260571	0.23881372	1.044946088	-2.51360205	0.98599776	-3.107632562	0.780993643	3.644675549	1.586260178	-2.748219961	1.953959753	1.616191402	0
-1.700034671	-0.224442762	1.951203482	5.839063401	-1.439685199	-2.760605521	-2.430649344	-1.342727935	3.017477456	-0.230481649	-3.905949684	-1.036766759	3.002956667	-0.330727133	-5.469187936	-6.291681383	2.409809009	-0.35988896	4.295203397	5.423251398	-5.61071097	1.530920518	-0.452469567	1.158428435	-0.186415623	0.587649815	-2.943680296	1.184506809	-2.922380461	0.334397535	-4.373869773	1.699914545	-1.904213974	2.198356537	3.653482406	-1.970724796	-0.441559086	-1.882815867	0.410613861	-6.040655395	0
-2.397169971	1.439319023	7.780997043	4.600706778	0.286156831	-3.156323345	-2.647215291	-3.94683723	2.280393935	2.081503034	-7.490643579	-1.673465017	2.920310334	-1.11586256	-5.12632355	-8.516586531	0.404670536	0.021518714	4.446814657	3.098827567	-6.478138837	-0.322794921	-5.980723066	1.731771413	1.39913794	5.113874931	-0.262233671	-0.243184929	-5.990972419	-5.187602037	1.319993305	-0.163465646	-2.793223751	2.765536214	2.879121084	4.059992823	-1.640252655	-0.260566256	3.448460941	-5.92773743	0
-3.117538791	1.554354663	0.521948714	1.180619282	1.161934975	-2.133791994	-0.203388256	2.655815168	-1.729139271	-1.248017933	-0.442022459	5.07074643	2.601819219	-1.120361093	-3.261481615	1.665280914	0.277522233	-0.087333077	1.635321015	-0.851748559	-1.926003205	0.191579014	3.513044565	3.093360741	-2.916874411	3.225610174	-4.839891095	-1.217820042	0.670593053	2.872524209	0.384588464	5.152722168	1.945195094	-0.701942992	2.450241019	-0.065799324	0.359378447	-0.747425936	0.207333559	-1.390779694	0
-4.130881554	-1.270745017	6.926260099	6.755086166	-1.123865753	-4.773836549	-4.193050313	-1.028109001	1.193787591	2.203524743	-7.30920681	0.024820405	3.751315331	-0.67765413	-7.420051437	-7.746448423	1.442992128	-0.01445147	7.093863013	6.041475681	-8.535484292	0.767894263	-3.116760377	4.394098638	-0.349409311	2.512352044	-4.027188984	0.331225789	-4.491323087	0.136599552	-0.056940561	5.305624029	-0.736448123	3.118717263	7.742938112	2.381516199	-1.655578764	-3.371328804	1.995933899	-8.452321246	0
-1.414532724	1.876130006	0.468402842	-1.840510234	1.104027154	0.585419229	-0.567508505	0.527725827	-1.04317112	-2.324789959	2.649174676	2.834636264	2.63452221	-1.983402095	-3.45095285	0.756202443	-2.166791177	1.484090677	-1.436327022	-3.834403522	-2.410030972	-0.006332579	1.753762808	0.815806952	-3.028273575	4.193694109	-3.703895423	-2.935549114	3.931913939	4.692849079	0.893139041	2.736305074	5.955375828	-4.152399654	2.680325465	-0.967788303	0.281177178	0.11954311	-0.323354937	1.298812982	1
-1.475804247	4.373739059	0.326889913	-0.130917038	2.084336822	-0.396582053	0.163466124	0.224219018	0.363001601	-4.321170154	-0.942915764	3.95483193	1.142389959	-2.984583346	-2.829703438	-1.564508268	2.886674513	2.237279899	-1.375900362	-1.475144375	-2.103029038	0.764931798	2.496096377	1.220086277	-1.441954432	4.682984849	-5.048564866	-1.298332618	1.604769021	1.20855551	-1.887437954	-0.842550718	0.952300506	-3.102015246	-0.777612024	-1.388682978	1.879919318	1.428617576	0.139262424	2.472840747	0
-4.41785384	-1.547245017	1.074103032	3.471842693	-0.633126389	-3.973049736	-1.611291039	3.168495501	-1.169943649	0.101845729	-3.340169815	5.268985172	3.228345574	-0.034114582	-4.825398764	-0.716659907	2.251227277	0.201237145	4.538371109	4.499422954	-3.7083634	1.26922339	3.523656792	3.476291593	-1.932040017	-0.364501855	-4.84049324	0.532759999	-1.649728991	2.797063273	-2.161210491	5.188033933	-1.249134516	2.594326206	3.955601738	0.927583397	0.950283538	-2.955013576	0.903042274	-4.550593926	0
-3.630199502	1.641690518	2.530090267	3.024752672	2.147180306	-3.050432129	-1.407491993	1.587411524	-1.875291942	0.199465488	-5.661897662	3.867802325	-0.131491034	-1.536444996	-3.435384807	-2.561627611	3.375081739	1.83243333	3.171841826	0.694573174	-3.697085649	1.497201272	2.55530749	7.878470419	-1.508249796	3.132304151	-5.979780941	0.389058111	-2.72833678	0.395990911	1.781093119	7.170677922	0.095409756	-0.370667972	3.59786321	1.956947966	-0.263484856	0.085344142	0.614323237	-2.266228385	0
-3.493034467	-1.907342193	1.206674315	0.50962551	1.824602457	-2.162201418	-1.347696486	4.247702426	-3.517983173	1.168381228	-3.925729785	2.414439974	-1.795183127	0.673323443	-0.21094497	2.903819475	2.511968163	1.60964162	0.232826016	1.47818377	0.604699974	-0.204666744	2.389845451	5.982915893	-0.769048364	-0.739341819	-4.410808088	0.113869279	-0.721982307	1.517032415	4.847084751	7.76288639	0.953445793	-0.819849482	2.290340477	3.877104814	0.153615304	-3.296533062	-0.234552904	0.526866672	0
-0.931423635	4.711128762	0.057604006	-2.636362373	2.431961832	1.901472865	-0.840777787	-2.117881735	2.232317	-5.881563166	1.913343153	1.052750901	4.074163856	-3.13198746	-5.698436441	-2.556042174	-0.646702191	3.785234159	-5.692807027	-4.073988884	-3.230034797	0.354249729	1.472186595	-2.384912671	-2.340601714	7.081894508	-4.397965472	-4.035931367	4.051571917	2.806325114	-1.769433985	-1.944215647	5.251681461	-7.183108454	-1.149616507	-2.110002059	1.917585121	0.726126198	0.162964832	3.876014882	0
4.477478992	5.172339316	7.946032655	1.041789975	-1.373216516	0.674407091	-0.490360745	-8.831104594	3.654111254	0.924379653	-1.505522744	-2.675097181	1.780212514	-4.151686051	-2.521381427	-12.34830096	-3.391912883	-0.447528603	4.663179006	-3.715986279	-8.947244247	1.000668485	-9.039325318	-1.234709221	2.098673461	7.489289436	4.59152471	-1.316138973	-2.533034808	-4.648318803	-0.449273858	-7.880362383	0.047248436	0.454947365	4.023628309	-0.366658029	-2.984135098	6.180519033	2.31658273	-3.323720915	0
1.470019228	0.914851809	5.774919202	-3.774976758	-0.571538067	2.135136565	-0.711927376	-6.359612092	-0.197607341	3.127051295	1.082687698	-1.088910042	1.938067008	-2.053153173	-1.869483997	-6.176813425	-7.152114205	1.436498554	1.516569082	-5.786315769	-4.909388367	-0.139881812	-6.997675227	-0.989073297	0.439869529	4.549676983	5.612464474	-2.591869277	-0.432329121	-1.947384109	3.26328967	-4.193484623	3.636226837	-0.432729619	3.095974181	3.981813403	-2.138339343	4.830586074	3.193124656	-1.341674945	0
-2.086169338	0.264059895	-0.736691465	-1.462358672	0.095571719	0.101231032	-0.250704498	0.547422713	-0.096254515	-2.395885484	0.919980821	3.473447791	2.147626582	-1.127473131	-2.588794369	0.000161172	0.600513104	1.962322754	-1.051576475	0.477397015	-0.848846913	0.365190882	1.873812482	-1.527609668	-1.206191774	0.48502095	-2.142937493	-0.951114692	2.155981634	2.397710933	-2.94067444	-2.157601483	0.747286552	-0.769656963	-0.774960401	-0.108780298	2.333185185	-0.054111416	0.84485976	1.277603724	0
-2.710510102	1.097026514	1.186428891	3.648838254	-0.306091815	-1.501305649	0.240280596	4.285642854	-2.478027211	-1.307253867	4.132919725	1.943785791	-0.772479565	-1.395098888	1.379368537	7.013289535	0.026141281	-4.851670148	3.357866264	-0.091526827	2.050735424	-4.001075992	-1.075644579	1.118003321	-3.249823625	1.7768976	-6.115197062	-0.581186877	6.436479777	6.568015902	1.865626717	4.714724638	5.812893068	0.588239493	4.506461874	-4.035946215	-1.392073493	-1.853313099	-2.357228405	-0.934262195	1
-4.412305867	4.187416213	1.369788271	3.603619787	2.460389939	-1.786349432	0.226162319	-0.165434018	-2.35397485	0.602107072	-1.461214522	4.519249611	0.289056139	-2.682316263	-2.857879683	-0.932512025	0.170057347	-0.677757753	4.991954783	-3.408433677	-2.033527938	0.128761354	1.754082087	7.54165507	-3.816222227	5.660704883	-5.574880846	0.351135233	-0.983603623	1.11263236	0.58233303	6.849969051	2.803425345	0.94706342	3.089827449	-0.780973678	-1.499795382	5.046076036	1.002940281	-3.97775863	0
2.103729271	1.591406095	3.071479404	1.406128123	-1.947083377	1.512965538	-1.960135864	-5.74604645	2.445871238	-0.084309898	1.373163485	-2.701079366	1.089684059	-3.132893117	-4.007274932	-9.136294744	-2.27168343	1.156520652	3.500968922	-1.824958443	-7.560142206	1.941657946	-4.220645327	0.778054911	-0.562972691	2.798323358	-0.098856197	-0.542130843	1.722938596	2.916885204	-2.952406892	-1.937812085	4.693392393	-1.496284372	6.420344312	-3.725309335	-2.028057164	3.654104968	-0.26215781	-3.143594506	0
0.271498592	1.677557889	-0.099524587	-0.454639611	-0.191902072	-1.890262102	1.474333134	2.147979441	-1.443563123	-2.06938484	-2.874718787	7.548299917	-1.603913635	-2.156550687	1.005124091	-1.641722372	5.525764147	1.808474938	2.714655591	1.880479572	-1.636169694	2.647782734	3.641990588	2.423407512	1.012541549	-1.123260083	-1.850781466	1.663359517	-1.004103917	-0.554355485	-3.540621719	-3.803368646	-5.289116653	1.82625057	-0.719725633	0.403025983	2.82767235	1.899319279	0.488605155	2.077991076	0
3.314113915	0.671749755	8.50779116	-4.556986642	-0.463099758	0.045931378	-0.592849697	-4.788739559	0.106792672	3.426936272	-2.584434036	-0.404410419	3.206756505	-0.891938268	-1.32020646	-6.166351649	-6.3950288	1.12661045	0.564668809	-4.270791677	-6.074873927	-0.001380112	-7.251854093	-2.096689646	2.796321089	5.35874601	7.737193492	-3.619853106	-3.898625931	-5.906924038	6.58594437	-4.904280078	-0.674575745	-0.426177764	2.321244111	7.812569149	-1.932714588	0.940368991	3.869197022	-0.431513269	0
-2.852778837	-5.338501881	1.020996669	-0.938934851	-0.930617479	-4.058029466	-2.355229177	3.47580023	-1.310089773	1.78230968	-6.821328609	5.602258404	4.430759215	2.396290876	-5.417446736	-2.508852766	1.817585164	4.014084503	1.331522542	6.004901402	-4.882983382	3.798054054	5.393159966	2.538551012	0.710154837	-3.660005519	-0.318381806	-0.047941675	-5.802251006	-0.471628733	-0.439906626	4.015946431	-5.394073961	1.847099493	2.118973844	6.891350718	2.517977756	-6.069109059	2.444393875	-2.769708626	0
-3.91892342	0.532108379	1.256977802	-1.074515933	2.444254522	-0.875654369	-3.732105602	-1.171637088	1.399192275	-2.069007677	-3.413353348	1.417975586	7.420389484	-0.596551423	-11.1166836	-5.439846314	-1.785416459	5.849761463	-3.637470332	-1.254256587	-7.500260935	2.840563862	4.304453585	2.550970877	-3.116359143	5.838216721	-5.031546522	-3.999496904	-1.662713236	2.521800265	0.315561514	7.074841204	4.412862795	-6.255580113	2.930973007	2.590561542	0.999041144	-3.067267933	1.67610137	-1.725527276	0
0.752125039	-2.908250134	2.276908216	-4.409991304	-3.291513075	-0.042983763	1.383626585	0.577483645	-1.088031127	0.170896059	1.429062369	4.711203428	0.378182505	-0.268570448	3.285616448	1.263517393	-0.26440026	-0.11048579	1.28760127	3.34529292	1.299297267	-1.346636229	-3.813792915	-7.391205393	3.107282062	-4.361613989	5.707268016	0.07451943	1.742293873	-1.339282788	-2.462508786	-12.82815664	-5.13022588	5.074320184	-2.735689143	4.046437736	3.267491349	-0.41345056	2.788263887	2.815995475	0
-1.918511087	-0.323200707	0.229732184	-1.513131972	-0.908037601	0.039513895	0.114308	0.553340572	-0.443919781	-1.476234998	2.606883605	3.440653201	2.760474807	-0.899786653	-1.705598689	1.425596522	-1.35958298	0.079283021	0.190326804	0.304506583	-0.294087732	-0.957851882	-0.093460118	-3.35014975	-1.241584985	0.347767033	-0.548177976	-1.274964662	3.009746637	2.631935333	-2.368218574	-3.385185895	1.189927583	0.80011268	-0.158981774	0.050648067	1.725738885	-0.199934649	1.186391685	0.375874731	0
-4.401820134	-1.594663469	0.942464338	6.362131261	-0.125617513	-2.774644223	-3.751352076	0.018623634	2.823900049	-0.266269852	-4.007945065	-3.007744311	3.994339612	1.095545606	-7.225055488	-3.617073951	1.829461394	0.089608596	1.675454412	5.954965628	-3.948216769	0.307264816	0.659827193	1.656557877	-1.607275798	0.770581119	-5.407016008	0.32431996	-2.270979222	1.884449	-2.455103361	6.680604337	0.783929294	0.377995073	3.409363757	-1.334576406	-0.570014184	-4.814354027	0.037278417	-6.268883439	0
-3.918386178	3.327324153	4.94305369	4.322091928	3.40417499	-3.891811518	-1.317710358	2.176915126	-1.588413101	-0.412636168	-7.382492022	2.418760216	-1.089633936	-1.746726303	-2.023243233	-1.161225396	4.687279265	0.411968432	2.276869102	1.1025976	-2.280529059	-0.770531789	0.014718173	7.440122233	-0.616457795	5.563535929	-6.983334854	-0.123369413	-2.973850742	-1.836914895	4.83115564	6.949257568	-0.524769045	-0.726852331	2.414082128	2.925201375	-0.777912677	-1.344639518	0.574309377	-1.120709174	0
0.598899732	-2.751973902	3.071803971	-3.245749264	-1.667942482	-1.147475811	-0.174254379	0.042009687	-0.447800694	1.75018176	-1.751649564	2.553242993	2.902927187	1.062484544	-0.55847846	-1.067794532	-2.076822273	0.817935033	0.39877056	1.785294443	-1.920774114	0.261544295	-1.779831463	-3.558247991	2.17728791	-1.32487438	4.964839256	-1.196182639	-2.455621447	-2.769296588	1.097167258	-4.745936812	-3.919001167	2.3921032	-0.433761562	5.735502892	1.233693811	-2.330493631	2.796774055	-0.090805958	0
7.100277699	1.057444928	8.818134315	-4.805773046	-3.421021711	-0.261978835	0.443020639	-4.888521237	0.499533571	2.640345765	-0.407051267	2.365842683	3.512207825	-2.317761566	-0.431180252	-8.368508474	-6.300990484	-0.048188367	4.134696471	-4.03569959	-9.418638537	1.940941213	-7.047142928	-3.445402954	3.489683479	4.032513811	9.457945899	-3.147642128	-2.547229322	-4.021373235	3.135936681	-9.103360794	-1.958789016	0.931707573	5.324505267	4.834594012	-1.821946136	2.024439379	2.891358249	-0.841455124	0
1.853140079	1.171847106	0.085230848	3.628458029	-0.648977213	-1.772344079	-1.090287607	-0.031404402	2.278282395	-1.593306666	-3.261279357	-0.420064386	0.28189479	-0.729845863	-2.53611401	-5.162078226	3.929569573	0.631901237	2.010457225	2.785852674	-4.847561061	3.117300568	2.369615724	2.839020304	0.515051483	0.265656094	-2.890877079	1.127316455	-2.151901894	0.493134395	-2.918078469	2.226381294	-1.923542097	-1.013075261	3.072679858	-3.204132006	-0.297932357	-1.371447434	-1.714938536	-1.963407306	0
1.604267508	1.904698711	-1.015449096	-3.353996525	-0.032638385	-0.091390918	1.881409954	2.675211775	-1.128116744	-4.129013993	0.658458307	6.489763589	-1.094985052	-2.15633793	1.968342744	1.361436869	3.922064896	1.936489462	-1.410027766	-0.050081634	0.156134427	1.312780095	3.302640116	-1.354499443	0.825506407	-0.55487149	-1.389677186	-0.331466228	2.77501506	1.256226183	-2.513295876	-5.915268096	-2.521391746	-1.306636134	-2.150760321	-0.508605321	3.474424149	0.398551421	-0.508604122	5.826325447	0
6.249195674	4.066919387	-0.531847814	-2.830865457	0.050682159	3.095546343	1.451455361	-3.699804586	0.499869466	-0.746760825	3.775165856	-0.91276127	-1.458228006	-2.622624408	1.153162233	-4.034569296	-3.014359745	0.851432667	-0.38556565	-7.978064453	-3.529356755	2.804177513	0.217643086	1.87836754	-0.378880762	3.49955957	2.242318115	-1.19680772	1.692954579	0.976115668	0.57359026	-0.842506111	4.068717613	-4.672447599	2.737908517	-3.941159964	-2.156359033	5.677505308	-1.99490973	2.093932166	0
-3.349685947	2.199809048	4.168216476	1.215921814	0.489364028	1.076571665	-0.645340363	-4.353718388	-1.247462332	1.937370631	1.185294694	0.027355103	-0.677906664	-3.14327756	-1.318491804	-3.1262117	-3.071980281	-0.41529496	4.302671754	-3.336453722	-1.538663334	-2.184092883	-6.211323657	2.100480445	-1.826152157	4.212944127	-0.872460997	-0.198431586	1.918266341	0.826183311	0.704594084	-1.177612507	4.871969186	1.93033436	2.87676174	0.465293433	-1.829273619	6.316323707	2.312922557	-2.885632488	0
7.320380668	3.497401066	10.85154549	0.768963141	-3.961278029	-2.088878681	-0.482927636	-5.496358532	3.302474086	0.61189381	-2.488148944	0.355601475	3.555674873	-3.713719061	-1.926172485	-11.69387281	-2.68513956	-2.087673638	6.835988135	-0.627907697	-12.11294848	1.584422062	-8.977448088	-3.16310798	3.848049413	6.135650158	5.843471802	-2.210488438	-2.738705554	-3.929034109	0.654985063	-9.313645204	-2.891298957	1.535734165	7.419758171	0.846938405	-2.63579524	0.901947024	1.647139246	-3.250031971	0
3.779080427	-3.93017555	4.566884076	2.444203797	-3.78947375	-0.102386299	-3.871506545	-2.917192694	2.794552085	2.487512017	-0.981619014	-7.514421077	0.679069143	0.68350307	-2.486183826	-7.104306157	-2.159925221	-0.280434815	2.717883613	3.318537379	-7.064162974	1.116501725	-5.92074232	-0.431882247	1.987728677	-1.907259129	2.042912378	-0.361962435	-0.044459945	2.462093341	1.358162105	1.557135856	3.08538991	-0.983449758	8.717976943	-1.139213365	-3.293173938	-4.517213699	-1.71460451	-4.095352071	1
-2.400007754	0.100659902	-0.054458667	1.249730384	-1.83703538	1.724631055	0.668547631	-0.740590843	-0.362948739	-1.797051593	4.585952785	0.375650271	-3.520939531	-2.495456506	3.344721769	2.099301561	2.019336816	-1.825714628	2.502494743	2.494186145	3.994834733	-3.626834353	-5.205304403	-3.978518046	-0.191789188	-2.676954563	-1.720045545	1.922808299	7.042082538	3.746620043	-5.023233536	-8.583179015	1.846247391	3.757337594	-1.181071068	-3.813361724	1.550423513	3.334933809	-0.041154899	1.519519256	1
-1.450196814	1.136751032	0.50648827	8.898582195	-0.768417748	-4.478382532	-2.072620276	2.074975357	3.335103725	-3.251135659	-6.675245079	0.036532586	-0.332062421	-0.886035791	-3.497389385	-5.171150439	9.670038875	-0.485784938	4.308608377	9.284562167	-4.320701401	2.1305904	2.503912459	3.481766746	0.728475673	-0.948643139	-7.793059223	3.21716204	-2.627897634	0.812981267	-6.103359413	2.554438964	-4.957511572	1.756864344	2.733649068	-4.758891478	0.920139926	-3.941437864	-1.990687228	-3.792674619	0
-1.780863047	2.62965308	0.310241817	8.078434185	-0.430389649	-0.530443193	-2.892878009	-4.518593062	4.835472717	-1.742166502	-1.797839704	-4.9252996	1.43885134	-2.081510071	-6.53088995	-8.832024443	2.637303108	-0.1289301	3.788283362	3.034436272	-5.786746748	1.521711414	-1.325354282	2.671993621	-1.837440227	2.872692492	-5.843619465	1.708926683	-0.551753298	2.356949602	-6.62640231	2.910912243	2.563406044	-0.271252172	4.248293531	-7.188980831	-1.723156699	1.892127916	-1.138306443	-6.513145618	0
8.557065106	1.461354899	5.178083451	-2.648029475	-3.879557245	-0.41670773	0.452819955	-2.527433188	0.928618906	0.659737894	1.910505481	2.127288096	3.195691797	-2.243946932	-0.949623074	-6.854618018	-4.791505258	-0.997968897	4.310179547	-4.067072715	-10.06976613	3.576388954	-2.35394679	-1.254236123	1.592948585	3.036544888	5.630536578	-2.645059924	-0.276986872	0.748101821	1.100524821	-3.732120173	0.62163257	-1.520713881	8.157670834	-0.928178566	-2.428397458	0.519135229	-0.700823974	-1.2467697	0
0.995503322	-0.690817619	4.621045804	0.262416533	0.596890727	-3.653794266	-1.142860617	2.119003259	0.839415088	0.304138519	-7.235450549	0.399752968	2.222691394	1.579026259	-1.289636036	-1.616418102	2.256858914	0.614012196	-1.182132328	3.722158691	-2.963812634	0.458888821	-0.308765181	-0.156715243	3.085428425	1.533653554	0.970639997	-1.351340822	-5.62533555	-5.246018762	4.571424257	0.893653015	-5.777054088	-0.370591192	-0.145177379	5.902373126	0.386347581	-6.564907884	1.186381654	0.255174737	0
1.203770998	-0.797779109	11.0503341	-3.54239443	-0.468420274	-1.173413817	-2.246060203	-3.724209975	0.55112168	3.095676125	-4.444988698	-1.669122469	4.353214997	-0.300629159	-2.683464712	-5.474871713	-5.620933054	1.066907339	-0.279543156	-0.994169204	-6.169953427	-1.934821961	-9.590385981	-3.753201912	3.329500097	5.5678087	6.234903718	-4.486699191	-3.462230685	-5.708563451	8.190958027	-4.748499916	-0.511746385	-0.352337245	2.738595218	9.855480056	-1.49865225	-3.231837472	4.429112956	-0.562163232	0
4.50075775	4.699941932	5.14273489	-0.454309432	-0.874860539	2.933530224	-0.751922116	-10.2241789	2.936871938	0.88322157	-0.926222194	-3.017020291	-1.328969858	-4.978756076	-2.143043227	-14.45273062	-2.126796175	2.919727157	3.807427614	-5.093973067	-8.648761617	3.127665347	-7.192435486	1.84284023	1.705255533	5.165586905	3.690522457	0.082521178	-1.373838581	-2.757814373	-2.405146102	-7.493275819	1.883231574	-1.168344999	3.982589667	-1.600273733	-2.364218151	9.648202994	1.609184789	-1.64876902	0
-1.423059807	2.040705742	-0.386863002	6.601792235	-1.263728021	-3.742959021	2.386184827	3.885070598	-0.595463397	0.395667003	2.679464683	2.960599195	1.961908964	0.575534703	1.722615467	6.642215023	-0.402224544	-8.737781375	6.593738295	1.487377354	2.497682651	-3.022158983	0.840047696	-0.552311825	-2.433248072	1.522580948	-2.01969344	1.216932665	0.076242169	0.771867889	-1.287860125	3.523527819	-1.696611329	5.939932966	1.329568337	-4.565994808	-1.976652571	-0.722814968	-1.011543867	-5.792728924	1
0.553959728	-0.734839201	1.949478393	-3.739347127	-1.139955329	-1.006300845	-1.039694588	0.422387036	1.315342232	-2.956137573	-1.352581665	4.378133298	5.40219103	-0.712092845	-4.65294331	-3.208532133	0.074601986	3.515712397	-2.259713669	1.950268006	-5.185067898	2.016885183	1.603922645	-4.369840086	0.923894822	0.926856774	0.6116491	-2.813989465	0.074266532	0.640992328	-2.315025889	-5.238978687	-2.080174236	-1.923213494	0.082943656	2.83401152	3.242619869	-3.757592193	1.74420446	2.071966324	0
0.222656662	0.461933908	-1.32097732	-1.801474913	-1.65289733	-0.138403764	2.620025149	-0.832431824	-0.918567196	1.524601204	3.608904154	5.31677671	3.574389446	-4.70E-05	0.010418171	1.1966746	-4.422540987	-2.313681406	3.415080738	-2.54727428	0.056103417	0.521707601	1.339959697	-2.855106103	-1.19671103	0.136204742	4.686166691	-0.073383594	-1.148768481	-1.163915492	-3.326054206	-3.94512744	-2.426559094	4.539068376	-1.441508173	0.249873972	0.397125245	4.143583613	2.396946568	-2.793116028	1
-3.005776076	-1.624065334	0.730037182	-1.855221453	0.592454344	-1.293035797	-1.913702102	1.74915969	0.206706325	-1.789171597	-1.750586931	2.688025226	5.029116879	0.586239722	-5.45800067	-0.048235011	-0.302291219	3.03595412	-2.98196122	1.922143145	-2.562488518	0.541324329	2.681788007	-1.585373924	-1.021938333	1.148626221	-2.312951584	-2.592468328	-0.02214686	1.724883544	-0.040133669	1.50910119	0.560481189	-2.28262212	0.100509681	3.211892266	2.300780461	-4.785230082	1.44953902	0.499549365	0
8.397282941	1.742592342	6.747042297	-1.350272551	-4.517345498	-2.285389333	0.990788735	-0.796822934	0.695893768	0.044539518	0.229396302	4.371561579	2.747498654	-2.592308827	0.36698713	-6.122724136	-2.177962041	-2.31967186	6.213428428	-1.245925499	-9.884064558	2.905276522	-3.022059114	-1.997440009	2.756939307	2.505473175	5.133573247	-1.926833083	-0.771145267	-0.362013943	0.54369088	-6.198228494	-2.735446151	0.841072913	7.764044208	-0.335991514	-1.584044092	-0.765975097	-0.400329548	-1.084118934	0
-2.45123254	8.831871938	2.395631404	1.783993472	3.925430344	-0.554967269	-0.020939184	-2.572782116	1.669450748	-5.21312432	-1.515339968	3.496920813	3.273787432	-4.963304704	-6.038452996	-4.584221321	1.462138073	1.769787725	-0.738129252	-4.852499545	-4.779957899	0.390393641	1.270954554	2.68034069	-3.131522385	11.33257429	-7.065848826	-2.694114121	0.74137578	0.02703713	-1.383637426	0.791057545	3.24652604	-4.668122427	-0.005273187	-2.579081769	0.431862957	4.300470228	0.968981446	0.478949453	0
0.331890291	1.338636331	7.604197478	-2.385465357	0.639577363	-0.033608169	-0.819698361	-5.309829023	-0.312008006	3.845309521	-3.350826511	-0.408603466	2.180234888	-1.303247346	-2.027725387	-6.300816804	-5.251812578	1.21804394	1.841703731	-3.983728115	-4.83946831	-0.418798125	-6.880626246	0.448848872	1.511334075	5.686181222	5.297761858	-2.307497396	-4.288871131	-5.749598887	5.388312723	-2.77258157	-0.061762968	0.798288677	1.740981269	7.112018986	-2.057619584	3.218322075	4.339252582	-2.097572554	0
4.162206732	3.34863017	0.458194795	-0.523345658	1.214482949	-0.101229695	1.005270512	-0.956365329	0.433825813	0.140635728	-0.848207774	-0.219096804	0.386371475	-0.51049169	-0.035540898	-2.23172315	-1.381930216	-0.20476143	-0.359832148	-4.864329225	-3.00490501	2.301015606	2.026062879	3.085829992	0.033596235	4.088540814	1.189861775	-1.14519787	-2.81132272	-2.270616229	2.974699022	3.473904103	0.119485811	-3.203766012	1.518337394	-0.706295586	-2.10420448	1.483193923	-1.107335172	0.074664021	0
5.50273541	3.471387537	2.250573681	0.689373768	-1.132871678	-0.726808998	0.969461214	-1.689951071	1.920348428	-1.096637006	-0.604936143	0.46148033	0.61447201	-1.78830199	0.175583989	-4.792498721	0.255259503	-1.19083976	2.228535434	-1.817348813	-5.098886334	2.287974724	-0.573030269	0.109265324	1.448539225	3.087479371	1.772095268	-0.487544165	-1.612633352	-1.793926842	-0.565072746	-2.505097452	-1.9304444	-1.027298845	2.618542739	-2.451163373	-1.3484303	1.25891729	-1.059295491	-0.362386316	0
-4.290135924	0.734222431	2.927502522	6.798171333	0.162129324	-1.906787071	-3.358341271	-3.12900618	2.428603647	0.17587545	-5.264266144	-2.3544675	0.653636108	-1.649091481	-5.903341078	-8.024802648	3.471530596	1.227545734	4.52321158	4.691320508	-5.10886004	0.783951622	-2.440493346	4.160582326	-0.772603397	1.866450646	-5.348654846	1.857556184	-2.402115676	0.401380165	-3.657484689	2.775355503	0.360856758	1.746708942	3.752810107	-1.471670835	-0.794547941	0.865593075	1.017243653	-5.999213599	0
5.054635168	-2.974031573	12.48790765	-5.806901919	-4.570353624	-2.530944274	-1.322782822	-1.61846991	-0.881607873	3.478194652	-2.416920192	3.901578797	5.691818561	-0.892378799	-1.508299446	-5.961912759	-6.60485832	0.09252677	4.033338998	0.163918196	-10.1969543	0.218061078	-8.805226715	-5.560720377	4.446680122	2.371797163	9.404247512	-4.715430009	-2.138432012	-2.951729307	6.42468757	-8.773936223	-2.579109315	1.959784821	7.288734418	9.84529651	-0.810892851	-4.659932906	4.035146082	-0.71273513	0
-5.844543273	1.703143759	2.652490311	4.835511412	2.167414623	-2.415724782	-1.088024141	-0.208583545	-1.69801398	1.660337226	-4.728415102	1.908335723	-1.167231709	-1.438344225	-2.222200374	-1.755352862	2.519270015	-0.070584212	4.704384635	1.165250121	-0.735096272	-0.878063212	-0.852730321	6.726039775	-1.743918348	2.879902078	-5.119726072	1.661617447	-2.590892551	-0.973782362	0.869667843	5.290796478	0.11651582	2.873413519	1.714753226	1.666874069	-0.898278575	2.703325498	1.800650492	-4.198630073	0
5.39359667	0.711866228	10.36506636	-0.14240643	-2.556489068	-3.90753957	-1.242873112	-0.099605005	1.607593003	0.045231431	-5.4350289	1.197813989	3.141632204	-1.280379342	-1.070375233	-6.158722103	0.11115973	-1.095150512	3.062867497	2.65519066	-9.04564379	0.543334326	-5.993483272	-2.594080389	4.496400325	3.911775497	3.448242166	-2.846404072	-3.190013302	-3.825621634	4.751417465	-5.018885638	-4.400287673	0.007154472	5.752881387	4.624772852	-1.06711085	-5.925187017	0.987161866	-0.288105764	0
-2.700080159	-3.690386573	3.916834043	0.492923818	-0.385563353	-2.855877398	-1.892423356	1.376064045	-3.855103047	4.988455078	-5.549737226	3.582233766	-0.67477186	0.502389381	-1.574711978	-2.590308978	0.014608141	1.930942621	5.426059325	1.830487339	-3.833636947	1.824891088	0.104043874	7.311440418	0.185137014	-1.87584012	-0.217837221	1.03368353	-4.226988535	-0.186809202	3.913469381	6.169990329	-1.06250851	2.991181474	5.683015672	6.392905707	-0.983061612	-0.738622369	1.979568528	-3.883232065	0
-1.993084478	-7.845816493	3.078456694	-4.063899815	-2.948397587	-1.507441008	-3.050782149	3.239542867	-2.252569023	1.582224902	-1.553421434	3.187341842	2.915273299	1.733424759	-2.753896414	0.342628706	-1.130731437	3.474987612	-0.127772589	5.503930162	-3.169958974	0.51252173	-0.542444631	-2.346774631	1.224194282	-5.56684364	1.241514439	-1.673956784	1.369716864	3.996888511	1.550724802	-0.849279116	0.093469041	0.765391264	4.106702786	6.727388598	2.443944159	-7.612098821	1.651030275	0.586741752	0
-1.167947744	-0.278618383	6.596586721	5.097513652	-2.075401053	-4.127836994	-2.535893573	-1.892523783	2.628780637	1.734670321	-4.620534034	-0.372648312	5.893781913	-0.118044354	-6.147334916	-6.581667614	-1.307608219	-2.164765663	5.897126793	4.392005252	-7.833783529	0.152366847	-4.01459937	-0.611628619	0.458422614	3.475835917	0.174620316	-0.830987553	-4.596460853	-1.955415925	-0.543590466	0.875610843	-2.347696122	3.522599378	5.441186946	1.72120018	-1.772663899	-3.272917926	2.275806733	-7.840795162	0
4.145935262	-0.842609191	8.106098329	-2.525241064	-2.923197774	-2.279209725	-0.597114097	-1.215451765	0.500779307	1.812561206	-2.261262142	2.112027263	4.381641094	-0.493281442	-1.335770929	-4.633760345	-3.776094734	-0.807056657	2.919029986	0.376962941	-7.320463811	0.503608512	-5.265168676	-3.773248724	3.107785868	2.532296274	6.106156011	-2.967157896	-2.671150093	-3.09307537	3.643317425	-5.489132212	-2.974094868	1.337754166	4.484572362	5.42836196	-0.881256066	-3.293435246	2.343726321	-1.270451417	0
-1.293429528	-1.966568073	1.849619133	-3.216364229	-1.226374943	0.906440081	-0.472928867	-1.38397257	-1.000533897	1.026577672	1.515531822	1.890097193	1.683180748	-0.506298713	-1.028272385	-0.746797542	-2.993762562	1.411928727	0.388629831	-0.327845271	-0.895896206	-0.645696041	-2.65468281	-2.809639195	0.079277823	-0.719854739	2.561606811	-1.134422556	1.564313305	0.895358302	-0.382198614	-4.451376923	1.065322128	1.337350087	0.357350167	3.069884217	1.061778694	0.844731106	2.335855548	0.245023821	0
-3.586131295	-3.726732597	0.217476332	0.516476221	-1.755849472	-1.531802369	-1.328615388	0.542877387	-1.581418707	2.068071472	-1.850199554	4.069289194	1.305053837	0.225010088	-2.834562006	-2.208146186	0.581990156	1.819088487	4.290506431	3.869502886	-2.321983428	1.672239592	1.286953923	1.892817985	-0.606357378	-3.816176591	-0.483804844	1.571078779	-1.338284683	1.918104657	-3.408247191	0.348141871	-1.653455872	4.135947296	2.383956519	2.393647989	1.425259509	0.173638112	2.075382546	-3.582582172	0
2.906470455	1.803233353	1.721407864	3.149371277	-1.934087139	-0.700124851	-1.047709223	-1.615188773	2.657433313	-2.473326273	-1.39023066	-0.628961384	-0.863353906	-2.574844449	-1.503597905	-6.769392929	3.938201936	0.472380502	3.148514852	2.694895951	-5.699230784	2.386226365	-1.091544515	0.856812244	1.155421461	0.287176491	-2.412284762	1.105158944	0.853546052	1.886832361	-4.365735541	-2.821876766	-0.629617317	-0.665081905	4.171950967	-4.64806764	-0.120667541	0.271330315	-1.810057219	-0.825198025	0
-1.873470542	-3.576468539	2.664024488	-1.671925138	-0.143272984	-2.336459952	-1.44312339	2.949413904	-2.425767125	1.903980537	-3.901429263	3.187593739	1.271524037	1.318354205	-1.383942087	0.650028258	0.238939948	1.971614402	0.456257952	2.553519259	-1.754173704	0.57999974	1.003863703	1.876017221	0.754266639	-1.660275526	0.039459632	-0.813568272	-2.192327017	-0.137198135	3.617343231	2.888571864	-1.64634549	0.661091207	2.058459908	6.152605792	0.902590097	-4.40274846	1.486388567	-0.167405701	0
1.420428635	-3.402230903	4.353573872	-2.81664907	-2.376157	-1.509809442	-1.526872434	1.55818367	-1.298804641	1.332113565	-0.47867669	2.396792916	3.144654357	0.393795843	-1.850667445	-0.906312434	-2.871098891	0.767549015	1.233371479	1.057139502	-4.896972917	0.653387878	-1.44316593	-1.404849777	0.904467981	-0.658166778	2.191731016	-2.47908621	0.449722616	2.094900201	3.193035515	-0.090250427	0.816620418	-0.414301805	5.322456127	4.089203234	-0.054073102	-4.875551716	0.70586312	-0.311340185	0
1.594115163	2.789031688	3.129831042	2.048044695	-2.041138558	-0.1785337	1.944782091	0.94388195	-0.732890154	-2.458900773	2.913538504	1.930879582	-4.942429085	-3.616457131	6.219779383	2.062975306	3.788773991	-4.064440107	4.392612094	1.688003943	2.076289738	-3.426071732	-6.005046667	-2.699160862	1.528588889	-0.297199015	-1.446418517	1.525060967	6.096584002	1.86410225	-1.811646909	-8.98000137	-0.417351911	3.289693285	0.90357144	-4.045901063	0.357932841	2.23576685	-1.418906148	2.855163606	1
10.97397068	5.257920388	9.718065379	-3.96526322	-2.633657621	1.059021588	0.98365658	-9.085781328	3.940810063	1.801222663	0.197952843	-2.253702062	4.639077557	-3.117421485	-1.064705583	-12.24247264	-8.425450245	-1.301276197	2.615899165	-7.883583637	-11.48042051	2.23309728	-9.296517685	-4.931041511	4.037002341	9.113700204	11.60145028	-4.362876661	-4.131463363	-7.350351189	3.690331601	-10.40301986	-1.257086437	-1.741737127	4.637884541	2.115801623	-4.05576184	4.301537036	2.305209159	-1.352261304	0
-1.029920193	0.09266275	-0.952900919	2.703125246	0.109377142	-0.629826553	-1.345190203	-0.3926214	0.982519316	-0.138484039	-0.739573428	-0.955509937	1.400803895	0.004328213	-3.482923321	-2.335968616	0.306641085	0.410965374	1.186899751	0.591997733	-2.646961925	1.508089472	2.120683379	2.743016555	-1.654367629	0.718455249	-2.887683627	0.308385118	-0.770391534	2.051176722	-1.626464478	4.969939494	1.78558257	-0.961014742	2.732461131	-2.31167985	-0.855946209	-0.382480106	-0.825324034	-3.0805435	0
-0.610397627	0.451010547	1.572579604	-1.761177072	-0.766571571	-0.967050681	-0.125546967	-1.224830002	0.974192509	-1.869512983	-3.170942295	4.931041015	2.052714593	-1.683761581	-2.599025931	-5.150723171	2.779943675	3.389457914	0.733172546	2.83918936	-3.578836367	2.19382677	0.488498972	-2.029841706	1.657508222	-0.180135173	0.715081031	0.12189516	-1.782366179	-1.994391572	-4.722171985	-7.683301861	-5.088863386	1.644894533	-1.890445591	2.533078166	3.399786143	1.008024415	2.748780694	1.006985209	0
-1.254911482	-4.452784099	4.42528365	-3.094385306	-1.556150862	-0.939580944	-2.287214353	0.379284783	-0.769865554	2.189675047	-0.673079486	0.351575752	4.631080846	1.515804022	-3.242185006	-0.147905736	-4.631102298	1.114821285	-0.661873968	1.485547285	-3.053006711	-1.038122858	-3.057582246	-3.343813104	0.561227749	-0.251576965	2.945893796	-3.048038792	-0.175101562	0.746232084	3.780328173	-0.240180976	1.357196548	0.10947488	2.92929282	6.186615478	0.162111943	-5.322895614	2.360048482	-1.112812693	0
1.259732233	3.374031463	1.565452284	1.015262513	0.080771411	2.267636122	-0.694056963	-6.482961378	1.813379792	-0.158300997	-0.520957289	-2.087360824	-2.194385831	-3.643824954	-1.656924536	-9.18960538	0.443363812	2.506212759	2.522435677	-2.713407389	-4.475333726	2.143901564	-3.412882219	2.847183736	0.164457784	2.667914516	-0.21567395	1.151819706	0.019920615	-0.391340103	-3.359167699	-3.534135096	2.106252002	-0.860623343	2.106688925	-2.791099103	-1.106188356	7.427261886	0.493035591	-1.117738968	0
0.152918997	-2.977188085	10.40130855	2.074949093	-3.326929129	-4.879114312	-3.839722478	0.363353761	0.348881518	2.393746701	-5.264574678	1.530806643	5.737058547	-0.386112662	-5.828050127	-6.26124303	-2.095987571	-0.641881698	6.032668035	4.79782185	-10.75773631	0.349449738	-5.425621715	-0.068812972	1.525390557	2.450565099	0.538641909	-2.689648742	-2.637539766	0.732689747	3.893553013	1.428104727	-0.439388279	1.75535918	10.1649575	5.310723119	-1.687782588	-7.329268397	1.92527265	-5.612741822	0
-2.709627562	-1.558944844	2.520292095	0.415818186	1.523881224	-2.542386423	-2.121033702	1.644407367	-1.83896622	1.124851594	-7.709967187	2.782970675	-1.176893357	-0.074543339	-2.415350208	-3.553208434	4.326013699	4.372584082	0.957995568	3.105975822	-3.188898893	2.385256254	2.135561827	6.511899515	0.974483989	-0.67612494	-3.165932274	0.798142046	-4.147144518	-1.317906052	2.345510572	4.482230566	-2.593417358	-0.336227111	1.952925684	5.385936371	1.082829588	-2.012363915	1.267445465	-0.164568781	0
-4.585384582	-4.327703044	2.355982037	1.852916291	1.242270883	-6.29086611	-3.404753855	6.587740447	-3.244822518	2.394494489	-9.080463084	5.907222301	4.357504876	2.608289739	-6.91600093	-0.23506377	2.237153731	3.101465399	2.17474997	4.591297393	-6.053968831	3.51801157	7.817342431	8.987531201	-1.504973531	-0.338482652	-5.48981192	-0.970990059	-6.571451223	1.397355254	5.044549987	15.07391652	-1.955863987	-0.726488792	6.404216531	7.164392745	0.289097504	-8.761949403	0.82941186	-4.437835441	0
3.090270898	0.915988106	5.48170823	-2.392690027	-0.541580854	-0.356571346	-0.344697564	-2.405322705	0.998380989	0.57660482	-2.429709196	-0.3728798	1.467634162	-0.875100758	-0.304036766	-4.347531616	-1.709284317	0.80924933	-0.252642895	-1.003674254	-4.048633632	0.180357001	-4.491327027	-2.298994713	2.769361795	2.986981828	4.127734569	-2.042280505	-2.117155316	-3.937267118	3.161752227	-4.995713359	-1.92375015	-0.728036594	0.877301707	4.0131711	-0.461080894	-0.694778724	1.736538502	1.089207565	0
-1.421141515	-0.219483985	4.648981603	2.575792482	1.395146011	-3.036966683	-2.675862096	1.381317054	0.721162865	-0.490857767	-7.715271195	-1.183144768	-0.17616612	0.063374159	-2.438903308	-3.2810504	4.575564234	1.988456619	-0.465667328	4.466580687	-3.309653854	0.181571106	-1.151394675	3.117885917	1.881083386	1.729436009	-3.684348213	-0.370889109	-3.302727272	-2.193561613	3.607872697	3.312369352	-2.209748385	-1.55139151	1.886331577	3.733748428	0.132447062	-5.291921451	0.249724253	-0.005523543	0
4.535504669	6.478701446	7.101454441	4.094968658	-1.569558468	-2.299988373	1.66169607	0.814138203	-1.581365925	-2.382093339	-0.457446283	4.464223574	-5.84647717	-6.400398573	4.967685534	-3.177539841	5.248510846	-3.826807063	8.82696491	-1.103065679	-4.968435703	-0.433116138	-5.123541538	4.575978786	1.327124911	4.350100384	-4.135536125	1.147514992	4.063791828	2.178127107	1.014886664	-4.010011662	0.499630116	1.086534427	7.790035598	-4.955664141	-2.041013591	3.716975183	-2.774556	1.369891802	1
-1.353465375	4.73441917	-1.042027361	-1.152042093	4.650010491	0.026728518	-0.222731729	1.078568587	-0.420727705	-4.56035592	-4.184350751	2.993775212	-1.677444658	-2.534708328	-2.171888359	-1.814806977	5.619518095	5.352096165	-4.679830195	-2.470303993	-1.121456881	2.278971804	5.422438912	5.595359112	-0.910101826	4.570269512	-6.886217822	-0.919629641	-0.207489991	-0.142110446	0.890963006	3.285909322	0.739447718	-6.502944795	-2.175431725	0.228807503	2.154712005	1.131660049	-0.753082849	5.330452933	0
6.267773438	2.894328279	2.204381643	-3.751706161	0.563097208	1.082154274	0.925954298	-2.358567018	-0.230736144	0.198339231	-1.687049864	0.731923283	-1.844767403	-1.887470695	1.45053242	-5.412290614	-0.573239711	2.6390233	-0.633112693	-5.411918774	-4.692239152	3.619953137	0.184419981	3.150097338	2.098272411	2.832245512	3.275069956	-1.11099438	-2.208522294	-2.781147492	3.298727613	-1.369376785	-0.582516456	-3.962275943	2.00231006	1.337014618	-1.171907414	3.042438658	-0.585366965	3.156264297	0
-5.68578274	0.577075609	0.146417988	4.70500204	2.616647052	-0.598329723	-2.724153491	-1.386132457	0.436801923	0.449053458	-3.950598782	-2.782410768	-0.734523482	-0.457684816	-4.370794461	-2.951711731	2.42618084	1.972491648	0.662353303	1.569977757	-0.70537438	-0.194463702	0.191092042	5.881522697	-2.179445779	1.982549323	-6.324314595	1.21057699	-1.475480037	0.857100399	-0.198918765	7.311109146	2.926798358	-0.765533337	1.269979709	-0.356999844	-0.828537378	0.924249457	0.408231112	-3.446080901	0
1.564435202	3.324672071	5.225956497	1.203758318	0.497117174	-0.480783437	-0.512964947	-5.249561282	2.0571698	1.765775686	-3.08674844	-1.987445788	2.134319837	-1.503385003	-2.59927139	-7.281444738	-2.712073524	-0.294182525	2.360784238	-2.728810839	-5.278587079	0.552290628	-4.698796216	0.788488229	1.010205365	6.035350727	2.889062475	-1.113244257	-4.470702086	-5.137990234	1.872058039	-1.497865268	-0.856094868	0.305013068	1.664238891	1.917045515	-2.440758989	3.192870444	2.278174113	-3.382254143	0
-0.049021409	4.57812718	-2.291478807	-3.671191046	2.610655779	3.24976827	1.041211704	-0.287455276	-0.704308724	-5.088534614	4.616258036	2.03750947	-1.157231994	-3.411189445	-0.081521427	1.896898753	0.264134047	2.744055915	-4.984208181	-6.135007247	1.281764702	-0.332746264	2.18739163	-0.022296574	-2.516328781	4.233301088	-4.397876434	-2.310707837	6.718688771	4.367086724	-0.519263731	-1.417936121	6.40672597	-6.522477719	-1.649499614	-3.515416771	1.568894884	3.493250105	-1.526284777	6.495075726	0
-2.618903645	2.010292437	-0.777622685	-1.181041836	3.302208813	-0.556269971	-2.100663445	1.610670399	0.215240936	-4.067641996	-2.450373911	2.413391351	3.402790096	-1.155599585	-6.770481518	-1.496563233	1.746082704	5.118442162	-4.89596034	-1.64987811	-3.895711474	2.29214491	6.151508219	3.631725851	-2.740637533	4.70333681	-7.135227229	-3.001968329	0.687884509	3.365866991	0.850269536	6.880881476	3.982533945	-7.389549888	1.199921662	0.360762401	1.675439089	-2.90073794	-0.593229235	2.279248006	0
-4.489922317	-1.220277203	3.873857399	3.467228473	0.901242297	-3.009363378	-2.623565598	0.896840036	-0.356371024	0.747428715	-6.891063823	0.552118591	-0.287067018	-0.199041273	-2.904592582	-2.961986229	4.202333429	1.75113646	2.220321591	5.354821999	-2.204965756	-0.314495798	-1.445277703	3.706073474	0.692616859	0.207369069	-4.105240819	0.977725934	-2.88044799	-1.15425154	1.075248235	2.760123349	-2.065454275	1.727259351	1.729189997	3.776331446	0.596082828	-2.752018957	1.593545002	-2.246093935	0
-6.266188341	1.644956722	3.999372126	3.667908057	2.327059625	-0.479725029	-2.170659285	-3.388853068	-0.553531029	1.934524402	-3.410994364	-1.450342447	-0.370798482	-1.860999119	-3.599645001	-3.685328326	-0.223843653	0.897277057	2.922664637	-0.338373064	-1.197230342	-2.062778575	-4.557794807	4.54099261	-1.820565524	4.434055962	-3.877193766	0.394231638	-1.203990862	-0.904985787	1.503349618	3.287260834	3.238378922	1.479602984	1.607000664	2.184835801	-1.451340829	3.666880226	2.684193506	-4.040570338	0
-1.671653309	-2.135097698	0.855099469	-2.567444432	-1.865947898	0.456516964	0.180987149	-1.235717328	-1.251105782	1.451675101	1.704317293	3.610380733	1.779800237	-0.489309238	-0.81073495	-0.808951939	-2.582766562	0.829541181	2.304090238	0.401231218	-0.692142224	-0.05633746	-1.621568443	-2.597639671	-0.123972569	-1.907147293	2.998351365	-0.048415292	0.82206517	0.712883709	-2.56784253	-5.251456783	-0.6296517	3.517213882	-0.020176323	2.506059896	1.435780136	2.177891259	2.753341009	-1.053583683	0
1.187013875	-0.777186297	0.468633297	-0.039110027	-1.974632235	0.626249232	-1.076850857	-1.697854793	0.992029681	-0.057500571	2.228342873	-0.459210444	2.086426354	-0.787185019	-2.691797172	-3.200786265	-2.297145652	0.340624233	1.645339819	-0.410407497	-4.03411675	1.3298244	-0.632837343	-0.811890814	-0.859554156	-0.022219701	0.345356471	-0.729486142	1.724585965	3.352563873	-2.219298834	-0.300701609	2.880120671	-0.707798279	4.050111882	-2.210255757	-0.662080411	0.183435748	-0.457571639	-1.976347174	0
1.047132838	-0.473983869	10.51061295	0.447385451	-3.280010336	-1.672646836	-2.75752686	-5.668376831	1.668143785	2.959978329	-2.928773196	-0.196851878	4.766915753	-2.365117456	-5.102665956	-10.48464881	-4.646943191	0.084375774	6.341570662	1.000121305	-10.49652032	0.183328896	-9.541761434	-2.157471067	1.927382998	4.219547513	4.338021995	-2.229101632	-2.300016776	-1.82892378	1.138492275	-5.743525936	0.183089783	2.797937827	7.483449595	4.411071638	-2.006911029	0.203382035	3.843415357	-5.488795736	0
-1.206652487	2.135107979	6.099506389	2.56613213	-0.431048436	-5.104697156	-0.397831253	2.399156535	0.084603032	-1.607799137	-5.37490366	6.264074806	3.772047876	-1.713547807	-3.068083407	-2.329581248	3.078459827	-1.109347059	4.176586046	3.790381608	-5.459292442	0.05483728	-0.473550172	0.184912218	0.855186604	4.101461597	-2.577323058	-1.172903721	-2.756336923	-1.919446529	0.290885241	-1.497383621	-4.809789701	2.310906156	2.516450119	2.870994688	1.086757064	-3.485337486	1.863145917	-1.894882441	0
3.037470988	-0.489352472	5.370861818	0.27130744	-2.182827654	-2.627353615	-1.265797144	0.624284408	0.269099754	0.238012319	-2.930082049	2.055223862	2.017392017	-0.984027799	-1.849623058	-4.465981497	0.246031623	0.058762619	3.348254709	1.812877416	-7.162480417	1.83149208	-1.578553193	0.611647661	1.724731415	1.193599874	0.696250501	-1.315920847	-1.405228454	0.334548556	1.733341824	-0.476469519	-1.41436898	-0.216470116	6.101691906	1.725530724	-0.714970538	-3.557207418	-0.088839006	-1.276638632	0
3.618971001	0.912023163	7.123186199	-2.987511458	-2.667211755	-0.297928414	0.553504583	-4.194904295	0.024858892	2.431431681	-0.043319115	2.53707148	2.601036348	-2.137476931	-0.175710233	-5.95356126	-4.890988535	-0.689915656	4.473667139	-2.53572908	-6.122140375	0.381789498	-6.704258819	-3.151397741	2.328752041	3.083852021	7.122557658	-1.862166608	-1.653580153	-3.370080522	1.416172969	-8.45916875	-1.808430418	2.780355131	3.244668662	4.004615572	-1.120812722	2.953961722	3.252068926	-1.547471997	0
-1.001308086	-4.631416999	7.687605723	1.646743133	-3.562308253	-5.246679571	-3.228964251	2.201019401	-0.155198704	2.454212084	-4.871291008	3.156464825	6.294318461	1.05665398	-5.436411708	-3.583739207	-1.492741343	-0.72585651	5.461714649	6.449968081	-8.429185295	0.574604118	-2.598326401	-1.016540871	1.262941296	-0.284119144	0.879422608	-1.900231016	-3.184240171	0.79638047	2.127125395	1.540236543	-2.531748773	3.300979241	7.873301555	5.670878701	-0.344938312	-8.262140646	2.183895448	-5.638880952	0
-1.248466913	-1.825357529	-0.973289806	-5.66452206	0.702949473	3.484166694	-1.177946502	-1.630537339	-2.395741148	0.698380676	3.621164633	0.539980721	0.153697047	-0.855016971	-1.947226552	-0.206312237	-4.511302378	4.550672235	-3.039759293	-5.121917469	-0.759921476	0.815810797	0.531834377	1.31945086	-2.159048376	-0.048874023	0.145816581	-2.160786568	4.039522596	4.715773823	1.802248249	1.689235475	7.415939738	-4.207565085	1.9884951	1.827895048	0.338655583	2.300782724	0.517034106	2.532078605	0
-4.361130276	-1.710561593	6.919649082	2.14756298	0.364085231	-5.267384512	-4.730071387	-0.149365665	1.991307828	0.469173395	-9.496744063	2.419182128	9.108316372	0.632849075	-11.50844036	-7.94245169	0.057104626	3.639524294	1.270291245	5.411906321	-10.38589838	2.225148154	0.561989264	1.479589135	0.001367027	4.67344	-2.718167824	-3.022262994	-6.975019685	-2.071547398	1.367399885	4.854163032	-2.682918512	-0.487787904	4.55525737	7.260036833	0.798953236	-7.35426993	3.93168476	-5.822463302	0
0.13680628	-0.737643997	4.649906773	-1.655772114	-1.150416216	-0.96863863	-0.331823124	-1.754168752	-0.425135727	2.14649223	-1.667395969	1.873356887	2.339661645	-0.407708801	-1.102639035	-2.902002983	-2.72519307	0.14905094	2.328424817	-0.0261645	-3.156613472	-0.201971086	-3.753638956	-1.644347715	1.352639709	1.363440979	3.855701452	-1.162940582	-2.175063012	-2.660941864	1.602075379	-3.799830139	-1.877621505	2.400329691	1.304086188	4.635734021	-0.176660227	0.290010737	2.922280412	-1.570237659	0
3.431468327	-5.371880702	3.427205073	-9.981541688	-0.739461557	-2.457364573	1.582784073	6.923821153	-4.589755861	2.20182857	-2.78034988	7.034445167	2.304603264	3.758242747	4.358897376	7.331186058	-2.463776462	1.456222085	-4.553429744	0.429078392	1.450514112	-0.045042462	2.017051987	-4.3358071	4.326491519	-3.368037288	8.109540158	-3.679280614	-3.13772387	-4.55071605	9.598503826	-3.091387854	-6.880078341	-0.119541574	-2.552401843	12.77910243	2.725226803	-8.868793144	2.274938763	6.721151627	0
2.2249129	3.386722406	7.07991342	2.693924587	-0.773437576	-1.532010146	-1.097081363	-4.539883754	2.316248367	0.882701669	-3.399255824	-1.302309013	1.962529891	-2.550970433	-2.861880411	-8.501436696	-1.205109113	-0.96688386	4.509327	-0.830963639	-7.546992866	0.613024917	-5.839667489	0.841922596	1.366242738	5.945512095	1.340745241	-1.007462248	-3.105678672	-3.282666427	1.117592666	-2.29294362	-0.649714946	0.633552236	4.60301769	0.565113421	-2.522370889	1.807344762	1.457980359	-3.794716014	0
-6.218156166	-4.520904537	-1.918709571	7.788135928	-2.164175053	-3.822476207	-4.133154616	3.82704108	0.230967153	-0.678700488	-2.757559547	1.743260714	1.895860666	0.506706898	-7.049014472	-2.098574041	5.323409798	0.7715969	5.85304569	9.454699992	-4.395021604	2.235683703	5.008998972	5.371564597	-3.232033927	-4.895335186	-9.725058485	2.809127882	0.915180047	8.677275171	-6.758493238	9.421784857	1.669404761	2.381636818	7.483692056	-4.263715223	0.876506243	-5.216488365	-1.778895296	-7.139067162	0
0.885243307	-0.444828718	-6.093017347	-7.72633325	0.21599688	5.034986373	1.749257995	1.863809205	-3.274368767	-3.140359228	9.956400221	3.477379836	-1.515322746	-1.405329867	2.309381751	6.700277374	-3.251317585	2.755601381	-5.370329746	-6.835522927	3.979943169	0.155458405	4.480705731	-1.845738284	-3.243438045	-2.060133887	-1.04116248	-2.109207727	9.886779035	8.687103175	-1.059758692	-1.249366626	8.435328501	-5.585332984	-0.790468962	-3.415733348	2.153152329	2.731127105	-2.353170317	7.461878288	0
-3.227713712	-0.093741537	4.633440329	0.696283875	1.060728137	-0.563873003	-2.201694648	-2.112652968	-1.885172846	2.380584703	-3.811642067	0.655226488	-1.140659634	-1.882829407	-2.576147951	-4.704333251	-0.129559062	2.693658434	3.064397895	-0.648644276	-3.661614507	0.235096109	-3.171590541	5.584130574	-0.502306657	2.24596543	-2.131000564	-0.009630271	-1.137836111	0.208676562	2.847199242	2.879017121	2.633000596	0.207808204	4.182706902	3.770062361	-1.056704071	2.281350048	1.957159237	-2.029876094	0
-4.925867575	-1.906177796	2.809001073	-0.375317233	1.856325458	0.409267177	-3.181746597	-2.678186297	-0.859941933	2.305264711	-4.373168998	-1.691971966	-0.081880874	-0.256743887	-4.124603804	-4.389694775	-0.441228551	4.620941423	-0.59551887	0.571349239	-1.929521304	0.03760282	-2.44147357	3.834420525	-0.422971089	0.914941609	-1.73438233	-0.279587762	-1.839497841	-0.529570223	2.32152356	3.052241595	2.543713642	-0.784907105	1.201560336	5.226561854	0.019962831	0.758530752	2.69840693	-1.428306589	0
2.542976283	-2.242817089	3.791558399	-1.249841164	-2.396584431	-3.217488124	-0.255068398	2.185640486	-0.121962811	0.804877526	-3.579778853	3.799470622	2.845478301	0.875537585	-0.608346106	-1.858797822	0.522226006	-0.067845125	2.186462704	3.63063781	-4.472903945	1.706350936	0.104830059	-1.785044112	2.749379131	-1.389997813	3.234819748	-0.833198847	-3.385748807	-2.143345657	1.056855765	-2.67677381	-5.659827772	2.037236828	2.254521274	4.262258842	0.912927118	-4.850385958	1.15788775	-0.612942871	0
4.531643312	2.518900139	8.902321411	2.513027625	-4.092784118	-1.949544044	-1.120884189	-5.762972861	3.071719024	0.804277631	-2.557141027	0.818958195	2.802313352	-3.910382712	-3.178050312	-12.46497157	-1.172908069	-1.207394062	8.432999963	1.199216137	-11.56802718	2.116286697	-7.742399743	-1.37769761	2.654943613	4.072089815	3.565137823	-0.448092915	-2.308937247	-2.031158421	-2.743392792	-8.191228698	-2.42794124	3.13810917	7.555013816	-0.556541868	-1.970851539	2.526464501	1.840143225	-5.024763476	0
-0.040788363	7.867254586	1.424530863	10.13272967	2.100938491	-1.84574206	-0.678063971	-5.000503025	5.310904636	-2.212027667	-5.74360596	-4.35901867	-1.053479756	-3.086584365	-3.628213678	-9.752534289	5.906830061	-1.657227284	4.404252087	1.190490588	-4.69763305	1.617905096	-1.165702283	5.512154129	-0.318365161	6.925479417	-5.810972099	2.818409848	-4.994729	-4.221302566	-4.736822953	2.421740442	-2.327449598	0.270781478	0.837223672	-6.947437657	-2.552387003	5.001239333	-0.953134536	-5.665155454	0
0.119174438	-1.315838645	-2.510395799	1.74520473	-1.215907325	-0.910505875	1.205702614	3.433371684	-0.978768828	0.493778279	3.299309038	0.549066515	0.174181768	1.667017165	2.226337138	5.999176581	-0.854103808	-4.101808636	1.532814118	0.839106982	3.115049654	-1.342793774	1.958184693	-0.914876227	-1.277064927	-2.302761973	-0.288683748	0.665919469	1.568972487	2.366584722	-0.176330685	3.056847212	0.325954757	1.999704193	0.621844723	-2.713586967	-0.784726006	-2.055320277	-1.771314979	-1.526448186	1
-5.128660022	1.193294089	3.698942967	4.981585482	0.010205539	-4.214333545	-0.726050194	-0.132095119	0.080212816	0.821250677	-5.408603583	4.674472258	2.868096548	-1.148850789	-4.042976613	-3.473814618	2.586265609	-1.032799568	6.347169094	4.464643822	-3.184201597	-0.184855443	-0.803564671	2.140176555	-0.565818418	2.354768844	-2.741033988	1.370750226	-4.371747264	-2.597563991	-2.915416036	-0.122105242	-4.685641499	5.849447784	0.842774958	2.282744736	0.682228292	0.885072965	3.394442517	-5.87018095	0
4.498931071	2.109448535	-0.69450824	2.501288008	-2.731060914	0.672627334	-0.535074493	-2.085817471	1.855605231	-2.187241489	2.550983108	0.156662922	-0.833194395	-3.270034679	-1.894171436	-6.893635501	1.449391833	0.282808083	4.542156948	-0.883909893	-7.124757763	4.150835993	1.338657492	2.884191552	-0.966014775	0.084390733	-2.619013221	1.038055811	2.992684328	5.816101943	-5.653877795	0.092124675	3.286497384	-2.044708182	7.39428875	-8.187633882	-1.321374873	2.893098575	-3.397936718	-1.815450608	0
-0.687872045	1.770416868	-1.8038992	-1.015547738	3.251663971	-0.22341788	1.277956762	2.084553962	-3.050704007	0.570620049	-2.647307905	2.726302967	-3.682370684	-0.163220932	2.300859476	2.13631419	2.464745689	1.826394717	-1.05777482	-3.16315916	2.35844493	1.326790795	4.443409495	6.772525776	-0.565318186	0.757610966	-2.157587813	0.927232127	-2.165603788	-1.69222635	3.502214653	5.48671907	-0.699889441	-1.689890354	-1.624393719	1.924978205	0.01181605	2.431192416	-0.465853592	2.443529906	0
-1.831955901	-1.497927118	1.830741764	0.006479279	0.209419821	-1.592856547	-1.061800847	1.11390922	-1.156448945	1.371918294	-2.441271961	1.602141265	1.49989316	0.614241919	-1.919039744	-0.240454903	-0.443801736	0.785072791	0.93940049	1.071016393	-1.621489477	0.238091317	0.446909003	1.726787113	-0.237846456	0.240382632	-0.539769616	-0.570483684	-1.787129204	-0.163639066	2.015014093	2.930696278	-0.354382443	0.561579285	1.691817239	3.265366901	-0.00805857	-1.993029012	1.148524592	-1.495407204	0
-5.498845793	3.332788849	-1.985180023	2.099424469	4.724899785	-0.186425859	-2.225169526	0.217199535	-1.778376709	-1.306629248	-1.758913117	2.054968718	1.412385362	-2.018950124	-7.56016976	-1.968848939	0.274601777	4.22289726	-0.77385854	-5.124233465	-3.699366879	2.571006734	7.033652185	10.88888777	-6.055254077	6.299124659	-10.09231315	-1.332894075	0.208595486	5.243711289	1.439153802	14.81114981	8.343869017	-6.383883745	4.392650568	-1.793847948	-1.108284375	2.509603406	-0.900187355	-2.170666179	0
-2.923203596	4.347684434	5.82839528	7.892355566	1.697581899	-1.631643205	-3.369901475	-6.239299447	3.575840263	0.594178787	-6.833269088	-4.8740378	0.401230033	-2.993167091	-6.375448503	-11.45703849	2.340741455	0.755160847	4.752076264	1.347047074	-7.14751742	0.509015895	-5.360260654	5.872197006	-0.472182648	7.025348766	-4.91782891	1.008841256	-4.310628238	-2.72247823	-0.885568331	3.460761186	1.373210223	0.150073524	4.415774186	-1.395062871	-2.970717276	3.393644035	1.374511769	-6.747665264	0
2.089791306	-0.187916033	0.349649065	1.040600391	-1.033540969	-0.825058152	-1.195975229	-0.340493367	1.279883484	-0.336767174	-1.096559263	-0.299694231	1.704514297	-0.187774821	-2.923963857	-3.991386153	0.149619906	0.891879781	1.182627001	0.496823601	-5.024277833	2.819611087	1.886481622	1.786183864	-0.137832116	0.351976052	-0.794559437	-0.351542744	-1.168013382	1.591218063	-1.022053153	2.806279129	0.494268268	-1.770949501	4.05410922	-1.642748572	-0.775102649	-1.548334724	-1.181269496	-1.866193588	0
1.002789037	-1.768629573	9.463124562	-5.596090279	-0.764929882	-0.272391097	-1.655873493	-2.677131593	-2.944401033	5.067728437	-0.802210648	1.498846299	3.966951966	-0.685269277	-2.415838659	-3.215723331	-9.216758266	1.212531325	1.81066787	-5.454491856	-6.584787801	-0.808265432	-6.902439844	0.110450543	0.615664615	4.952482274	6.073672059	-4.863367759	-1.314337319	-1.3521856	9.673869853	0.287115058	4.155172332	-0.918472847	6.639435699	9.404122939	-2.68444871	-0.636373904	3.771047522	-1.403529353	0
1.977660408	-2.068696094	4.3398205	-6.611664992	-1.555499726	1.186170302	0.211062209	-3.348045801	-1.203361578	4.34127314	2.639231458	1.177348603	5.614338125	0.906675677	-1.638700766	-1.228071198	-10.48896055	0.106387469	-0.065293916	-5.544430998	-3.302206136	-0.358856483	-4.213882696	-4.493865794	0.403626896	2.543054616	9.276715836	-4.056897034	-1.668274355	-2.510766618	4.797758406	-3.405451405	1.567629807	0.646796197	1.58476008	6.888032672	-1.427439521	0.862248931	3.926312028	-1.489275502	0
-1.652420963	-3.205992615	0.934415528	0.777530837	-1.780432938	-1.038382899	-2.444398752	0.189423979	-0.927164318	1.931947378	0.17634295	1.3034803	3.105893047	0.214879159	-4.952803354	-2.666824083	-2.634257775	1.170021928	3.39922721	0.870868848	-5.292147168	1.999416786	1.36381075	2.873722289	-2.134470439	-1.006407002	-1.506285571	-0.616958122	0.227251943	4.925586596	-0.586931968	5.715145892	3.688554112	0.060410562	6.892219172	0.240669537	-0.970461831	-1.718173977	0.11099001	-4.56404088	0
0.057724032	7.479147089	2.036006211	-1.778475079	2.446890955	1.055267773	0.170644631	-2.67021358	2.242826355	-6.289596622	1.817184933	2.938912927	4.471566052	-4.666121181	-5.344969925	-3.541447277	-0.779265266	2.214827486	-3.428970806	-5.595375937	-4.772521142	0.180160847	0.413141872	-2.055813363	-2.367664125	10.0686865	-4.308812423	-4.35544314	3.628300581	1.627002174	-1.588590311	-3.383420268	4.495081393	-6.390246045	-0.338969625	-2.751978394	1.256576551	2.58370997	0.504215874	3.242280817	0
7.024933743	1.929005361	4.478902021	-2.568408798	-2.357300589	0.071747331	0.693207307	-2.972025041	2.394373157	-0.673196333	-0.178749974	-0.048987535	1.845142503	-1.540033034	0.491155799	-5.872130723	-1.844236351	-0.276990733	0.738156905	-1.599818721	-5.947495339	1.776749743	-3.73495573	-4.10669534	3.333757893	2.482876726	5.763528525	-1.892804148	-1.260064544	-3.101873204	0.385128484	-7.932313328	-2.74315974	-0.996652083	1.945365492	0.501418759	-0.637074038	0.033528966	0.315912006	1.308402195	0
-2.491680109	-5.512338917	6.566119125	-4.524962092	-0.920246107	-2.142275322	-2.234554147	2.361597245	-3.995701479	4.155576613	-2.666947513	3.5722745	3.452874332	1.521917062	-2.073580809	1.46938077	-4.73055171	1.794760487	0.726458727	0.84081745	-2.973922927	-1.222696979	-2.946709801	-0.131810589	0.706072435	-0.424956422	2.930165557	-3.246847226	-1.127717062	0.329967489	7.798184872	2.114501534	1.055011816	0.938113125	4.373953118	10.44143523	0.086104648	-5.652216871	3.339845479	-0.574733101	0
-1.093278101	-4.999276297	0.273612612	-3.601274518	-1.834190584	-1.768974192	-1.578161972	3.005947708	-0.922394882	-0.09955992	-1.883391004	4.816375167	4.364002787	1.625504995	-3.721702088	-0.30091219	-0.110327416	3.467551977	-1.032075159	4.090609142	-3.282041176	2.323527894	3.622342366	-2.044470873	0.606588802	-3.760379933	0.935680877	-1.417448221	-0.92881941	1.983883099	-1.147390567	-0.655530675	-2.482457476	0.152307374	1.248876929	4.745335362	3.077797154	-5.768882511	1.551700871	0.445524077	0
-6.181657057	4.112850816	2.561679967	3.516524416	3.133797818	0.656146022	-2.226544056	-3.219228188	-0.962865605	0.262320479	1.693864466	-1.011354293	2.277803842	-3.181659918	-6.550093237	-1.901458907	-4.227438914	0.044514347	2.185575593	-6.008911904	-3.102417627	-1.987500208	-1.989024966	6.032887574	-6.027862168	8.953762405	-7.317594965	-2.234769768	2.968005276	4.794982397	2.358952091	9.435483206	11.14309669	-3.081886551	5.549841339	-2.209851899	-3.183349366	4.525128701	0.686882529	-4.720754145	0
6.779970934	7.494814605	9.061925291	8.272583902	-3.280649796	-0.646375722	-2.993849521	-11.27689703	8.850720458	-2.198865737	-3.410213392	-6.98573823	2.59873573	-6.232645005	-7.132420382	-20.98577925	0.918705553	-1.089380593	8.154276311	0.558129567	-16.34070719	3.542240981	-9.788295915	0.188515214	2.130665713	9.077338528	-0.457093892	-0.028061093	-2.333475716	-1.68692882	-6.365230227	-6.67178325	0.923228128	-1.125004491	9.91563992	-8.390193693	-4.444521354	4.803697946	-0.718261399	-7.480616005	0
-3.006225835	4.200670305	-1.311876511	-0.36579208	2.348339987	0.037805093	-0.639399466	-1.457418154	1.718976432	-4.65161194	-0.726188189	4.018919527	4.582854454	-2.648479823	-7.074947013	-3.845866185	1.248431584	3.896583731	-2.358216988	-1.857069658	-3.900417922	2.161506889	4.612007489	0.636119958	-2.890848425	5.560123498	-5.25734977	-1.937937566	0.474094762	1.654183387	-4.65831927	0.150775467	1.649631645	-3.800049371	-1.35444122	-1.682554108	2.465309626	2.059679858	1.232218637	0.488318253	0
-3.870679318	-5.656462539	2.224577308	0.414466623	-2.690379759	-1.767318558	-1.077628466	0.813329692	-2.072919556	4.041413403	-1.701903029	2.41813894	0.436440206	1.467417707	0.068519818	0.325875489	-0.552303396	-0.408633113	4.853587727	5.64516216	0.52377803	-1.129413075	-3.019648186	-1.107728532	1.023820607	-5.505656414	2.571342485	1.849230164	-1.414922026	-0.171251651	-1.207017503	-2.613746802	-3.216179219	7.169215927	1.091905384	4.899536661	1.02021313	-1.216770931	3.07312233	-3.716208046	0
0.425014314	-1.242118076	6.826930051	3.409605578	-2.981873816	-4.832718124	-1.862776522	0.810671225	1.031962959	0.994651821	-5.069184817	2.846822214	4.020523306	-0.47082656	-3.654412673	-5.226307587	1.121077543	-1.530202327	6.332854336	5.72160847	-7.794970893	0.974572408	-2.730613778	-0.298463458	1.784458963	0.956217394	0.197069524	-0.42032818	-3.524798289	-0.983312653	-0.238351587	-1.049482711	-4.28603554	3.69611515	6.0578913	2.560577486	-0.439948298	-4.727114395	1.483591442	-4.994743363	0
-1.230160026	-1.649979736	1.121445468	-3.941986976	-0.412463219	0.311961038	-2.093474403	-0.348717589	0.830660625	-2.003640692	0.535802988	2.074923009	5.898762527	-0.231485108	-6.174362161	-2.175493674	-2.685025137	3.950346241	-3.463782501	-0.00194977	-4.500306779	1.204151373	1.335385657	-3.383984329	-0.991453406	1.536382094	-0.414724261	-3.624592353	1.639641525	2.988978634	-0.842776104	-1.176607355	2.635331965	-3.585190926	1.318707084	2.514211086	2.140504699	-3.521940905	1.513436043	1.106523253	0
-1.318685718	0.291074744	-1.878879637	-4.299632824	4.405036518	0.834651421	-4.419916961	1.591450235	0.155451445	-4.482511462	-3.316635875	0.477174939	4.205184447	-0.538666802	-10.25801882	-3.986492597	0.644874276	10.0627267	-9.406457481	-3.884146503	-7.441061606	5.413282544	9.727697077	6.854081479	-3.449839862	4.79840432	-8.623980983	-5.034808975	0.942751302	6.398948521	3.598752072	13.12346164	8.473029649	-14.18275764	4.292127817	1.391352014	1.469182861	-5.632657938	-2.11829224	4.325774328	0
7.122091298	6.275021315	4.817293257	3.506842628	-2.714907773	-0.018364202	0.246215891	-6.23623718	3.066080955	-0.9320038	0.4838361	-0.114230008	-0.238149912	-5.48535112	-1.781226615	-12.39187431	-0.323109679	-1.415750105	8.019372023	-3.792308205	-11.16457559	4.023060312	-3.893987407	3.093325504	0.573582131	5.721451802	0.593582691	0.366760262	-0.212186461	0.694518766	-3.790357988	-3.769775583	1.429883705	-0.64302367	8.713685163	-6.974656495	-3.522598548	6.813617178	-1.582296684	-3.83152581	0
-2.440569977	6.583905931	-3.761844152	1.975126858	4.45843877	-0.899630836	1.498570053	2.66082513	-2.149577519	-4.239766006	-1.632876345	6.628857691	-2.401627737	-3.456479163	-1.447809577	0.598107212	5.853106046	2.367022769	0.170465306	-4.123683808	-0.321643895	2.813309629	8.920253095	9.464485425	-3.848531433	4.774100951	-9.637941479	0.869153704	0.619070792	2.616960813	-1.692926113	7.501378086	1.773732355	-4.016987591	-0.196924271	-4.164468362	1.094438295	4.809351183	-1.938264291	2.142136943	0
-1.938932147	0.722407706	3.018355416	3.358980305	-0.147388764	-5.276492092	-0.29581313	3.643792111	-0.251335298	-1.431369346	-7.186982451	6.520200391	1.410073886	-0.716741925	-1.999519012	-2.068726537	6.517169306	0.210828727	4.014127718	6.269359371	-3.533410158	1.537300057	2.653450451	2.414544892	1.356576236	0.3148529	-3.584610664	1.190615049	-4.269976821	-2.290994191	-1.817170745	-0.252731327	-7.476791769	3.309731649	0.701191118	2.535420301	2.206093811	-3.334951768	1.289370374	-1.562038013	0
-1.137824899	-0.411249508	-1.648607772	-4.276582263	0.865962713	0.952561381	-1.020671986	0.01142423	0.274253897	-3.059183257	-0.707556547	3.477154138	2.596191435	-0.855868709	-4.248489037	-2.421166734	1.053666825	5.797270632	-4.28209599	-0.178934148	-2.547540251	2.732218694	4.258379487	-0.770778551	-0.563624199	0.061974294	-1.718494649	-1.727068153	0.994965119	2.004431638	-2.724328579	-1.857441628	0.50339419	-3.891977177	-1.479577462	1.652061843	3.464788809	-0.762403876	0.981396343	3.48527332	0
4.42113388	1.434912561	2.505329364	-3.083326232	-1.234440679	1.818262277	-0.064400609	-2.757319226	-1.515067538	0.948689359	2.560985234	1.501588719	-1.021824532	-3.052134116	-0.243740068	-5.04265109	-3.523350662	1.776762522	2.688894045	-6.185984112	-6.211363582	2.888238813	-1.236334169	3.577642402	-0.53987228	2.227623944	1.553247071	-1.411828289	2.301166138	3.357838989	1.780791693	0.24756678	5.216951347	-3.16194493	7.025497609	-1.139339947	-2.101191956	4.24272517	-0.996549386	0.575545272	0
1.708088757	1.701100785	6.785381432	-0.36861215	-0.020076522	-0.544672416	-1.490494376	-3.028971013	-0.154861891	1.441709357	-2.768984063	-0.467763793	0.364469125	-2.342523364	-1.861614871	-6.217449408	-1.898997606	1.1435312	2.487881521	-2.502326101	-6.407410527	0.591452824	-4.91716585	2.634873498	0.982268287	4.732117128	0.827774882	-1.812785544	-1.208594923	-1.175060611	4.31341643	0.002425613	2.124416456	-1.594234397	5.421836257	2.795487541	-2.168656182	1.055401811	1.072128852	-1.013091521	0
-0.2648809	6.253329772	0.041438775	-1.555347475	4.239881136	1.006658394	1.084345754	1.958566369	-2.619912464	-3.93766116	1.942078046	3.139265836	-2.106137528	-3.596350166	0.418954473	3.303977076	0.868038715	1.22581185	-3.04584684	-7.719901092	0.320112366	-0.595558417	3.050922572	5.351788628	-3.240919843	7.339977774	-6.952918793	-2.674963771	4.830622801	3.699705552	4.715064144	5.658926072	7.132908292	-7.314086338	1.38576993	-2.353178681	-0.52513029	2.467123531	-2.351971627	5.331281511	0
-3.887373175	-4.862922926	-2.849036504	-3.670674964	-0.578688925	3.693385798	-1.882898973	-4.005193655	-1.250596908	2.968271711	1.561274656	-0.95608903	-0.8082145	0.402226218	-2.446837102	-3.404114575	-2.783970613	5.532274826	-0.689641032	-0.275194483	0.620795115	1.56509869	-0.440579964	0.813465392	-1.044936874	-5.149591816	2.0545412	1.332563333	1.026574348	2.520563286	-3.599612808	-1.564239558	3.197591423	1.081416774	-0.636460916	2.524954409	1.465609092	4.564499426	2.544831254	-0.872277507	0
-2.891379916	-0.266641353	0.704611458	-3.266732312	3.985679065	-0.893567787	-4.39329886	1.488204977	1.757672513	-4.180358009	-5.439156139	-0.060920048	6.933780111	0.767538833	-10.54377531	-3.140903574	0.544103065	8.027628415	-9.576050636	-0.152873284	-6.069278803	2.801374082	6.3192355	1.632414112	-1.69749239	5.386257133	-6.208810892	-5.443442903	-1.512376433	1.930285489	3.571703975	8.394321627	3.814931361	-10.63533791	0.69622663	4.559351253	2.358121535	-8.346462718	0.38487563	3.065326925	0
-4.881256649	-0.35459818	-0.517304433	2.813566633	2.503039369	-3.306732974	-1.151523114	3.420821807	-3.475180588	1.793904002	-5.652455049	5.033921844	-0.393847208	0.17675864	-3.282019799	-0.142566887	3.08247247	2.179569173	3.28315912	0.685206197	-1.934731342	2.566879403	6.449692922	10.42039954	-2.599095257	0.533657851	-6.133064174	1.383690463	-4.103186127	1.09667535	1.876734405	11.76838243	-0.249149936	0.374142445	3.259455128	2.587420017	-0.203302439	-0.070500448	0.393959407	-3.365605326	0
-3.123936757	-1.318256399	-1.31433329	-2.151914425	1.253588066	1.31458389	-1.993673026	-0.196418628	-0.381871268	-1.308701059	0.321978884	0.287296161	1.577035035	-0.27705729	-4.149935684	-0.702140722	-0.536481099	4.263602278	-3.416751685	-0.576160652	-0.9919902	0.765633059	2.189593905	0.898815558	-1.928440384	0.231556217	-3.163480156	-1.471412587	2.185958719	3.664109042	-0.524165594	2.610661942	4.28872607	-3.64123059	0.429596635	0.941326273	1.497685467	-0.879719854	0.394131075	1.359577898	0
-6.991440752	-4.965929657	1.162458959	4.745956344	-0.339457984	-4.123512219	-2.316514051	2.734235484	-2.761030278	4.295473221	-7.01942775	3.031055005	-0.970853552	1.734885345	-2.22625213	-0.888898912	3.978177105	0.904818402	6.307784299	7.594834115	-0.378995162	0.665289079	1.417631547	6.64308504	-0.298496716	-4.95936888	-3.315580304	3.703709072	-4.960231849	-0.260228597	-0.755476715	6.374226996	-4.049407015	6.662000488	2.490927991	4.71221218	0.574290768	-1.819423488	2.279628752	-6.171539596	0
-2.422733786	-2.329501367	0.323923076	-0.697042926	0.090647988	-0.87325918	0.03586469	2.382137876	-4.187669195	2.732966293	-1.02239168	3.795238344	-2.554304252	0.095894435	1.641973769	2.2239672	0.433091015	0.749360796	3.022618922	0.069743521	1.086902603	0.221710949	1.170575017	4.809510364	-0.686472101	-2.676449235	-0.894563753	1.284892561	-0.091113964	1.559552304	2.205514916	3.555277543	0.391996697	2.244757287	2.163133187	3.033329861	0.030433845	1.009392627	0.603160271	-0.479258699	0
-7.359975259	-7.970132033	2.030060396	2.843557795	-1.529295008	-5.171397856	-4.739775256	1.38004634	-0.570078407	4.93100606	-9.06176521	3.408913672	6.63108158	3.562142396	-9.711202327	-5.621963987	0.405729609	3.874592964	4.779284219	9.248169494	-6.527609269	3.51037782	3.565275595	4.100042396	-0.481348527	-4.503525719	-0.956940684	1.19662755	-8.628820474	-0.555108804	-2.121010264	7.535844977	-4.989458134	5.439387233	4.136945589	8.145476727	1.434116035	-6.008776533	4.494179991	-9.402456679	0
-4.606758262	-0.584523071	-5.514621687	-0.933909082	1.847204557	3.503716341	0.124311657	-0.499011019	-4.711911501	2.024211333	5.101376484	1.619930621	-4.293413033	-1.368214248	0.249239552	2.77315358	-2.166216897	2.349651243	1.462517923	-5.967267931	3.376656293	0.720811633	3.800907233	8.129490662	-5.295862787	-1.789791047	-4.39364524	1.773335351	4.689748322	7.196244806	-0.813848764	8.148038078	9.06919138	-1.141516647	2.377537196	-2.93594285	-0.951685749	7.829852442	-1.012495095	-0.655488783	0
-1.887964947	-4.45471328	1.217295511	-3.981591614	0.968724824	-2.217471935	-4.41294441	2.276293728	0.257648497	-0.831331623	-6.567190129	2.694591669	6.90434662	2.004533755	-9.669338912	-4.632048266	0.063660289	8.037777843	-5.133690064	2.798033219	-7.959169521	4.872748725	6.670405263	2.237158601	-0.203423348	0.129089894	-2.346812891	-3.697524479	-3.988453373	1.704882241	2.215563916	7.055195869	0.018465185	-6.11495411	3.182350981	7.090528473	2.601904595	-8.790182854	1.42592152	0.450201578	0
-1.669510173	6.230021155	2.16118108	7.865167723	1.744311337	0.862153071	-2.305933392	-9.114372682	4.172366317	0.135484776	-4.12269614	-5.381782564	-1.640848467	-4.405242303	-5.848644121	-13.98436431	2.33617893	1.684329577	5.456162076	-1.639626157	-6.950955836	2.531249247	-3.706961698	7.601182855	-1.55740515	6.487444194	-4.823391585	2.660667581	-3.312367977	-1.585888772	-5.125119933	2.369320937	2.84332851	-0.308934784	3.793882729	-5.745808268	-3.231309747	9.453506038	0.502888223	-6.860100516	0
1.434386755	-2.894550702	-0.992218925	0.414294818	-2.80052834	-1.248602389	-1.073791703	1.763123167	2.144299887	-1.15316067	1.581806003	-0.209585021	4.895615679	1.82840681	-3.137628672	0.238197265	-1.273385404	-1.044230758	-0.338454854	3.582442064	-2.800401186	1.030803207	2.06849072	-4.423578264	-0.134581729	-2.17137474	0.690038905	-1.196771772	0.55869158	2.866088438	-2.813917813	0.183238461	-0.568816441	-0.17770347	2.156635954	-1.781088316	0.626375699	-5.886258034	-0.992964066	-1.954455988	0
1.746885435	1.827053711	7.868040922	4.958948587	-2.825530532	-2.621659023	-2.648564547	-3.588589361	3.137845674	-0.821037491	-4.636053834	-0.59895043	1.02300517	-3.644279647	-3.941118935	-11.17487253	3.021287538	-0.054908189	6.894691377	4.505178043	-10.06868368	1.489916032	-6.321420961	0.819544568	2.128751108	2.924571732	-1.759527818	0.411009605	-1.099887115	0.077885856	-2.857056179	-4.43238488	-1.370147443	1.654276385	7.482902604	-1.562779238	-1.15209765	-0.334070642	0.451333469	-4.116476835	0
-3.82333154	-1.854488689	3.535172918	-1.712683132	2.354821066	-1.419505582	-5.216582853	-1.751515033	2.151910339	-1.034458109	-8.194393154	-0.725514281	6.199641183	0.473364035	-10.85532898	-8.314185578	0.567542177	8.231878915	-5.012630581	2.581517206	-8.036994882	3.166282724	1.974496869	2.048756577	0.026730958	3.565501118	-3.279740733	-3.389490636	-4.574215346	-0.892042319	1.71698646	4.607683884	0.749667095	-5.742013673	1.649490955	6.884458994	1.913432158	-5.691944727	2.86080177	-0.618237065	0
-1.913581387	0.933300932	2.950483985	3.24609906	-0.993120143	-0.002696751	-1.894537041	-5.235285061	1.942390397	1.257032041	-1.487153988	-1.448703782	1.489496906	-2.095005465	-4.493235181	-8.054491473	-0.916156429	0.742221558	4.696143438	0.836579721	-5.169272922	0.849214825	-4.026482333	1.347077697	-0.63965205	2.146449093	-0.526881724	0.864621876	-1.333202473	-0.024278267	-3.723028067	-1.576161634	1.215766066	2.276902642	3.344131332	-1.060355637	-1.163653671	4.039849512	1.96637429	-5.330400182	0
-0.827270793	-1.201178937	1.173107411	-5.015840002	1.443758931	0.625542497	0.710367796	0.326518301	-2.85846316	2.777114208	0.375992895	1.889603647	1.511448164	1.325275081	0.651983916	3.262112792	-5.01235974	0.953107672	-2.367926962	-4.320549409	1.729655659	-0.981587169	-0.15739501	-0.218702352	-0.26390462	1.408467645	3.933098915	-2.303871299	-1.464815289	-2.370553347	5.822280394	1.302214888	0.82939297	-0.54272534	-1.664652834	6.380411872	-0.225696988	0.258981302	2.398336156	1.378971305	0
2.745152906	1.42225334	2.096061283	2.037791111	-1.576954013	-0.924031967	-0.751390206	-3.225279824	3.37510202	-0.31744981	-1.939068658	-1.254021073	2.788201938	-0.817288968	-3.214030712	-7.113565328	-0.116300562	-0.133555224	2.373347155	1.152699187	-5.940447202	2.334159359	-1.273563108	-1.014098306	1.167120212	1.938914841	1.646257955	-0.057974969	-3.027431026	-1.953356363	-3.015883868	-2.463798762	-2.361065901	0.442855301	2.209991404	-1.58305186	-0.823846961	0.368481383	0.42156433	-3.238592671	0
-1.679952031	-1.515812444	3.005365397	-1.338619504	0.451570286	-2.759883523	-1.817719182	1.84107326	-1.475273116	0.711129422	-4.772766904	4.542210575	3.550226245	0.160946521	-4.715860167	-2.577959327	0.062422065	3.196184717	0.688110745	1.09888954	-5.38762274	2.398465948	2.846301316	3.270399467	-0.251792916	1.388810339	-1.414992123	-1.744511995	-3.222222372	0.121039983	2.432368603	4.228533128	-1.040230691	-1.113689563	3.372145085	5.286956922	0.865257959	-3.482721312	1.71298916	-1.173681958	0
-4.111153218	-2.407936815	1.554122303	3.630974922	0.709277712	-3.080254708	-3.249306865	3.206193627	-1.5166622	0.646099784	-5.019124217	1.086680883	0.176682128	0.361119862	-4.231020597	-1.219926386	3.343877713	1.995375915	2.220463727	4.102487575	-3.437025084	1.246574908	2.733381617	6.843113112	-1.499054019	-0.67822641	-6.741623822	0.500817837	-1.181112946	3.646031149	1.758917002	9.782671084	1.809239454	-0.896816364	5.647914695	1.438470349	-0.280464388	-4.558931391	-0.754532186	-2.927955982	0
-3.267761075	4.052393932	2.189851467	2.815327551	3.091466149	-0.499179283	0.638871298	0.637977695	-3.786746272	0.788698802	-1.213677832	2.083096778	-5.252259364	-3.041875569	2.383548706	1.640151259	2.113642861	-0.912799221	3.623280314	-3.766911407	1.694887036	-1.872677504	-1.332551266	8.310821717	-2.167591253	4.11488479	-5.684292771	1.148778389	1.501133415	0.954033922	4.140760474	5.576711825	3.90118157	0.062438774	2.354256945	-0.413019013	-1.948471253	5.189932532	-0.445662612	0.034564891	0
4.103633783	3.067425068	0.028166942	4.562864182	-1.744757287	-0.639533257	-0.712996999	-2.791072186	4.846397829	-3.133022304	-1.635003801	-2.39611697	0.286049848	-2.028241166	-2.474880198	-8.275411756	4.171903074	-0.122380356	2.470388695	2.703060141	-6.088995254	3.363382931	0.280416868	0.144430881	1.200254208	1.045709315	-1.904387361	1.482751247	-1.074404997	0.220558478	-6.387898917	-2.616287246	-2.150969679	-0.989419106	2.689076436	-6.754412755	-0.462728569	0.686545638	-2.227893063	-2.056373673	0
-1.429582701	-1.880983565	6.261711897	4.536675636	-0.542437901	-8.924196072	0.737776404	10.41472165	-6.62125292	3.880805489	-8.032910475	9.80778703	-1.655529259	1.18973832	3.53736548	6.068076843	4.793458806	-4.801345184	9.521753498	5.084962987	-1.711475244	-0.298906939	2.946576621	9.103094918	0.942089254	-1.055298894	-3.423084625	1.454763476	-5.324924293	-1.236569767	8.447727345	10.25962795	-6.677931869	6.062752572	7.131353467	6.36960298	-1.429295083	-6.977241103	-0.313703176	-3.536445507	0
1.10071389	0.517394677	1.490702067	6.153104866	-1.865088381	-3.242881357	-2.116867005	0.678973902	3.483968864	-1.909455647	-2.802442182	-1.298823629	3.101264081	-0.275854921	-4.734763148	-4.845008837	3.072549722	-1.548124315	3.456491777	5.063533981	-6.484719961	2.016464628	1.241838659	0.966472655	-0.17375481	1.042990897	-4.058368564	0.378118671	-1.537094906	2.108594073	-3.447296784	3.523299146	-1.072425345	-0.212929376	5.425892778	-4.475416997	-0.972408416	-4.572918712	-2.007938994	-4.737240893	0
6.999909132	6.068102325	5.005236668	0.875931369	-1.624263474	-2.107117017	3.39404657	1.239872089	-1.10296481	-0.814527568	2.907191087	4.551292695	0.068157469	-3.278200033	4.058744871	0.810724659	-2.008990557	-6.291720989	5.941304235	-5.524540035	-4.172062832	-0.32277005	-2.146547753	0.453877607	0.293366	6.285111698	1.692650772	-1.760060731	1.379929409	-0.265889226	3.576655721	-1.712147032	0.029354307	0.279145638	5.640829889	-3.39917541	-3.221007053	1.936241188	-2.018127079	-0.067353778	1
0.266688095	-5.804334208	3.838551156	-2.888534673	-4.824250817	-1.840345545	0.696285553	-0.581797624	-2.071546799	4.761065181	-2.924523003	5.883825724	-0.28970017	0.720601654	2.854597083	-3.224041177	0.056853316	0.467093276	6.77879878	6.121412524	-1.404779078	1.040019861	-4.293593447	-3.572100761	4.553009399	-7.68288696	8.657912044	2.689611699	-3.883058657	-4.221300863	-3.129944123	-11.77494096	-9.588868286	10.0973892	-0.423403139	7.497886814	2.4709279	1.11504479	4.772579563	-1.987181149	0
-0.66935206	1.161794752	1.16096104	0.390932418	1.28630157	-1.874495629	1.124645058	5.216658008	-4.963587696	0.149459171	-0.521568886	5.223372908	-4.112065933	-1.398752646	3.668997491	5.142323185	2.574746477	-1.118331587	2.730325209	-1.850176762	1.286905449	-0.573977808	2.355125775	6.6658648	-1.236835271	0.582046699	-4.515831697	0.357603605	2.157307809	2.955277657	4.959627459	6.051228326	1.897926591	-0.535030965	3.606822058	0.503337377	-0.682973747	-0.154298044	-1.889472791	2.11346363	0
-0.090518988	3.112055699	2.411281523	5.211408549	1.573569166	-1.074837297	-0.837965228	0.332811217	-1.87329577	0.78120327	-2.598124384	-1.196152155	-5.781012355	-2.678706952	1.370148417	-2.243235765	3.613810385	-0.849151348	4.81357502	-1.691717686	-2.175978684	0.43369787	-0.91871067	10.06412628	-1.201157789	2.692864415	-6.335950003	1.878786402	0.583077693	2.345137124	3.463388815	8.336665239	4.08224846	-1.47463407	6.587197205	-3.215672544	-3.396434748	2.719334736	-2.849388267	-1.607874936	1
-1.683559024	-3.32765836	1.491614951	-3.294858662	-0.934140506	-1.96794617	-1.927374074	0.140226501	0.728701613	-0.014981861	-4.435614998	4.545748581	6.332108308	1.129157488	-6.419800998	-4.552906855	-0.408576932	4.78003128	-1.170570469	3.662341495	-5.481550965	3.223642157	2.963336283	-2.140035977	0.990137428	-1.046747676	1.878761723	-1.721793495	-4.190804022	-1.438475281	-2.20942148	-2.234809765	-4.408389923	0.361493268	-0.292941314	6.222953346	3.233509721	-3.926637826	3.537601365	-1.002212524	0
-3.684261099	1.61744036	3.063368496	-0.399055781	1.678733907	0.501337874	-2.314144666	-3.575600404	0.854296953	-0.592311277	-1.412494637	-0.090392344	3.628506384	-1.937118475	-6.399269848	-4.893120304	-2.288452571	3.20821561	-0.875893348	-1.98838748	-4.244457014	-0.077666278	-1.962637821	0.820430793	-1.904302103	5.414817133	-2.434586808	-2.388296252	0.093625884	0.680686992	0.226096773	0.904150511	4.146213339	-2.44089384	1.508055609	2.017194101	0.062970136	1.552884523	2.489405521	-1.531906293	0
-2.601745017	-2.909160044	-0.821247712	-0.530991343	-0.992957805	-0.163498757	-0.767265617	-0.42071391	-1.614889972	1.789792548	-1.813435259	3.115906822	-1.093985714	-0.206216943	-1.060171395	-2.725942852	1.548410097	2.941014521	2.913896545	2.574603648	-0.972230232	2.06998563	1.245486622	2.593713444	0.063218769	-4.229717607	0.021731373	2.208917341	-1.16611702	0.943485188	-3.384000162	-1.017278323	-1.792346939	3.156174248	0.68198402	2.065734547	1.623287878	2.249729163	1.713093916	-1.499628916	0
-0.877809653	-0.034998056	1.615487529	-3.436935264	-0.220544029	-0.725629751	-1.618418531	0.500957319	0.918967282	-3.071251496	0.490972545	4.073892427	7.398752935	-0.83717707	-7.071293272	-1.949264318	-2.571147109	3.169785415	-2.846039004	-0.665285755	-5.848094838	1.497863424	2.621222085	-3.205687655	-1.603970364	3.618508463	-1.457646014	-4.370648282	1.471107545	3.162581897	-0.911998304	-0.47919966	2.338936412	-4.016737418	1.982536008	1.822111985	2.136598151	-3.908894653	1.347554019	0.801518401	0
-2.534928017	2.156545081	2.867624873	3.473253535	0.202180995	-1.956273537	1.824226782	0.993831236	-3.096455183	1.517747058	-2.143687911	4.230408092	-5.323124521	-2.384545641	4.885414496	1.274903201	4.08707099	-2.837268673	6.955771427	1.449974463	2.669129057	-2.182617459	-3.349886307	3.921813347	0.625675817	-0.1858739	-1.754551835	3.329625268	-0.244539301	-1.985809305	0.025569753	-2.638994802	-3.25631999	6.353338737	-0.051902736	0.646893377	-0.220734778	4.894749164	1.162447271	-1.016622823	0
9.812553791	4.467727478	3.47005363	-10.95495609	-0.097273682	5.067684772	4.067024324	-5.54890843	-1.887443833	1.513727493	5.751144887	1.522169894	-1.730124179	-3.03663864	6.147850189	-2.239318442	-8.59367699	0.975475934	-2.421108007	-13.71961993	-1.776901998	1.005150503	-4.964518604	-3.006031549	2.493879938	5.158825528	11.39961028	-3.848638027	1.557735638	-4.308349165	6.38380913	-10.09094278	2.325815803	-4.004320373	-0.636120057	3.161239409	-1.907103792	8.494929173	1.164473289	7.004445684	0
-9.348283121	-1.567548873	1.048008376	7.804281929	1.669477794	-1.910489385	-4.592889428	-1.517203156	3.047274845	-0.295040733	-5.432386639	-5.257583948	2.152809752	0.865189803	-7.283015317	-3.144326299	3.670970776	1.050118043	0.384120539	7.916961807	0.000390357	-2.486172274	-2.403805218	1.211991686	-1.758584925	0.742853597	-7.490118608	1.484756315	-1.722115655	0.467071553	-3.252479348	4.860888546	1.075960672	1.920139308	-0.527966772	-0.009891179	0.453334073	-3.115107576	1.78484612	-5.990683199	0
-2.070339457	4.796211703	1.021097557	0.424855393	2.271600452	0.829433967	0.004192068	-2.080059346	0.032577022	-2.737361445	0.162626175	1.965534192	-0.184519385	-3.613013159	-2.32859128	-2.548439168	1.078165712	1.757998786	-0.090190239	-3.381551119	-1.661003196	-0.117289922	-0.249172466	2.327824699	-2.007370612	5.469041314	-4.450138672	-0.884282266	2.195691986	1.253006728	-1.178967091	-0.528600957	3.382089445	-2.486422751	0.101438013	-1.810135592	0.416306699	4.470157156	0.510102885	1.187626914	0
1.256246709	2.288831389	-1.043974205	-4.356936155	0.391012439	1.435262534	0.936431141	-0.194847077	-0.090509514	-3.920079197	1.830035525	4.636366465	0.936718034	-2.504087974	-1.024785118	-1.254398124	0.90214897	3.414903363	-2.728703372	-2.523613483	-1.740363846	1.837813508	2.67134046	-1.711201039	-0.315990463	1.510447571	-0.859517653	-1.632736723	3.013212502	1.908928514	-2.786386829	-5.204225693	0.627875035	-3.304548063	-1.469003405	-0.712578569	2.837106199	1.890747943	0.164214941	4.841676159	0
11.48835226	5.862803213	9.747529235	-6.721069554	-1.885971329	1.584333533	2.621370853	-8.351782382	1.618917003	2.483695158	0.588963877	0.532039196	2.630597806	-3.574602074	2.017305082	-10.10110872	-8.681342992	-0.924066211	2.37913912	-10.35033022	-9.390548371	2.007657104	-9.02105925	-4.087057173	4.530860742	8.967684357	13.26232417	-4.316192005	-4.041165318	-8.747037879	5.704886162	-12.07918862	-2.202517327	-1.279051242	2.92870734	4.349075278	-3.559105086	6.570918465	2.976464928	1.22331219	0
-4.81979617	-0.373732396	2.379257648	2.412355172	2.468929129	-2.792333595	-3.11691671	1.226572187	-1.839809031	1.501093719	-5.739212697	2.054498148	2.250772161	-0.196227029	-6.642108305	-3.029617704	0.545336585	3.132479258	1.724783236	0.01762254	-5.185312962	1.9869091	3.414564255	8.722719081	-2.734192816	3.445415915	-6.108054312	-0.939240369	-3.369348135	1.791197765	3.561935645	11.96793501	3.02245481	-2.254218795	5.480667276	3.367324037	-1.079257354	-1.939395679	0.847396729	-3.970350521	0
1.70546293	1.130483971	8.82538244	-0.517121421	-1.352807306	-1.059343387	-1.441152133	-4.718695157	1.341487443	1.315394604	-5.027116985	0.051535213	0.585815803	-2.670758459	-1.437954515	-9.269410939	-0.04971974	1.618121942	3.490587682	1.268104305	-6.843065755	0.308160481	-8.175815224	-1.142568235	3.683086967	3.223077584	3.584645312	-0.836728727	-2.89224842	-4.669068085	1.382636478	-8.142242061	-3.025419917	1.851193499	2.738213351	4.89628443	-0.394010245	1.388732394	3.28791857	-0.870369503	0
5.039886092	-0.220576905	6.132909281	-1.944151074	-3.16777507	-1.554946428	-0.599398308	-0.473787813	-1.270823335	1.551098014	-0.099406842	3.728514802	1.989683463	-2.122654615	-1.255860504	-5.23829487	-3.191396693	-0.058618687	5.293124503	-2.166060419	-9.18114657	2.747879938	-2.153652271	1.638107583	0.974832491	1.899432108	2.773176722	-2.110662185	0.043000761	2.139272142	2.763427896	-0.594010955	1.343717059	-0.619376416	9.280862384	1.463827652	-1.924204774	-0.759781386	-0.169887607	-1.498133447	0
0.7775681	1.413546521	3.967790732	2.002028019	-0.688136091	-1.142678342	-1.231388418	-2.587782108	1.202116061	0.695300758	-2.346214025	-0.325793313	1.458878689	-1.589182203	-2.878556868	-5.959084786	-0.513471483	0.095896073	3.410644586	-0.020324215	-5.636945989	1.162401159	-2.582797267	1.720166395	0.308512391	3.039300981	-0.122287662	-0.389800622	-1.894390699	-0.750532598	-0.014072266	0.098932936	0.203434836	0.287444492	4.088136658	0.086125201	-1.47990226	0.941427368	0.752284706	-3.126497017	0
8.45820687	2.798551931	7.300769678	1.579654818	-4.590260493	-1.66418788	-0.790307231	-4.582792185	4.727205631	-0.844273226	-0.611584128	-1.017474023	4.656590248	-2.760554758	-3.271815626	-11.17526664	-2.378320472	-2.128016842	5.439496124	0.034288283	-12.4452097	3.04657145	-5.391282719	-3.622809149	2.813583334	4.576323225	4.481653573	-2.083448505	-1.724919454	-1.131070469	-1.942600363	-6.656693835	-1.70574626	-0.354996093	8.047199106	-2.948012208	-2.548517917	-0.911295298	-0.469672555	-3.669434265	0
5.017338071	0.527535394	4.198923905	-1.990937778	-2.159624916	-0.906086665	0.014665203	-1.131389638	0.720161866	0.199231085	-0.854172599	1.653169346	1.972990361	-1.13958178	-0.557076206	-4.639847082	-1.644399876	0.152757253	1.940526032	-0.977007369	-6.249893209	2.134464751	-1.823173373	-1.293066168	2.095077765	1.616595979	3.695256954	-1.679299533	-1.27990866	-1.079549991	1.212680706	-3.602750784	-1.604145838	-0.715390742	3.95681089	1.335119107	-0.698668874	-1.004574819	0.215108473	0.091685071	0
0.074182945	1.614400544	4.051051091	-2.050509603	1.758710134	-0.302158726	-1.165605835	0.977667488	-1.149715452	-1.818593544	-2.004790709	0.997162262	-0.472101182	-1.854604471	-0.838967364	-0.549026847	0.919695654	2.417660617	-2.446530883	-1.791640435	-2.381923197	-0.562505353	-1.325626755	1.7279075	0.286017157	3.916795575	-2.920381355	-2.644802097	1.917538892	1.031089873	5.050775032	1.166355047	3.012877086	-4.647602293	2.19674962	2.635393102	0.209600854	-2.210011632	-0.28079417	3.912661402	0
-0.95411425	-0.155679864	0.463901491	-2.178546167	1.424071793	-1.791474897	-0.512471256	4.048919021	-1.988200495	-1.677183266	-2.06789203	4.707954969	1.861849911	0.003057218	-2.126232941	2.053294297	1.248042315	2.396662749	-2.152834283	-0.362268758	-1.822425742	1.281343468	4.750725154	2.396924389	-0.909332866	1.416020889	-3.262487801	-2.08886352	0.0265482	1.848636578	2.878927475	4.461809573	0.474707129	-3.354643512	1.318171156	2.776497939	1.48251667	-3.96144263	-0.272169806	2.453277591	0
-3.318019497	-3.414700656	-0.053782038	-1.212844404	-0.353045853	-0.394295038	-1.099779266	-0.465848183	0.513486658	1.569493426	-1.150734702	-0.123195609	3.718048542	2.262647499	-2.801902219	0.366609334	-2.131428559	1.062077871	-1.411589479	2.804466675	0.893711322	-0.790012766	-0.457107367	-3.518716404	0.178557906	-1.74172251	2.420273667	-0.547433671	-2.232832981	-1.800750828	-0.896159842	-1.434965115	-2.059009123	2.356068523	-2.756594243	4.26550067	1.457674388	-2.224613147	2.961701177	-1.892056324	0
2.904878832	-1.306994395	8.437599115	-2.678085416	-1.681414184	-2.583592538	-1.251061456	-0.955085199	0.616073392	1.800456035	-5.0648912	1.270685682	3.765074911	0.139001104	-1.57956168	-4.873355409	-2.075316496	0.740305858	1.018253469	1.748122825	-6.409103686	0.325751543	-5.193916272	-3.166618792	3.966026518	2.338799233	5.506564706	-2.823656223	-4.268937995	-5.00532532	4.85223279	-5.024885144	-4.417822382	0.80088492	2.575235687	7.744954682	-0.154627528	-4.533722056	2.979176095	-0.220673583	0
2.424599646	0.845890928	-4.186655278	2.927759478	1.189656903	-2.654855368	2.139178733	6.346952258	0.547945104	-3.019107021	-4.225831025	0.632753947	-4.615187024	2.070465624	5.714425059	5.123408519	9.495697415	-1.66064714	-2.313268843	5.41754597	5.318071254	0.760982753	6.049455371	1.305947446	2.809075071	-4.069553046	-2.771861825	3.131540641	-2.742347976	-3.364338258	-0.625257298	1.216429679	-8.473052445	0.274463991	-5.339954047	-2.125801998	1.924381358	-4.660523309	-3.410013272	4.074367502	1
4.662125834	-3.712395905	9.013034249	-5.723575175	-3.562363644	-2.106777669	-1.48611976	-0.268059037	-0.427735303	2.660907945	-2.402393981	2.519268469	5.545266058	0.598324379	-1.869515806	-4.082476953	-5.514804962	0.95894528	1.087630821	0.619656616	-8.232555303	0.911221937	-5.202658524	-4.926734251	3.824228303	0.952678402	7.971340713	-4.403554154	-2.440607107	-2.324746165	5.963445749	-5.400162808	-2.401217061	0.087955562	5.46919263	8.743984174	-0.296432937	-6.272107854	2.808509699	0.134739899	0
-4.799575976	-4.798579173	3.984841823	0.006693132	-0.669216883	-2.392574847	-4.138405236	-0.371972093	0.285620841	2.217580163	-4.99527883	0.554157574	5.80836792	1.5699122	-7.695046098	-4.214892719	-1.816118202	3.394549539	0.586535474	4.705197849	-5.388983374	0.73228988	-0.913092864	0.004823256	-0.215360518	-0.25676085	-0.476147874	-1.701341923	-3.360256473	0.334424279	0.869485293	3.037928385	-0.124555428	0.904483204	3.256407535	6.575237588	0.879660721	-5.328680106	3.427285558	-4.358855391	0
4.991777512	4.143794418	2.782512578	3.670364337	-1.23958185	-1.973064513	0.248196537	-1.611425229	2.371253456	-1.439713812	-2.839707547	0.702432176	-0.267441698	-2.617533457	-0.905544304	-7.363545845	3.058163813	-1.068832025	4.708188929	0.12741825	-7.148750699	3.372595305	-0.00422189	3.028442909	1.353584922	3.138391707	-0.937503653	0.817261649	-2.540315246	-1.217685997	-2.093997591	-0.695084195	-2.630982143	-0.440139949	4.686442293	-4.000150817	-1.640761594	1.467701833	-1.679609137	-2.096808586	0
-2.497955459	2.006967104	2.62199231	5.969243369	1.048065363	-1.23580084	-3.073248573	-3.978064001	2.900487197	0.428161755	-4.583474902	-3.911780195	1.559663823	-1.302648865	-6.317190798	-8.19063174	1.215366719	1.047715334	2.885345655	1.426446497	-5.783087554	1.296175607	-1.704797386	4.706361197	-1.225361494	4.214551292	-4.302412482	0.613441393	-3.280328991	-0.448784584	-1.458289262	5.258928532	1.872349851	-0.689939411	3.994594318	-1.771169298	-2.146221166	1.169486292	0.462009976	-5.91205558	0
2.240177962	-2.537827175	8.593960577	-5.21514693	-1.983319883	-0.672329043	-1.472212018	-2.042969668	-0.116175139	2.478693996	-1.880392118	0.282994005	4.203919125	0.169380779	-1.375853782	-3.346660619	-5.517402003	1.07792218	-0.419050989	-0.23691898	-5.117588949	-1.18502916	-7.421988984	-5.463561254	3.295980718	2.160503748	7.107214175	-4.064259456	-1.473064293	-3.339818624	5.918513833	-6.546694328	-0.958700984	0.191819257	2.50547353	8.612146839	-0.247772063	-3.853552876	3.60686314	0.736257146	0
-2.241064115	0.721033924	1.455322049	0.990696757	-1.7264835	-2.099218981	1.558783194	0.171875181	-0.582671271	-0.152922984	-0.441671308	6.611739156	1.775955248	-1.449976892	-0.074827543	-0.566436565	1.287238738	-1.648078547	5.255079788	2.883271651	-0.455690231	-0.442780734	-0.85590301	-2.462081771	0.273289779	-0.500702167	1.028396264	1.353240723	-0.897459836	-1.549996221	-5.077662572	-7.159065575	-5.301379676	6.558820226	-1.587627576	0.963961672	2.139358417	2.682084319	2.981623192	-2.212434058	0
-0.720689738	-1.133836522	-0.486432366	2.296973007	0.103095724	-0.851371515	0.717382782	3.022598131	-2.538096808	1.735799681	-0.324434627	-0.308749845	-4.86664474	0.716284956	4.797949476	4.487511314	2.420962426	-2.454584193	2.367742522	1.434836992	4.123932718	-1.65261874	-0.399172286	3.359227643	0.251745908	-2.985847632	-1.501832206	2.338357619	0.683856188	0.594537484	2.46811258	3.337974227	-0.32358536	2.346074046	0.718779943	-0.42367583	-1.068906731	-0.287808768	-1.584227848	0.058240376	1
0.872591218	0.596481993	5.156744195	2.564136591	-2.080700567	-1.767055629	-1.526233789	-2.83844024	2.162490197	0.415540883	-2.718835522	-0.203025571	2.322190267	-1.613963944	-3.150191454	-7.027616476	0.085855922	-0.437628652	4.470199219	2.611691649	-6.437931314	0.79371102	-4.3040319	-0.81416233	1.337113956	2.009284594	0.779259034	-0.145595115	-1.868405528	-1.108168701	-1.792420129	-3.418311773	-1.64481708	2.08210167	4.060729604	0.246527808	-0.804079589	-0.191416389	1.355579023	-3.742515176	0
0.246303822	2.627005891	1.188401279	7.49411454	-1.183305993	-1.550055251	-2.182092562	-4.800448132	5.709498137	-1.322463794	-3.837687141	-3.898583163	2.395036155	-1.515260578	-6.020617463	-10.57851797	3.145157754	-0.306329985	4.31481442	4.229006807	-6.985678142	2.651430092	-1.26574419	1.159768781	0.143407222	2.417931398	-2.740583105	1.954590647	-3.748216001	-1.191197655	-7.165923853	-0.266025769	-2.125038628	1.292547191	2.863417675	-5.452711128	-1.218963264	1.387468568	-0.172263277	-6.699526609	0
-1.73073967	-2.562410044	0.598496921	-5.144560675	2.534747544	-0.113810088	-3.890357142	1.201740843	-0.590764067	-0.795013757	-3.339699904	0.862539569	5.899614588	1.294061165	-8.748029693	-2.547695529	-2.854307974	7.566403856	-6.969462683	-2.333109889	-6.21659865	3.522502583	5.864585519	3.214431873	-1.940924587	2.968719107	-2.872329161	-4.968156423	-1.4188741	3.058175949	5.055722657	9.544752051	5.166219996	-8.943692396	3.371556469	5.753945754	1.02322775	-6.343878634	0.58490657	1.735651715	0
-4.103013933	-0.694378652	-1.350199026	-0.61697357	2.390644831	1.101025254	-2.449918622	-0.110541072	-2.068604951	0.396095598	-0.092650895	0.198955521	0.332561921	-0.666961077	-4.816212012	-0.944766015	-1.345519395	4.224397781	-1.423050023	-3.124286501	-1.959641737	1.468938138	3.457451295	6.620953682	-3.821471582	1.651181198	-5.477101372	-1.104381712	1.652385896	5.216432122	1.836429717	9.604899759	7.537209033	-4.556767027	3.818044868	0.35820257	-0.560776812	0.898994712	-0.39826111	-0.738159529	0
-0.017589995	-0.138801056	-0.901122557	-6.933301367	-0.856817212	2.880625329	-0.896634676	-4.015124101	2.744842257	-3.682745849	3.158269636	2.67263771	7.219806043	-1.389012442	-6.775916533	-4.965240299	-3.97441912	5.707778762	-5.377813676	-1.893814189	-4.480780586	2.232158684	1.117549014	-7.784281985	-0.610417374	1.785980739	2.725707811	-3.852465914	2.411574999	1.705533467	-5.845199539	-9.154191302	1.513922338	-3.623387471	-2.727812153	1.295039476	3.981012011	0.79451584	2.98663614	2.813900972	0
3.925284437	0.657022784	7.271980411	1.711660399	-3.994999269	-1.975792175	-1.625860885	-3.776086472	2.462868295	1.476847766	-0.009951328	0.053690996	5.854498743	-1.853223848	-4.909445464	-8.4414514	-4.969025301	-2.223779382	6.501171118	-0.288530294	-10.95007621	1.570192476	-5.29598238	-1.986282752	0.559817635	4.277660769	3.371671218	-2.345428398	-1.390078437	0.622571018	-0.360090119	-2.276426725	1.027014487	1.231970418	8.969727964	-0.563184544	-2.91575748	-0.87259997	1.002499044	-6.167208192	0
-1.612351861	-1.994450868	4.333587906	-1.979148768	-0.914089959	-0.534621962	-1.71976538	-0.872420818	-0.606659234	1.210957569	-0.674426762	1.074266506	3.122175739	-0.276661022	-2.907843476	-1.705684344	-3.060232785	1.242607379	0.550997587	0.52454126	-3.147070285	-0.8822377	-3.414744916	-1.9181568	0.158395323	1.188666518	1.361239533	-2.190958402	0.406485232	0.632872429	2.027274278	-1.61449971	1.542273954	0.342086596	2.515802175	4.332159482	0.23266818	-1.969667483	2.334002677	-0.917769337	0
4.928377905	2.95846845	5.960739628	-1.097268946	-1.075503318	-1.278901404	0.933986809	-2.368272271	0.7550611	0.672067862	-2.37999897	1.680965549	0.967291049	-1.942625868	0.775608932	-5.302326579	-1.206635252	-0.904953079	2.910344367	-2.105946361	-5.520715167	1.144324404	-3.910225158	-0.702832691	2.772444881	4.105403662	4.398743311	-1.328569772	-3.039577734	-4.566659896	2.434975673	-5.191285574	-3.353288538	0.558038544	2.307705431	2.313781058	-1.311337164	1.391688636	1.260606529	-0.085833545	0
0.596614388	1.413672829	2.904931853	-0.157146461	-0.377901157	1.857670928	-1.260201768	-6.870110671	2.883264151	1.433674909	0.343132098	-4.062003026	2.85993463	-1.15401236	-3.775712579	-7.238719776	-4.669144928	0.858404866	0.562646782	-2.688374906	-4.18971288	0.221604218	-5.247200019	-2.052663373	0.092684944	3.919491037	3.480088042	-1.269860567	-1.552008242	-2.317513114	-0.966370998	-3.374673444	2.103839399	-0.259625972	0.960115629	0.346493199	-1.733273978	3.821673449	2.300008662	-3.189233887	0
1.724995262	1.874707719	11.46560675	-2.30153471	-1.329596926	-0.551980894	-0.595880898	-7.06190571	0.694977573	4.279244239	-2.32251728	-0.237134111	4.21361746	-2.21348477	-2.025645096	-8.002418084	-7.581942153	-1.032454008	4.343501645	-3.673232122	-7.043568475	-1.807216581	-11.69099655	-3.559043032	2.596933586	7.349887527	8.3226613	-3.308768494	-3.873378326	-6.901443802	5.177755663	-8.223317532	-0.876862656	3.089542354	3.080156924	7.622280174	-2.674994799	3.328360559	5.646704015	-3.52193773	0
-1.15085343	4.941379883	-0.495979082	-4.431237155	3.458949561	3.678805837	-2.426602601	-4.159318377	3.644980849	-7.341732637	2.244627524	-1.158540532	5.662298749	-3.555725289	-9.178057994	-5.292494589	-1.802628429	7.100421587	-9.493308381	-5.738137036	-5.246935937	1.378293727	2.047860989	-2.720429317	-3.12290563	8.807671912	-5.538133205	-5.765108421	5.150742285	4.315808195	-1.958253149	-1.051517643	8.748408915	-11.5652316	-0.971617186	-2.324527405	2.310371469	0.416422021	0.076605874	5.213692654	0
-0.211464508	0.186544949	6.662716097	1.957450524	-1.883064346	-1.91866672	-1.758936412	-1.825952775	1.06112662	1.113895704	-0.599824928	-0.379954229	4.185580622	-1.158647184	-3.585935411	-3.595168194	-3.407930261	-2.162798787	4.018860809	0.81221831	-5.777539887	-1.47051351	-5.74700631	-1.950092857	-0.044438308	4.003590329	0.711174827	-2.170906667	-0.041198146	0.435622733	1.679601385	-0.932306026	1.777412082	1.415123489	5.546335735	1.300812188	-1.90173573	-1.991682568	1.517093023	-4.249741073	0
-0.99808786	0.548426954	2.988777463	-2.243643516	1.908759405	-0.443220729	-1.52615364	0.927030908	-1.393138669	-0.892055533	-2.476223581	1.455581236	0.670652625	-1.047098087	-2.349580828	-0.870536522	0.099674399	3.225470649	-2.415104654	-1.735391282	-2.717486607	0.32316048	0.369876028	2.652390612	-0.38200001	3.258179948	-2.700865967	-2.512974167	0.540998666	1.046503198	4.571843958	3.193615036	2.863176216	-4.31393293	2.165325331	3.504493023	0.322107467	-2.166353271	0.327461061	2.533981302	0
-1.215495715	2.254855296	1.301612124	-1.355933225	3.039401265	-1.416203828	-0.789155398	3.38618277	-1.718529681	-2.72001024	-2.342247462	3.398845779	1.191479701	-1.116530582	-2.630551602	1.627719155	1.577646224	2.555167478	-3.188981231	-2.384681809	-2.118724795	0.652864468	4.117165991	4.056829493	-1.665166135	4.669044606	-5.6225955	-2.845977291	0.837456899	2.050466601	4.609440121	6.489929756	2.95233988	-5.796285231	1.789966854	1.76784835	0.626850184	-3.189913001	-0.924968192	3.213563187	0
0.767221667	4.926146806	-0.035682733	-1.199969333	0.804359381	-1.0889619	2.851320898	1.497012338	-0.91975371	-3.864587416	-0.259265606	7.970454244	-0.410602339	-3.247384544	1.41836886	0.211985508	3.858636526	0.301464023	1.188078544	-1.416889712	-0.465052461	1.069516038	2.944367564	0.045227438	0.081470123	2.730642543	-1.846481849	0.084789014	0.778584168	-1.017028102	-3.135900748	-5.772584302	-3.813096089	0.52204357	-2.629214722	-1.065747865	2.674376818	3.489540819	0.550086806	3.503444355	0
-0.940987858	-0.201579753	3.148581976	-0.782103916	0.358563999	-1.963308595	-0.552347622	1.02050368	-0.575209062	-0.670900171	-5.298349814	3.406805829	-0.533360611	-0.819154377	-0.316399991	-2.462309781	4.029258188	2.556201846	0.373144553	3.342872032	-1.794556275	0.755487364	-0.448205941	0.713046454	2.293027347	-0.267978222	-0.611002603	0.260486226	-2.280313875	-2.655955592	0.37880651	-3.412355161	-4.623845537	1.006928007	-0.920372195	4.414049994	2.198428588	-1.511060497	1.775119767	1.86095647	0
-1.486159274	5.053355276	0.7695955	0.640564551	0.795408952	-0.255102934	1.149927068	-0.314961375	0.419527518	-4.102241182	2.405964204	4.534792963	2.243239981	-3.517319515	-2.066392217	0.036196264	0.563283783	-0.796839925	0.908488091	-2.261387791	-1.390344214	-0.944706884	0.369592416	-1.434035434	-2.279229794	5.410900958	-3.875748338	-1.47583451	3.511836511	2.123461311	-3.180509801	-3.266832033	1.891083151	-0.791858782	-0.327468509	-3.251908676	1.213574328	2.876847684	0.432007473	0.855145068	0
5.043987685	0.542129604	6.22737519	-2.772796598	-1.459894461	-1.899096056	0.24285297	-0.219971009	-0.439122775	1.643817089	-1.950549182	2.294224802	2.879349675	-0.428730994	-0.15557778	-3.024698436	-3.444279388	-0.725302779	1.858113185	-2.336596102	-6.216897617	1.291804537	-2.438624886	-0.739129428	2.274099973	3.381814801	4.961458658	-2.876906883	-2.91828272	-2.929728624	5.346855258	-1.551902662	-1.908395527	-0.705709946	4.308776021	4.379435702	-1.603600622	-2.278685452	0.982825953	-0.156715651	0
-5.972191044	-8.382612727	2.480878103	-4.92852414	0.534716686	-1.79337198	-3.162962069	4.973794876	-4.321578368	3.292026105	-3.621201961	2.571968859	2.856423163	3.808848451	-2.618550687	5.221489155	-2.228397965	4.035671304	-3.624130294	3.902634881	1.353600916	-1.584676943	0.804032751	-0.109725517	0.133853035	-4.073610717	0.27418356	-2.509266299	-0.813793274	1.446298568	7.044038782	5.139901939	0.776119146	-0.131979998	0.626651702	11.41504105	2.237070209	-8.831588338	2.979104984	1.242457072	0
2.086881453	-3.313410725	1.94137455	0.293424154	-3.320227273	-2.244846331	-2.014232611	2.271135089	0.83999236	-0.471379467	-0.274516152	1.342241507	4.039080016	0.712183382	-3.56013062	-2.024079081	-0.589369562	0.02510377	1.875685522	3.732338064	-6.222277753	2.084911367	1.279540665	-1.431865259	0.318413174	-1.859269323	-0.266879101	-1.452398823	0.574503228	4.126681774	-0.827246228	1.620298612	0.260590441	-0.735140855	6.367215551	-0.379163744	0.076510612	-6.538982746	-1.206457518	-2.047500618	0
-1.455523911	5.911088308	1.135913712	-0.510106275	4.802774064	-0.214578368	-0.794038567	2.3609879	-0.300406924	-5.839078959	-0.788516424	1.500693182	1.013298741	-2.851111156	-3.396757069	1.82495245	2.209065066	2.463408706	-5.776689776	-4.660603204	-1.598352419	-0.68691274	3.408141491	3.461266667	-2.892224215	8.793333324	-8.993040605	-4.078186427	3.75513553	3.247560597	4.564771525	6.493972256	6.448715473	-9.321503316	0.880207061	-1.457661441	0.417067461	-2.230504155	-2.091646999	5.194386021	0
4.311188148	0.708741631	8.552605492	-1.362305133	-3.105934022	-1.804921798	-0.612783923	-3.757962199	0.126153108	3.011499318	-1.893970259	2.793587597	3.740954895	-2.246711375	-2.48701905	-8.480860857	-4.798305894	-0.515220497	6.5079621	-2.101504434	-10.17257629	2.091572114	-5.580996344	-0.142756752	1.918253914	4.002671367	5.710380849	-2.145792956	-3.130152614	-2.233856905	2.313308089	-4.127183245	-1.133582689	1.915825779	7.511523948	3.740203216	-2.324017875	1.346139422	2.533977898	-3.88352644	0
-0.25200738	-0.89169932	3.272061561	-3.357195782	-1.534809736	0.466396699	-1.24650118	-2.215098452	1.089759284	-1.20291997	0.34741796	1.932397747	3.939779229	-1.350239322	-3.56395443	-3.886472376	-2.064402103	2.599778769	-0.776979111	0.780195436	-4.122255175	0.219810731	-2.895103399	-4.873566852	0.791827818	1.088985564	2.000363293	-2.357758422	1.460055624	0.672887691	-1.86486738	-7.034160548	0.278135376	-0.379354197	0.626578654	2.701835179	1.962222506	-0.832558579	2.491678415	0.920001796	0
7.01923574	2.084518895	6.240650567	2.744045724	-2.909549571	-3.19092353	-1.456634481	-1.538926918	3.576957876	-0.555355912	-3.237112687	-0.761071435	4.360307855	-1.344781223	-3.994881813	-8.908932727	-0.680496763	-1.574788638	4.295997676	0.747046075	-11.77316948	3.608622245	-1.646979097	0.339575462	1.9953409	4.470046407	1.437976304	-2.023044885	-3.497116893	-0.808857163	0.855031719	0.662213552	-1.636020225	-1.950205519	8.626987404	-1.829163347	-2.831352288	-3.918720598	-1.473826382	-3.867230155	0
-5.412546991	-1.552873702	3.452488726	9.007324213	-1.373008114	-3.459369363	-5.252044548	0.01907823	2.242021112	-1.12074013	-4.825399635	-2.072294732	1.470719513	-1.538816248	-7.763859269	-6.753649805	5.119171518	0.716303758	5.773301922	8.495208459	-6.989131109	0.532004519	-1.596880755	4.550309825	-1.778738986	0.067059503	-9.631315728	1.576667195	0.755056744	5.97017103	-4.268656911	6.27429327	2.965831595	0.984102189	8.430356273	-3.540448562	-0.615190749	-4.21732824	-0.962136043	-6.928497852	0
-0.094130543	2.94694635	0.2517363	4.904634633	0.463963796	-0.31259583	-1.401331787	-1.555180533	2.133678404	-2.349318848	-1.672596809	-2.21587422	-1.795991762	-2.399822993	-2.232497423	-4.993213616	4.192212331	0.516587772	2.003291592	1.273162884	-3.319126828	1.297849297	-0.023109364	3.869041978	-0.805016788	2.024322162	-5.683746474	1.382378267	0.905445326	2.265780073	-3.055168493	2.374580056	2.010098818	-1.830860862	3.18472454	-5.348585167	-0.8941047	1.432779488	-2.101853405	-1.503297012	0
-2.205708243	-3.63555854	5.102237755	0.617724799	-0.938788921	-4.068137395	-2.21056366	2.161919004	0.603675515	1.272204998	-6.365166926	1.190723312	4.307621515	2.207751929	-3.161196179	-1.053704685	0.958479344	0.390930565	0.396889653	6.747723644	-2.772736916	-0.763993593	-1.857504764	-2.630371628	2.447890368	-0.652035362	1.218920447	-1.200599221	-4.570090301	-3.471701144	2.387432761	-0.725466002	-5.48459002	2.652812173	0.324363394	7.112831046	1.32043835	-7.721020299	2.820612161	-2.06450784	0
8.400962718	6.480500641	5.637869786	-1.934792919	-0.769640337	0.607298518	2.563058999	-4.980027291	1.908782954	-0.464200857	-0.263636267	0.408700164	-0.608294476	-3.599089289	2.933794725	-6.931927411	-1.813843564	-1.564197653	2.317882965	-5.925095036	-5.483322613	1.43710024	-5.275190405	-1.573857222	3.330810047	6.446703997	6.158046214	-1.438974499	-2.158480747	-6.017619283	1.853077964	-8.846196497	-2.864629962	-0.880873114	1.104055999	-0.456658497	-2.138630388	5.430004271	0.471390558	1.764117759	0
3.360209826	0.998976327	1.925744847	-4.185514956	-0.880266228	-3.164975269	1.723086464	3.743510167	-0.532064454	-3.611240511	-5.034338245	9.823939687	1.398775084	-1.317255027	0.650382541	-2.073182968	5.816786133	3.172525079	-0.382748367	3.284651761	-3.87515163	3.723463469	4.488304641	-1.840765307	3.734709302	-0.905490772	1.34671844	-0.598956413	-2.871994991	-3.347596479	-2.071016148	-8.297096003	-9.756224738	0.331163412	-2.351186166	4.282248292	4.790122424	-2.890076694	1.330450939	5.336158033	0
-4.42980334	-1.433321523	-0.491978645	1.922804862	1.591861845	-3.271756295	-2.693223302	2.728132993	-1.453368443	0.242592576	-5.752990469	4.55017249	3.153352157	0.386036362	-7.296021307	-2.994127319	2.453478388	4.151330203	1.486394434	2.12062426	-5.445630154	4.048802778	7.46125464	8.013889709	-2.646293821	0.656296565	-6.316711677	-0.096183211	-3.85087912	2.670981539	-0.231629358	10.94406596	0.339055642	-1.712346746	4.342758011	2.316144069	0.800271272	-2.840351556	0.495119106	-3.602656269	0
-5.481244211	-2.201842581	2.369770028	0.566728857	1.505116767	-0.596061789	-2.612882934	-1.892245797	-0.043779278	2.194903049	-4.703395839	-1.427884536	1.383243463	0.848189277	-3.938312113	-2.809107958	-0.172551547	2.977193642	-0.562490676	2.56254711	-0.472689798	-0.843473058	-2.285871334	1.315441635	0.013851079	0.400333435	-0.755630252	-0.005793306	-3.149504802	-2.332632206	1.206723671	1.551371802	-0.337102892	1.307326281	-1.085464154	5.543495959	0.596992381	-0.609817965	3.367969577	-2.363320695	0
-3.321182292	-0.05739417	3.50630052	1.94220945	2.015099656	-2.808985287	-1.146302745	1.180652548	0.281318512	0.073256536	-7.644044483	0.068653344	-0.584865366	0.683538289	-0.471261011	-0.860895736	4.747141023	1.207129118	-0.840465905	4.944569601	0.870168274	-1.385134318	-1.69944385	0.897509716	2.362182157	0.84437326	-1.696452649	0.621478648	-4.462576796	-5.433749081	2.408700141	-0.561290192	-5.507367338	1.691597251	-3.254099553	5.516862429	1.418552633	-3.178169821	2.225744929	0.438245802	0
-4.712751311	0.237427113	1.132960886	3.598201157	1.776149445	-3.785421264	-1.571823588	3.092444788	-2.61003292	1.033229563	-4.844719775	4.906989843	1.440953239	-0.432227858	-4.636129202	-0.751630512	2.150343073	1.103040697	4.033219198	0.969373768	-3.680743549	1.860096824	4.922250726	8.7139366	-2.925200915	2.197545218	-6.564637781	0.363362307	-2.999730778	2.087278311	1.574667865	10.89468336	0.822238298	0.249027653	4.838148856	1.682379815	-0.555477552	-1.12267793	0.389285907	-4.273294777	0
-2.910076072	-4.263224477	1.486385289	-2.65246762	0.114264528	-0.722035518	-3.964310573	-0.433353351	0.296516962	0.480398215	-4.42321862	0.860634045	4.536564463	1.032132762	-7.61055913	-5.217605331	-0.678319792	6.484776405	-2.530348778	2.724575818	-5.832087421	3.031822642	2.295961615	1.230634747	-0.186068731	-0.87984996	-1.12162694	-1.987507907	-2.310095127	1.628184292	0.185441414	3.189237866	0.950120871	-2.876378186	2.589189916	5.508963133	1.88927752	-4.511299183	2.132384725	-0.907559122	0
-2.491452877	2.28743684	3.597238779	1.229263424	3.425946028	-4.237622345	-2.227872001	2.472385527	-0.247302461	-1.961904907	-9.348266869	4.385058327	2.957721812	-0.889344639	-6.33223092	-4.314197236	4.652825353	4.432158062	-1.090644032	1.470254492	-6.386141448	3.02837661	4.980982014	6.688309282	-0.251595041	5.441729162	-6.245315329	-1.82740883	-5.404992458	-2.018757329	3.344046343	7.396184876	-2.373173813	-4.021049341	2.066584677	4.740680717	1.164762195	-4.227863442	1.034366787	-0.001471803	0
0.13923637	0.889993786	3.54329604	1.454074701	-0.793759382	-1.348704188	-0.848087953	-1.702653994	-0.228352706	1.225035364	-2.232354379	1.813417198	0.73160034	-1.76599117	-2.234562609	-5.122187354	-0.21948558	0.405080481	4.509299771	-0.160109391	-5.223953363	1.528578124	-1.562314129	3.026236355	-0.022148586	1.9834059	-0.334579228	0.128038298	-1.698326858	-0.05724607	-0.158270576	0.48945196	-0.029427167	1.203734808	4.428383049	0.695692696	-1.087440226	1.787779959	0.975941076	-3.020221378	0
-1.026082036	7.993251692	6.73535799	0.442856069	2.5935087	-0.126181341	-0.57250313	-5.943991469	2.696724928	-3.359612444	-3.067860338	1.536838241	3.353963892	-5.289019629	-5.405517193	-8.618619928	-0.163031856	2.089623923	0.190497428	-4.014721709	-6.553379001	-0.37500215	-4.8904033	-0.390449054	-0.314317431	11.44454531	-2.26349022	-3.014733434	-0.831401893	-3.625977445	-0.332696722	-5.728430238	1.16024963	-2.679643492	-0.145833302	0.89442931	0.090101847	4.999127737	3.200562841	0.217750772	0
-1.30369654	-0.26904794	1.703960618	-2.169038109	2.198592357	-0.596543115	-2.24497896	1.155573371	-2.122184832	0.007483946	-3.28755913	2.128399179	0.907872276	-0.751181573	-4.213112399	-2.304574724	-0.125381575	4.831758206	-1.790297876	-2.515850336	-4.625903529	2.546061663	3.414589725	6.366383804	-1.491942438	2.689144098	-3.855697541	-2.21799605	-0.651940503	2.534814251	4.557272859	7.930433042	4.064751697	-5.421602865	4.409819914	3.425361939	-0.144172498	-1.83949235	-0.131843822	1.142205032	0
0.881925525	-3.044024647	9.406985303	-1.180674064	-4.290038239	-1.129414135	-3.315537717	-4.18383406	1.326390177	2.913561237	-0.081006336	-0.656808169	6.629694786	-1.047414143	-5.763041241	-7.505851033	-7.077780924	-0.164258731	4.621170853	1.242332154	-9.792726471	-0.50320154	-8.855566459	-4.696944851	1.085890785	2.543319188	4.82915367	-3.548618066	0.13347303	1.23244716	1.637284131	-4.632072262	2.665039265	1.780852466	8.379116599	4.355896789	-1.751108374	-2.880562864	3.238761448	-5.101978477	0
1.698628916	0.255936286	5.984738616	5.975837753	-4.339032364	-3.979863894	-2.430518868	-1.59126105	1.441144045	1.027441047	-2.606787275	2.693170219	3.370749619	-2.832301938	-5.755840113	-9.943582989	0.432435919	-1.625764168	10.89876959	3.529639302	-12.38326031	3.540288331	-1.977484015	3.847008121	-0.441185293	1.698268573	-2.185354692	0.646467524	-1.586784785	3.734612396	-3.813666808	1.878755551	0.140428716	3.017932366	12.12770174	-3.239290249	-2.415767397	-0.475620111	-0.363711983	-8.400670722	0
-5.537668364	-4.344842048	-3.9992634	5.223096555	-1.698842106	-2.031109945	-2.880643727	4.16303794	-0.55989187	-1.314523776	-0.026708896	1.893905817	0.536925132	0.594694651	-4.601695804	0.886936183	4.566492085	0.979963259	3.405762266	7.333529301	-1.192439555	1.532485951	5.567809207	3.826063119	-3.334607963	-5.752634805	-8.609390692	2.558651017	3.050898182	9.085589143	-6.487086528	7.507158418	2.607208262	1.399067905	4.923703032	-4.646365369	1.559015253	-3.948330333	-2.191589147	-4.117260184	0
-6.371758209	1.595608967	2.416603174	3.06682738	2.939878229	-0.876835219	-2.663487177	-2.42844257	-1.814666423	2.711906954	-2.402341292	0.60016046	2.527650089	-1.495189856	-7.233951991	-3.718291139	-3.301246513	1.793773127	3.318971504	-3.946217671	-4.431966894	0.452781188	0.491067994	8.697149055	-4.809175196	6.277851579	-5.479100611	-1.068848236	-1.908756304	2.212940864	2.826190934	11.54777499	6.940146944	-1.284136068	5.584482416	1.595816397	-2.741441077	3.491381837	1.90841445	-6.33207075	0
2.582196365	0.393555647	11.6998358	5.927520246	-5.635998782	-4.10527027	-4.011346493	-4.234969137	3.632367704	0.460390186	-3.704255706	0.021967307	4.956106503	-3.99662585	-7.023396748	-13.77715627	-0.463191771	-1.75951054	10.89350312	5.408089436	-15.53007771	1.643948217	-8.98612664	-0.693519173	1.712482816	3.968058618	-0.499416149	-1.091391801	-0.670170638	2.414373164	-2.789891752	-4.270713332	0.320315349	2.984802993	13.48923696	-1.498438801	-2.609689495	-2.53360985	0.948755253	-8.175929874	0
-3.266661017	-6.088360418	1.21298679	-1.315760794	-1.582348581	-2.115810435	-2.025512935	2.548667984	-2.761464791	3.438708217	-2.548458665	3.531493261	2.280791567	2.05947474	-2.754481716	0.24561232	-1.255621562	2.055182728	2.402364401	3.731622299	-2.132061703	1.248925915	1.670114939	1.881035903	-0.238435494	-4.372914533	0.689277032	0.064357645	-2.017000229	1.897672879	1.10674463	3.697663562	-0.949799556	2.739522965	3.401052727	5.691952201	0.942013924	-3.837270073	1.979971329	-2.888962337	0
-2.546993628	-5.129236796	6.216060914	-1.392906087	-4.25298217	-0.186709932	-3.679422009	-3.196894931	-1.790814123	3.943524806	1.111323677	2.363395367	3.649890805	-1.772721507	-5.74401366	-6.734187673	-5.705040864	2.234236884	6.883106004	1.277297475	-8.500155478	0.86698545	-5.750844751	0.305638347	-1.122103492	-1.380141362	1.65186247	-1.316604391	2.401649705	5.934850935	-0.93271795	-1.400806261	5.366403231	2.90915755	10.07165045	3.476584366	-0.816808571	0.480035918	2.976380201	-5.535406131	0
-0.884937307	0.082712567	0.893781873	-0.77466947	-1.6985527	-1.199613469	1.124732914	-0.496088703	-0.239824084	-0.472484378	-1.184584524	5.992832279	1.05765849	-1.440095621	-0.232847859	-2.539680499	1.925983122	0.708420724	3.540586691	2.721055718	-1.437725153	1.126288032	-0.076280763	-2.121741874	1.179462024	-1.59424712	1.755281652	1.308336365	-1.19990176	-1.659356627	-5.261870683	-7.988105985	-5.526002159	4.791542618	-1.777101511	1.547897307	2.739473369	2.602935854	2.712560721	-0.492807055	0
-7.852574006	-4.402478395	1.69425359	1.47295724	-0.891785949	-0.234237674	-3.983870017	-5.02050012	1.353371785	3.571743833	-2.623969024	-0.970401688	5.931879413	0.882953162	-9.151243995	-6.813751533	-3.774047403	3.367872961	2.700588786	3.910350822	-3.916194638	0.328022286	-2.75032	-0.721000048	-1.844174522	-0.755010675	0.528415766	0.20876895	-3.259727381	0.114924552	-4.562175418	0.220602573	0.974147192	4.297138529	1.101869313	4.393790875	0.758397302	1.230201323	5.395752834	-7.951316317	0
-5.326467264	0.860132636	-3.916559155	0.38283856	5.259916263	-0.462598459	-3.940043728	1.044270849	0.656979426	-3.552096321	-6.400848381	0.78893062	2.534122139	-0.147338828	-10.08726964	-4.644269039	4.540958696	9.086427686	-6.321437229	-0.193620728	-4.506706917	5.12965155	10.55468966	9.082590835	-3.657351267	3.15037987	-10.42818489	-1.304944698	-2.565943459	3.329958135	-0.686288286	13.21018851	3.885175682	-9.024289155	0.680037134	0.630545205	2.129393828	-2.492883359	-0.719791598	0.813019063	0
-8.097138164	-1.408076817	-3.176151162	5.668325866	1.606111607	-0.625884943	-2.488180691	-0.195808486	1.251888743	-0.923605995	-3.354491631	-1.925325899	-0.952325745	0.432908365	-3.976335142	-1.133661819	5.465981951	2.043412635	0.347814728	6.438053827	2.63231017	-0.690475181	1.619964869	2.721679085	-1.929237656	-2.544280474	-7.136498472	3.255050303	-0.47756646	1.604409815	-5.834019005	3.36018296	-0.172716289	2.297654605	-2.541638848	-1.73921172	1.891089278	0.243708425	0.782296716	-3.245466493	0
-3.55312486	-0.071156711	1.2750716	-0.715021861	1.461021146	-2.203891228	-3.680971092	-0.212362116	2.484052895	-3.120575434	-4.87693879	2.948320619	8.901104587	-0.168480178	-11.7997229	-6.174466585	0.086242663	5.881499813	-3.393454616	1.90449071	-8.415639975	3.565304974	5.308256541	0.443499842	-1.989414188	4.574329914	-4.601562668	-3.691749171	-2.917509268	1.530138411	-2.043208847	4.353816852	0.718743918	-4.9238027	1.860097378	2.930120737	2.467693938	-5.135938476	2.104823383	-1.820871622	0
-1.979545505	3.683518126	1.34929111	2.267291492	1.907857857	-1.219404185	1.196460326	2.218988596	-2.958753016	-0.843665231	-0.300683252	3.751326815	-3.379253305	-2.610316909	2.230928603	2.762063391	2.666299328	-1.595932548	3.062804619	-2.157885633	1.316924427	-1.449102417	0.31213539	5.277242516	-1.732492594	3.143290453	-5.134883633	0.673332401	2.038776588	1.519581257	2.175016159	3.260567988	1.941446252	0.261951133	1.661658464	-1.33449495	-0.715807059	2.850403209	-0.871366981	0.778202828	0
-2.978582446	4.443823834	-0.329308595	0.098651255	3.268976803	-0.588223458	-0.71717918	-1.788355627	2.354145509	-4.77085318	-5.340846078	3.267760103	2.019663126	-2.540552435	-5.497989974	-5.907448953	5.412175102	5.446058568	-3.192556716	0.913023542	-2.971094192	2.472992398	3.646104367	1.328404559	-0.230590669	4.49801053	-4.914440856	-0.428421702	-2.484867668	-2.590015473	-4.509990864	-2.674490785	-3.04913351	-2.892449169	-4.407271455	0.703222612	3.588278255	1.950995134	2.02063947	2.18364754	0
-2.21585789	-3.201023549	2.091581198	-0.330495907	-1.275235727	-3.004824561	-1.294592812	1.903940998	-1.294062664	1.406070698	-4.356374826	5.061653235	2.646458418	0.654863591	-3.100202122	-2.236050962	1.296951248	2.056211855	2.91348055	4.334169724	-3.704905654	2.014276021	1.885541505	1.320149409	0.683133928	-2.26803279	0.081792708	0.277109386	-3.311107567	-0.310464928	-0.953969496	0.346143059	-4.029729759	2.92598356	2.015937405	4.759920017	1.774846765	-2.822988345	2.293844061	-2.293565686	0
-1.959073431	3.448288296	-0.62220616	0.228111264	0.232212618	0.960949616	1.060276685	-2.953935025	-0.41890937	-1.161299209	1.746192627	4.473098024	0.169999991	-3.496031689	-1.796513728	-3.469094298	0.098309063	1.090840136	3.421111383	-2.676747392	-1.754281434	1.147772382	0.449027608	1.565812999	-2.075526081	2.39808371	-1.657242102	0.860676229	1.408780595	1.307656281	-5.339025144	-3.602670507	1.0456571	1.638707431	-0.056554478	-2.448523721	0.936595699	7.51396293	1.596399847	-1.185138793	0
5.711360878	1.737984952	2.48133205	-1.114045746	-2.685120444	-0.727103676	3.715018075	1.158177651	-1.467712735	0.411793716	1.762018502	3.740645772	-3.777182731	-1.535096406	7.977152511	1.767183547	1.152351469	-4.232258322	4.537748975	-0.502996241	1.194188572	-0.74789325	-3.376917572	-2.505148777	3.320063543	-1.562079665	5.077751405	1.392283349	0.793133884	-2.726506989	0.342028717	-8.943107644	-5.228892777	4.368795233	-0.162705693	-0.583562091	-0.247135998	2.475072894	-0.53988631	2.464098994	1
-0.149490924	6.959388715	1.656766641	-2.183934269	2.346484978	2.38626007	0.234685706	-4.741704944	1.540128089	-4.524960035	1.889438099	2.131781029	2.041109691	-5.106626189	-4.151696877	-5.398268388	-1.066860252	3.212062417	-2.122744438	-6.487948583	-4.19844702	0.691652145	-0.938124865	-0.299411552	-2.072201361	8.569690132	-2.973706395	-2.909402218	3.280657856	1.104162217	-2.206700852	-4.398212382	4.81912349	-5.137521725	-0.379039668	-2.410184576	0.837522987	6.186422211	1.085930586	2.807816279	0
3.602363847	1.636290235	2.506345354	-3.089086727	-0.835674858	1.440455437	0.701335161	-3.628361675	-0.367530536	1.802572695	2.240316798	0.725543831	1.529349428	-1.54388657	-0.521376692	-3.807091526	-5.493690515	0.171766162	1.670508189	-5.991355363	-4.286322106	1.469638098	-2.189054992	0.164312311	-0.117258613	3.324366991	4.512768608	-1.867710532	-0.38081422	-0.6601252	1.86362099	-1.71820694	2.373432707	-1.087974192	3.162922138	0.77582835	-2.00249844	4.043987958	0.939022473	-0.804028773	0
2.885527488	-3.369378634	2.701689547	-9.299036007	-1.01589723	1.499029158	0.83844574	-1.079035073	-1.432765896	3.194152184	2.107512228	1.354246933	4.744511188	2.374502549	0.597100917	1.940606641	-8.817070902	1.256309056	-4.21803367	-4.324744686	-0.224367305	-0.576078041	-2.466304032	-6.771198961	1.999763305	0.214450743	10.38991499	-4.342998963	-1.638145418	-3.852386292	5.872792009	-5.318711733	-0.922490644	-0.588726952	-2.214867524	8.799574766	0.440383531	-2.014713919	3.570531369	2.626157803	0
-6.157708659	-0.852278964	-3.742001972	4.514789496	2.981345407	-2.352598049	-1.275109546	4.17233248	-2.587504567	0.438044037	-4.548819814	2.266019715	-2.410676052	0.914839837	-2.1114608	2.224550394	5.481049893	1.840075347	1.332619152	2.692523559	1.87214862	1.482148414	7.252743341	9.698605965	-2.971663662	-1.752794699	-8.446202232	2.789759313	-2.222536876	2.436883897	-0.209976681	12.27502331	0.374512651	0.077271723	0.83376839	-0.33611745	0.429183926	-0.674351606	-1.090262198	-2.384145928	0
-1.000194999	-5.414143422	4.412459669	-3.357891959	-3.507091077	-0.315811316	-2.376307548	-1.055583165	-0.394523969	2.599548318	1.604536534	0.930407391	5.723762572	0.969065806	-4.025491368	-1.705672234	-6.315663562	0.774344929	1.429413003	1.819776408	-4.476808995	-0.689181871	-4.294090914	-5.216235431	0.238246169	-1.501294679	4.415858595	-2.818674188	1.208623604	2.502578088	0.838954663	-3.166324015	2.070718989	1.804000319	4.384323418	4.92440308	0.272282942	-3.913740096	2.850953769	-2.672694454	0
0.89795204	2.898600385	5.899267528	-2.006760571	1.593498493	0.805680701	-0.158469193	-4.397659973	-0.352010785	2.046659419	-2.06620924	-1.207065744	-0.083289682	-1.893972419	-0.176686295	-4.284186687	-3.442231603	0.912843582	0.241145304	-4.942625536	-2.676094574	-0.952665454	-5.907071418	1.077820375	1.11257594	5.94876922	3.103406038	-1.993565996	-2.090558495	-4.540739149	5.420195515	-2.136576946	1.327891057	-1.075732803	0.731847326	4.493883191	-1.975265614	3.688828864	2.55214782	0.275858587	0
0.011361812	-2.986771844	0.372282757	0.188533184	1.89449491	0.41282617	-2.719092605	1.648254675	-0.197309781	0.159576962	-5.676939091	-5.901026778	-5.958538517	1.539706753	2.057645439	-0.628964648	5.658154444	4.040501378	-4.680692566	3.808882601	1.848726605	0.242520699	-0.547949593	4.137895307	2.816365936	-3.697251856	-2.911331969	1.244546271	-0.74820864	-0.593522105	4.824944978	4.300537045	0.1422013	-4.061882975	-0.149618986	2.686328707	0.202102906	-4.89144481	-2.171788964	4.263573024	1
-2.015376362	-1.809565863	4.154939963	0.493970914	-1.676490239	-2.400683658	-0.586377218	0.4134719	-1.269517462	1.688944921	-3.033794165	3.951758003	0.851473912	-0.59528087	-0.631336202	-1.971204866	0.912927327	-0.013809514	4.556660536	3.782427023	-2.292898604	-0.305667861	-2.728935472	-0.259434876	1.314419723	-1.238702123	1.035353536	0.671495054	-1.652917559	-1.191326511	-0.595547395	-3.6041913	-3.570432013	4.749466193	1.6567906	4.051941962	1.008826424	-0.546576418	2.664968758	-2.109590532	0
5.134172447	-0.418890079	4.20902888	-1.515719786	-3.766228266	-0.809820457	-0.37610669	-2.628017503	1.111435479	1.023113933	-0.403038289	2.284104113	2.616824052	-1.599605399	-1.810435552	-7.572365339	-2.227444332	0.488989779	4.584843048	-0.092399435	-8.472523815	3.430101582	-2.234531607	-1.272238418	2.001846642	0.2132056	4.656046764	-0.837078131	-1.51835487	-0.100332171	-1.728626474	-5.119708455	-1.884052591	1.075399235	5.744416798	0.500773785	-0.704493994	0.562667847	0.752774191	-2.120997525	0
-1.672285805	2.228681118	3.364641061	-0.988972015	3.279041194	-2.801944714	-2.866500202	2.385851058	0.316040251	-3.466784136	-5.539292274	3.148907608	5.718868689	-0.948424452	-8.293437497	-2.859528733	1.074006105	4.667973976	-4.196221847	-1.171010678	-7.370678139	2.365633926	5.007159528	3.929687795	-1.753635113	7.385547864	-6.529392037	-4.717602523	-1.804253264	1.45260883	4.533154824	8.363673654	2.667759558	-7.910785103	3.566686398	3.459231892	0.852101916	-6.235265642	0.098221974	1.34280626	0
-3.241445871	-3.014331032	2.419505084	-1.911569949	0.897778046	-2.063374017	-4.106107584	0.155218099	1.324791408	-0.765037794	-6.493685686	1.501565726	6.431615238	1.112674088	-9.181642718	-5.647378802	0.3952005	6.459167033	-3.46465716	3.641862817	-6.820803886	3.02586209	3.082100016	0.584868752	0.067386557	1.24164146	-2.084260529	-2.795142724	-3.93670404	-0.056514479	0.445746101	3.370047054	-0.859709728	-3.479302703	1.555449563	6.276592662	2.401953284	-6.337173965	2.586359097	-0.931582454	0
-0.399417412	2.371502975	0.52014784	4.578532343	1.071120166	-1.38549587	-1.009770272	-2.02376224	5.010474359	-2.208019381	-4.441337182	-4.502370542	1.994489776	0.588786835	-2.86561848	-3.972445611	3.532089019	-0.561755844	-1.750747266	4.123912062	-0.902573519	-0.259289731	-1.003666927	-2.331424102	1.476989145	2.569264867	-1.418346515	0.547746472	-4.013458072	-4.763939435	-2.739982286	-1.525448072	-4.326846279	-0.02410411	-3.575815795	-1.511101014	0.271211472	-2.099714407	0.370806006	-1.845163532	0
-0.276918173	6.025207967	3.390707029	1.847249417	2.479491317	-2.196949948	1.678292678	2.356290938	-2.213206292	-2.344734465	-2.014904043	5.030500835	-2.403338238	-3.498994049	1.994757288	1.518092808	3.607317678	-1.573512343	2.397037353	-2.784081149	-0.572589465	-1.100467378	0.206868659	4.669946205	-0.738440464	6.079332449	-5.050796111	-0.495316199	0.8969399	-0.576563056	3.313750452	1.565728873	0.106174415	-1.015288016	1.261605208	-0.570767797	-0.456335558	2.06750439	-0.68842069	2.176459295	0
2.564539749	-0.331174306	4.263688239	-0.975913329	-1.384146801	-2.526697695	0.252643344	0.846496973	1.151336507	-0.50787495	-4.411668875	2.126923212	1.38845353	0.216834446	0.832846736	-2.306724485	2.326161076	-0.05233728	0.470238228	3.952427611	-2.519389872	0.384086391	-2.111929499	-3.586664851	3.992209866	-0.226651266	3.359077071	-0.503767179	-3.383002411	-4.824632817	0.650288324	-6.689220056	-7.195306417	1.982349234	-1.23354341	4.147713659	1.536390381	-3.668220055	1.587406174	1.361974266	0
1.038040488	5.558403607	-2.114280343	3.563087342	0.811134891	-3.692860563	6.224308621	6.430581764	-2.310534458	-2.680585351	-0.477940678	8.314360938	-4.744152376	-1.067806091	9.370690474	8.864169711	7.660541756	-6.868852547	4.261602465	1.683484052	7.628327962	-2.180803812	3.502958198	0.218829038	1.244226437	-0.266694294	-1.605193817	3.613312603	-0.963675589	-4.649016137	-1.983395319	-4.697425456	-9.956681851	6.514885962	-6.577870611	-2.946969763	1.744946014	2.557421776	-1.116584675	2.718580647	1
1.948911378	-2.660483298	7.724640345	-3.237790177	-2.436862471	-1.55467519	-1.82091899	-2.069109652	0.64699561	2.592020894	-2.727997483	0.493643822	5.149541867	0.42429506	-3.011019245	-4.893038942	-4.766052194	0.824346947	1.199611124	1.088130917	-6.605075146	0.072437031	-5.76353538	-4.279012006	2.791174713	1.719549655	6.202030127	-3.237053167	-2.90885935	-3.013043634	3.822330213	-4.740606855	-1.893875426	1.043485861	3.52334265	7.234504323	-0.446921231	-3.936105779	3.377391993	-1.645913496	0
-2.348796248	-1.218033316	-3.016007572	-2.176221708	-0.394030895	1.746940611	1.037596874	1.366531032	-3.153603412	0.063938671	4.909036908	3.572073398	-1.643123942	-0.814936941	1.669166506	4.322138982	-1.250287534	0.308626786	0.828917793	-1.9507994	3.274385003	-0.735643458	1.62382759	0.513561782	-2.389564775	-2.629690177	-1.190397304	0.587493163	4.857898859	4.898818828	-1.823041804	-0.282734495	3.644037142	0.999554957	0.050850367	-1.311975522	1.107821648	3.126013595	-0.162198216	1.341604821	0
0.514867848	1.323200807	2.455033329	-1.762539358	-0.845986687	-1.649797926	1.733096704	0.706589667	-0.399154554	-1.473047394	-2.259565895	6.098008954	0.287720543	-1.563757506	1.654898762	-1.012734803	2.951881281	0.345217876	1.683645386	2.259129331	-0.589542511	0.177706396	-0.862868303	-2.971288107	2.474734401	-0.105684269	2.008605433	0.354150725	-1.248102513	-3.506844122	-2.332030437	-9.17942393	-6.695330806	3.43215853	-3.055617321	2.937661575	2.926869015	0.940153779	2.393292797	2.306783081	0
0.690945587	1.397224416	6.959252578	3.292396406	-0.468536701	-3.170900396	-1.902372215	-1.934224605	2.518292573	0.384465831	-6.371277595	-1.212228046	2.447203528	-0.87348756	-3.243416974	-6.802967728	1.480486043	-0.384479941	2.848082703	3.340091548	-6.307592486	0.220961887	-4.506381594	0.084546312	2.395114743	3.986095935	0.182525079	-0.762656194	-4.581611964	-4.282865716	1.594057839	-1.420291945	-3.576196239	1.063397665	2.87824668	2.761370201	-1.078834393	-2.687520668	1.644993448	-3.143821791	0
-2.112621589	-0.218084753	2.190525922	3.093306068	-1.259765098	-0.079499471	-2.355193612	-4.210211223	1.735477458	1.285718355	-0.674502865	-1.668427769	2.347681154	-1.379469282	-5.246955888	-6.85598437	-1.670303209	0.70993561	4.131554004	1.039396526	-5.264403248	0.957048767	-2.858845782	1.313483127	-1.320537262	1.464596281	-1.081385368	0.395834856	-0.636379064	1.680091772	-3.360522431	0.633113959	2.523279229	1.492201415	4.375453363	-1.381475717	-1.280572249	2.329221772	1.355202763	-5.635840424	0
-1.295272003	-2.749741649	0.78923969	4.968290483	-2.60756467	-3.608694365	-2.762747106	2.853448007	1.697219834	-1.315091343	-2.538595542	0.864012992	3.190773819	0.561016097	-4.925678718	-2.517044578	3.379972086	-0.475192921	3.610506581	7.399872772	-5.298545731	1.731564981	2.310373215	0.743787896	-0.557806602	-2.345300673	-4.708672066	0.672621024	-0.21212333	4.488294805	-3.900718862	3.905181329	-0.900948571	1.086155051	5.742630475	-2.564686128	0.497466197	-6.470541726	-1.460557472	-4.417798009	0
2.81602102	2.743109564	0.767911134	-8.215413069	0.311952381	3.076606674	0.407920435	-2.601205063	1.85423831	-5.383462766	3.508653233	3.044849085	4.61491254	-2.726850179	-3.18978858	-2.766179969	-2.753829293	4.873298763	-7.02839056	-4.624027602	-3.492635734	1.173485948	0.159140105	-7.338491293	0.358268878	4.375307542	2.092225662	-4.976159738	4.27744119	1.088792446	-1.830899681	-9.973600508	2.254708937	-6.418641605	-2.857060445	0.997346279	3.487273504	0.526853805	1.39049672	7.15746967	0
0.943932607	1.524760694	-0.434534	-5.519661616	0.193472056	1.559185614	0.228642248	-0.521660338	0.906627776	-4.548781439	2.02774021	4.006754004	3.396756656	-1.968467165	-2.836832108	-1.42768003	-0.391379984	4.049777489	-4.695842063	-1.928019222	-2.420010796	1.399120404	2.080797861	-4.565363281	-0.159701568	2.07615049	-0.1048835	-3.064508307	3.251991669	1.853732871	-2.750159546	-6.544861115	0.892382266	-4.206874579	-2.141563189	0.446889875	3.491364723	-0.204400024	0.882736447	5.18735661	0
-4.437637145	-0.437407989	-0.748591645	1.639227849	2.410053065	-2.846120446	-1.555784042	3.17980099	-2.465618256	0.361306487	-5.354133437	4.76863497	0.842953796	0.114033582	-4.466343385	-0.817821883	3.1423496	3.355322861	1.246982739	1.034245121	-2.674264743	2.893263571	6.799277311	8.453579584	-2.347765569	0.734318306	-6.150006648	0.469673887	-3.337607939	1.56373721	1.007558906	10.0988789	-0.055795985	-1.190405491	2.562375902	2.493364076	0.732706791	-1.306293043	0.372459583	-2.029554989	0
1.011728372	-0.697402678	8.773479056	2.172792012	-2.799808331	-3.292281525	-2.655581335	-2.37991206	1.305877004	1.93375098	-4.719478787	0.894090183	3.829035712	-1.553699961	-4.591231701	-8.553306337	-1.195336522	-0.160714145	6.186495948	3.170875563	-9.792379498	1.097316121	-5.724721244	0.159807326	1.862163594	2.805938006	1.498678749	-1.278242354	-3.136893936	-1.163116563	1.06141403	-1.967282875	-1.567664232	2.310691877	7.563956401	3.350855722	-1.513716307	-2.438553768	2.190139885	-5.077231493	0
-0.891793549	-0.290791996	-0.081544936	3.947947736	-0.183713436	-1.650664221	-0.491622031	2.24519438	-2.106281345	1.746063559	-0.199089464	0.623085983	-1.935987601	-0.179090324	0.216420987	1.155942955	0.752540299	-2.038319141	4.690019548	-0.071398356	-1.05694483	0.511341659	1.7349951	6.466214647	-2.039653713	-0.410690583	-3.849116935	1.43959758	0.272156188	3.527865719	1.544138099	8.523211197	2.779444438	0.763969675	5.69257576	-2.453986353	-2.428264019	0.025214942	-2.100065337	-3.516558294	1
7.839153786	4.713635576	7.239004862	-1.211937954	-2.882155174	1.151380627	0.419574216	-7.673089138	3.081394831	0.038012233	0.326981733	-0.778325403	0.866326791	-4.620567293	-0.541570704	-12.01651235	-3.063262331	-0.15904387	4.720127366	-4.286530318	-9.852522354	2.452224307	-7.76014855	-2.09657538	2.97397408	5.538156967	5.996764146	-1.432922732	-0.774575366	-2.955872239	-1.13795845	-10.30093753	-0.367420752	-0.397563651	5.230252826	-1.499900359	-2.379790403	5.834694118	0.975542288	-0.932882954	0
3.546138478	-1.275403582	-2.174006536	-1.791201205	-2.188223327	0.714465075	-0.026429083	0.567922913	0.502648607	-0.675870465	3.780916003	0.743430449	2.496079448	0.341268265	-1.566086875	-0.534643432	-2.70445508	0.13282982	-0.069743157	-1.595507927	-3.338764479	2.659713974	3.300510796	-1.028804241	-1.02924085	-1.334270904	1.173476197	-1.201176777	1.885198253	4.258866692	-1.788002112	1.49964027	2.44429151	-2.34474164	3.715661227	-3.106575985	-0.393816865	-1.436776284	-1.977456163	-0.387741323	0
-3.010092903	-4.838542719	-0.727405017	-4.201819846	0.827321389	1.103623969	-3.505248327	0.296497363	-1.865056999	1.558378759	-0.814028469	0.127387698	2.851066241	1.383524748	-5.975167613	-1.530007053	-3.333102344	6.230032796	-3.579399647	-1.163745745	-3.354013499	2.46669334	3.487278058	3.300246887	-2.111203441	-1.365226732	-1.523947335	-2.37130874	0.3950342	4.640815299	2.67062136	7.544117982	5.797059737	-4.744643778	3.711073564	4.450226966	0.633244986	-3.10734713	0.763972813	0.01867752	0
0.662732255	-2.572744656	3.240246904	3.101451396	-3.553974114	-2.140539921	-3.265877733	-0.317750091	2.990439325	-0.686938446	-0.532516772	-1.622364541	5.204605931	0.105266881	-5.963313692	-4.936738547	-0.884484286	-0.629233004	2.906897562	5.020481425	-7.564811012	1.113856956	-1.710682663	-2.509198102	-0.098054039	-0.206976756	-1.330467388	-1.314890706	0.676295855	4.114757171	-2.692960704	0.849500924	1.469552944	-0.064588565	7.040723975	-2.013737004	-0.669519861	-5.94676573	-0.683719138	-4.694682962	0
2.871613606	4.238514068	0.913954756	2.998553978	0.758173879	0.105106283	-0.490383633	-2.691031597	2.573007876	-2.114375903	-2.314952283	-2.297462476	-1.76926073	-2.478258416	-1.217024468	-6.509464019	3.304024427	0.929508153	0.953183613	-0.981735677	-4.308360917	2.372685664	-0.112533355	3.49024427	0.524835469	3.357253043	-2.762294963	0.724878774	-1.009505432	-0.625484292	-1.588494099	0.6151129	0.322209513	-2.902593922	2.219107928	-4.19031798	-1.267307971	2.408687064	-1.847824056	-0.183720121	0
-0.076564226	-3.905987771	1.473552305	-5.134979729	-3.205486128	0.200181413	-0.211108327	-1.000392557	0.659899772	-0.179356404	0.541195691	3.930777063	4.166098867	0.421795966	-1.613620485	-2.060969955	-1.724688241	2.456732535	-0.576025632	3.708918521	-1.762552565	0.54079784	-1.903123106	-8.088988217	2.36799294	-3.737472638	5.72485155	-1.075427374	0.162450346	-0.95861946	-4.275883584	-11.46979804	-4.509021814	3.274287797	-2.498628543	4.702068827	3.878559197	-1.625962136	3.70249613	1.282139845	0
4.916843097	-1.703553144	7.261204593	-3.84327444	-3.578140036	-1.316754965	-0.704280755	-1.938071879	0.609589013	2.536199437	0.333687213	1.367129385	6.282964796	0.114626753	-2.426675703	-4.26661694	-7.256429377	-1.058317599	2.371480306	-1.6139378	-8.028198241	0.80505105	-4.880599437	-4.906002066	2.101278548	2.658161305	7.720202558	-4.061169984	-1.893516973	-1.620105595	3.848033899	-4.331179484	-0.600465716	0.438368809	5.657260462	4.892917098	-1.640221882	-3.301660978	2.209261833	-2.191120768	0
6.127598697	2.553915795	6.646534331	1.791822011	-2.771944401	-2.391312312	-0.70390693	-2.894553073	3.058171897	-0.380824869	-3.543896911	0.330737696	2.423801254	-2.340441056	-2.216666139	-9.602423279	0.398711377	-0.812781692	4.845847454	0.952147245	-10.082975	2.97081604	-3.641192165	-0.416908788	2.955545461	3.693876834	2.604226734	-0.950010732	-3.311280952	-2.550346066	-0.511216427	-4.310984615	-3.385118555	0.098566641	6.075400083	-0.608698189	-1.706239853	-0.783266163	0.001364164	-2.573592732	0
2.850926121	5.458100784	3.487482705	7.459171674	-1.199654098	-1.499357653	-1.1685356	-5.184099804	5.538112913	-2.19861673	-3.059794588	-3.448675435	0.980849255	-3.367988969	-3.916050854	-10.98714473	3.254963775	-1.731491922	5.380841692	1.905738183	-8.01168175	2.095520527	-3.402708657	1.348379841	0.745027758	5.117595374	-2.595854144	1.328499908	-2.402988697	-1.541982818	-5.436655085	-2.181088064	-1.417081963	0.384623035	4.264412304	-6.694702931	-2.239083454	2.773450407	-1.029706351	-5.186431612	0
-0.263714076	0.987285852	-1.026437121	-1.767268551	2.191469963	-3.417631342	-0.103692037	6.140736489	-2.092388568	-3.242485772	-4.792141623	8.066390931	2.166835646	-0.175406111	-3.207294072	1.081480604	4.594448539	3.855686494	-2.174006612	0.372853398	-3.641935261	4.104164428	9.968341181	5.372882461	-0.939696408	1.529735805	-5.492634241	-1.600777276	-2.232559227	1.489947912	1.62464435	6.879501921	-2.385027506	-4.49899033	1.251331469	2.389389594	2.611238	-4.776980842	-1.003181709	3.06302961	0
-5.095395298	-0.099056936	2.172730694	5.047694496	2.739681631	-4.341287613	-2.001668478	3.465055536	-2.980521871	1.885432115	-8.614136878	3.045034972	-2.356567285	-0.137376178	-2.326102007	-1.334179873	5.70219261	1.705044587	4.085488672	3.15591108	-2.101467057	1.464073667	3.503277401	11.28533821	-1.083422844	0.838050831	-7.353193704	2.082452236	-4.828749422	-0.39473331	3.482299856	11.46190945	-1.408449533	0.916007323	3.865668064	3.314020377	-0.708155432	-1.49350149	0.181847885	-3.324948919	0
-2.10281356	-0.929854978	1.916790758	1.328602095	0.171417237	-3.847380301	-0.810612932	3.326036242	-1.149467415	-0.470773998	-6.399544812	5.427258465	0.517291765	-0.103154372	-1.81555299	-1.648098459	5.237801748	1.963687313	2.29710904	5.014464748	-2.736633429	1.937440651	3.101080673	3.25896614	1.108138773	-1.13958603	-2.908520289	0.981057451	-3.567181774	-1.224101263	-0.578013646	1.203711205	-5.424333354	1.879999516	0.825370028	3.599234973	2.159286648	-3.100249458	1.155343846	-0.497243785	0
-3.400789273	-0.534897572	0.580213948	3.43564702	-0.059794203	-0.740311278	-2.035422457	-0.853493594	1.081240231	-0.481820234	-1.838913459	-1.127513338	0.383261664	-0.634306646	-3.272095693	-2.786096709	2.155172417	0.874961057	1.676410312	3.419800855	-1.561394068	-0.12810266	-0.84120281	1.369611586	-0.893713395	-0.17265056	-3.815204574	1.019015235	0.257826823	1.799170708	-2.776102	1.400644921	1.011974221	0.884698841	1.565403739	-1.209859222	0.296867365	-0.375708657	0.330103184	-2.655698397	0
-0.610114868	-1.154974446	-1.475070224	3.036743742	0.364831625	-3.614414844	-0.565424648	4.138677449	1.312556229	-0.684951337	-3.668306881	0.503841818	3.555829765	2.961511704	-2.553115569	2.12541486	2.27099964	-1.355404814	-0.873724591	4.265044525	-0.562134579	1.023896092	5.28034923	0.381301268	-0.10486028	-0.46589138	-2.032399623	-0.092969167	-4.260504408	-1.338868118	0.17697914	6.13916697	-4.165704219	0.065345909	-0.534119542	0.364323902	0.372525567	-6.697298218	-0.827984763	-2.405840853	0
-0.86106396	-1.745877794	2.574910553	1.554870023	-0.125792048	-3.942688097	-1.097522424	3.962466324	-0.194229517	0.349021388	-4.2530634	1.733546463	3.21465956	1.951592072	-2.017884037	1.604691613	1.14473973	-1.035710434	0.414082401	3.922533434	-1.955464927	-0.124853989	1.651870614	0.232174662	0.677480118	0.3995461	-1.124920404	-1.132889218	-3.250717932	-1.222938468	3.097005961	4.203551896	-3.176193738	0.568281094	1.62061754	3.47867472	0.153129868	-7.014929263	0.320358146	-1.679811451	0
-2.756791825	0.856503697	1.840320697	0.880670779	0.916386302	-2.69848982	-0.908420838	2.448888309	-0.86210562	-1.280480185	-2.146530269	4.429845442	3.728776988	-0.636587187	-4.239653888	0.289211172	0.493922924	0.57153835	0.858675169	0.60440274	-3.183938475	0.393696547	2.767171406	1.88894042	-1.839437528	3.270930804	-3.995329745	-1.753980967	-0.602698657	1.592696224	0.85912101	4.128691273	0.538343149	-0.916874605	2.299230704	1.544842651	0.705969224	-2.718847722	0.771678865	-1.343289031	0
-5.439855003	-4.470382254	0.620088746	0.723887909	0.341171973	-2.050569497	-2.525535714	3.357603584	-1.3253301	0.305080457	-4.11663633	1.257041833	0.435820735	1.637121041	-2.310877443	1.704351143	3.26279405	2.48916831	-0.834487126	6.33683065	1.015770855	-0.813013794	1.056509912	0.913283145	0.11968989	-3.573476085	-3.563303318	0.515564819	-0.454423809	1.465683619	0.410602982	2.685757388	-1.227788058	1.23647812	-0.18340444	4.30468546	2.327672627	-5.418134663	1.205475075	-0.172505922	0
-2.024646057	-3.23968899	4.774558401	0.472081311	-0.955972173	-5.142892104	-2.379605604	3.172058889	-0.513412272	1.078945527	-7.450334301	4.970463172	5.151171107	1.340516235	-5.251732974	-2.961649951	1.646633925	1.939720938	2.288336375	5.903396445	-6.281353604	2.044143369	1.932091569	1.20079594	1.343437274	-0.187938321	-0.619536522	-1.231373409	-5.468561088	-1.63720446	1.62686019	2.573920629	-5.276108436	1.781129277	3.333601271	6.896500124	1.508510725	-7.159060582	2.509269903	-2.970452588	0
5.212550938	3.171102855	-2.142687818	-1.441731898	1.138614262	1.216540038	1.433963855	-1.342706979	2.568269059	-1.939430721	0.026692586	-2.344185605	0.175846791	0.283327767	0.888927	-1.645873354	0.152920269	0.422022204	-4.03353291	-3.270742155	-0.555737788	2.138499317	2.54275792	-0.968732173	1.252829107	2.266397217	2.201140068	-0.825035778	-2.131568901	-3.311940094	0.248098819	-0.788811282	-1.798244364	-4.01490635	-2.791401853	-2.126526153	-0.451118036	0.570624883	-1.59087851	2.632032148	0
4.1885193	0.564609135	9.237712386	-4.548734968	-0.170278089	-2.654206871	0.66290188	0.004561443	-0.604268312	2.021111126	-5.483106721	2.343847328	2.491544694	0.30007044	1.854746386	-1.781873607	-2.386941535	-0.346699971	-0.575902857	-0.846356995	-3.640476527	-0.955021239	-5.614876705	-3.526411388	4.997029888	4.1900495	7.47717907	-3.498714314	-5.360262926	-8.610966024	8.671123195	-6.225443063	-6.320786736	0.588033252	-0.448009653	10.09914996	-0.303964187	-3.862186538	3.422932831	2.50767999	0
-0.259728297	-0.256528571	2.621959434	-1.568817772	-0.508934698	-3.02377142	0.006244393	2.867830513	-1.109038843	-1.097588393	-3.251668528	6.643918777	3.054842317	-0.498895087	-2.038602169	-0.662129696	1.635012337	1.340912642	1.155208791	2.094605605	-3.657132572	1.536646545	2.462457534	-0.131485619	0.766635116	0.73867513	-0.456621611	-1.286878252	-1.832606315	-0.596047568	0.173668004	-1.403634707	-3.90602854	0.661895322	1.020337093	3.783579091	2.146518495	-3.114755543	1.515714214	0.672397679	0
3.377946756	4.074998155	7.190078017	-1.978660608	0.002929703	1.137281614	0.396308546	-6.711294292	1.601646653	1.626676296	-0.715578418	-1.848581145	1.483588156	-2.656595891	-0.331759364	-6.914090717	-4.90786259	-0.435456601	1.446489443	-5.254514668	-4.701015747	-0.829683506	-8.366114217	-2.351527094	2.054739095	7.051589751	5.916294713	-2.396893633	-2.139049324	-5.733592811	3.357754147	-7.109074897	0.180236192	-0.073549227	0.903552835	3.056431174	-2.340358345	4.838090117	2.979938014	-0.601106985	0
-2.383143806	2.735458662	2.193468365	-0.602525735	2.866995411	-0.690763682	-3.02611422	-0.995908494	2.403074293	-4.469532579	-3.989441982	0.536980852	4.975621141	-1.818519009	-8.494852756	-5.270704214	1.504517686	5.364732191	-4.906609564	-0.361882902	-6.165123189	1.713307423	2.403027914	0.974946158	-1.429677855	6.608523791	-5.940223296	-3.699850085	-0.254864133	1.231727057	0.211980491	2.858638129	2.931066126	-7.044340644	0.941769686	1.264096279	1.694926527	-3.212798277	0.744292219	1.551556573	0
2.803967159	-0.857788202	6.100227234	0.157155971	-2.119595682	-2.039522215	-2.262349321	-0.154288894	0.691081299	0.083796326	-2.784556485	0.356054482	2.097182972	-1.187145325	-2.804735802	-5.414534376	-0.25650431	0.821594556	2.499546824	1.739252379	-7.920266319	1.535392397	-2.82164817	0.47000908	1.606362676	1.628397295	0.095320437	-1.902185721	-0.40524193	1.351273995	2.358524388	-0.026304803	0.588621397	-1.558925086	7.128132311	1.677630101	-1.014740777	-4.187240079	-0.289990207	-1.076035205	0
0.307984938	-4.224677521	-4.435337878	-3.52150035	-1.522486833	1.894235682	0.445142829	1.548292336	-1.546511443	1.719295497	5.853258779	0.026556046	1.929227259	2.625015482	0.352599129	5.148376274	-5.314143542	-0.459882048	-1.831684352	-1.975428269	2.583485564	0.156844018	3.048177442	-2.387647077	-1.894413883	-4.089780869	2.98788342	-0.872432682	2.506174942	4.005730476	-0.093556376	2.590762303	3.348425967	-0.331002368	0.302539062	-0.421975413	-0.064879087	-1.279528923	-0.715252156	-0.246561294	1
-5.912677931	1.398446685	0.252338547	3.156041075	3.91794355	-1.254689749	-1.254629145	1.636378078	-4.84285718	2.953085886	-2.315386705	2.236756901	-2.237088818	-1.054378852	-2.435025813	1.471282063	-0.3851578	0.947973161	3.442335322	-4.451886637	-0.457305049	0.263287062	3.441317547	12.77178524	-4.888150474	3.794903207	-7.52914228	0.501060408	-0.849885733	3.357884443	5.464078187	15.53416493	6.766756184	-1.523046078	5.430339759	1.006379792	-2.893050487	3.274189739	-0.348661241	-3.708383239	0
-5.015260373	-0.493898626	-4.268511987	2.353000092	2.009556429	0.656945227	-0.872859281	0.800536687	-0.523829699	-1.274069353	-1.559054592	-0.253304899	-3.371487024	-0.161387183	-0.662925475	0.686587177	5.142534752	2.710482826	-1.05005587	2.74930003	3.623230342	0.26837715	3.275297113	3.898684062	-1.528249054	-2.82927373	-5.823477009	2.831657401	0.93295664	2.04919705	-3.720056087	2.952327379	0.585974781	0.094076304	-2.695392919	-1.828336438	1.879705934	1.766346102	-0.490758525	0.542538011	0
0.637986043	3.096655118	3.416131052	-1.300761151	0.790654261	-1.701524828	0.626736992	1.495728679	-0.388570347	-3.042421373	-2.293052682	4.849297737	0.840552514	-2.350659312	-0.308967793	-0.767574562	2.678739395	0.949393983	-0.316241892	-0.103227322	-2.452455396	0.07536895	0.070903021	-0.518449247	0.959630618	3.667282857	-1.813497294	-1.662163815	0.416064045	-1.05078806	0.960361146	-3.658206501	-2.097454068	-1.368505155	-0.224575892	1.746384016	1.7397125	-0.990515362	0.674809088	3.290833591	0
-2.342855941	-3.886396793	4.973622868	0.79783257	-2.464573647	-3.927837864	-1.162707474	1.428162846	-1.217891661	2.841464153	-5.259326052	4.52905139	2.161920553	0.771499986	-1.385335656	-2.321819969	1.232292299	-0.002311695	5.319125777	6.512412101	-3.158383971	0.173755711	-2.362956937	-0.6825931	2.279786717	-2.873674827	2.219544867	0.906310699	-4.062548874	-2.490857655	-0.350986574	-3.242625346	-6.348474034	6.418496553	1.894658164	6.378999574	1.378557804	-3.137317333	3.477055172	-3.51347302	0
-3.314647192	-3.567694835	-1.466578627	3.703669604	-1.970009678	-1.974475902	-0.174603849	4.930428166	-3.169542193	0.877026613	0.521851268	3.055194428	-3.984833813	0.262794173	2.943694271	4.646569633	4.361332476	-2.116312855	5.387935205	5.671529697	3.004765821	-1.083848027	1.190396929	3.104679298	-0.868460048	-6.479856814	-4.335745121	3.517788113	3.089242057	5.22836014	-2.288487472	2.677155287	-0.260035697	4.829293614	3.010500675	-2.039434727	0.708578921	-1.534940923	-1.644892945	-1.604244047	1
-0.944904087	-4.363536716	1.699251623	-2.8092881	-1.632189585	-2.281120558	-1.132160896	2.420996866	-0.968656129	0.597890417	-4.015077445	4.703767502	2.515968004	1.309638976	-1.920917173	-1.30319625	1.570467042	3.087971811	0.169546947	5.084413168	-2.600299916	1.895104081	1.723055027	-1.546023064	2.104574755	-3.889649355	1.842926841	-0.294960469	-2.610733205	-0.872932051	-0.728388303	-2.892631537	-5.209926591	2.009519885	0.018310569	5.99895465	3.051705605	-4.598037028	2.282594478	0.564112508	0
7.810875772	-0.361291657	5.780554454	-6.024044162	-1.947900856	-1.829984791	1.13512422	2.584612215	-2.144076958	1.011763912	-0.899654527	4.647991354	1.875471509	-0.165668946	2.317010263	-0.352111808	-3.24775518	-0.144209054	0.345852127	-3.40430915	-5.939424988	2.146915704	-0.341447892	-0.882633545	3.096027175	1.786280522	5.963770459	-3.750940797	-1.454092329	-1.621809079	7.554078575	-1.746849038	-2.081767564	-2.583201287	4.988848222	5.281236712	-0.919426887	-4.340270875	-0.343855599	3.466701519	0
6.654170826	5.922078683	8.720838797	-1.185672834	-2.403048088	2.558664772	0.21246349	-11.19879253	2.984135913	1.656538619	1.613702079	-2.23417784	1.032380945	-5.744886842	-1.440629427	-14.041969	-6.296044601	-0.324345545	6.011429605	-7.386442142	-10.36598723	1.466317345	-11.12442213	-1.554611544	1.932725649	8.116218054	7.057770429	-1.805075225	-0.476219422	-3.433443108	-0.538367951	-10.75047803	2.587942911	0.147474204	5.931928924	-1.239577529	-3.857588074	9.948861659	2.398469696	-2.79691936	0
-0.511520156	1.794480929	4.367512862	3.734665581	-1.380013218	-0.674130017	-1.714476901	-5.033698147	2.406982168	0.600000939	-2.34501879	-1.184655662	1.152894191	-2.680216765	-3.846961677	-8.957935173	0.239541506	0.20941322	5.350445612	1.469588659	-6.280544869	0.939433762	-4.883968874	1.007941333	0.329256759	2.765830216	-0.475133366	0.81573951	-1.522045619	-0.720586827	-3.497140967	-3.069418071	-0.004965751	2.28063756	3.941079534	-1.329196023	-1.228794417	3.413550115	1.613818813	-4.813278026	0
-3.558118756	0.62294218	0.178674013	0.893506395	-0.316059387	0.346301078	0.362224734	-0.789004535	-2.034754637	0.844862733	2.813890228	3.178817435	0.007191477	-1.864050643	-0.732494608	0.77552064	-1.718432533	-0.939058076	4.041597418	-1.572987603	0.371775096	-1.187310253	-1.084317434	1.437860655	-2.671437068	0.784054166	-1.779821225	0.576607406	2.706567221	3.09361977	-2.05323625	-0.035763262	3.18432193	2.773862455	1.754189841	-1.148927769	-0.192237667	4.44077804	1.217436682	-2.402921631	0
5.85243053	1.12571882	1.283085882	-1.927294255	-3.971580524	2.589373769	0.223031583	-4.830078556	3.084875966	-1.168946396	6.462389877	-1.755134608	3.155340957	-2.158374311	-1.448722298	-5.318994195	-5.336600912	-1.20824433	1.63735084	-3.158865007	-5.694396538	1.28140232	-3.890542211	-5.964948499	0.155811384	1.441267188	4.614928198	-1.913417384	3.928126681	3.093877472	-4.113770526	-7.505277263	3.535146877	-1.210097837	4.155146094	-5.049632059	-1.271609357	2.47519256	-0.79526164	-0.92678937	0
-0.010143404	2.770894085	1.72522466	5.705557558	-0.745528805	-3.029526208	-0.389729946	0.414230998	-0.846760597	0.7567212	-1.370690103	3.575360234	0.656913528	-2.402973202	-3.10425837	-4.085527064	0.958331599	-2.104644708	8.322793238	-0.888491358	-6.624442133	2.730229025	2.433222798	7.846735617	-2.702623823	3.174345776	-4.753739608	1.179301749	-1.411384345	3.248512071	-1.389902269	7.654309268	1.753589991	1.262051872	8.370615315	-4.191577605	-2.766896536	2.434962177	-1.41806708	-6.311354044	1
0.655099113	1.098303499	-1.546980771	-3.578740965	2.143037046	-1.888671541	0.272478601	4.798551088	-1.539211652	-4.094141158	-4.5522306	7.393706869	0.408504499	-0.735321242	-1.647957965	-0.020973268	5.762184061	5.412631088	-3.884130044	0.523646043	-2.469870736	4.20852167	8.7698538	3.594852661	0.475615536	0.252474796	-4.112248115	-1.118867084	-1.402813991	0.461661014	0.247984359	1.992352142	-3.463126167	-4.791559875	-1.242082247	2.580825181	3.839951996	-3.284361333	-0.706946118	5.773167217	0
-1.282262318	4.114168827	2.745662486	-0.394428876	3.272869686	-1.366536314	-1.136383537	0.642221358	0.664219062	-4.117739157	-4.674483288	2.465005514	1.470452809	-2.363633107	-3.910351659	-2.835952011	3.685115501	3.692784546	-3.362367446	-0.793076709	-3.61569787	0.908596121	1.943644857	2.430574731	-0.252250589	6.179413619	-5.49433843	-2.415163535	-0.580215599	-0.766386771	1.909258622	1.463092165	0.362645072	-5.272704065	-0.301575912	1.721177256	1.577824615	-1.711813733	0.344575473	3.330488076	0
-9.318658557	-3.101716067	5.25821258	8.193153235	0.106752013	-5.159743784	-5.047186201	0.780689658	-0.273375551	2.615717463	-8.148213431	0.411851304	2.780597818	0.192883907	-8.000960619	-4.580446456	3.159015262	0.63514839	6.751239888	8.482191221	-4.997907257	-0.778540582	-1.958560396	6.084457742	-1.821103298	0.563520138	-7.502515415	1.501356698	-3.77681441	1.635532999	-0.46952624	8.518647663	0.113334081	4.516795786	6.197884975	3.397555373	-0.602130892	-4.052545173	2.587601973	-9.079405449	0
-3.362017843	-1.267846094	1.61110317	2.491916898	0.757098797	-3.239556586	0.372135731	4.029736719	-4.190980498	2.426366155	-5.270626525	4.756760131	-4.643788282	-0.033966897	3.249260037	2.246034475	5.218435294	-0.316664113	4.920491575	3.583145581	2.054661237	-0.267653805	0.989057498	6.673659097	0.758509035	-2.88827086	-2.828343411	3.145417113	-2.607423425	-1.347767366	2.231477354	3.361082351	-4.156127937	4.653114905	0.845955506	3.720827692	0.475737869	0.198400774	0.711196751	-0.781145839	0
-1.753510004	1.536681002	4.855495868	2.599016617	1.674266706	-5.265856626	-0.701263145	4.45613181	-1.233453997	-1.192701103	-8.265304001	5.030380367	0.425182955	-0.6192443	-1.244837121	-0.455779389	5.948419273	0.439853595	1.823333284	4.097393533	-2.975811525	0.367115211	1.728707951	4.213311457	1.390823038	2.838620959	-4.559738145	-0.293970332	-4.127682245	-2.898022889	3.613616573	3.25481757	-5.230137386	0.403704684	1.334100091	4.452816036	1.060607199	-4.882494828	0.725296594	0.280303	0
-3.381106662	1.422242168	-0.276424042	-1.167247017	3.889834416	1.321418009	-2.206451308	-1.111033367	-1.930932816	-0.044763285	-1.88696317	-0.016833685	-0.622714679	-1.530151594	-4.53941423	-2.539484267	-0.538278508	5.315183223	-2.533971785	-4.906146526	-2.501073323	1.842282217	3.113418491	8.095833467	-3.213481187	4.047018826	-5.643388183	-1.483237571	0.415411947	3.019652294	3.50741353	9.411180521	7.097447775	-6.156678299	2.894103623	1.339678549	-0.756492064	2.250845164	-0.136799642	0.722881174	0
-0.799513733	1.875718679	0.856890042	-1.818188146	-0.647569569	-0.099835125	-0.085176965	-1.614113353	1.222231142	-2.8426682	1.006424764	4.705555628	4.79176238	-2.287607716	-4.722497983	-3.592017405	-0.920042827	2.021485996	0.233832128	-0.633219934	-4.408294596	1.438653349	1.067583422	-2.969393753	-1.104807697	2.939156101	-0.586018742	-1.885172742	1.169597942	1.407542692	-4.617251356	-5.044601927	0.003813886	-0.550400929	0.072605792	-0.339791197	2.250621722	1.42281816	1.939526179	-0.020152457	0
4.265835851	2.391728954	9.130425884	1.414412664	-2.728795132	-3.671041025	0.119848018	-2.761343248	1.507684704	1.309930793	-5.607436559	3.351174636	2.123007954	-2.529378461	-0.7789123	-9.02304593	0.62769549	-1.457636814	7.166300373	1.993606608	-8.905336426	1.674287757	-5.864426966	-0.793754983	4.026855307	3.673445779	4.496681708	-0.329918022	-5.317493283	-5.859863004	0.359201497	-7.665183962	-6.96216289	4.14109082	4.270692533	3.440725206	-0.992775492	0.590546939	2.654115444	-3.116927509	0
-3.740279225	-2.410605704	0.2161435	-1.038709867	1.54375007	-1.548565006	-3.977020873	1.462903089	0.278520336	-1.092135784	-3.739761404	1.389123758	6.098804475	1.008181128	-9.43723782	-2.954031769	-0.693333676	5.526458268	-3.438886895	1.175132816	-6.053141738	2.964434508	5.574036053	3.130579319	-2.499277101	1.987725814	-4.923583598	-3.0764355	-1.591432234	3.675477067	1.137323672	9.021969852	3.478124406	-5.407115699	3.674734976	3.224703449	1.207480709	-5.928609948	0.663216845	-1.469233322	0
2.732374603	8.022972877	2.42988844	-2.162729783	1.110866428	0.812592088	3.478157592	-0.003607929	-1.751747072	-4.209954794	4.836460051	6.380602775	-0.910853347	-5.471969088	2.806913663	1.817765231	-0.666362062	-2.082256461	1.341279856	-7.776040077	-0.951906301	-1.314835688	-1.042640526	-0.290764761	-1.614643615	7.721570658	-2.011985915	-2.421624997	5.700841809	1.838733945	0.892567822	-5.083724625	3.422109747	-2.509755817	0.853753197	-3.595989761	-0.090707938	5.820927753	-0.816889686	4.627471594	0
-2.924200787	5.907043705	1.94790628	4.216370208	4.075978657	-2.950362756	0.85608172	2.879532334	-2.730614405	-1.598636563	-4.731351092	4.678731556	-3.483045463	-3.005019543	0.595511662	0.991216974	5.691553112	-0.476203361	2.91855021	-1.894238454	-0.134734974	-0.222347159	2.733085334	9.310879338	-1.832922799	5.803802985	-8.189386189	0.916293978	-1.219159895	-0.661865279	3.271046645	7.114852839	0.114469435	-0.999731712	1.35983147	-0.512740805	-0.736692775	2.565201138	-0.823816272	0.400885104	0
0.726582126	1.576267139	-1.499414415	-4.748332348	0.655925771	1.897736234	0.356598282	-0.813748149	-0.180096731	-3.396427247	1.311806375	4.052645353	0.741597532	-2.301102271	-1.812448144	-2.289177202	0.746850999	4.718661562	-3.182198102	-2.631785051	-2.068282696	2.485075497	3.079776122	-0.697771292	-0.465024083	0.951505789	-0.930133166	-1.459046441	2.56602379	2.103069594	-2.840326281	-4.203234596	1.204878497	-3.796049901	-1.30528535	-0.144145388	2.874944664	2.274547171	0.378308464	4.643638003	0
0.032391122	-1.201629151	0.594800788	-3.86847579	-2.124001198	0.25816775	0.440102367	-0.568169206	0.813072459	-2.084396406	1.031965923	4.476432522	3.078012239	-0.86265241	-1.237482401	-1.55309315	0.052242298	2.018311206	-0.723235679	2.454252148	-1.360033855	0.52730394	-0.607019054	-6.584401096	1.461422866	-1.805958765	2.883897981	-0.897662034	1.388597822	-0.105872602	-4.908160754	-10.41884286	-3.507433487	1.868566128	-2.701798879	1.982986596	3.795151227	-0.302266526	2.490707168	2.247889332	0
3.691663101	3.5272317	2.582594354	2.311516747	0.074040513	-2.366359502	0.428472528	-0.871421367	-1.220676029	2.44747173	-2.406578315	3.233693982	0.994496547	-1.788317834	-2.254293707	-5.652493445	-1.84168368	-0.983368475	6.547531744	-5.193320909	-8.208336115	4.536387861	3.050397514	8.955074183	-1.457297182	4.989925616	-0.422880548	-0.201601568	-4.693540331	-0.350955037	2.710278049	8.478098484	0.810604635	-0.96125348	8.14258266	-1.200685166	-3.981599995	3.36087541	-0.979744886	-5.058373488	1
3.375116632	-0.059372852	7.134722126	-3.746689533	-0.710148627	-1.408589267	-0.110671507	-1.779897838	0.430829573	2.283033082	-3.062020119	0.512345625	4.016047465	0.493257728	-0.66545156	-3.058113061	-4.543611527	-0.15706374	-0.346756953	-1.623949446	-4.467285855	-0.315259606	-4.889263974	-3.652484012	3.169177005	3.886817992	7.018142741	-3.425704445	-4.341237833	-6.09825371	6.042684982	-4.365917208	-3.290306292	0.140803274	0.767229191	7.435827469	-0.950489891	-2.571497976	3.099126433	0.079298764	0
-2.261879912	-0.012552383	-0.208196576	-1.253041452	1.314705172	-0.87271735	-0.555925415	0.669336381	-1.238582805	-0.353265274	-3.070547165	4.014813048	0.839125057	-0.566657865	-2.676306336	-1.842543363	1.690677454	3.517342238	-0.244644137	0.153697034	-1.868181636	2.135179611	3.472803828	3.202903709	-0.610864906	0.405957952	-1.998365238	-0.072138697	-1.886427886	-0.128622379	-0.588760679	1.708372904	-1.170219389	-0.680747948	-0.243857152	2.727945468	1.701046058	0.569886321	1.39813869	0.408640276	0
-2.036925039	-2.770937253	2.893682842	-1.050472687	-1.462118884	-3.315434998	-0.745574019	2.246765985	-1.947564052	1.954025584	-2.687989538	6.328950626	4.660577691	0.725379966	-3.495109313	-0.634751601	-1.573792698	0.585631303	3.499278013	2.310318342	-4.137600334	1.332878023	1.730081766	0.458827013	-0.256380112	-0.473617506	1.106589336	-1.067980067	-2.972124718	0.024395517	0.514744772	1.18472888	-2.844410988	3.065646353	2.948331178	5.234396517	1.036546068	-2.921622159	2.711612268	-3.167736899	0
2.778255112	-3.092795309	5.30551327	-2.62180552	-3.420556375	-2.647033319	-0.647874396	0.732217494	0.713181367	1.045217668	-2.430371993	3.004333992	4.801831565	0.970644898	-1.451951141	-2.652341303	-1.832236627	-0.160412108	1.669123437	3.781381723	-5.235838057	0.822364405	-2.586752557	-5.410687874	3.285485177	-1.099741822	5.61206253	-1.989426847	-2.705346221	-2.454638334	0.857856523	-6.218809635	-5.308616563	2.497336309	2.071633034	5.4209724	1.115525245	-5.441896004	2.322580397	-0.774967547	0
-4.131762932	-3.264265154	-2.528779206	2.19837163	0.804955704	-1.630160819	-2.467916024	4.505536731	-1.499231794	0.002915876	-0.316417209	0.162780629	1.972733051	2.017689686	-4.144777348	3.76854308	0.315670514	0.769651593	-0.844269402	2.080089509	-0.265975574	0.430973514	5.5328009	4.23722736	-3.467410027	-1.453747621	-6.319986619	-0.576193753	1.204938607	6.110392176	1.387693842	12.00562443	4.597926885	-2.46365931	3.976306552	-0.751914128	-0.270277669	-5.657419003	-1.916528116	-2.33983269	0
-2.688937978	-2.594772503	3.181845609	-0.078072209	0.435996144	-2.893868497	-2.320894673	2.721336201	-1.389673428	0.459648844	-5.797474947	2.792338609	1.24231994	0.544238753	-3.014232244	-1.388348357	2.630709426	2.965293765	0.263490538	4.041538369	-3.110572056	0.986395834	1.224219653	2.824488261	0.767666885	-0.65354236	-2.587332126	-0.617647789	-2.371790499	0.072955833	2.511941681	3.275239902	-1.804429294	-0.273524784	2.3413587	5.328541989	1.357621763	-4.969808869	1.239489534	-0.177046538	0
0.34825524	-0.255708039	0.531824825	1.344695428	-2.105468525	1.549803812	-2.127856359	-3.521772432	1.142461625	-0.716757592	1.610417245	-0.98185066	-0.680492996	-2.865650901	-3.352298698	-7.1642197	0.333989693	2.424581421	3.396904401	0.354316704	-5.677105946	2.435813291	-1.567541631	2.07748096	-1.08686437	-0.801893493	-2.459138889	0.845534385	3.363318927	5.603371595	-4.940405306	-1.020581976	4.660100251	-1.025566127	6.028619954	-4.382224727	-0.448676045	3.08382797	-0.997542662	-2.007834299	0
3.67650672	-2.604508374	2.359936755	-5.270433328	-1.887442427	-0.528247085	0.21624573	0.924419791	-0.769182669	1.2416914	-0.06521429	2.605363687	3.134129872	1.215023232	0.007487035	-0.306683272	-3.48138458	1.05434021	-1.126166921	-0.747781876	-3.076418385	1.482960953	0.066522352	-3.281553274	2.056386976	-0.983668621	5.738550237	-2.477574347	-1.45625779	-1.295956216	2.892856748	-2.992567827	-2.190269802	-0.601178551	1.242014564	4.855026274	0.61144448	-3.43742424	1.166169932	1.624810432	0
-2.841623148	-3.043664352	4.330674389	-1.636894056	0.806622749	-2.983664565	-3.316777744	0.35238212	-0.001994403	1.301066667	-8.234036597	2.415168135	4.65452015	1.199691669	-6.653283994	-5.404219428	0.677411394	5.298841963	-1.136156508	3.730720852	-6.119188042	2.521663031	1.31088606	1.926790448	1.342316584	0.882612868	-0.1766382	-1.856702714	-5.981567092	-2.799983603	2.551957614	2.615101907	-3.349340788	-0.911244036	1.502890844	8.593376692	1.701636391	-5.249526391	3.441574683	-1.462852006	0
1.067195259	6.926583448	8.263921058	4.087709913	0.433317159	-5.985462505	1.983579605	3.172254528	-0.190806971	-3.710974716	-6.545919226	8.045579493	-0.33475058	-4.212113459	1.933209298	-1.51441501	7.398004586	-3.480567577	5.776530872	3.168456141	-3.837790724	-1.326021885	-2.61673081	0.749439129	2.674051783	6.644862371	-3.6380394	-0.136168951	-2.194235915	-4.859452705	1.157518943	-6.066703719	-7.950893546	3.203048647	0.733337978	1.292323051	1.086514208	-1.072117113	0.976652308	1.242492839	0
-4.386961864	-4.203853834	-2.746770372	-1.865454708	2.671913856	-0.997036516	-3.699845352	3.983953048	-2.750681088	0.553071308	-3.667688621	1.870290026	2.417010041	2.108546371	-6.964578214	0.453212376	0.194773932	6.595174948	-3.949289645	-0.107936001	-3.125123301	3.814353426	9.109814662	8.228807529	-3.383142929	-1.075632964	-6.338426621	-1.734988492	-1.353256256	5.473039278	3.616020812	15.15380483	5.063836973	-6.334080284	4.244918633	3.70952891	0.783689228	-5.498580649	-0.845703186	-0.254244789	0
0.6367943	-1.901706176	3.647858327	0.217630919	-0.922802428	-3.404336736	-1.093233351	1.314686096	0.971082696	1.627628816	-4.063374409	0.880038677	5.446732132	2.251466963	-3.251621527	-1.25196236	-1.882968646	-0.867693356	0.593000628	2.672551766	-4.015217108	0.612923915	0.095414635	-1.784544239	1.374740727	1.294288561	2.741894949	-1.921336093	-5.201177849	-3.390232857	2.848109084	1.768869536	-4.056748621	1.11720637	1.513777828	4.802784573	-0.400719799	-5.941387381	1.747373941	-3.099536822	0
6.518732045	2.031652762	10.76910268	-4.629988691	-3.1987051	2.310354287	-1.445164136	-9.499024549	1.087443649	3.051050656	1.053128029	-1.279394098	2.242514626	-4.707571105	-2.554911952	-13.3594372	-8.347342823	1.943205827	4.715326086	-6.890719058	-12.23718166	1.822981186	-11.32558446	-1.565544173	2.374431001	6.35736066	8.125304912	-3.669579736	0.308021181	-1.292710702	3.214955763	-8.946155121	4.47336269	-1.468344058	8.945011046	3.172109762	-3.473674443	5.819341866	2.846319633	-1.572859157	0
1.90823365	5.276437249	1.484374244	5.135985461	0.586820999	-0.088722282	-0.666646475	-5.864973599	4.163243725	-0.761327697	-2.97426374	-3.419005393	0.210568202	-2.626019277	-3.535959966	-9.962015203	1.628477846	0.050052748	3.28818745	-1.213627917	-5.918772629	2.637929778	-1.559631864	3.377638194	0.018876054	5.130233705	-1.454327063	1.290862495	-3.709134869	-2.847743509	-3.744638873	0.106678294	-0.610709015	-0.615537092	2.033905623	-4.630599352	-2.278766896	5.186061579	-0.208469346	-4.309813836	0
1.695049495	0.686459568	6.225621491	4.577631297	-1.834437534	-3.711943426	-2.630522731	-0.727755016	2.77075172	-0.412775566	-5.112114458	-0.850202999	3.191696096	-1.108806313	-4.666679286	-7.357840278	1.78555537	-0.75340223	4.322977386	4.182170483	-8.855548971	1.56192482	-2.634353179	1.129359502	1.389414931	3.078814063	-1.846079752	-0.788604729	-2.928928074	-0.352892807	0.118119958	1.33760326	-1.613093983	0.030307795	6.798941219	-0.254593091	-1.541366721	-4.403566552	-0.236588202	-4.361984565	0
-4.269140726	2.346331577	2.670990083	0.985252189	2.896820341	-0.620054661	-2.124643858	-2.655579401	-0.464334273	0.354096837	-4.332952627	1.423573567	1.669148214	-2.096644699	-6.016081886	-5.644763949	-0.015735195	3.897960403	0.7903376	-2.206535521	-4.591863979	1.42047321	0.469732955	6.000269702	-2.112889133	5.443234457	-4.201787646	-0.987762389	-2.460044641	-0.353196296	1.165338662	4.984020134	2.785305037	-2.104461527	2.218527732	2.625272844	-0.390200751	2.876459858	2.241402594	-2.324784984	0
2.675947683	-4.991247426	6.722767314	-4.058811689	-3.12245318	-4.113401753	-1.163798955	3.966801476	-1.929568528	2.705735919	-3.19162057	4.91847033	5.751926492	2.180269785	-1.659431944	0.3437153	-3.665969643	-0.208851538	1.65077757	2.708204379	-6.144171527	0.924013454	-0.818339845	-2.84371824	2.629020938	-0.912731197	5.300868535	-3.564284229	-3.189809781	-1.067422179	6.162382529	-0.179484387	-3.705726081	1.164221757	5.298398096	8.632104712	0.21657394	-9.039189992	1.944705006	-0.801544786	0
2.089984508	0.692474815	-0.449610257	-5.751982797	0.054188382	0.660861082	0.321661624	3.663114585	-0.345291805	-5.516040263	3.560161474	4.219765323	3.190647669	-1.074997348	-1.169567767	3.772465534	-0.330168268	2.265448788	-6.077787369	-1.861066957	-1.208370949	0.181613576	3.458441776	-4.745088325	-0.595588262	1.744978948	-1.900185341	-4.379210117	5.873006174	4.754664599	0.810256835	-2.736682491	2.964629304	-6.384857285	-0.151820061	-0.283788131	2.996304729	-4.991362632	-1.513108502	7.113501586	0
3.61826878	1.703025543	6.567937068	0.062652209	-0.396357348	-3.150101726	-0.17940135	-0.929494079	0.85126099	1.654925591	-5.373618676	1.375576388	3.08273754	-0.241626842	-1.521051104	-5.080166365	-1.235922194	-0.753735854	2.491765075	-0.49795247	-6.566318679	1.525515401	-2.217440292	0.726069328	2.584170632	4.565463385	3.615015668	-1.854129687	-6.10444084	-5.699299731	4.481865833	-0.389906596	-4.46967424	0.337493973	2.957276771	4.610757371	-1.687392799	-2.07091356	1.675116687	-2.057952251	0
-1.611279808	-4.461774567	2.432563053	-3.007297659	-0.924069145	-1.579926271	-2.479743335	1.268766453	-1.581267357	1.856685216	-3.09549759	3.191624517	3.755539542	1.129589268	-4.601658256	-2.374097795	-1.790910788	3.871437565	0.087631225	1.893298388	-4.895311237	2.256388857	1.686447378	1.226659317	0.097206635	-1.527432988	0.740174796	-1.778476655	-2.022937274	1.46996525	1.920769369	2.747826165	-0.006515886	-0.61226562	3.717772843	6.039826293	1.12463402	-4.242864559	1.979856078	-1.16655084	0
-0.368963472	0.218176049	0.981523584	0.832848102	-0.743406808	-0.800381509	-0.426810162	2.744934748	-2.29914018	-0.494933477	3.428283561	2.5613486	0.794472974	-1.317852243	-0.978737043	2.846800637	-1.868930171	-1.772148399	2.654628151	-2.131028997	-2.17431501	-0.513716718	1.088379354	2.605391266	-2.988709649	1.663922508	-3.934424099	-1.506548709	4.549536106	6.669463398	1.949042624	5.754356361	6.168399125	-1.725924327	6.577666651	-2.676196409	-1.50427672	-1.370624926	-2.09165527	-1.014268932	1
-3.505358507	4.727598975	-0.610229623	1.865099713	2.486105652	0.697362525	0.923578645	-0.733743125	-1.714659807	-1.75074051	1.399625487	2.978571918	-2.289905398	-3.506700041	-0.242440256	0.493178312	1.566586306	0.089589779	1.951225629	-3.706629194	1.144961089	-0.933199933	0.65412655	4.523892965	-3.171180101	4.154884051	-5.683057116	0.643509644	2.989382007	2.359594052	-1.330583414	1.783613707	3.948537015	-0.514368969	0.109560202	-3.087256892	-0.102831647	6.254123132	-0.048584021	0.263141862	0
-4.066187943	-5.388216596	8.230896305	0.68283138	-1.691257606	-3.997332368	-4.392815085	0.232282432	0.116496044	2.97490679	-7.34287016	0.567177646	4.992460156	1.400240245	-5.898030842	-4.640651307	-0.647739821	2.055514293	2.419061879	7.353557279	-6.078867422	-0.742560617	-5.005043538	-1.319866309	2.111585113	-0.422437032	0.860934982	-1.666187637	-4.099985626	-1.745123558	3.08584518	-0.116795289	-2.714341807	3.009288894	4.188570707	9.1036675	0.688568742	-7.507761981	4.113892458	-4.172682826	0
-3.328249156	-1.733832038	3.410107042	0.714999052	1.877215415	-4.417782559	-3.483351072	2.205120952	-0.615772718	0.740077157	-9.726840022	3.731180165	4.321937928	0.904717223	-7.805841091	-5.263756709	2.627309986	5.175841213	0.060650781	3.407597819	-7.403488246	3.888698864	4.941303558	6.54670704	-0.102520598	2.112095324	-4.005819435	-1.401730983	-6.889608516	-1.410364905	2.994463784	8.739260344	-2.659457105	-2.185245083	3.683734348	6.865331322	0.991516878	-5.680181998	1.984692735	-2.649211059	0
0.105009366	-2.698658037	0.201167552	-4.701855095	-1.6165405	0.508738046	0.053874411	0.919986232	-1.223697123	-0.439171867	1.387041275	3.939054412	1.634272244	-0.020296112	-0.27606402	0.55673851	-1.124601051	2.327239967	-1.075024335	0.829254699	-0.693003789	0.670568035	0.481232298	-3.47017714	0.755228234	-2.706251139	2.423209977	-1.133805094	1.83514051	1.5663819	-1.280710992	-5.191199722	-0.860845951	0.403504678	-0.495777533	2.957648458	2.593584542	-1.224587388	1.430609978	2.553376112	0
-3.563856074	0.762914681	-0.815034779	7.677786819	0.323997568	-2.038378828	-2.818561375	-0.512098403	1.540736748	-0.546564691	-3.303696197	-1.34065238	0.162374757	-1.119515191	-5.73744174	-5.342854476	4.024016256	0.587745191	4.60145692	3.520511017	-4.606575555	2.301422058	2.715186311	7.13594526	-2.751439752	0.760679752	-7.992080697	2.339232736	-1.2323852	3.918370069	-4.279424473	8.6864759	2.322287642	0.0234992	5.521340552	-5.031164711	-1.318944347	0.291951201	-1.5893493	-6.245817928	0
-0.723140477	-0.293011043	1.303348549	2.392041749	-0.655677351	-1.707300222	-1.248272771	0.480021327	0.650991424	-0.196385201	-1.735627118	0.486347579	1.581713093	-0.227005991	-2.668817948	-2.116802374	0.984972946	-0.145947125	2.118319574	2.189632072	-3.15943031	0.814377237	0.47262499	1.318794806	-0.438373353	0.517093164	-2.106004811	0.043306497	-0.819905807	1.232454863	-0.922288971	2.299154302	-0.070088211	0.340003481	2.978509271	-0.630966748	-0.312334616	-1.846624118	-0.197639097	-2.505804386	0
-0.378007932	-0.05636132	-0.41449968	-6.950766446	1.36153239	3.198311663	-2.338546667	-3.700820241	1.114707649	-2.409473158	1.051942422	0.826671397	5.109710035	-1.404655654	-7.60312946	-5.750343597	-4.021161275	7.930859456	-6.553497107	-4.673313621	-5.717670299	3.322808837	2.521765177	-1.256604261	-1.63656161	3.358702198	-0.068396097	-4.357927589	1.720159079	2.915936724	-0.821681387	-0.817853593	5.600897433	-7.657319092	0.500809171	2.452417232	2.12546835	0.569692269	1.68840392	3.195538268	0
2.711290143	0.306592326	3.288558592	-3.617695417	-1.775272625	2.146550102	-0.173028602	-4.406089964	-0.07964276	1.035469317	1.963066952	0.498266382	0.116211998	-2.411314207	-0.294261576	-5.468044907	-3.578355501	1.852451272	1.67348009	-3.316882156	-4.271197665	1.100888831	-4.498850127	-1.426399206	0.985865259	1.068960471	4.1309711	-1.145569127	1.583431114	0.426128404	-0.323642738	-6.297281586	2.141807963	-0.312785233	2.853600859	1.098497667	-0.481648453	4.106416501	1.43140549	0.635560564	0
-0.886520426	3.769849918	-1.5215022	-0.000651776	-0.346773937	1.469906058	3.679913936	-0.016017479	-3.029302628	-1.117300474	5.385005486	5.725114449	-4.656343207	-3.791890645	5.511151967	3.492733037	1.207867745	-2.644897208	4.697731329	-3.305771835	4.259730532	-1.827557906	-1.144481296	0.598906402	-1.570623774	-0.050426167	-1.146243541	2.26044366	5.306391392	2.274753929	-3.853007945	-6.19834826	0.948553261	4.000769124	-1.483659634	-4.147624141	0.766428553	8.715028031	-0.03089584	1.823117469	0
1.243287562	2.72675929	0.210274271	5.946875864	0.133639142	-2.004301312	-1.492386915	-0.707406681	3.244926689	-1.908757238	-3.232925511	-2.249691764	0.99694561	-0.938305382	-3.926540763	-5.56761233	3.544824935	-0.492677629	2.251047719	2.029900254	-5.342920543	2.584651768	2.149532461	3.830829392	-0.617647661	2.691797575	-4.71728483	0.863893056	-2.332210596	0.713292148	-2.607641615	5.145731915	-0.209914344	-1.852095188	3.890878976	-5.045605749	-1.558348575	-1.197063804	-2.272801984	-3.686425717	0
3.166040365	1.870781105	3.166161543	-6.045386547	1.533376504	2.515425793	0.950280203	-4.499077488	-0.879371228	2.388342059	-0.416690869	-0.577294719	-0.258579141	-0.904161067	1.23370474	-3.387891744	-5.039034929	2.568602269	-2.481322358	-7.255628444	-1.472741685	0.672324135	-3.396760287	0.016860233	1.667836241	3.958590215	6.480730432	-2.321796536	-2.441177064	-5.202650431	5.417829002	-3.537531314	0.58552004	-2.395113661	-1.463141694	5.459477117	-1.172314093	4.592896784	2.502953931	2.745586719	0
-1.874414364	3.670365669	2.783351286	-0.162881945	2.374807994	-0.624664748	-1.539427137	-1.199277104	0.415794863	-2.623639389	-2.345896109	2.281439848	2.879508662	-2.76745768	-5.668182344	-4.161883503	0.320699994	3.207411456	-1.143693858	-2.635985062	-5.284230515	1.169550517	1.120405792	2.946095631	-1.896384159	6.704596656	-4.79987851	-2.660303179	0.219408867	1.261054476	0.98097848	2.757668142	3.382306161	-4.5383096	2.353717143	0.658411724	0.331162579	0.491435034	0.798422705	0.425206168	0
3.171299671		-0.899604265	-7.68719334	-1.844379012	2.229501805	0.649608731	0.680742364	-0.07961255	-3.926869472	4.526886589	4.480894384	2.532385597	-1.378504007	-0.470387438	0.339021734	-1.503117857	3.596306338	-4.431796236	-1.595363285	-1.914271229	1.55011795	1.717974361	-6.421134485	0.687592754	-1.330943993	2.322282677	-3.056977046	5.353711677	3.834305184	-2.574088161	-8.569958047	1.198973815	-3.747193927	-0.834086747	0.364597909	3.687176995	-1.450631496	-0.012681842	6.569832923	0
-0.721131598	-2.594538782	0.125612358	-3.631254899	0.818881208	-0.44008466	-1.904010767	1.9581879	-1.234295013	-0.662931915	-3.208329229	2.411935003	1.180043135	0.559046604	-3.068436055	-1.438465201	1.252253434	5.371126068	-3.337713955	0.925425269	-2.867784877	2.700122689	3.869895255	2.229781931	0.305170121	-1.277190279	-1.539748134	-1.497615796	-0.779284163	1.579501534	1.796605529	2.889034889	0.302860366	-3.794868817	1.230965819	4.210433055	2.032393676	-3.7935106	0.32248064	2.720107846	0
-1.686362481	2.625283036	4.835117472	3.87779651	3.328130923	-4.826718279	-0.697236807	6.145461272	-4.356726282	0.093366304	-7.386802785	4.100978833	-4.196197786	-1.489912135	1.359822535	2.224890059	6.093917777	-0.352676878	3.125489114	0.248396541	-1.828237281	-0.098431783	2.3450076	11.38776937	-0.44504848	3.964284414	-8.29682116	0.14607679	-1.922169654	0.330065925	8.775127328	11.70368977	0.348186743	-2.140580245	5.639247798	2.753393355	-1.722328907	-3.394106071	-2.008075322	0.817950954	0
-0.067436731	2.516613741	7.501814287	3.284340656	-1.197300942	-0.568235077	-2.470258916	-6.850686469	1.844008769	2.080924264	-2.747042617	-1.633527555	1.777792638	-3.674220093	-5.145079744	-11.48155021	-2.391932901	0.531142015	6.707485786	-1.193590859	-9.331433204	1.041895669	-7.263738128	2.851360288	-0.032011899	5.642090267	0.171946185	-0.449288851	-1.909479046	-0.740342098	-0.581515733	-1.449693523	2.6073886	1.281058849	7.239036845	0.119063505	-2.959574074	4.579797405	2.256006451	-6.061537899	0
-1.818958628	1.333100865	0.79015311	1.451802621	-2.381918882	0.411734335	2.453232324	-0.808496236	-1.273905254	-0.350490097	4.287201991	3.985624949	-2.62925951	-2.796300414	4.35844456	2.081360351	0.98108125	-3.786863308	6.003703189	1.430510354	3.494831844	-3.219523961	-4.947350869	-3.664934614	-0.038977419	-1.775878867	0.757203947	2.477126735	4.500926478	1.119556612	-5.478417092	-10.18709136	-1.458527792	7.213712909	-1.550775542	-2.764484417	1.207207417	5.875552045	1.413756188	-0.478349978	0
0.610319219	2.578278189	0.261424038	-0.090969385	0.213825886	-2.314138331	2.382409374	5.851127929	-3.711449549	-2.404555266	1.359056947	7.997351479	-1.662784021	-2.045055975	3.213854366	5.662983511	2.918061624	-2.175272201	2.675726093	-1.344275681	0.636617726	-0.241237457	3.814186948	2.845237882	-1.271087792	1.166794992	-4.079983741	-0.265671505	3.237677968	3.329508012	1.418733776	1.686277969	-0.079243471	-0.038133046	2.175944334	-1.56950162	0.810896576	-0.4808322	-1.904517561	2.844560485	0
-2.896527677	-4.085383091	0.774757695	-3.509940991	0.984350053	0.840681007	-3.439117189	-1.341326837	-0.781176838	1.497194653	-3.88883752	-0.507134775	1.247360985	0.80895779	-4.990691837	-4.505806157	-0.623219689	6.991121936	-3.122446849	0.952992698	-3.288527994	2.472530013	1.159144329	2.753272017	0.091361907	-1.661611024	-0.478691799	-1.077974452	-1.728094857	0.967105759	1.508372092	2.988586021	1.944766655	-3.000440564	1.370519577	5.8109797	1.423632179	-1.82137726	1.976185081	0.572086883	0
2.718093115	4.602820958	4.692491878	-1.825171628	0.35541305	-2.867520275	1.537782877	4.345946569	-0.544888325	-5.399173901	-0.680041165	6.947707346	2.203589208	-2.900592342	0.662218205	2.398556006	2.74033747	-1.148554013	-0.965338259	-0.665154016	-2.988667269	-0.907081008	0.599206668	-2.744140171	0.94037285	5.689929058	-2.74120234	-3.574214704	2.752814241	0.389067369	2.63611588	-4.253007628	-1.707239319	-2.994486202	0.875784993	0.58690618	1.882186609	-4.184304658	-0.736907467	5.399351756	0
-0.391723555	8.806140805	0.398201864	0.458372015	5.09565762	-1.318432664	0.977707598	3.171921574	-0.940858678	-6.793944398	-1.25408143	5.56047489	0.358662154	-4.298582315	-2.527441592	1.351009321	4.187997019	1.659733277	-3.199813457	-5.915249211	-2.524310673	0.893155315	6.215619541	5.930469466	-3.313030465	10.10547794	-10.06080007	-3.120383693	2.669117056	2.577381131	2.80838395	6.396749198	4.161598883	-8.366353832	0.923964214	-3.240041629	0.621514157	0.562280934	-2.451918982	5.001014867	0
-0.281695847	3.339793644	-0.276303587	3.574887709	2.121737478	-0.251602616	-0.726588405	-1.733809819	1.105868807	-0.929608951	-3.695328144	-1.620175346	-2.593316468	-1.688739687	-1.436631867	-4.7923418	3.988419664	1.642522938	0.927024096	-0.545496066	-2.127554607	2.013050155	1.418962792	6.108153946	-0.428343908	2.51859662	-4.301247756	1.613576274	-2.152618105	-0.918706702	-0.868318776	4.008953089	0.267698962	-1.953187861	1.015249896	-2.531174986	-0.986568197	2.913991862	-1.111737447	-0.943240752	0
1.554879527	-1.854667453	6.391125251	1.343383047	-3.299878083	-4.598167287	-0.92231919	1.290943656	1.820248096	0.557494526	-4.272238365	2.598349147	5.481684924	0.87666945	-2.376739009	-2.956399371	0.066741676	-2.270309769	3.722957755	6.189215118	-5.70049066	-0.034529162	-3.127709709	-4.938812815	3.087047291	0.325582052	3.377480618	-1.301272466	-3.991418234	-3.327865778	0.046654709	-4.882549929	-6.818070733	4.125023718	2.487951311	4.100711439	0.576295782	-6.545499219	2.201537025	-3.262482636	0
-1.225656618	-2.345647326	2.34507315	-1.297947524	0.887981777	-4.020644817	-0.837447952	5.844910601	-3.207218384	0.640571012	-5.945329503	5.775785328	0.937201596	1.306123016	-0.942668821	2.072572744	2.85488504	2.05289262	0.073933106	2.725597503	-2.086294706	1.598817911	4.482464075	4.26134527	0.804447237	-0.836146276	-2.130134522	-0.920349015	-3.360136343	-0.514064785	4.945685987	5.726979768	-3.424857005	-0.6061846	2.112635955	6.334881141	1.36291088	-6.183745398	0.479043572	1.162872962	0
-1.118306127	1.253259682	-0.901256134	-0.790029547	1.016429227	-0.569137388	0.783695064	1.911961921	-1.314327524	-2.244762483	-1.789741419	4.482746118	-2.093358013	-1.501214222	0.966449195	0.367898144	4.587808947	2.165169744	-0.251813189	1.063360131	0.785115618	0.988650176	2.766026619	1.850477942	0.294550421	-0.717163617	-2.863479752	0.9767837	0.616865076	0.249933833	-1.812260344	-1.983526487	-2.294393726	-0.100822028	-1.906993902	0.378634476	2.509561297	1.102305042	0.084772998	3.164684491	0
-0.012652294	4.932979595	3.92934068	9.271151516	0.088436886	-3.336444934	-1.674132817	-2.34647829	3.788819048	-1.879028759	-5.932189361	-1.948121712	-0.434660195	-2.990617613	-3.669126332	-8.74848221	6.071978318	-1.657572792	6.128916395	3.932081784	-6.648711889	1.408177796	-2.015854999	4.803690358	0.304907586	4.700430645	-6.059285962	2.13115718	-3.207774923	-1.336497192	-3.518493787	2.056348782	-2.07443515	1.060284018	4.56591997	-5.076822127	-1.948160954	1.005922642	-1.119653501	-5.381826291	0
7.029564368	0.703192581	5.226764231	-6.602672639	-1.562460224	-0.717408854	2.107452455	0.185087261	-3.208443994	3.031066826	0.693121702	5.664189836	1.80719356	-0.850883305	2.356872235	-1.189948615	-6.176577241	-0.426127711	2.386369262	-7.008231569	-5.647295783	2.390636341	-0.760367307	0.712995951	1.782237673	2.989343269	7.738683097	-3.304955802	-2.22244035	-2.413333021	7.104221047	-1.611911331	-0.929431366	-0.973443842	4.81523054	5.43816511	-1.918812479	0.878519074	1.045463209	1.513988344	0
5.203350081	-0.027489061	11.84885947	-8.177877846	-2.115336969	0.865704584	-0.188631113	-7.100550476	-0.273939821	4.99330232	-1.216666444	0.72437465	4.769602287	-1.521318212	-0.801742343	-8.019652499	-10.39968635	1.246669492	1.451402305	-6.108146321	-8.040147567	-0.380083207	-11.37020297	-5.638892766	4.213374942	5.965351768	13.06825239	-5.152174021	-3.734041953	-7.428373217	7.760765866	-10.99150945	-1.02925323	0.869224455	2.960479179	11.02315255	-2.013555443	2.266288828	6.021063564	-0.020929219	0
0.346023962	0.54517041	6.438817568	10.86726235	-4.336159517	-5.144302099	-4.688353649	-2.750661804	6.223723828	-1.609276073	-6.060746744	-2.429281343	4.930723296	-2.267436984	-9.164638063	-13.48731379	4.580512917	-1.647575363	9.325880095	9.771312385	-13.51239927	2.891674715	-3.563491128	1.086025014	0.701290485	2.077317379	-5.310072532	1.332078625	-2.889553718	2.464409405	-7.439484671	0.670505571	-2.052211556	2.718918376	10.57611336	-5.659925384	-1.702965663	-4.480747414	-0.809062597	-10.07623429	0
-5.04783313	2.173294641	-0.297389111	0.101207276	4.381107477	1.813621589	-2.712009627	-1.948442847	-1.19512885	-0.732656598	-0.790448947	-1.580027718	-0.035971395	-1.92104618	-5.686296684	-2.168686686	-1.073486608	4.738757458	-2.988131271	-5.064522002	-1.819040525	0.436305644	1.865582461	7.29921164	-4.31797076	5.483188252	-7.291532866	-1.833419463	1.912422863	4.049925779	2.927292461	9.827959713	9.324362293	-6.538591824	2.670865388	-0.054763215	-1.047741535	2.590570906	-0.127171238	0.026219397	0
2.400422983	2.078398093	3.194456551	-0.617180302	0.661674155	0.437309136	-0.684178526	-3.571263318	2.227190209	-0.558631179	-3.791599731	-2.301182728	-0.647251688	-1.312858039	-0.678881635	-6.420402819	1.414257851	2.347421237	-1.211940788	-0.268200957	-3.282072782	1.22153851	-3.075395776	-0.14894043	2.654710261	2.528060302	1.71024954	-0.386004887	-2.681834879	-4.257457761	0.676972771	-4.168820761	-2.218881776	-1.690513108	-0.764387294	1.719459544	-0.069397606	1.174993527	0.952325319	1.409436596	0
-3.833934987	-1.012429866	-4.972875673	1.2996671	1.312520693	1.903481915	-1.347423532	0.469022027	-0.840148415	-1.205767971	1.713156567	-1.081186924	-2.567034692	-0.411258618	-1.655482225	0.876203013	2.258939058	2.776228131	-1.296403537	0.193855856	2.110865939	0.810873625	3.785174877	4.227725716	-3.039946607	-2.51308799	-6.015440888	1.646426517	3.554702687	5.795199043	-3.174643707	5.464835302	5.166193609	-2.236425623	0.553240113	-3.818623317	0.756592065	1.761084583	-1.815450329	0.290017555	0
-4.153365239	-8.37872798	-1.907207196	-6.731127331	-0.057091583	1.118634006	-6.342836874	-0.563180702	1.2352049	0.471192617	-0.841334021	-1.012185311	11.45072891	3.810740368	-14.35308279	-4.265219316	-7.203556295	9.646611635	-8.289759439	0.792327463	-7.848793358	4.516026806	6.588260506	-1.662091278	-3.120967404	-1.31901894	-0.382659535	-5.697953955	-0.95265383	6.293022554	0.293976121	8.785771931	6.828132298	-7.900881736	3.836646306	6.431016579	2.339270478	-9.015248151	2.247248727	-1.815056742	0
-0.085616164	0.850914535	-1.099551695	-2.318513645	-1.725236873	1.077641208	1.358707834	-0.527315677	-0.524940966	-2.003430916	4.501306861	5.036405997	1.558415252	-2.198982117	-0.411806337	0.098428553	-1.140069299	0.207258178	1.573704812	-1.220753058	-0.756283233	0.386642946	0.583158283	-3.250550338	-1.217586615	-0.342938491	0.458251521	-0.402425642	3.990236167	3.260332056	-5.111418433	-6.373608439	0.833860569	1.32713191	-0.155128471	-2.181277916	2.018983967	3.271507643	0.792349016	1.018023824	0
-0.721757589	-1.166906844	4.050144798	0.789215898	-0.045038868	-1.792691007	-2.177963967	-1.199971505	1.374022679	1.353329309	-4.368102849	-1.540755788	3.234020694	0.836076259	-3.817452536	-3.957735927	-0.955485024	1.008881066	0.168854811	2.142689656	-4.076295436	0.307215959	-2.155182096	-0.201277356	1.116274379	1.901791318	0.914311115	-1.327474175	-3.762346549	-2.572674367	2.23224785	1.252725229	-1.385540575	-0.041966523	1.754542711	3.960224043	-0.593662626	-3.349129786	1.795252294	-2.57075519	0
6.041924083	1.83109807	-1.621687827	1.547506833	-1.539428403	-0.531605815	0.074751219	0.03874675	3.517137184	-2.713479128	0.776053123	-1.671845547	2.203795263	-0.033641906	-1.767608091	-3.437804027	0.799871435	-0.89625897	-0.408561091	-0.156687708	-5.013072289	3.525681386	3.582584347	-0.64834085	0.385368409	1.015548528	-0.196877497	-0.655290931	-0.665166352	1.324764867	-2.582875449	1.496343779	-0.568798114	-3.579111357	3.009386025	-5.728426551	-1.024050689	-2.521659819	-3.378575006	-0.59472579	0
5.738982421	-0.589893535	7.318428111	-3.840337917	-3.07482224	-2.047334871	0.436969232	-1.22250973	1.293040026	1.473834527	-1.67361865	2.0266286	5.347927496	0.329323814	-0.350050957	-3.648229325	-4.51317715	-1.436703759	1.328569355	-0.011477409	-6.244049331	0.456450242	-4.846644921	-6.500480476	3.995332487	2.439557349	8.635859087	-3.398883001	-3.612988266	-5.183270864	3.465375425	-7.94885409	-5.136850649	1.475333395	1.947366174	5.842286327	-0.426313872	-3.745527556	2.621567591	-0.271271779	0
4.645798806	6.12424834	12.0280494	6.469082315	-3.293981713	-2.582130377	-1.991819039	-8.082122661	3.931529187	0.792144524	-3.807097158	-1.013082738	2.216186111	-6.249672989	-4.951145767	-16.55765532	-0.978612017	-2.39316305	11.67158347	-0.717060327	-15.29976157	2.058053027	-10.28410978	2.642223324	1.571101665	9.01502917	0.451864055	-0.519651767	-2.537205131	-1.632141308	-1.598632237	-4.802033227	0.624577521	2.067885061	11.85955728	-3.174793872	-4.673730628	4.90241034	1.091713908	-7.864712	0
-4.350021763	0.14285998	-2.747781008	2.539705971	4.309738158	-3.606441081	-1.677449269	6.424405469	-4.879222573	0.435053932	-6.508317226	5.997328201	-1.594380058	0.21318079	-4.12205762	1.192351499	5.023007971	4.241978667	1.182571052	-1.129336343	-2.880356004	4.786585649	12.14183286	15.91038965	-4.156220937	1.028337005	-10.62021441	0.853520439	-3.502454872	4.285603599	4.229419629	19.89713466	2.609429441	-4.524268535	5.683305717	1.291173428	-0.465429835	-1.969141033	-2.307877735	-1.440008535	0
-2.218495789	1.131021538	1.529479007	4.06402564	-0.148226928	-0.462695748	-1.892781197	-2.833191719	1.020825319	0.38337734	-1.596155285	-0.988977906	0.161650559	-1.940776294	-3.906868942	-5.771907844	0.890720842	0.72246392	4.060096796	0.844202316	-4.196015925	1.062936273	-1.396094501	3.850374452	-1.491865113	1.80365731	-3.519780557	1.117503488	-0.376398987	1.875429539	-2.732786702	2.499862363	2.38873015	0.683679546	4.119925542	-2.367524432	-1.229104324	2.707964409	0.260662517	-4.354606705	0
-4.051343453	2.763311518	2.721695692	2.130989141	3.613843861	-1.628654883	-1.533854402	0.357642166	-2.110762497	0.373550947	-4.473017412	1.853974221	-0.483296068	-1.81782509	-3.462046897	-1.814147575	1.367006025	2.121457283	1.173129515	-2.457808494	-2.656150777	0.380002736	1.371131582	8.346934662	-2.393672301	5.488683775	-6.225426869	-0.734756826	-1.669096262	0.448706276	4.276706918	8.800309265	3.404624523	-2.569823949	3.213095734	2.136130204	-1.248387001	1.302560807	0.57088254	-1.378476187	0
-10.30782141	-4.57217386	-7.492020149	6.483049597	1.286391142	0.372951761	-2.416421542	3.647986572	-0.656532345	0.476750665	4.273167092	-4.78330838	0.577500996	3.57176035	-3.11827134	9.469814859	-0.205827842	-2.571126695	-1.162278434	4.381475721	8.32782561	-4.288203701	3.564748673	1.38329522	-6.212233177	-4.275939901	-8.685330574	1.989622181	4.653498146	8.150886017	-2.93750613	12.55933907	7.542916686	1.451035609	-0.731611234	-5.125805371	-0.367673085	-3.384880009	-1.892479928	-5.2505864	1
0.431226128	1.238766977	3.355579665	4.589258895	-0.246350485	-3.90968871	-1.082670231	0.802815064	2.791197584	-0.941487855	-5.707576888	-0.47565839	2.722916589	0.427279507	-2.739392737	-3.395820544	3.330582938	-1.554055804	1.875306161	4.813282772	-3.944234527	0.525626274	-0.327654958	-0.100935069	1.627965434	2.343248922	-1.51761422	0.045675828	-4.64598942	-3.473126722	-0.244734218	0.908326662	-5.064387509	1.168424403	1.04065697	0.449065769	-0.309938308	-4.468655994	0.233996848	-3.048001924	0
-1.956863065	-1.069238314	1.062205863	-2.447246906	-1.788597154	2.173986776	-0.135481918	-4.734371787	-0.405695457	1.494949249	1.996243359	2.096128228	0.307564722	-2.04624441	-1.176094833	-4.597671595	-2.459475212	2.240320399	2.936843682	-0.51088422	-1.364309085	0.28457782	-3.964015678	-2.220340639	0.007017566	-1.485721546	3.256904447	0.806922922	1.403351729	0.432083093	-4.784138797	-8.282803534	0.432851687	3.713482743	-0.351072973	1.439463381	1.365403225	6.252558121	3.430588695	-1.21603491	0
6.644001662	1.688553523	6.199065102	-9.13064243	-1.013433526	2.210620371	2.407090208	-5.091111657	-2.405053399	4.438481382	2.356280569	3.219959206	1.975973418	-1.655248075	2.340975549	-3.857562009	-10.06729432	0.655864232	1.115903671	-10.491529	-4.732980173	1.217365145	-5.379764678	-1.978567274	2.139636499	4.875774194	11.88641441	-3.916751169	-2.289561938	-5.293054371	6.934011535	-7.061083135	0.380480263	-0.456105739	1.90314501	7.18170434	-2.266793719	6.018100329	3.642662076	1.723462654	0
-0.950550492	1.511450514	1.499494116	-3.806471746	0.850324066	1.592138902	-1.340703358	-3.766267464	1.901151359	-2.611214751	-0.555059934	1.311285017	4.009435483	-2.046870582	-5.493691499	-5.702251807	-1.383904436	5.037044906	-3.554307693	-1.725754524	-4.311758556	1.453991987	-0.519322982	-2.836240438	-0.217034538	3.680068957	0.102304065	-2.736314441	0.580832868	-0.145657847	-2.384356822	-5.190186723	1.402076884	-3.449393955	-1.375575048	2.030218777	2.307182539	1.409149229	2.538851445	2.028258675	0
-7.02088443	0.098501469	-1.236227581	2.54854497	4.711296651	-0.266540183	-3.257774586	0.104893267	-3.42678124	2.459200419	-3.981887056	-0.006186228	-1.156715702	-0.487817362	-6.161508214	-1.94103325	0.057188473	4.748704921	0.56940396	-3.678999329	-2.247421092	2.191297178	5.271230076	13.7785817	-5.226468039	3.197822178	-8.799004787	0.234794853	-1.810374391	4.10609036	4.123784368	17.64031537	8.039930602	-4.30101649	5.266279423	1.4315418	-2.146495546	2.407840353	-0.202612955	-3.744316941	0
-1.024635914	-2.95520102	3.234335638	-0.98833548	-1.713578321	-2.281772928	0.786528556	1.442717372	-3.113218781	3.425854532	-3.993145085	5.238274405	-2.399337063	0.175708673	3.406625408	-0.371414867	2.156348995	0.133981435	5.090995536	3.917118136	0.427838677	0.120540843	-2.173955969	1.019865189	2.917518825	-4.390686852	3.530042655	2.366952464	-3.214747719	-3.493002845	0.456522197	-4.96856933	-6.805709561	6.780561291	-0.312089217	6.149823266	1.427024223	0.819735267	2.916289241	-0.551904312	0
-3.056571322	-3.640941202	2.651934483	-2.416287805	-0.160827098	-1.461568422	-3.186345092	-0.548316022	0.280435441	1.088136761	-4.139185119	1.869499552	5.95302123	1.162474458	-7.314774974	-4.336750538	-2.071316029	4.663140217	-1.356404119	2.422390593	-5.533030903	2.00156448	1.107493163	-0.377956427	-0.108142141	0.357107751	0.45719808	-2.373772771	-3.212493262	-0.051805148	0.563541793	1.706515611	-0.410587428	-0.985253387	1.857105183	6.394697205	1.605764166	-4.197798646	3.211960972	-2.060631771	0
1.411339096	0.192801802	1.991772845	1.339352097	-2.491133296	-0.923958036	1.653257392	3.715581087	-1.85909006	-1.53666249	3.593296429	2.386422851	-3.702440975	-1.64580335	6.096130644	5.460967229	2.474577102	-4.621106589	3.635296265	2.330637301	2.832460274	-3.403536191	-3.673110031	-2.658964208	0.919170827	-2.19515674	-1.259641573	0.907399371	6.112716656	3.497012334	0.025720218	-5.000959839	0.183692644	2.946250101	1.99448272	-3.034712147	0.204568539	-1.319461494	-2.119000408	2.446658411	1
-1.919075723	-0.679491681	1.289664459	-3.29643579	0.905641388	1.30570382	-2.224844601	-2.155903767	0.584326501	-1.195281371	-0.901125205	0.17359903	2.810239423	-0.915861218	-4.981839528	-3.799074327	-1.441312742	4.985776771	-3.453337991	-0.900505674	-3.33620257	1.033647896	-0.191540664	-0.763639568	-0.599140274	1.861674014	-0.934526289	-2.398369406	0.930799044	1.446690634	-0.100417153	-0.929734073	3.022383805	-3.665301245	0.384524919	2.806038154	1.565024245	-0.553885034	1.724760994	1.537491954	0
-2.666367697	0.217907717	0.883320224	-1.354769942	0.288393167	0.041474267	-1.25957507	-1.358431453	0.454736839	-1.089959016	0.229563771	2.336007637	4.398757202	-1.000754367	-5.29824445	-2.389683057	-2.035639917	2.369757703	-0.665354067	-0.706070417	-3.249859688	0.599519205	0.691160422	-1.102965817	-1.776387944	2.599909815	-1.300513963	-2.008480329	0.620263519	1.723219457	-1.796354606	-0.431574099	2.113948902	-1.176317424	0.744464255	1.244012859	1.228788292	0.173458109	1.964780983	-1.032666645	0
-1.908457622	-1.104238921	0.690690312	-1.211972227	0.057846271	-2.835737845	-1.13781063	3.408888588	-0.55862642	-1.656479428	-2.199920914	5.631342303	5.648429137	0.476846779	-5.352060999	0.243099749	0.160294361	2.005327184	-0.714886933	1.788560382	-4.117146054	1.857289862	5.064004013	0.096064796	-1.305776425	1.292003544	-2.549950898	-2.358982048	-1.195137132	1.955260443	-0.188941018	3.24611827	-0.954811569	-1.486215981	1.798243743	2.719954159	2.038173831	-5.051335805	0.968808967	-0.572779914	0
4.152968623	1.66949632	5.452087125	2.031643745	-1.673074898	-2.647589595	-0.965824466	-1.583061299	3.315503512	-0.892393654	-4.722859585	-0.67427475	2.439779509	-0.963807192	-2.112297747	-7.138614233	1.781260958	-0.503823393	2.267933821	2.902947627	-7.145254768	1.785873842	-2.844093943	-1.484024482	3.157837073	2.784222233	1.666012519	-0.800865455	-3.854421056	-3.64560177	-0.119715759	-3.670839338	-4.612112391	0.067619991	2.937695077	0.618959809	-0.663101926	-2.941623183	0.287628866	-1.608131643	0
-3.806030829	3.839413064	0.284451645	7.385697617	2.623783719	-6.135218132	2.410846827	8.197711223	-6.018379229	0.476849135	-5.587104439	9.477396077	-6.123178621	-1.791175958	4.340364196	5.804315041	8.851303403	-3.90333708	8.843763067	1.593177608	2.260917832	0.126661781	6.303002219	13.31820884	-2.108681684	0.962621363	-9.515717545	4.19255009	-2.515057922	0.478116799	2.65487455	11.09946687	-3.82722556	4.480205212	3.175460314	-1.132251485	-0.874227304	1.670757326	-1.968638078	-2.153168048	0
-3.985922804	0.185605632	1.163177189	3.632691054	1.427541114	0.554076441	-3.440463642	-3.45713281	1.624263409	-0.003684145	-3.324442666	-4.209613794	-0.793380642	-1.295725126	-4.902985865	-6.228387471	2.009159747	3.241664396	0.425683687	1.745811705	-2.882337375	0.517601288	-1.925436806	4.236445611	-1.191697784	1.502073274	-5.016870849	0.89679106	-0.311719266	1.562408767	-1.480740864	3.810764636	3.71986626	-1.639893365	2.433394611	-0.937866474	-0.679612444	1.336595807	0.348263794	-2.727145509	0
-4.351392631	-0.26197167	3.416602689	1.951210359	1.057480102	-1.146153519	-1.332828919	-0.476858888	-1.27138227	1.372870925	-3.470931869	0.333049182	-1.40508288	-0.870196367	-0.694418423	-1.062089656	1.636435139	0.65217215	2.171380996	2.06803777	0.269143519	-1.860834867	-3.431570489	2.465749851	0.055400728	0.889735743	-2.31911575	0.777568686	-0.752008477	-1.034982362	1.573897047	0.497958202	0.019317755	2.268040887	0.493543536	3.199059572	0.030699089	0.714338273	1.973953022	-1.363086147	0
-3.365265238	1.305837257	-1.018010346	3.815633705	2.042765005	-1.245497345	-0.837068485	0.111915197	-0.768237817	1.334507448	-1.777575166	0.055252261	0.654249832	0.068312081	-3.227727955	-0.536762203	-0.131289956	-0.285467785	2.208165027	-1.415000692	-1.016752387	0.782315559	3.031073598	6.420644321	-3.076268011	2.624225736	-4.286741249	0.674713606	-2.328092816	0.888879946	0.742265558	9.422922097	2.423097498	-0.2471621	2.323655765	-1.099381488	-1.859477054	1.580427717	-0.176554782	-4.431568604	0
-0.622190962	-1.2650359	3.057295037	-1.734625736	0.387837492	-0.673214682	-1.15198986	-0.451452978	-1.106299069	2.117313532	-2.152967733	0.533389456	1.750338504	0.448912307	-1.902024785	-1.454100399	-2.520103227	1.428970135	0.014338077	-1.062223682	-2.49347343	0.285501667	-1.130081804	1.291003044	0.216788209	1.477188095	1.471167815	-1.584956216	-2.057187747	-1.151684626	3.885205564	2.138785099	0.671429758	-0.596831221	1.976635197	4.602054669	-0.676068123	-1.238850679	1.646600522	-0.885091692	0
2.12844123	4.20179697	9.231724395	3.90930832	-0.580670629	-1.99830645	-1.711583102	-5.405815224	3.616469607	0.025456233	-5.628542746	-2.773801559	1.294967426	-3.182780723	-2.842769601	-10.46297888	0.912923457	-0.779551699	4.296618902	1.197457286	-8.053936394	-0.189077722	-8.485716568	-0.124969167	2.812732525	6.814369181	0.770877278	-0.820946066	-3.580382748	-5.040974894	1.084314342	-4.968284994	-2.133971244	0.821725758	3.859079079	1.057025934	-2.208247535	1.064257597	1.833929544	-3.21228458	0
-3.010612508	0.497767998	4.069904243	1.260627811	2.253088584	-4.770894969	-2.713207182	1.899684716	-0.031040632	-0.588644406	-9.920678273	4.791489117	4.48762259	-0.164243128	-7.540617447	-5.647315333	3.611901928	4.504321007	0.360833994	3.039850184	-7.55391284	3.530532418	4.525083011	5.798698588	0.074729692	4.036652732	-4.50221621	-1.530103854	-6.855111432	-2.519100595	2.181433544	6.521791233	-3.777489035	-1.978457946	2.596404338	6.075930433	1.330083412	-4.639244111	2.206918974	-2.085254958	0
-0.1680847	0.212916601	2.082000236	-1.7193549	1.507810254	-0.913828749	0.09864159	0.536479857	-1.152072587	0.909838331	-3.788880599	1.402257676	-0.540539586	0.287209675	0.619776311	-0.360488197	0.821601731	1.603734659	-1.154659196	-0.404450037	-0.061276196	0.24449413	-0.040735726	1.586502842	1.45082435	1.092200351	1.061973794	-0.507403603	-3.027409527	-3.659411967	3.599761416	0.15013642	-2.617356907	-0.334998988	-1.485586336	4.754007801	0.446777432	-0.578327352	1.440226628	1.612699798	0
-1.255718019	2.138514421	2.600633102	-2.986860481	3.689274802	0.057108778	1.241112292	-2.084004642	-1.713753018	3.308829824	-3.693102911	0.52755083	0.407155908	0.752208006	0.840292415	0.307146625	-3.315725839	0.910914417	-2.091310823	-5.159429127	1.956764265	-1.06658841	-1.520850478	1.920258321	0.749124331	4.827120034	4.154820188	-1.395370881	-5.889593291	-8.150177595	6.760780211	0.966069633	-2.350007739	0.243438548	-4.572623409	7.677346211	-0.9814802	3.288723198	3.792050872	0.484313453	0
3.293131392	-4.055224778	3.017777352	-5.272233822	-2.108117289	-2.052888476	-0.261537625	5.141736439	-3.026922792	1.07443336	0.333340251	4.707829474	3.12247513	1.642395526	0.34861038	3.602004577	-3.193169315	0.292066542	-0.682475026	-0.234635987	-3.321104138	1.023571185	1.942473378	-1.359890265	1.06607032	-1.573404856	3.016421081	-3.43058622	0.598757321	2.376988138	6.060739502	2.018334409	0.038092765	-1.878250541	4.791366614	5.239818422	0.318228616	-7.492705262	-0.439754388	2.286261855	0
-1.685405183	-3.891373295	-3.018577768	-3.780316618	-0.176895013	-0.180057733	-0.94964015	3.567938605	-2.594846195	-0.287745436	0.200025803	4.748741443	1.572273757	1.113046669	-2.500811775	1.889128588	0.078048896	4.132423653	-1.904350603	0.636772823	-1.005504144	2.806177849	6.554002822	2.066147712	-1.494178413	-3.732424704	-1.72845645	-0.745648585	1.032196902	4.565263258	-0.563343777	4.082121185	1.265283922	-2.074217966	1.45305532	2.259473072	2.405882244	-2.87079222	-0.163375792	1.634685502	0
-2.319249128	-3.021595172	0.275477289	2.227454244	-0.391709621	-4.585578693	-0.040020697	6.226942789	-5.431020784	3.245860433	-5.239291467	7.876638523	-2.741816627	0.645132885	1.06383858	1.768119955	4.382118706	0.343095746	6.946438356	3.359674735	-1.55986794	2.932141389	5.939020084	9.941289021	-0.561841609	-4.348837383	-3.532240776	2.957699061	-3.61339898	1.753404628	1.884709202	8.905232789	-3.574348791	3.952935232	5.268492002	3.237713254	0.091018125	-1.496925152	-0.366133262	-2.859618935	0
-2.472357345	-0.724706633	2.066182179	-1.162061846	0.501215268	-1.870693955	-3.152099624	0.433150224	1.740061698	-2.515686722	-2.859016283	2.375851759	7.841550427	-0.049605939	-9.329328523	-3.894397531	-1.060087329	4.049794723	-2.768075735	1.570747559	-7.047300509	2.07515661	3.175715335	-1.02206096	-1.5718404	3.724528033	-3.27795381	-3.841802387	-1.023333153	2.302511364	-0.586459495	3.093425328	1.63467506	-4.174485872	2.630038316	2.654105919	1.796372773	-5.626214834	1.515768618	-1.175395554	0
-0.155358016	-1.686546275	-2.497558404	-2.278959233	-1.960357957	1.929652346	1.949638061	1.056969082	-0.48052659	-0.765827247	6.703253346	0.434131898	-0.068954332	0.718920481	3.895721604	6.572072039	-2.308569023	-2.924550143	-1.154965896	0.368443585	5.900838387	-3.38309317	-1.987746895	-7.418657147	-0.154317059	-3.407999149	2.927252356	-0.030666964	5.2211292	2.033019767	-2.517259455	-6.979651704	0.55355823	2.71668645	-3.693909059	-1.733737902	1.467101182	0.208884401	0.037736081	2.20370351	1
2.285649082	-0.091301338	9.380041171	1.924510659	-4.393258606	-2.003269863	-2.429732477	-5.526755948	3.643881045	1.447812389	-1.967625709	-0.962737708	5.886973529	-2.108983203	-5.307538086	-10.62474362	-3.73047591	-1.377184701	6.429936466	2.854924008	-10.66311438	0.298706513	-9.081165802	-4.837493566	2.250182464	3.61638994	4.398956162	-1.879499001	-1.962158519	-1.619297432	-1.82910415	-7.764522248	-1.314363505	3.359257315	6.799510937	1.593054483	-1.643193892	-0.96014443	3.001207861	-6.061188846	0
9.995762867	3.78265265	9.627497728	-5.174523805	-2.568090038	1.486455209	0.312405096	-8.50320238	2.541901682	2.510843064	0.688968871	-1.733207232	4.301453686	-3.012046568	-1.486854174	-11.55517985	-9.267244266	-0.07361597	2.357754039	-8.444873498	-11.56511366	2.379616371	-8.838866474	-3.586368974	3.335709059	8.208404844	10.97579849	-4.709950874	-2.993149086	-5.337774098	4.864608	-8.407350526	0.930022324	-2.532020125	6.099535852	3.175282373	-4.019395398	3.958027194	2.273898977	-0.986094154	0
2.868963897	4.351828567	6.26794826	-0.194788158	-0.532853521	1.925276908	-0.608387108	-9.703213788	2.261914894	2.628394801	-0.400445118	-2.614647185	1.616320665	-3.762017207	-3.246370261	-11.88891154	-5.680194091	0.794304678	4.370629675	-6.2388149	-8.052726336	1.475444422	-7.769100666	0.989647475	0.529565588	7.165057371	4.86915219	-1.234323503	-2.657998056	-3.776775145	0.145678443	-4.833753336	2.478449878	0.124072779	4.07730166	0.460740626	-3.458084737	8.582029055	2.925406686	-4.163161325	0
2.692645209	1.829539093	2.155151728	1.827064693	-2.249734241	0.031370146	-0.466265009	-3.701392037	2.213810834	-0.117188671	1.104447487	-0.3949038	1.963590452	-2.16035672	-2.653912987	-6.610338388	-1.660655248	-0.823289991	4.258499881	-0.901244466	-6.201387567	1.911585659	-2.237161128	-0.284299291	-0.178355512	2.201811105	1.016967605	-0.112585043	0.005124326	1.111393543	-3.424900753	-2.429045961	1.049497759	0.546177809	4.613544984	-3.49088303	-1.545975378	2.701846118	-0.119197393	-3.536450863	0
-3.576290014	-1.081202051	1.374234359	-0.054077814	2.538615638	-2.926214447	-3.095917563	2.151678836	-0.535672165	-0.653627181	-7.674338402	3.036065426	3.292053893	0.547793464	-7.069800436	-3.720747005	2.935778329	5.66799017	-2.016607502	2.271563132	-5.32749279	3.386600464	5.633733821	5.860231987	-0.79590979	1.944987528	-5.094979197	-1.444724159	-4.54681946	-0.008334813	2.100206128	8.156858742	-0.843258619	-3.697948867	2.084233817	5.080482615	1.555249933	-4.699733186	1.192534316	-0.664014697	0
-0.58625324	2.062579648	3.875582416	0.598143604	0.065518308	-4.092595199	-0.666703493	0.663346598	1.250630865	-2.278523516	-6.692645432	6.691483857	4.741329562	-1.60710692	-5.314388699	-6.021792057	3.661872927	2.483635059	2.029000506	3.346770085	-7.164420175	3.082493593	2.584933718	0.597590602	1.190061215	3.417989489	-1.65317478	-1.014835577	-4.857672822	-3.043775134	-2.425990454	-2.56131332	-6.383616981	0.709592022	0.650783039	3.379850777	2.498401214	-2.076470155	2.552796294	-1.125689361	0
-0.903309533	1.166310161	5.019976086	7.20588922	-1.538435389	-2.97289965	-3.344798506	-2.851126347	4.394452318	-0.540112003	-4.00453527	-3.525895674	4.140443133	-1.141886746	-6.760080611	-8.193985859	1.133848687	-1.490027253	4.651825351	4.794536834	-7.950309269	0.440491845	-3.792803152	0.328056757	-0.1096593	3.834448159	-3.324841646	-0.161210174	-2.387441906	0.283053104	-2.666920873	1.840049388	0.1555409	0.956410404	5.916217037	-2.645488095	-1.974773562	-2.792959585	0.182905559	-7.046223552	0
13.14537236	-0.548497455	8.091695916	-14.68244626	-3.712490933	1.352449707	3.567627105	-1.728681143	-2.730373735	3.308662833	2.932433319	6.14868762	3.387361743	-0.554947974	5.434331734	-1.982631426	-10.60119227	0.682189965	-1.229809195	-9.519968927	-6.581195276	2.424442045	-4.830225805	-7.410171805	5.807874619	2.327377358	17.28230703	-6.210971392	-1.797108253	-6.046981985	9.510389093	-12.96923816	-3.646250339	-1.898405025	2.338857421	10.18429554	-0.696128822	0.005195589	2.793287314	6.756685555	0
0.004566571	-1.45092557	6.906536458	2.283259212	-2.780137416	-3.431685214	-2.315935975	0.078844242	0.392942468	0.811452245	-3.745169107	2.142257306	2.681607452	-1.290267535	-3.356619634	-5.317762799	0.659575437	-0.360362611	5.575276099	4.532924399	-7.442021019	0.555648483	-3.889824037	0.106068184	1.368183066	0.811695623	-0.509517545	-0.686211936	-1.136344288	0.89833472	0.213889526	-1.420868674	-1.419072657	2.396387666	6.774025838	2.290270528	-0.426564078	-3.638100129	1.207905609	-3.61310342	0
-2.914009649	-1.680223538	1.393129534	-0.959672182	2.002968614	-2.540198337	-3.446510896	1.829440484	-0.32905263	-0.780201916	-7.10015771	2.959721443	3.910529207	0.510024208	-7.739833967	-4.530140328	2.228593488	6.359631415	-2.388758669	2.090664632	-6.433317825	3.972177377	5.715769108	5.285287088	-0.753639681	1.586755849	-4.583647501	-1.912882364	-4.012431756	0.882222778	1.793403289	7.716188586	-0.141148046	-4.436189808	2.921691186	5.034563085	1.680109081	-5.116782803	1.078723783	-0.430674032	0
7.45656922	4.699544461	2.25501432	-1.519797012	-0.340314932	-0.622802502	2.534410216	-0.72771836	-0.046903301	-0.619970615	-0.848945728	3.030679836	-1.304886722	-2.295700582	2.859268269	-3.685447263	0.362473767	-0.825924432	2.218997968	-4.788817976	-4.591273421	3.213529074	0.908924293	2.376955566	1.962295524	3.595874733	2.994796625	-0.551114888	-2.335668605	-3.105525788	1.913119938	-2.224930805	-2.871578948	-1.73018693	2.295151551	-1.089293	-1.500448034	3.03244463	-1.292113418	1.900680464	0
-0.625991368	-1.109071282	-0.18494917	2.967333847	-1.297503589	-1.423167311	-1.744032314	0.167487958	1.507633308	-1.28231574	-3.119041634	0.452396497	-0.254898305	-0.63993848	-2.652083189	-4.701093947	4.638868125	1.872038149	2.278282566	5.165658389	-3.571333359	2.466373881	1.50918959	1.816515797	0.59489316	-2.517332476	-3.175611665	1.88244284	-0.802424754	1.781108995	-4.6632803	-0.051431338	-2.03599139	0.763572437	2.320169343	-1.908901698	1.205250614	-1.413206071	-0.661799188	-1.677606516	0
-2.315664482	1.065881807	0.471562773	-0.363312279	0.999006285	0.741223297	-0.575991958	-1.637474076	-0.55854335	-0.658155093	-1.020577949	1.500095388	-1.092168094	-1.945472848	-1.414737341	-2.696234228	1.416313125	2.686214567	0.407594293	-0.517889052	-0.85906893	0.502190215	-0.408178931	2.046401842	-0.620200924	0.919321033	-2.159822977	0.438994009	0.786807906	0.677651932	-1.59160494	-1.32291574	1.137748652	-0.301157462	-0.181562147	0.494981456	1.031418525	3.191076947	1.130447001	0.659610875	0
-0.771694302	1.233068397	0.915107903	1.038058226	0.460497762	0.325938158	-0.550612465	-2.325272606	0.681316103	0.608862172	-0.070237074	-1.090905607	1.071659348	-0.721923536	-2.076300103	-2.501610209	-1.609219407	0.052178328	0.98150825	-1.56964799	-1.722234951	0.086136024	-1.195088808	1.021833797	-0.957724509	2.450829374	-0.28337041	-0.340143196	-0.688668796	-0.281576331	-0.166043874	1.140637949	1.714679864	-0.196638079	1.099274359	-0.460147484	-1.105016265	2.037656312	0.69900842	-2.145443442	0
-1.313422184	0.135770891	0.920744071	-2.097237609	0.269182981	-0.388192306	-1.130620029	0.106762341	0.375527174	-2.242206034	-0.937790588	3.127059364	3.382298959	-1.05166748	-4.24238593	-2.192863512	0.197397973	3.195482044	-1.724297486	0.370198713	-3.425209392	1.294961083	1.756892935	-1.034236593	-0.627731591	1.69128804	-1.751605859	-1.973278816	0.704413872	1.596851837	-1.413913607	-1.269200817	0.605801175	-2.23932807	0.463546138	1.556252137	2.096750618	-1.520480732	1.167998407	1.221110082	0
-1.448270435	-2.831878782	0.05569085	-1.072579311	-1.650590115	-0.705078099	0.451541742	2.943308552	-3.215692282	1.069343985	1.272469793	4.29697931	-1.70374682	-0.11441922	2.329544304	3.270128694	0.712467628	-0.367796646	2.924457557	1.900386596	1.480612704	-0.544840671	0.245027807	0.513736195	-0.12525328	-4.084064702	-0.192088352	1.077452567	2.405472208	2.979509838	-0.404539208	-1.111704036	-0.285524166	3.092241809	1.595812156	1.294978171	1.16442878	-0.338640553	0.206646068	0.525831195	0
-4.790569117	0.587270745	0.463500067	1.765126359	0.709688218	0.47626849	-0.198066604	-2.140243312	-2.338233489	2.57827287	0.952589632	1.791264862	-0.950305764	-1.628755347	-1.249902323	-0.803890484	-1.888062924	-0.174326905	4.608151077	-2.153931141	0.391947657	-0.913742564	-1.572107507	4.226369488	-2.837120116	1.212335853	-1.860391083	1.312775488	0.615575252	1.596786499	-0.929203081	2.456710009	3.396163435	3.139893296	1.812561937	0.100211883	-1.099698741	6.072070253	1.913152225	-3.894042162	0
-0.647241766	-1.247811157	1.453098289	-0.077485889	-0.836178339	-1.234848015	-0.566710536	-0.165110978	0.209388669	0.994740661	-1.509395058	1.33659538	2.463454345	0.54912823	-1.952774899	-1.518217781	-0.912925222	0.209462409	1.293490574	1.544161759	-2.054853737	0.534156711	-0.227804538	-0.84640752	0.371406456	-0.154520382	1.366635707	-0.357985728	-2.029971903	-1.027772645	-0.419716985	-0.631940559	-1.871066568	1.64907225	0.669520285	2.221992529	0.332201918	-1.204450438	1.518955913	-1.965656376	0
-2.111746554	-6.083329544	4.231627588	-3.892332551	-1.434736486	-1.538356542	-2.611329145	2.011057348	-2.111907117	3.199700398	-1.014650032	1.446067365	5.280106278	2.516337816	-3.647947078	1.5834113	-5.466461238	1.459301395	-0.854787304	1.546770786	-2.866419362	-0.875164992	-1.572677848	-2.269662344	0.057081851	-1.106049278	2.856564703	-3.465317854	-0.626520825	1.498217928	5.501915999	2.699936918	1.776579252	0.006475657	3.760634525	7.976214156	0.167882016	-6.983997083	2.499812782	-1.413536296	0
-2.604149281	-3.728825276	-0.42014409	-3.348746169	-1.345501016	-0.3774255	-2.034730233	0.266670177	0.406052375	-0.636776066	0.278175223	3.420759824	6.652271608	0.940341538	-6.65243642	-1.754621301	-2.712417439	3.722391475	-1.738457053	2.038725127	-3.924566938	1.87668498	2.901564347	-3.309353287	-1.249779654	-1.253927189	0.437014149	-2.338371482	0.161947663	2.973838915	-3.049059355	-0.775800943	0.606072425	-0.723959152	0.886460755	3.064761665	2.715793335	-3.49607345	2.314339822	-1.113470687	0
-5.009862447	-4.273200704	-0.372155535	-0.523603158	-0.033244035	-0.645909958	-2.57618742	0.629702416	-1.880376164	2.277931719	-1.439615614	1.843223977	2.507269968	1.133223777	-4.96192573	-0.873446018	-1.65203626	3.190111464	0.922498098	1.684218598	-1.963111706	1.205800837	2.294358831	3.056154624	-2.172257271	-2.111525799	-1.940718575	-0.199992634	-0.76006045	3.278470902	-0.239044487	5.643177175	2.489060901	0.566891637	2.847629915	3.39818892	0.685649639	-1.452197236	1.749730165	-3.189947927	0
1.029481032	-0.290852917	-2.985105974	-0.896508957	0.149593726	0.820281851	0.020622354	1.185251134	-0.690148801	-0.64988922	2.026487364	0.544097298	-0.125441293	0.152534419	-0.62528596	0.943215782	-0.496110898	1.001458304	-1.018229717	-2.032186069	-0.569593055	1.876906234	4.090899455	2.276694053	-1.61432435	-0.777847974	-1.578693568	-0.262018204	1.486545127	3.446987157	-0.335927289	4.295927452	2.850518711	-2.791359721	1.836755228	-2.374675609	-0.248910434	-0.063697294	-1.945740565	0.633281383	0
0.285494488	0.513364047	10.38455821	5.493023425	-4.499379495	-3.559313268	-3.257818526	-5.243324234	2.298437982	2.401074232	-3.61692906	1.104816928	4.686287732	-3.654573518	-6.884428094	-12.98534097	-1.966572767	-1.52891928	11.59390181	3.511684339	-13.4558625	1.469334405	-8.275479273	1.00129454	0.634800224	4.092574617	0.465236075	-0.305385338	-2.317481523	0.820927093	-2.811420173	-3.134908399	0.077661885	4.852494249	11.46017441	0.064469009	-2.74841726	1.023733431	2.613368494	-9.554505202	0
-0.969557999	-3.527888113	9.097309952	-2.692778956	-1.808980268	-2.029179335	-2.55994758	-0.841614135	-0.997955022	2.727800735	-4.235070998	1.333167769	2.927674442	-0.144587556	-2.187196582	-3.63754862	-2.539961149	1.60971812	1.769459301	2.994591478	-5.046270555	-1.433059547	-7.260171297	-2.738742221	2.861732295	0.785823337	3.69139361	-2.558840834	-1.569085631	-2.10512608	4.937520175	-4.569419581	-1.34448804	1.952729696	3.642840879	8.973735638	0.310632692	-4.364156707	3.850660958	-0.662043058	0
5.390403203	-3.069454027	0.617726866	-1.664525153	-0.254724515	-0.91732596	-0.776188887	4.338177487	-0.616898101	-0.647599978	-5.539272026	-2.319797436	-6.45035858	1.62924717	5.481435816	0.13764994	7.147217997	2.782980259	-3.474419359	4.528149523	0.418499222	2.173929277	1.389419289	2.602752293	5.216374565	-5.83004045	0.127115719	1.365475186	-1.356672927	-1.44298441	4.688547058	0.652291807	-4.454991017	-3.419541097	0.594480249	2.448635658	0.903773806	-6.830373876	-3.513354227	6.579424604	1
5.345005087	7.229447906	5.208410518	1.45725411	0.521186802	1.84570913	0.138109703	-9.961401535	4.901721786	0.194527474	-1.737240901	-5.17610231	0.810930279	-3.753442521	-2.224995675	-12.62223872	-2.759561586	0.051423108	1.988184483	-5.835338102	-7.348170235	1.761568866	-6.95398244	0.033974897	1.800291878	8.775184416	4.196282282	-0.911753102	-3.980623367	-6.527603262	-0.577945487	-5.892031546	0.005378231	-1.73472946	1.26393835	-2.140144772	-3.469390488	7.914536747	1.430809802	-2.521048444	0
0.345260654	2.097275371	2.878798851	-2.058806808	-0.424075514	0.714226508	1.472838947	-0.581097858	-2.088403252	-0.343551878	2.610769506	3.548321728	-1.434882879	-2.795757077	2.581612	0.952052444	-1.251948537	-0.932113678	2.179307151	-2.980998954	0.199526298	-1.730563169	-3.55056525	-0.963719247	-0.067798766	2.039717072	0.794616449	-0.766479908	3.500809978	0.860536728	0.958408335	-5.219598079	1.629659122	1.098760692	0.818088978	0.487062026	0.13900245	3.626728801	0.90489379	2.112344793	0
6.09885809	-0.049857501	6.163316407	-3.489474196	-2.052995843	-1.7450863	0.086589486	-0.111937536	0.044024816	1.035262512	-2.170479979	2.183451391	2.679941398	-0.394602757	0.083622664	-3.774453402	-2.611044904	0.007917633	1.200615913	-1.326891589	-6.734725558	1.873145375	-2.38314674	-1.740020422	3.163161193	2.247537866	5.483166837	-2.840521656	-2.657026221	-2.81265257	4.626990466	-3.314272473	-2.760045534	-1.11659008	4.177238961	4.361718836	-0.955564985	-3.187300891	0.696657004	0.922120521	0
-0.638737799	-2.579236719	-1.748227634	-5.659026857	0.898623139	0.549356171	-1.593841393	2.388667468	-0.498794393	-2.680648991	-0.930795017	2.865611293	3.047187999	0.808887142	-3.903484949	0.2674349	0.434137015	6.059474074	-6.466706244	0.367367844	-1.900710246	2.508201387	5.42086723	-1.047760334	-0.255866688	-1.206106678	-1.473246134	-2.781498992	1.154842974	2.805228405	0.361372142	1.015539312	1.107352875	-5.541270439	-0.861321859	3.428245373	3.44045932	-4.850462009	0.185090618	4.742127531	0
[truncated: 4,206 more rows]
