# Supplementary material for: Artificial intelligence-based digital transformation and environmental sustainability
Source: PLoS One. 2026 Mar 26;21(3):e0343275. doi: 10.1371/journal.pone.0343275 (PMC13020846; doi:10.1371/journal.pone.0343275)
Supplement: S6 File — (XLSX) [file pone.0343275.s006.xlsx]

## Sheet: Test
V1	V2	V3	V4	V5	V6	V7	V8	V9	V10	V11	V12	V13	V14	V15	V16	V17	V18	V19	V20	V21	V22	V23	V24	V25	V26	V27	V28	V29	V30	V31	V32	V33	V34	V35	V36	V37	V38	V39	V40	Target
-0.613489	-3.81964	2.2023	1.30042	-1.18493	-4.49596	-1.83582	4.72299	1.20614	-0.341909	-5.12287	1.01702	4.81855	3.269	-2.98433	1.38737	2.032	-0.511587	-1.02307	7.33873	-2.24224	0.155489	2.05379	-2.77227	1.85137	-1.7887	-0.277282	-1.25514	-3.83289	-1.50454	1.58677	2.2912	-5.41139	0.870073	0.574479	4.15719	1.42809	-10.5113	0.454664	-1.44836	0
0.389608	-0.512341	0.527053	-2.57678	-1.01677	2.23511	-0.441301	-4.40574	-0.332869	1.96679	1.79654	0.41049	0.638328	-1.3896	-1.88341	-5.01792	-3.82724	2.41806	1.76228	-3.2423	-3.19296	1.85745	-1.70795	0.633444	-0.587898	0.0836829	3.01394	-0.182309	0.223917	0.865228	-1.78216	-2.47494	2.49358	0.315165	2.05929	0.683859	-0.485452	5.12835	1.72074	-1.48824	0
-0.874861	-0.640632	4.0842	-1.59045	0.525855	-1.95759	-0.695367	1.34731	-1.73235	0.4665	-4.92821	3.56507	-0.449329	-0.656246	-0.166537	-1.63021	2.29187	2.39649	0.601278	1.79353	-2.12024	0.481968	-0.840707	1.7902	1.87439	0.36393	-0.169063	-0.483832	-2.11898	-2.15659	2.90729	-1.31889	-2.99746	0.459664	0.619774	5.6315	1.32351	-1.75215	1.8083	1.67575	0
0.238384	1.45861	4.01453	2.53448	1.19699	-3.11733	-0.924035	0.269493	1.32244	0.702345	-5.57835	-0.850662	2.59053	0.767418	-2.39081	-2.34196	0.571875	-0.933751	0.508677	1.21071	-3.25952	0.104587	-0.658875	1.49811	1.1003	4.14299	-0.248446	-1.13652	-5.35581	-4.54593	3.80867	3.51792	-3.07409	-0.28422	0.954576	3.02933	-1.3672	-3.41214	0.906	-2.45089	0
5.82822	2.76826	-1.23453	2.80926	-1.64165	-1.4067	0.568643	0.965043	1.91838	-2.77486	-0.530016	1.37454	-0.650941	-1.67947	-0.37922	-4.44314	3.89386	-0.60764	2.94493	0.367233	-5.78908	4.59753	4.45026	3.22494	0.396701	0.247765	-2.36205	1.07938	-0.473076	2.24281	-3.59142	1.77384	-1.50157	-2.2267	4.77683	-6.5597	-0.805551	-0.276007	-3.85821	-0.537694	0
-1.88571	-1.96416	0.245667	-1.18725	0.0273692	-2.21409	-0.605558	3.43437	-2.36654	0.238592	-2.42157	5.44376	1.62178	0.403306	-2.08462	0.838689	1.16848	2.01889	0.96828	1.56323	-2.03721	1.8076	4.21689	2.80648	-0.692462	-1.22467	-1.90466	-0.416139	-1.20354	1.65718	0.658367	3.48144	-1.24194	0.165481	1.93801	3.1749	1.5137	-2.63446	0.694483	-0.1695	0
-1.83643	1.21666	-0.18646	0.232731	1.75213	-1.98214	0.637039	3.65403	-2.89164	-0.882726	-2.88186	5.53234	-1.84355	-0.994694	0.602109	1.87006	3.93077	1.278	1.11015	0.0882508	0.226533	1.06454	4.2106	5.26823	-0.754587	0.43309	-4.17388	0.675818	-0.654066	0.612422	1.25397	3.69751	-1.37131	-0.267922	0.385374	1.39204	1.19515	0.104975	-0.258228	1.58177	0
-1.64912	0.646787	2.65795	1.3951	0.725959	0.305211	-1.87726	-3.81449	2.27364	0.434063	-2.53316	-3.5813	1.48044	-0.453753	-3.33439	-4.88212	-0.657244	1.31195	-0.487993	0.744801	-2.21542	-0.55553	-3.75886	-0.623616	0.436324	2.66333	0.0246423	-0.514574	-1.83684	-2.27786	-0.10582	-1.08231	0.530939	-0.290736	-0.219059	1.36471	-0.565783	0.605945	1.77259	-1.97797	0
-2.74443	-5.87093	1.16915	-1.58645	-2.21536	-3.56177	-2.03738	2.78285	-0.687223	1.52768	-4.66857	5.72298	5.74637	2.35283	-5.33672	-2.0399	0.34071	3.04539	1.60343	6.51908	-4.49189	2.84835	3.71753	-1.08094	0.840454	-4.22944	1.39116	-0.40313	-4.38046	-0.0426457	-2.19263	0.172074	-5.48996	3.22439	1.43345	6.42196	3.01685	-5.95335	3.08492	-2.98299	0
-0.24732	-1.13001	4.5849	0.0515276	0.0448281	-2.52706	-1.6431	1.04202	-0.0590022	0.7517	-4.91554	0.709726	1.81084	0.466331	-2.01266	-2.13961	0.767581	1.04764	0.299762	2.50656	-3.52352	0.229476	-1.36376	0.667588	1.64019	1.30192	0.0409959	-1.30275	-2.96274	-2.07719	3.5671	1.13319	-2.17165	-0.245509	2.07192	4.71961	0.0333917	-4.39679	1.22141	-0.531737	0
0.144827	-4.75207	-1.43752	-3.409	-1.3895	-0.291719	-1.16086	2.42948	-0.793048	1.01725	1.29188	1.16651	4.14048	2.71824	-2.65114	2.17706	-3.48072	1.47562	-2.29475	0.759155	-1.36634	1.37286	3.47584	-1.93106	-0.648224	-2.92261	1.93869	-1.99344	-0.0132804	2.74842	1.11741	3.21245	1.07013	-1.4413	1.70263	2.65075	0.786984	-5.2697	0.0850426	-0.305876	0
-0.946429	-0.701461	0.790389	-0.401966	-0.936134	-2.50681	0.243842	2.17792	-1.264	-0.441885	-2.80195	6.54628	1.40156	-0.626949	-1.38243	-1.3557	2.62462	1.36831	2.86797	2.8052	-2.71485	2.15655	3.00268	1.1848	0.442731	-1.37225	-0.723974	0.619642	-1.86394	-0.0440757	-2.45323	-1.58621	-4.31898	2.4373	0.767393	2.18405	2.20744	-0.687063	1.37448	-0.505271	0
-1.72913	-3.87542	1.51109	-1.72166	-0.58158	-0.88029	-2.02375	2.6922	-1.95276	0.929681	-0.437875	1.09031	1.55462	1.09755	-1.97984	1.80417	-1.34094	1.58782	-0.735232	1.4719	-1.4618	-0.17402	0.59653	0.695599	-0.627817	-1.61796	-1.24893	-1.62948	1.45526	3.58779	3.14972	4.0076	2.77553	-1.3913	3.59384	3.23749	0.340625	-4.91603	0.00794103	0.183072	0
3.54623	1.50783	9.80511	1.29914	-3.18797	-0.479645	-2.95577	-8.11259	3.97211	1.64467	-2.7167	-3.08229	4.18536	-3.27423	-5.75989	-14.1846	-3.97287	0.714317	5.50603	-0.130933	-12.3846	1.60858	-9.69575	-1.91351	2.28403	5.50737	4.1294	-2.04179	-2.35193	-2.05017	-0.548704	-6.44492	0.946093	0.529256	7.85691	1.20969	-2.7385	1.73675	2.56323	-5.25101	0
-0.904418	-0.655667	4.10645	-0.541765	-1.73714	-1.75958	-0.0723086	1.39029	-0.708926	-0.568757	0.174797	3.55246	2.10819	-0.942608	-0.167572	1.00998	-0.361584	-1.40124	2.20986	2.38576	-1.37271	-1.95605	-3.22512	-3.68477	0.725875	0.535001	0.498691	-1.26103	1.78949	0.67808	0.163289	-4.89175	-1.17068	2.50931	1.31816	2.21074	1.13359	-2.3558	1.53164	0.1036	0
2.23831	-1.48856	3.88803	-1.57208	-1.64488	-2.00004	-0.582493	0.898501	0.754951	0.269101	-2.21297	1.23522	3.36085	0.826689	-1.10515	-1.40361	-1.03472	-0.19607	0.0350081	2.15877	-3.57734	0.362434	-1.51075	-3.34028	2.2561	0.376103	3.15728	-1.90217	-2.08403	-2.03876	1.98597	-2.80358	-3.23659	0.368152	1.37277	3.71544	0.416927	-4.75524	1.10073	0.00196773	0
-4.76381	-2.22774	2.57114	-0.61378	2.36712	-2.03532	-3.49794	1.08918	-1.16026	1.27758	-5.59876	1.02332	4.01626	1.1558	-6.96558	-2.04331	-0.908296	4.40808	-2.00263	0.784514	-4.05758	1.18682	2.46739	4.45959	-1.53312	2.5535	-3.46545	-2.39095	-3.37938	0.426532	4.44366	8.77215	2.11307	-3.0616	2.71501	6.31538	0.254115	-4.50197	2.01425	-1.89054	0
1.23282	-3.34397	9.62966	-4.82071	-2.44342	-1.74554	-1.5804	-2.11207	0.0584559	3.51467	-2.93231	1.05162	6.09625	0.898034	-2.34974	-3.52719	-6.39463	0.38854	0.658398	1.0905	-5.51484	-1.55835	-8.06599	-6.66191	3.56523	2.16924	8.46639	-4.15439	-3.32806	-4.93608	5.7411	-7.27612	-2.91753	2.3199	2.02441	10.4708	-0.0964138	-4.61023	5.07023	-1.12299	0
-2.31978	4.8177	4.83805	0.396053	4.44905	-1.4798	-1.91635	0.0937781	-1.5991	-0.994386	-3.39041	1.65388	2.52991	-2.57027	-5.72019	-2.0952	-1.63716	2.28231	-1.15469	-6.22863	-5.67363	0.290268	1.2465	7.57107	-3.29164	10.4479	-6.57705	-4.15985	-0.578754	1.3369	7.70911	10.751	6.92088	-6.97132	5.33155	2.34381	-2.26683	-0.427897	0.0937612	-0.24522	0
-6.43682	-2.40171	-1.68954	-0.104823	-0.216465	2.79766	-2.39448	-4.51624	-0.230841	1.82548	3.46532	-1.21322	2.39893	-0.717279	-5.76652	-2.81189	-4.59933	2.7485	1.16919	-1.12309	-0.632457	-0.428082	-1.55694	0.323811	-3.92628	-0.568018	-1.45078	0.0969186	2.82885	4.81445	-4.43715	1.18818	6.87037	1.1542	1.45648	-0.559551	0.145156	4.71768	2.52755	-4.36099	0
-6.04124	-1.90619	1.30716	0.794258	3.59588	-0.512065	-4.68989	-0.8324	-2.06553	2.71081	-5.42555	-1.30707	1.38934	0.286157	-8.1063	-4.42192	-1.27215	6.117	-0.93779	-1.84994	-4.901	2.4168	3.10022	10.5183	-3.51618	2.9375	-6.26502	-1.31456	-2.81116	2.99883	4.98313	14.8934	7.01984	-4.9405	5.8146	4.37743	-1.62084	-0.941519	0.936551	-3.52925	0
6.02494	1.93797	6.79989	-0.0366393	-3.57462	0.785044	-1.74511	-7.44384	4.68151	-0.15987	-0.212188	-3.38176	3.35294	-3.06091	-3.85372	-12.5401	-3.29915	0.561773	3.32619	-0.824277	-10.6982	2.24483	-7.65213	-3.8988	2.60242	3.99984	4.82628	-1.87601	-0.649304	-1.21462	-2.34696	-8.45494	0.601411	-0.895537	5.97542	-1.49963	-1.96584	1.77167	0.936453	-2.66835	0
3.02804	0.199022	3.24625	-3.95733	-0.745214	-2.33606	1.1258	4.51969	-1.65924	-2.73364	-2.48306	6.70724	0.0379838	-1.00313	2.36786	1.56956	3.53646	1.25686	-1.05293	1.838	-1.84658	0.812225	1.34267	-1.99294	2.93449	-0.322059	0.559242	-1.65826	0.539595	-0.853641	2.21833	-5.38289	-4.78996	-1.00963	-0.14147	3.85256	2.90296	-4.51058	0.010402	5.85657	0
-6.94539	-6.20558	2.48663	2.26755	-0.940906	-4.53316	-3.08568	5.04969	-2.59414	2.00214	-5.6774	4.22856	2.12044	2.03841	-3.70156	1.66154	3.03307	1.39505	3.17477	8.66266	-1.13308	-0.513174	1.39756	2.33232	-0.271009	-4.40837	-3.92118	0.848655	-1.96172	2.19118	0.53888	4.81486	-2.58182	4.22729	2.91344	6.00489	2.08162	-7.08596	2.10683	-3.50423	0
-6.84982	-0.165659	1.3622	1.58129	2.25145	0.853901	-3.44683	-5.35689	0.0379508	2.66345	-2.87975	-1.47239	2.60949	-1.10712	-8.16991	-7.05257	-2.90366	4.44824	1.46955	-1.80197	-4.08989	1.09789	-1.01858	5.57512	-3.33616	3.60874	-3.08932	-0.249355	-2.47383	0.760137	-0.813793	5.94929	5.13686	-0.460826	2.5046	2.54796	-1.02455	4.59409	3.42777	-5.70209	0
-0.292225	0.0609648	10.5689	7.71811	-4.24763	-4.7536	-4.60089	-4.1091	3.8205	0.910124	-6.38395	-0.599958	4.64626	-3.14973	-8.16273	-13.9117	1.43489	-0.916767	10.4946	7.24126	-14.0869	1.63042	-7.6825	1.17208	1.38386	3.50581	-2.24746	0.0947393	-2.97599	0.872013	-3.43466	-1.86397	-1.18913	3.90554	11.4549	-0.517584	-2.13138	-2.50191	1.71748	-9.429	0
0.820321	2.69339	3.4886	2.12446	0.180836	-0.0353523	-1.13393	-3.90532	2.13487	-0.371571	-2.5535	-2.11525	-0.149795	-2.21717	-2.11507	-6.8003	0.896317	0.830993	1.82569	-0.240391	-4.36834	0.728921	-3.61235	1.2944	0.832737	3.5213	-0.649443	0.0433402	-1.35704	-1.71969	-0.721627	-1.89965	0.227639	-0.599235	2.0152	-0.8022	-1.12286	2.34909	0.583307	-1.53065	0
-2.34306	-4.49748	2.24384	-2.13386	-0.418922	-2.26101	-3.11964	1.0865	0.192541	0.699973	-5.88487	2.28139	4.53356	1.70183	-5.96386	-3.95616	0.673817	5.01756	-1.54581	4.77417	-4.99079	2.61211	2.19622	0.0448422	1.18445	-1.78137	0.141647	-1.42299	-3.99032	-0.647994	0.365492	1.32745	-2.94906	-0.618581	1.27333	6.76705	2.39453	-5.93455	2.56216	-0.911078	0
2.54271	0.385471	5.68273	-5.37166	-0.240134	1.00435	0.518011	-4.24735	0.498743	2.13832	-1.48492	-0.292058	2.0521	-0.307091	0.724327	-3.60555	-4.64296	1.20951	-1.59028	-2.83186	-1.86962	-0.909087	-6.48285	-4.98278	3.37767	2.98266	8.25293	-2.56604	-2.96709	-6.81218	3.95713	-8.89479	-2.90081	0.713274	-2.52964	7.22731	0.0170825	1.50933	4.08266	1.82524	0
-1.17674	-3.79726	2.7845	-2.8448	-2.0524	-2.95026	-3.19825	-1.12037	2.96151	-1.08338	-7.10071	4.91904	8.74404	0.810045	-9.70997	-9.58117	1.12598	6.635	-0.783247	6.78685	-9.64665	5.16981	3.00592	-3.60457	2.23448	-1.2353	2.12478	-1.82564	-6.096	-2.27535	-5.30151	-5.14229	-7.12671	0.531224	0.307103	6.71985	4.46122	-5.48408	4.43823	-2.02999	0
-1.09087	-1.1667	4.45185	-0.244879	-0.73247	-0.800197	-2.01719	-2.1728	-0.871277	2.40147	-2.60513	1.08393	1.31311	-1.16665	-3.33136	-5.41097	-1.81547	2.06279	3.35467	-0.105428	-5.48761	1.23764	-2.65768	2.80429	0.0240154	1.30318	0.45648	-0.660674	-1.56022	0.37909	1.45839	1.01098	1.41365	0.649577	4.9227	3.4	-0.91969	0.790881	1.94948	-2.84182	0
-0.447351	-1.30819	6.20034	-3.06954	-0.513733	-0.296203	-1.19466	-2.81419	-0.204518	2.81242	-1.66749	-0.152172	3.63248	0.126212	-2.14853	-2.82494	-5.17257	0.764072	0.175226	-1.14789	-3.15664	-1.39718	-5.86362	-3.04009	1.41067	2.89053	4.98356	-2.79974	-2.13423	-3.39371	4.30904	-3.51911	-0.0608804	1.00222	1.02437	6.92443	-0.641752	-0.847255	3.81569	-1.19785	0
6.26094	3.39248	2.36348	0.057026	-0.900667	-0.888453	0.974339	-0.773901	2.11765	-1.8592	-1.16537	0.204728	0.445478	-1.45999	0.735117	-4.04028	1.08921	-0.902825	0.675715	-1.32728	-4.73354	2.1904	-0.240003	-0.603051	2.15594	2.96566	1.72435	-0.922988	-1.54121	-2.20194	0.372209	-2.83728	-2.58249	-2.09735	1.92955	-1.95395	-0.922337	-0.460012	-1.49963	1.21689	0
-3.16966	-7.80922	-1.02945	-1.41169	-3.63199	-1.92335	-0.665157	2.25282	-2.77761	4.3446	-1.48784	5.40538	1.39982	2.59629	-0.631749	0.349308	-0.323008	1.29151	4.86037	6.3209	-0.166347	1.83429	1.9468	-0.381527	0.810065	-8.99406	3.67589	2.56041	-2.68047	0.899385	-3.78368	-1.74351	-5.23938	7.55936	0.928611	5.12908	2.40117	-1.557	2.95913	-3.82324	0
-1.99749	1.56111	2.31139	-0.881929	1.15626	0.90261	0.218194	-1.32	-2.58163	1.01094	0.383037	1.84695	-2.57671	-2.37902	1.11136	-0.345067	-0.681239	0.816454	1.91191	-3.13383	0.350722	-1.19456	-2.76764	3.08267	-0.906892	2.09762	-1.16073	0.0118823	1.87208	0.695639	2.07381	-0.415237	3.03554	0.366516	1.2393	1.47162	-0.530774	4.48933	1.14034	0.781697	0
-0.688592	0.0222271	-2.03192	-2.76109	0.714034	0.725262	-0.950495	0.585781	0.0726094	-3.30694	-0.751194	3.25027	0.852132	-1.32546	-3.29733	-2.46022	2.65068	5.22758	-3.01356	0.259788	-2.5407	3.01117	4.62094	1.01884	-0.676234	-0.509877	-3.24682	-0.760819	1.60774	3.06739	-3.12765	-0.593122	0.861046	-3.84329	-0.213278	-0.206955	2.98762	-0.386174	-0.234606	3.31803	0
0.504359	-3.4034	1.52669	-4.77126	-1.56563	-1.39565	-0.571979	3.74658	-1.7844	-0.481512	0.722843	5.01762	4.4811	1.06619	-1.97838	2.62788	-2.4404	1.46952	-1.6383	0.797723	-2.59713	0.709733	2.34465	-3.05773	0.0907281	-1.16776	1.47259	-3.16078	1.27854	2.68466	2.12129	-0.356295	0.021729	-1.36356	2.14181	4.27326	1.92038	-5.95304	0.752933	1.93863	0
1.57678	0.543866	4.71025	2.77572	-2.16846	-1.71093	-1.82965	-2.4242	3.64508	-0.731066	-1.79221	-2.18013	4.03661	-0.760172	-3.92432	-5.89183	-0.605602	-1.26097	2.31358	3.07137	-6.18096	0.101923	-4.21237	-3.37201	1.28827	2.65212	0.735512	-1.23922	-1.23862	-0.793567	-1.57857	-3.10574	-1.03789	0.599487	3.48638	-0.800407	-0.897083	-2.85656	0.604999	-3.427	0
-0.817205	5.02679	0.937585	-2.73639	2.51698	2.21437	-1.01755	-3.17548	0.936797	-4.15948	2.32317	1.51714	3.57644	-3.88846	-6.13711	-3.96567	-2.56343	3.99125	-3.58213	-6.7167	-4.99444	1.11627	1.14413	0.81293	-3.33761	8.17362	-4.2948	-4.10629	3.87864	3.76325	-0.301201	0.845785	7.66337	-7.38965	1.84428	-1.93467	0.395921	3.08298	0.23766	2.34498	0
-2.45789	1.83212	2.64044	-1.90599	3.00406	0.767791	-2.7495	-1.74822	1.06342	-2.64047	-2.45099	-1.21932	2.74338	-1.56248	-5.8893	-3.50211	-0.380849	4.89877	-5.19967	-2.06983	-3.63324	0.0952699	-0.344202	0.919984	-1.17407	5.77167	-4.10994	-3.56509	0.988529	1.02901	2.7343	2.37945	4.79218	-6.5881	0.617421	2.46443	0.778819	-1.74686	0.947223	2.41683	0
1.01878	4.09415	1.30318	4.09163	1.25617	-1.25981	0.00716436	-1.67718	3.33503	-2.41852	-4.44871	-2.17065	-1.08017	-1.28782	-0.408232	-4.4364	5.09459	-0.339405	0.126297	2.27355	-1.3756	0.4468	-1.01508	0.597904	1.76594	2.98241	-2.16161	1.2465	-3.00248	-4.25554	-1.98722	-2.19814	-4.10403	-0.216791	-2.13915	-2.13428	0.0307457	0.614837	-0.364084	-0.136833	0
8.19478	7.31064	9.38996	2.05095	-2.71715	-0.06525	0.148055	-10.5392	3.63082	1.58746	-2.67032	-0.226348	0.749493	-6.34792	-2.58153	-18.2053	-2.60823	-0.317534	9.70938	-5.41007	-14.5028	4.62111	-8.34114	2.83982	2.6491	8.45511	5.39315	-0.17876	-4.4887	-4.85032	-2.09644	-8.17121	-1.29614	1.08574	8.4982	-2.35627	-4.32667	9.9423	1.67944	-5.26206	0
6.43019	2.10718	1.55727	0.0460882	-2.18892	-0.261108	0.138104	-1.1026	2.04333	-1.47931	1.56224	-0.117717	1.9301	-1.51278	-1.2296	-4.55915	-1.35789	-0.947722	1.7446	-2.19869	-6.76621	2.97759	0.456662	-0.330316	0.502871	2.37194	1.24478	-1.48782	0.48504	1.76978	-0.702034	-0.438498	1.09665	-2.93207	5.49386	-4.01581	-1.73923	-0.654109	-2.35872	-0.589261	0
-6.28033	-0.852307	1.71859	3.05692	2.05681	-1.09484	-3.30435	-1.69137	-0.129382	1.17283	-5.75579	-0.749572	0.119156	-0.569349	-5.4511	-4.93581	2.43922	3.87278	1.2233	2.77345	-2.47312	0.669185	-0.255645	5.63452	-1.27196	1.07454	-5.02794	1.01033	-2.6667	0.0835672	-0.391692	5.15643	1.24902	0.213276	1.53855	2.78891	0.272529	0.601791	2.06107	-3.36727	0
-2.06974	-3.01739	-0.552496	-1.96331	-1.49625	-0.665547	-0.20304	0.45122	-1.41592	1.08667	-1.03789	4.86597	1.25452	0.184651	-1.44819	-1.40484	0.431163	2.40549	2.08591	2.63334	-1.15895	1.8061	1.7831	-0.26444	0.253229	-3.76383	1.40198	1.00317	-1.11793	0.507031	-3.50836	-3.03069	-3.01149	3.33544	-0.299454	2.9975	2.44708	0.703273	2.32523	-0.901058	0
-0.693496	1.9034	-1.7157	-2.49061	0.29018	0.361724	1.61477	0.874517	-1.6182	-2.0142	2.34802	6.29692	1.02871	-1.93065	-0.560985	1.05337	-0.0183231	1.20831	0.411916	-2.596	-0.341544	1.18442	3.51729	0.177198	-1.72367	1.04577	-1.19608	-0.56705	2.1053	2.12615	-2.79433	-2.17373	0.399526	-0.255634	-0.827645	-0.816136	1.96738	3.13955	0.618962	1.80588	0
3.41845	-2.16373	3.97586	-4.10538	-1.47162	-1.75561	0.0318513	0.944844	-0.282206	1.79503	-2.19483	2.13537	3.97281	1.67447	-0.450656	-0.7706	-3.29809	0.260247	-0.726222	0.0549771	-3.57132	1.01331	-0.783479	-3.20434	2.64487	0.365942	6.05789	-2.67239	-3.66856	-3.60337	4.28138	-2.32375	-3.8833	0.108385	0.949737	6.29007	0.12343	-4.54591	1.83034	0.494741	0
-2.49933	1.11502	1.86017	0.0379152	2.17379	-2.63295	-1.61962	1.73191	-0.420695	-1.68622	-5.72616	4.17749	2.74178	-0.783046	-5.18101	-2.89794	2.88316	3.82281	-0.945332	1.03986	-4.51639	2.34314	4.14709	4.10477	-0.688516	3.28504	-4.52007	-1.43685	-2.97304	-0.350719	1.12866	4.43537	-1.19203	-2.72507	1.24395	3.359	1.55242	-2.61413	1.1139	0.166964	0
-2.62992	0.847281	-1.15192	-3.06509	0.967939	2.25062	-1.60442	-3.7982	1.70707	-2.58947	0.769971	1.24935	3.96139	-1.82399	-6.5837	-5.21939	-1.43732	5.52979	-3.35538	-1.72311	-3.47006	1.97395	1.5114	-1.62316	-1.83026	2.40174	-1.50369	-1.91544	1.4414	2.04866	-4.60874	-2.93088	3.04477	-3.3419	-1.30753	0.203953	2.48924	2.57679	2.15003	0.872791	0
1.01847	-5.79903	1.66986	-5.48739	-3.77576	-2.27358	-0.876758	2.20013	1.13095	-1.25497	-3.50036	6.07408	5.59221	1.82909	-2.69498	-2.58821	1.6483	3.98115	-1.65604	7.98231	-3.82771	2.65021	1.57111	-8.23603	4.20375	-5.90964	5.33551	-1.16791	-2.58464	-1.9676	-4.38244	-10.9163	-9.22687	2.79356	-2.5238	6.93287	5.67589	-7.09594	3.39237	2.3065	0
-0.881436	3.2225	3.8513	-0.358956	1.34319	-1.43145	-0.456159	-1.08906	0.313646	-1.77515	-3.6753	3.56708	1.89914	-2.5088	-3.13198	-4.29377	1.53357	2.2069	0.493	-0.667901	-4.34587	0.906385	-0.462268	1.24261	0.247443	4.9241	-1.89518	-1.47279	-1.56752	-1.86698	0.295494	-1.97025	-1.26154	-1.18843	0.474297	2.37293	1.02478	0.928245	1.89457	0.641125	0
2.83814	2.54453	1.09604	2.05659	-1.75288	0.686919	-0.37205	-4.28929	2.50119	-0.495591	1.4353	-1.1205	1.24713	-2.43249	-2.64276	-7.06894	-1.29477	-0.409502	3.74661	-1.71835	-5.89883	2.31015	-1.59843	0.54823	-0.536318	2.43937	0.375697	0.206921	0.221691	1.34215	-4.00783	-1.81262	1.75344	-0.273734	4.24838	-4.68213	-1.69258	3.86162	-0.597288	-3.26749	0
-4.10372	-0.0847137	2.39869	4.04166	1.33485	-4.35226	-1.42539	4.79207	-3.23317	0.910754	-4.28125	4.53965	0.447191	-0.309372	-2.67968	1.7172	2.5045	-0.60094	4.32549	1.67645	-2.64523	0.321317	3.4348	8.00803	-2.44894	1.92693	-6.93123	0.0911631	-1.46522	2.83029	3.61433	10.9852	1.30728	0.377865	5.80924	1.56848	-1.02314	-3.16265	-0.53393	-3.38555	0
-1.79742	-2.17394	-2.53339	-3.51106	0.132987	4.03731	1.16658	-0.518069	-4.38826	2.24382	4.74598	0.113957	-7.16492	-0.905773	6.11944	4.21902	-0.893767	1.24887	0.173808	-3.00021	6.6182	-1.91713	-2.37409	1.84126	-0.617237	-4.92395	0.968866	2.14005	5.48167	3.21768	0.721121	-2.36566	4.38002	1.4408	-1.29047	0.282951	0.337927	6.06983	-0.138488	3.65044	0
-4.43422	-2.54699	0.550585	0.790199	2.04141	-2.59157	-2.95728	3.59837	-2.48802	1.11693	-4.72199	2.29465	1.96656	1.21787	-5.32192	0.234036	0.901718	3.3989	-0.382825	1.20516	-3.09652	1.8467	5.2039	7.25762	-2.38183	0.577183	-5.70584	-1.07381	-2.20257	3.02489	3.96303	12.1839	2.67695	-2.84494	4.43733	3.82323	-0.0638513	-4.70646	0.0070708	-1.98746	0
0.136382	11.4496	1.41208	0.368327	7.30976	0.586965	0.480625	-0.59257	0.162507	-7.18816	-3.92201	2.03399	-3.24728	-5.94781	-1.88987	-3.27419	6.27842	4.47069	-5.16806	-7.8021	-2.64358	1.33755	3.67782	8.44075	-2.00119	12.2736	-10.5869	-2.43831	1.60425	-0.405357	3.75715	4.78488	4.64181	-10.7667	-0.877489	-2.91427	0.206394	4.3829	-2.21903	7.19967	0
-4.47975	2.10106	-0.06518	3.7215	1.51483	-1.47785	-0.427341	0.716356	-0.520462	-1.68715	-2.74155	2.79232	-1.48369	-1.98393	-1.56636	-1.01389	4.92572	0.798612	2.4459	2.38256	0.168353	-0.16962	1.27242	3.82683	-1.39425	1.10521	-6.09714	1.83422	0.180374	0.95449	-3.00199	1.29829	-0.604426	1.48487	-0.327513	-1.33689	1.25178	2.06059	0.457871	-1.019	0
1.23768	0.227908	6.47856	3.50154	-2.70264	-3.047	-2.01005	-1.55661	2.15925	0.221884	-3.39518	0.316521	3.13312	-1.54669	-3.73553	-6.93172	0.48508	-1.19585	5.47621	3.85091	-7.98237	0.79986	-4.30577	-0.638544	1.43555	2.24437	-0.0768812	-0.562632	-1.83298	-0.250263	-1.043	-2.16014	-1.7232	2.04633	6.14497	0.213867	-1.10834	-2.50172	0.840931	-4.42747	0
5.84342	2.29454	5.91593	-2.724	-1.33135	-0.0797734	0.514663	-3.98176	1.93368	1.22522	-0.381248	-0.849226	3.68114	-0.922042	-0.737781	-5.37578	-5.24773	-1.05909	0.69414	-3.983	-6.02686	0.732714	-4.92802	-3.5808	2.42402	5.24062	6.95293	-3.13964	-2.91877	-4.73213	3.48055	-5.1807	-1.35717	-0.953223	2.14065	2.73253	-2.09741	0.496363	1.64413	-0.612874	0
-4.15476	3.32615	0.599877	2.83361	4.14451	-3.49103	-0.937646	2.82321	-2.24866	-0.762283	-6.45713	5.42107	0.893794	-1.30095	-4.82574	-1.45092	3.76016	2.67199	1.39559	-1.38988	-3.62407	2.68098	6.92495	10.3847	-2.9344	5.24012	-8.01542	-0.259276	-4.10407	0.1273	2.58687	11.6064	0.333743	-2.66125	2.59959	1.78321	-0.113858	0.122489	0.198742	-1.82617	0
1.50862	-0.719224	0.576133	-1.99995	-0.695093	0.316983	-0.04973	0.319881	0.621916	-0.693374	1.20719	-0.387797	1.75033	0.537776	-0.148905	0.81174	-1.57142	-0.033186	-2.013	-0.154966	-0.426619	-0.371802	-0.586221	-3.30233	0.642075	0.105984	1.76236	-1.59567	0.935543	0.179022	0.835935	-1.9959	0.207857	-1.25038	-0.260489	0.731617	0.399415	-2.36112	-0.045791	1.43652	0
-2.45438	-0.383097	2.23643	-1.53413	0.744279	-0.280793	-1.71078	-1.80338	-0.181412	0.206595	-3.14413	2.02938	2.02905	-1.0315	-4.26555	-4.60543	-0.120189	4.02358	-0.154418	0.231224	-3.73685	1.46785	-0.139524	1.44655	-0.146421	1.54871	-0.727315	-0.949788	-1.6285	-0.471761	-0.322321	-0.513529	0.112575	-0.721952	0.773181	3.75486	1.23531	0.675874	2.49823	-0.47062	0
-5.36273	-2.53531	4.65749	4.05744	0.201677	-4.79593	-2.83353	3.75757	-3.26945	2.23882	-6.9433	4.39277	-0.264292	-0.357749	-3.23296	-1.38727	3.79326	1.10528	5.90638	5.18938	-3.9929	0.50973	0.685399	7.79559	-0.782366	-0.542303	-5.97498	1.08788	-2.48414	2.04694	2.7515	7.98011	-0.584563	2.6554	6.49814	4.36942	-0.172262	-3.64654	1.03226	-4.11674	0
2.67155	0.630141	6.74101	-4.44547	-0.738723	0.415244	0.291222	-4.23141	0.262416	2.66998	-0.934723	0.0722399	2.9877	-0.641066	-0.127607	-3.94411	-5.88965	0.140902	0.221712	-3.46893	-3.50571	-0.92206	-6.88447	-4.18977	2.61164	4.09116	7.86226	-2.98667	-2.73958	-5.70453	4.5199	-7.13681	-1.5564	0.922673	-0.0163095	6.59402	-1.02421	1.42144	3.87	0.105918	0
-4.11691	2.14807	5.9175	3.6152	4.34181	-5.40165	-2.98547	1.6872	-1.33176	0.932498	-13.1518	3.3775	0.886433	-0.818311	-6.03638	-6.21425	5.47959	4.31852	1.777	2.00412	-6.83783	2.86508	3.10867	11.294	0.163467	5.93017	-6.71524	-0.416581	-8.63073	-4.40653	5.99041	10.8604	-3.19521	-2.09387	3.56493	7.124	-0.453831	-2.89063	1.94688	-2.6043	0
0.156998	-2.7222	2.75423	-3.88204	-0.24046	-3.25214	-3.67416	3.24729	1.55451	-3.34358	-5.07983	4.41235	9.39734	1.09125	-9.9335	-4.05402	0.0068101	6.0154	-4.88517	3.24973	-9.69955	4.2555	6.08191	-1.64501	0.146356	2.18668	-2.26967	-5.23321	-2.34648	2.28754	1.18894	3.48192	-0.825344	-6.43127	3.73758	5.34916	3.08825	-10.8668	0.91079	1.22663	0
2.8935	2.90142	5.17411	0.674015	-2.1259	0.363775	-0.0259718	-6.64437	2.4726	1.54375	0.480532	-0.668358	2.97213	-2.67991	-2.55271	-8.69563	-4.36338	-1.23781	5.05728	-2.73991	-6.88895	0.924575	-6.19826	-1.96665	0.79803	4.68081	4.6861	-0.870249	-1.89492	-2.67902	-1.96246	-6.24547	-0.100351	2.18647	3.45497	-0.563532	-2.20984	5.19076	2.34883	-4.37637	0
-2.68649	0.751055	-0.628363	5.21138	-0.87682	0.0254002	-1.82028	-3.91858	3.60261	-0.594082	-0.17223	-3.13341	2.27962	-0.852184	-5.03194	-5.61643	0.533257	-0.361801	2.82916	2.87722	-2.77637	0.427488	-1.45631	-0.450867	-1.52743	0.856066	-2.5282	1.46776	-0.485747	1.20561	-6.58196	-0.2525	0.983671	1.9065	1.16233	-4.42442	-0.49238	2.10978	0.562729	-5.61052	0
-0.176848	3.00184	-1.52953	-1.92595	1.45111	0.797656	1.18422	1.58471	-2.58569	-2.351	2.61981	5.05769	-1.14841	-2.69829	0.0676252	1.7059	0.474903	1.44929	-0.0834629	-4.76072	-0.567237	1.16699	3.94382	3.77804	-2.64391	2.47694	-4.00722	-0.91815	3.77513	4.27253	0.0698274	2.438	4.11131	-3.26315	1.7198	-2.24706	0.58787	3.15697	-1.31259	2.90069	0
0.445095	-2.26117	3.14795	-0.220775	-1.77803	-1.74198	-1.45069	-0.530451	2.96141	-0.177307	-2.56384	-1.35086	5.00446	1.71603	-2.9796	-2.31015	-0.880281	-0.171964	-1.19789	4.75037	-2.68721	-0.527468	-2.65617	-6.31342	2.39315	-0.172638	3.26763	-1.59863	-2.67639	-3.01463	-0.611076	-4.66642	-4.16908	1.3759	-1.02131	3.33695	1.11382	-5.62821	2.01125	-1.35989	0
-0.239811	-0.826882	5.83325	-1.32111	-1.39821	-0.175403	-1.45234	-4.50011	1.17097	2.7179	-1.1534	-0.967279	4.31051	-0.39526	-3.48163	-5.39807	-5.24901	0.274625	1.97412	-0.560469	-4.75186	-0.683431	-6.28992	-3.24972	1.04445	2.94728	4.88628	-2.07308	-2.33142	-2.89914	1.3906	-4.30086	-0.0139863	1.96034	1.99213	4.61383	-1.05973	0.595966	3.74909	-3.39964	0
-1.6489	1.66158	-2.94249	-4.00738	2.15002	4.86207	0.525543	-3.36048	-3.42894	0.785796	4.64524	1.09092	-4.23587	-2.97773	0.691339	-0.766216	-2.81196	4.08088	-0.737688	-8.33377	1.40683	1.07325	0.880545	5.61579	-3.28786	0.961437	-1.58012	0.202826	4.62915	4.40197	0.117162	1.9648	8.33324	-3.29538	0.958481	-1.43928	-0.501606	9.41599	-0.074295	2.56785	0
0.186026	0.947429	4.88427	5.50007	-2.71951	-1.81698	-2.69129	-4.79135	4.38099	-0.481829	-3.83731	-2.05341	2.34609	-2.37031	-5.32963	-11.145	2.23137	0.139154	5.88682	5.24668	-8.38269	1.68111	-4.97921	-0.587078	1.372	1.58059	-1.03378	1.19931	-2.16533	-0.521061	-5.86135	-4.43965	-2.03376	2.74878	4.787	-2.42303	-0.644691	0.606486	1.1528	-5.80137	0
-2.97432	-1.23338	4.29754	3.93274	-1.63328	-2.4479	-2.57047	-1.62545	0.686761	1.46449	-3.655	0.822471	2.04717	-1.13272	-4.59878	-5.96222	0.870892	0.341301	5.74141	4.31618	-5.59913	0.603707	-2.93314	1.93616	-0.164011	0.427662	-1.96102	0.825868	-1.82947	0.855752	-2.24878	0.481212	-0.526142	3.36611	4.96319	1.05355	-0.459868	-0.446031	1.83268	-5.57571	0
-4.64257	-2.08767	1.38886	-1.18951	2.90642	1.30007	-3.4935	-0.753027	-2.68175	2.2996	-1.95439	-2.49338	-1.10704	-0.0347245	-3.76787	-1.05057	-2.04338	4.6937	-2.24154	-2.77484	-1.20754	-0.0693764	-0.224098	6.94461	-2.50568	1.5995	-4.23593	-1.45454	0.947726	3.48421	5.93099	9.92788	8.10744	-4.63674	4.05216	3.79709	-1.41089	-0.300408	0.358795	-0.207359	1
-2.87044	2.11061	4.79005	0.0376427	3.35849	-2.82118	-5.09173	-0.737025	3.31174	-4.14302	-8.2241	0.577466	8.59672	-1.11249	-13.1788	-8.59726	1.25232	7.05127	-5.28401	0.941972	-11.0064	3.31828	3.59874	2.63629	-1.33878	8.89767	-6.97093	-5.33637	-3.73614	0.292967	2.29601	7.11075	2.34249	-8.86089	3.56634	4.13081	1.33789	-7.1196	1.5109	-0.511288	0
-1.01969	1.42149	-2.77427	-1.27481	-0.925078	1.64186	2.94631	-1.21637	-1.44271	-1.04538	2.30627	5.3418	-4.23028	-2.59545	4.34286	0.0209285	3.38571	0.537827	3.06179	0.445987	3.82234	0.198913	-0.159149	-1.16682	0.618503	-3.62764	1.0942	3.49174	2.23577	-0.458252	-7.22151	-10.2932	-3.85081	5.17402	-4.72239	-1.79728	3.06567	8.00207	1.50121	2.32219	0
6.78189	3.83101	10.0043	3.33077	-3.63266	-3.20151	-0.966451	-4.85597	4.74547	-0.170536	-3.99189	-0.819065	4.48054	-2.99074	-3.33007	-11.9967	-1.01194	-2.72735	6.66354	1.40143	-12.366	1.86085	-7.50248	-2.82828	3.63974	6.39685	4.0523	-1.74001	-4.17843	-4.37854	-0.478009	-7.08082	-4.1042	1.47078	7.05522	-0.541979	-2.71062	-0.894729	1.02774	-4.71024	0
4.68221	3.89452	10.3514	-1.55187	-1.42611	-0.556709	0.155913	-5.78489	0.840394	1.83045	-2.38229	0.681806	1.12601	-3.78693	0.00990739	-8.83091	-3.57971	-0.697187	4.6902	-3.73525	-7.94615	-0.067088	-9.55112	-1.30364	3.18935	6.87793	5.84583	-2.29171	-2.32516	-5.27581	3.87033	-8.41519	-1.23833	1.08591	4.33386	3.93944	-2.40767	3.84018	2.95608	-0.940107	0
0.16944	2.31537	5.5221	4.11329	-0.131714	-2.29755	-1.77097	-2.77307	2.26749	-0.501954	-6.91477	-0.663307	-0.95964	-2.45285	-2.27489	-8.85215	4.86673	1.29988	3.86975	3.85564	-5.88466	1.34551	-3.87394	2.70236	2.45074	2.54065	-1.97467	1.30337	-3.63024	-3.35384	-1.31668	-2.75657	-3.72183	1.30035	2.49374	0.75484	-0.265867	0.652281	1.08236	-2.10081	0
2.45752	-0.563751	1.3831	-1.43664	-1.61299	0.127018	-0.401791	-2.52189	2.07343	0.567796	-0.0350073	-0.709026	3.55925	0.379039	-2.34405	-4.04984	-2.8386	0.45027	0.0461314	-0.155991	-3.82296	1.50103	-1.1724	-3.20581	1.1155	0.651768	4.09834	-1.22452	-2.04722	-1.72942	-1.21228	-3.29501	-1.5106	0.107182	0.673824	0.985562	-0.181369	-0.493733	1.21529	-1.53341	0
2.70448	-2.52862	3.59923	-1.81284	-2.80051	-1.85522	-0.99048	1.68125	-0.089423	0.787478	0.796066	1.75645	4.88183	0.865262	-2.28509	-0.277787	-3.90899	-1.11714	1.28461	0.616499	-5.23935	0.65185	-0.656566	-2.85783	0.467636	0.36624	2.68239	-2.92769	0.155583	1.98271	2.49313	0.503982	0.61057	-0.544051	5.35778	2.089	-0.724502	-5.60638	0.0164721	-1.47584	0
-0.107628	-0.865049	-1.86565	-2.24139	1.68119	0.0382628	0.224931	2.86833	-1.33144	-0.310125	-0.237409	0.36708	0.0384855	1.66061	0.653206	4.1547	-0.166732	1.02698	-3.99738	-1.27169	2.33269	0.0130523	3.50955	0.871876	-0.400932	-0.29542	-0.619117	-1.16494	-0.204617	0.0945916	3.47847	4.17766	0.585785	-2.86235	-1.62626	1.90325	0.482704	-2.8692	-0.794242	2.67293	0
3.31054	1.54845	4.35661	0.555768	-2.1969	-0.649215	-0.470449	-3.49344	1.75022	0.593379	-0.534087	0.348395	2.38664	-1.96543	-2.26157	-6.93496	-2.0996	-0.530017	4.06194	-0.899608	-6.96212	1.7445	-3.41114	-0.726089	1.01563	2.83621	2.67033	-0.873672	-1.38249	-0.855523	-1.11097	-3.53007	-0.453624	0.725751	4.54774	-0.541492	-1.48665	1.62228	0.825453	-2.86473	0
-2.55678	5.2075	3.55463	4.38189	1.95398	-2.21101	1.57505	2.79699	-4.53635	0.588222	1.45896	4.43766	-2.97071	-3.41505	2.50526	4.79784	-0.0461482	-5.03619	6.61831	-4.85905	0.680005	-3.16691	-1.33105	7.50715	-3.70235	6.35281	-6.35923	-0.0617731	3.14918	3.12005	5.21808	7.54621	5.37275	1.07871	5.56287	-2.40255	-3.34667	3.79559	-1.32112	-2.01243	0
-6.20791	-0.423269	2.32214	3.22109	3.15355	-1.23912	-2.74533	-0.304054	-4.06675	4.47002	-4.46785	0.252169	-2.10442	-0.732919	-3.61792	-2.06166	-0.634608	2.28456	4.05779	-2.49263	-2.28632	0.569503	0.668848	12.4288	-3.52195	2.72857	-5.92799	0.799221	-2.4197	2.08353	5.55304	14.0192	5.95722	-0.580895	6.31963	3.21037	-3.04578	2.75376	0.85345	-4.96062	0
0.383425	4.31951	2.43326	-2.62895	3.14851	1.20397	-0.351095	1.70499	-3.05064	-2.36477	3.71322	1.44294	0.150512	-3.03078	-1.27029	3.42636	-3.57224	0.682231	-2.91052	-9.1425	-2.15987	-1.2718	0.870766	4.60189	-3.9634	8.2753	-5.76254	-4.8836	6.27921	6.19015	8.11565	8.44187	11.407	-8.8384	5.78635	-1.24644	-2.29573	-0.10284	-2.56205	3.92548	0
-0.562579	-3.76658	5.05229	0.175754	-2.1331	-5.34882	-1.00681	4.80415	-2.10597	2.3104	-4.79409	5.85201	4.18159	1.73005	-1.92104	0.799648	-0.0745037	-1.12316	4.15578	4.85349	-4.48281	0.695159	0.928453	0.411112	1.34556	-1.19807	1.18941	-1.15472	-4.00798	-0.873257	3.41363	2.45348	-4.89588	3.49256	4.46396	6.40214	0.436123	-7.25845	1.74316	-3.02692	0
4.82041	3.34333	3.12987	0.863168	-1.50039	0.0543757	0.17799	-4.04434	2.2582	0.0914797	0.579667	-0.784879	1.98715	-2.20579	-1.84627	-6.86163	-2.63485	-1.12078	3.33869	-3.329	-6.83387	2.21064	-2.34575	0.20466	0.406853	4.36577	2.42849	-1.05277	-1.30679	-0.897984	-0.758586	-1.83875	0.746329	-0.95598	4.50996	-2.67451	-2.47397	2.90402	-0.311247	-2.63229	0
-2.73151	-0.369873	2.64032	2.13629	0.410239	-0.434492	-2.53862	-3.09243	0.56988	1.8202	-3.09984	-1.57202	1.17088	-0.792666	-4.59408	-5.83006	-0.739226	2.0379	2.34943	0.543144	-4.23729	0.934844	-1.98742	3.51773	-0.844505	1.86077	-1.62162	0.131158	-2.13272	0.0890369	-0.0505655	3.13599	1.99609	0.199248	3.39421	1.4377	-1.17584	1.34471	1.57154	-4.04879	0
2.37862	4.13397	-0.571466	2.92049	1.22805	0.570356	-0.336029	-3.36602	2.79532	-1.1632	-1.25131	-3.19192	-0.201391	-1.48967	-2.31999	-5.80929	0.891567	0.474917	0.319164	-2.63701	-3.73592	2.47319	1.05597	3.50697	-0.628128	4.02217	-1.86103	0.347619	-2.0314	-0.988106	-1.41502	3.0235	1.2596	-3.06698	1.59218	-4.34354	-2.00551	3.06722	-1.52936	-1.78	0
1.16082	-1.83727	0.909091	-0.564297	-1.2197	-1.47588	-0.846517	1.68284	0.331676	0.542031	0.502592	0.449438	4.51854	1.61506	-2.76435	0.814193	-3.14987	-0.95542	-0.198943	0.218104	-3.04525	0.661486	1.57453	-1.44924	-0.604901	0.606108	1.07634	-2.20263	-0.813631	1.39558	1.81623	3.52065	0.791195	-1.11308	3.10083	0.958827	-0.76536	-4.76618	-0.30299	-1.95929	0
1.26687	4.92787	0.0487183	5.79064	1.54999	-1.48766	-0.179948	-1.53155	2.54837	-2.13673	-4.95296	-1.28942	-2.67533	-2.19612	-1.0611	-6.27467	6.4228	0.320433	2.44987	1.17538	-3.29235	2.65214	1.6965	5.78991	0.487431	2.94431	-4.77986	2.4678	-3.33198	-2.18785	-2.81032	2.4235	-2.61811	-1.00185	0.946446	-4.51403	-0.941241	2.65481	-1.76644	-1.56866	0
2.41443	4.72422	-3.27027	3.67709	2.561	-0.587712	0.979376	1.04852	1.95924	-3.14435	-2.25538	-1.76267	-2.47836	-0.525686	0.711804	-0.691481	5.22878	-0.375428	-1.7518	-0.985853	0.303496	2.05741	5.02773	4.45971	-0.285642	2.51118	-4.55287	1.30433	-1.91058	-1.3368	-0.745213	5.05598	-1.34992	-3.71887	-1.3964	-5.26345	-0.7561	0.519082	-3.39959	1.24371	0
2.20379	2.4364	6.27125	-3.19135	-0.479302	1.24773	0.75976	-6.711	1.30205	2.42085	-0.652404	-0.696466	2.17907	-1.73734	-0.103913	-6.09256	-5.3686	-0.0408352	1.26913	-3.98102	-3.14413	-1.00199	-8.16093	-4.25964	2.48427	4.95453	7.90587	-1.89365	-2.98533	-6.88815	1.90247	-9.65172	-2.00262	2.13388	-1.47445	4.89501	-1.09827	5.10209	4.46938	-0.764927	0
0.794836	4.07757	3.16972	3.53821	-0.19635	1.44789	-1.49653	-7.843	3.69771	0.0832734	-0.864265	-4.34015	0.384426	-3.39207	-3.9904	-10.6588	-1.03469	0.703594	3.48316	-2.04776	-6.1387	1.23821	-5.36153	1.53082	-0.270806	5.05196	-0.295568	0.483857	-1.05629	-1.16357	-3.47758	-2.60482	2.57083	-0.318985	3.1537	-3.62508	-2.38738	6.39364	0.891881	-4.23101	0
-1.73219	2.41482	0.816519	-0.499232	1.35792	-0.503629	-0.000828625	-0.941954	-0.624749	-1.15023	-2.18193	4.16823	0.656657	-2.21148	-2.56994	-3.3006	1.53136	2.68514	0.96923	-1.29374	-2.69653	1.72168	1.78272	2.87521	-0.857428	2.72002	-2.27657	-0.165792	-1.02243	-0.362412	-1.54814	-0.47309	-0.504547	-0.52661	0.0139128	1.04205	1.23716	3.07804	1.50731	0.211051	0
1.12262	5.09501	3.14855	-1.59389	0.753241	0.0786734	1.45794	-0.745776	0.176839	-3.86096	0.57486	4.03278	0.0082743	-3.87251	0.666764	-1.20712	1.60343	0.266732	-0.216321	-2.37519	-1.56412	-0.89211	-2.09364	-2.08806	0.484246	5.05061	-1.32984	-1.68222	2.79752	-0.586102	-0.585977	-7.12287	-0.212507	-1.42169	-1.11071	-0.590979	1.47106	2.54726	0.67057	4.0052	0
-0.378754	-2.06513	-0.023278	-1.98462	-1.80473	-0.736338	0.731443	1.33075	-1.24529	-0.38144	-1.32425	5.13221	-1.26474	-0.559901	1.71762	-0.629131	3.3195	1.7685	1.85018	3.90535	0.252337	1.14615	0.568979	-1.55736	2.00877	-4.62422	1.44156	1.72143	0.00525494	-0.391578	-3.78769	-7.04985	-5.14941	3.68228	-1.72007	2.24457	3.2382	0.462447	1.50915	1.88629	0
1.61511	-0.340411	-0.202788	0.682537	-1.29307	-1.36531	1.2804	0.580624	-0.988843	1.68311	-1.58374	3.04473	-1.36833	0.0257866	1.94065	-1.35349	1.47525	-0.785033	4.08427	1.03986	-0.949921	2.02943	1.42308	2.16349	1.15421	-2.34616	2.02666	2.12849	-2.9215	-1.8266	-1.52818	-0.998219	-4.43927	3.50619	0.69004	0.369927	-0.0482222	1.89372	0.296807	-1.59648	1
4.75984	-0.052896	6.01896	-6.1238	-0.683338	0.0205213	0.620925	-2.71322	0.325042	2.52054	-1.45131	0.324349	3.96067	0.675508	0.200497	-2.82877	-6.25525	0.479739	-1.85885	-3.81897	-3.76264	0.13792	-4.57544	-4.74143	3.35596	3.61989	9.3132	-3.87298	-4.08764	-6.61713	6.19179	-5.90952	-2.94812	-0.682394	-0.516379	7.71911	-0.841308	-1.1687	3.25664	1.42063	0
-3.28256	1.67851	2.46446	0.57181	4.09271	-1.91403	-2.78431	-0.237575	-0.264601	-0.953802	-9.43106	1.55741	-0.18531	-1.23659	-5.45074	-6.43905	5.08053	6.69547	-2.02967	0.79911	-4.84549	3.24124	3.36353	8.11912	0.126959	3.78264	-5.79397	-0.428572	-5.03941	-2.36993	2.60675	6.29038	-1.04078	-4.29176	0.764783	4.82915	1.14611	-0.85887	1.35277	0.829867	0
4.6445	1.40221	7.21291	-5.92707	-1.79624	3.43595	-0.326443	-8.24587	1.50255	1.85314	2.15258	-2.49719	1.77262	-2.81169	-0.43353	-8.12678	-7.42849	1.7526	-0.0447672	-5.76959	-5.61351	-0.397462	-10.2117	-5.50069	2.68873	4.48841	8.75717	-3.3466	0.836016	-3.26962	2.45085	-11.4043	2.49602	-1.09417	1.82253	3.85268	-1.468	4.8581	3.31616	1.33096	0
-1.12307	-2.61503	-0.604324	-3.23664	-1.16812	0.536879	-1.31869	1.22762	-0.0633581	-2.02412	1.82975	2.27135	3.052	-0.00831602	-3.0718	0.403421	-0.79008	2.81061	-2.49689	1.51239	-1.64379	0.600803	1.60201	-3.2959	-0.68484	-1.69575	-0.87963	-1.88944	3.34577	4.275	-2.04154	-2.02631	2.00914	-1.95626	0.769498	0.826908	2.51685	-3.24856	0.339002	1.98272	0
-0.771031	-1.62532	0.673567	-4.10446	-1.48891	0.982536	-0.312359	-2.27874	0.463619	-0.447511	0.390118	3.25837	2.89434	-0.768982	-2.46892	-3.45702	-1.40028	3.33505	-0.552771	0.967428	-2.19425	1.21463	-0.872501	-4.30982	0.889657	-1.37782	3.22953	-0.812817	0.226543	-0.357446	-3.98523	-8.04014	-1.91952	1.38275	-1.79769	3.01591	2.90716	1.38041	3.10804	0.951977	0
3.9753	1.97279	1.70171	-3.76495	1.30796	0.109284	1.48812	-0.39017	-0.932022	0.92598	-1.61171	1.34058	-0.1196	-0.0249883	1.82203	-0.741602	-1.79331	0.888746	-1.8088	-4.68376	-1.31655	1.47085	0.700873	1.2345	1.59559	2.88057	3.87767	-1.66118	-3.17489	-4.33364	4.96454	-0.140193	-1.88347	-2.33978	-0.817432	3.57002	-0.805289	0.944204	0.51203	2.61187	0
-0.738511	1.15018	-1.27844	3.33071	-1.69778	-2.37187	0.920481	3.07248	-0.992047	-0.322566	5.06663	4.56326	5.16642	-0.258941	-3.01451	3.92585	-3.81245	-5.18136	5.2453	-1.88715	-2.54979	-0.0148202	4.06844	0.82473	-4.7103	2.5673	-2.97233	-1.20549	2.25449	5.91763	-1.81339	6.84511	3.75836	1.38495	5.7649	-5.2006	-1.88583	-0.847513	-1.53	-5.68444	1
-1.4144	1.49185	1.36016	-2.73794	3.16146	1.1906	-2.02176	-1.22554	-1.06394	-0.92987	-2.18289	0.136781	0.265638	-1.63959	-4.04807	-3.22033	-0.578463	5.42714	-3.67473	-4.30549	-3.47013	1.71282	1.67226	5.04977	-1.56297	4.35771	-3.66127	-2.49917	0.43695	1.69464	3.91373	5.38485	5.39703	-6.59054	2.20787	2.48416	-0.0748352	0.623573	0.192873	2.46434	0
0.64073	0.172356	-1.12309	-3.81171	0.478581	-1.23742	-0.337064	4.0698	-0.274853	-4.74917	-0.889117	6.12588	3.55804	-0.611556	-3.44436	0.676668	2.52008	3.96547	-4.13964	0.684593	-3.30786	2.81953	6.78039	-0.895509	-0.468843	0.680421	-3.32475	-2.70744	1.54586	3.17181	-1.10214	0.14505	-0.631365	-4.90955	0.0975204	0.904472	3.62481	-4.90225	-0.73036	4.63272	0
-1.42396	6.98217	5.18479	6.51193	2.09871	-7.0012	1.78494	4.19193	-1.34129	-2.42651	-8.84885	9.32697	-0.938892	-3.45481	0.178658	-1.72777	8.9576	-2.52942	7.27798	2.91814	-3.71478	0.859264	2.62268	7.13583	0.639024	6.14683	-6.74776	1.67456	-5.33461	-4.60888	0.404723	1.77043	-8.22195	3.54877	1.24307	0.712488	0.568518	0.559984	0.662535	-1.66764	0
-4.72537	-4.25993	5.05904	-3.82197	-0.138067	-0.45161	-1.75155	-0.180211	-3.64061	3.67961	-2.40332	3.02678	0.719351	0.163584	-1.06076	0.0425717	-2.72194	2.8688	1.03883	1.10184	-0.315552	-1.86222	-4.45878	-0.0338834	0.656244	-1.19187	2.1743	-1.19008	-0.302372	-0.583017	4.13353	-1.99998	0.562436	2.74611	0.963454	9.20151	1.17418	-0.665033	4.37953	-0.0117631	0
-2.92793	-1.07259	3.88193	-0.726317	2.01584	-1.47413	-2.63858	-0.383439	-1.09273	1.2717	-6.96267	0.858278	0.155348	-0.268508	-3.56743	-4.41253	1.82653	4.76771	-0.696976	1.36867	-3.5677	1.34035	-0.298718	4.71625	0.844147	1.52339	-2.00391	-0.693001	-3.68193	-2.00391	3.69884	3.36856	-0.630653	-1.58819	1.50817	6.40837	0.597593	-1.63884	2.1722	0.0377087	0
2.53005	1.36307	6.52878	-2.48729	0.191308	-2.3657	0.983711	1.71559	-2.70821	1.40272	-3.2415	4.35982	-0.369287	-1.13521	2.52704	0.133212	-0.593312	-0.697174	2.00448	-1.99338	-2.68178	-0.423296	-2.63094	1.43065	2.25289	3.26343	2.5245	-1.88708	-2.07596	-3.47951	6.97874	-1.40468	-2.53743	0.316702	2.35171	5.85246	-0.749134	-1.21904	1.29718	1.97981	0
2.59593	4.43692	2.54949	-1.39354	1.17414	2.1545	1.0082	-5.38183	0.817877	-0.0294946	-1.08186	-1.02961	-3.03871	-3.16618	1.65883	-6.13006	0.171173	1.72766	0.468774	-4.36111	-1.74857	0.808911	-4.12814	1.28999	1.68687	3.74914	2.36443	0.326773	-1.03205	-4.0968	0.183189	-5.94803	-0.423937	-0.868565	-1.26966	0.215739	-0.751811	7.13834	1.19901	1.95349	0
0.577936	4.10298	-1.7016	4.44049	0.91634	0.903915	-0.465544	-4.17568	2.71367	-1.40561	-1.38383	-2.47701	-1.98643	-2.50365	-2.32878	-7.29801	3.15249	1.18709	2.31367	-0.985851	-3.23141	2.84876	1.02931	4.76674	-0.994308	2.2701	-3.56461	2.33444	-1.27707	0.0997042	-5.04231	1.51196	0.892945	-1.15336	1.31273	-5.95257	-1.1933	5.71774	-1.29894	-2.55942	0
-4.4736	-1.29525	1.29357	1.56343	-0.865825	-1.67509	-1.38215	-1.6348	-0.398724	1.62653	-2.58593	4.0756	3.09616	-0.808064	-5.12037	-4.70603	-0.166431	1.79787	4.78256	2.55058	-3.93761	1.64424	0.495253	1.95106	-1.30659	-0.269683	-0.948991	1.00454	-2.60691	0.358795	-4.24543	-0.131857	-1.54346	4.08979	1.88142	2.13818	1.05619	2.23542	3.26337	-5.14171	0
-4.08687	-1.0722	4.03163	0.574006	1.71099	-0.352636	-3.47271	-2.51864	-0.258482	1.68423	-5.15038	-1.78915	0.429529	-0.706829	-4.77377	-5.46496	0.120677	4.20236	-0.0475194	0.881732	-3.68184	0.291585	-2.69423	4.13948	-0.228007	2.18378	-2.52655	-0.682715	-2.0603	-0.458502	2.70146	3.57037	2.49683	-1.44581	2.61386	4.61665	-0.403288	-0.241705	2.20634	-1.76544	0
-0.183048	5.78086	5.91186	2.14902	0.490515	-3.00707	1.53146	0.203378	0.851323	-3.45133	-3.32069	5.06977	0.564269	-3.69411	0.74389	-1.7578	4.29924	-2.11138	2.99831	1.6589	-1.94226	-1.99928	-3.77407	-2.2337	1.75305	5.78774	-1.8863	-0.547006	-0.406224	-3.97732	-0.87259	-8.19698	-5.07893	2.49083	-1.65514	0.706442	1.48039	1.02225	1.84756	1.41784	0
-3.39288	-3.62685	0.574712	-3.03845	-0.254293	-0.228655	-3.50114	-1.70779	1.58922	-0.32257	-2.65327	1.2684	7.16315	1.00381	-9.12479	-5.40875	-2.31818	5.99667	-3.04604	2.3536	-5.75693	2.72883	2.32523	-1.97995	-0.8229	0.0261363	0.00802169	-2.58276	-2.06814	1.28719	-2.47383	0.407753	0.602924	-2.15527	0.730432	4.65057	2.56228	-3.57167	3.14598	-1.71355	1
3.40833	-1.25722	1.1088	-3.82604	-0.938347	0.00157677	0.172046	-1.09022	0.81992	1.60109	0.0576616	0.0825311	4.44444	1.71992	-1.65501	-1.54448	-4.92179	0.514885	-1.78286	-2.24849	-3.07762	1.68659	0.528932	-2.96642	1.12179	0.99129	5.94751	-2.49939	-3.24846	-2.76338	2.27388	-0.869117	-1.59468	-1.12884	0.17327	3.48315	-0.519185	-1.95792	1.32463	-0.501494	0
-3.63893	-1.74696	1.13809	7.12482	-1.49644	-3.3246	-3.51145	1.73	2.08744	-1.79257	-3.8851	-0.715301	1.28707	-0.397762	-5.25352	-3.73585	5.59942	0.122832	3.89094	8.43195	-4.36749	0.785203	0.730554	2.32961	-0.846203	-1.68446	-7.47018	1.74551	0.271948	4.4308	-4.70784	4.08388	-0.0581156	1.30975	5.08658	-3.35025	0.538636	-4.92848	-1.30027	-4.65857	0
5.76021	1.58426	4.9893	0.5852	-2.5101	-1.62027	-0.782138	-2.74958	2.56201	0.391743	-1.74264	-0.0884995	3.75863	-1.32972	-3.14564	-8.03222	-2.25186	-0.625338	3.5791	-0.907167	-9.51066	3.16332	-2.01975	-0.341109	1.63197	3.58417	3.19166	-1.75356	-3.0113	-1.33971	0.28601	-1.43717	-1.23466	-0.982018	6.26572	-0.508756	-2.16606	-0.981233	-0.11143	-3.11169	0
2.09061	1.01317	3.68694	-0.429694	-0.887272	-1.43911	0.300869	-1.3136	-0.0510673	1.45635	-2.04275	2.2041	1.68388	-0.828011	-0.774512	-3.72146	-1.47409	-0.390601	3.08116	-1.03577	-4.3426	1.33865	-1.49568	0.61198	1.15055	2.23079	2.84169	-0.682321	-3.06142	-2.67416	1.2488	-1.60844	-2.36684	1.34686	2.33263	2.32348	-0.913694	0.925521	1.45271	-1.80823	0
-3.25104	0.372562	3.49489	2.92115	0.99347	-1.77711	-1.77657	-1.50378	0.749109	1.62402	-3.422	-1.40161	2.69408	0.201955	-3.86867	-2.47757	-1.21352	-0.46525	1.65407	1.00797	-2.30549	-1.11741	-2.46473	1.40703	-0.70438	3.52468	-1.2249	-0.705091	-3.06404	-2.0257	1.88601	3.33276	0.336464	1.12193	1.43781	2.50679	-1.33883	-0.864691	2.00899	-4.24179	0
-3.18774	4.18242	3.71968	3.38298	1.91369	-2.24064	-0.0118472	-1.0423	-0.759762	-0.39536	-4.67224	3.70242	-0.939043	-3.07978	-1.58505	-3.73804	3.46576	0.348229	4.28666	0.0988544	-2.44547	-0.0512598	-1.23188	4.88836	-0.521744	4.6668	-4.04097	0.979929	-2.298	-2.31218	-0.297707	0.233542	-1.7106	1.98279	0.786191	1.07998	-0.0137528	3.88519	1.89319	-1.8724	0
-1.28465	0.436112	0.417167	6.57484	-0.648759	-4.34355	-1.12756	3.1591	2.04849	-2.75414	-6.23585	1.68334	-0.560341	-0.304416	-1.66648	-2.68971	8.94877	-0.476478	3.29983	8.6492	-2.40194	1.53409	2.67884	2.24845	1.32834	-1.79157	-5.86892	2.83394	-2.66448	-0.302221	-4.66821	0.889811	-6.21474	2.36838	0.884421	-2.46653	1.6644	-4.16813	-1.2627	-2.03247	0
-3.80112	0.409841	-1.54233	-3.55307	4.68869	2.13683	-3.43919	-1.68794	-0.83839	-0.940503	-2.21248	-0.821463	2.42976	-0.571748	-8.16729	-3.73945	-2.02218	8.33271	-6.62788	-5.54552	-3.96148	3.19454	5.49758	6.95383	-3.76495	4.65091	-5.57069	-3.30606	-0.18086	3.47181	3.45767	10.8457	8.3309	-9.48894	1.96794	2.73384	0.232677	0.224855	0.348549	1.5968	0
-0.205394	5.39197	-1.84279	-0.992182	3.17701	2.51796	2.26498	1.45534	-4.87013	-1.66272	4.91871	3.2777	-6.69299	-4.20491	4.46026	4.67227	0.609144	-0.11125	0.65123	-8.98698	3.0767	-0.831562	2.05825	7.96517	-3.82374	3.85464	-6.17542	0.0281579	6.89037	5.68879	3.49767	5.51888	8.67636	-4.37582	2.60493	-4.61396	-1.60097	7.29163	-3.18456	4.53842	0
4.3045	-3.04621	7.83054	-1.49261	-4.67873	-3.92968	-1.38811	1.49334	0.303178	1.75318	-1.33772	3.41086	6.90149	0.54199	-3.12035	-3.16875	-4.43281	-2.0405	4.40506	2.48865	-9.34926	1.13566	-3.09189	-4.08733	2.14936	1.0203	4.95663	-3.53897	-1.86444	0.369295	3.15049	-2.11117	-2.18369	1.51725	8.10376	4.32029	-1.07266	-7.4243	1.18104	-3.29728	0
-1.6594	3.45091	1.22806	4.36826	-1.48919	0.0365356	1.6566	-0.538209	0.928786	-2.72888	4.47051	0.556147	-1.77293	-3.03054	3.03082	2.58063	1.94661	-5.36203	4.25094	1.83859	3.22693	-4.62975	-5.60915	-4.47878	-0.741697	1.32289	-2.60815	1.4414	5.88899	2.0895	-4.80472	-7.72543	0.799775	4.47443	-0.968457	-5.9872	0.220443	3.26738	-0.405423	-0.547138	1
-6.63798	-3.68937	1.39839	-2.27317	1.82543	0.565467	-2.22509	0.485832	-3.40139	2.31951	-2.13683	0.838264	-1.1373	0.48384	-1.4892	1.61957	-0.551106	3.94616	-1.47894	0.900483	2.31509	-1.81511	-1.51427	2.59143	-0.978293	-1.57512	-1.97869	-0.290744	0.874872	1.30746	3.31407	2.6324	3.00731	0.31199	-0.44557	6.45146	1.31117	-0.344853	2.6857	0.821174	0
-2.90718	4.92126	2.24304	0.643729	5.36938	-0.255083	-1.42575	0.618807	-2.34903	-1.48951	-2.93281	0.793058	-1.28076	-2.72798	-3.21932	-0.512193	0.891001	3.0109	-2.16207	-6.19718	-2.34227	0.139612	2.28792	9.40081	-3.36424	8.34868	-8.25185	-2.45194	0.801028	2.08129	6.95233	11.196	7.38874	-7.34048	3.51637	0.782195	-1.77411	1.31587	-1.06861	1.77073	0
-2.97635	-6.43792	-0.778606	-4.43047	-2.69724	0.787661	-2.0479	-1.51739	-0.191527	2.01337	0.716708	2.55424	5.10883	1.6436	-5.10079	-2.80858	-3.83091	4.26586	-0.279033	3.06215	-2.60118	1.89752	0.67572	-4.11182	-0.167791	-5.01571	3.95449	-0.728767	-0.473579	2.00631	-4.33894	-3.97282	-0.626747	2.43762	0.0792369	4.72453	2.87546	-1.29355	3.67402	-2.05502	0
-3.45623	2.60111	5.68769	1.84585	1.74649	-1.31408	-1.74974	-1.58398	-1.13869	1.12739	-1.25829	0.682472	2.83098	-2.12598	-4.55006	-2.0264	-3.46644	-0.477634	2.60254	-3.45842	-4.269	-1.7357	-3.33803	3.64927	-2.7122	7.55454	-3.37663	-2.66186	0.142719	1.10999	4.67601	5.55113	5.63849	-1.32347	5.14047	2.00889	-2.49467	0.935432	1.6245	-3.49303	0
2.3516	2.84752	9.89557	0.163109	-2.84652	0.0654998	-0.848087	-8.0736	0.964126	3.11901	-0.250623	0.64322	2.38787	-4.55711	-2.78537	-11.2871	-5.69299	-0.846361	8.28459	-3.52448	-9.77145	0.254089	-10.5772	-0.646051	1.14559	6.16173	5.15099	-1.45387	-1.02893	-2.11412	0.177326	-7.84514	1.67119	3.27589	7.20464	1.85451	-3.0523	6.69269	3.71387	-5.13896	0
-0.465273	-1.36823	7.52499	-0.466437	-1.89515	-1.64048	-2.04526	-3.13671	0.0722501	2.89648	-3.31451	1.13031	3.24929	-1.12979	-3.54468	-6.60233	-3.04247	0.883712	4.32021	1.20531	-6.7622	0.178203	-6.03527	-0.664356	1.49082	2.17361	3.20825	-1.45207	-2.60212	-1.92521	1.76808	-3.29543	-0.797035	2.59566	4.67034	5.3987	-0.864867	-0.306587	3.51871	-3.66311	0
-3.99983	2.35944	3.76981	1.87711	2.41675	-2.08208	-3.46446	-0.859175	1.86752	-2.69609	-4.41421	0.686265	5.95204	-1.59977	-9.43004	-5.08036	0.283636	3.32362	-1.64401	0.281527	-6.9542	0.819255	1.14403	2.27649	-2.35209	7.38327	-6.46203	-3.41001	-1.17609	1.4676	0.970367	5.58709	3.46391	-4.74001	3.26942	1.50546	0.299171	-3.32347	1.29982	-2.07273	0
-0.580611	1.96271	2.47528	0.385252	-0.0974264	-1.93873	1.77236	2.27852	-2.50812	-0.570304	-1.16851	5.93322	-2.19487	-2.10664	3.09651	1.7011	2.9917	-1.41477	3.80121	0.602451	0.612226	-0.917106	-0.742461	1.34762	0.65355	0.617331	-1.18678	0.914644	0.627621	-0.754085	0.265386	-3.34944	-2.95318	3.11972	0.0456153	1.14198	1.01546	1.75692	0.734576	1.35492	0
4.92642	6.65764	1.50004	0.223857	1.8135	1.48642	1.70988	-4.38159	2.05252	-1.49719	-1.24964	-2.0102	-2.86863	-2.97454	2.01587	-5.5626	1.27613	0.231279	-0.3564	-5.21738	-2.12436	1.4775	-1.92588	2.03338	1.57246	5.55958	1.19473	0.0999876	-1.85787	-4.67178	0.677908	-3.33946	-0.951681	-2.81412	-1.2141	-2.5157	-1.65908	5.98938	-0.738436	2.15688	0
-2.10135	-0.20452	2.92839	-3.29223	2.24861	0.42366	-3.65776	-2.65962	0.779597	-0.641136	-3.94588	-0.199521	4.71698	-0.789976	-8.42061	-6.67826	-2.22562	6.90872	-4.23826	-2.19533	-6.99195	2.63007	1.14242	2.40932	-1.08504	4.75711	-2.04631	-3.80393	-1.77306	0.70162	2.66211	4.0532	4.08913	-6.37829	2.61626	4.86961	0.636957	-1.87352	2.07457	0.370616	0
3.06775	0.551038	4.61168	-6.09637	0.0163374	3.12486	-0.442884	-6.02376	0.0623108	2.52283	1.22165	-2.18144	1.49784	-1.23858	-0.844921	-5.25133	-7.1951	2.66824	-1.90695	-6.65066	-3.73666	0.255853	-5.96651	-2.10082	1.32942	3.92742	6.91032	-3.26171	-0.481568	-2.83304	4.53695	-4.77656	3.28209	-2.64367	1.14519	4.81384	-1.5845	3.67949	2.68032	1.42435	0
4.56919	-0.693779	9.52783	-4.28229	-3.64969	0.223965	-1.18733	-5.54037	1.13848	3.35757	1.74064	-0.59357	6.55134	-1.2431	-3.20642	-6.80231	-10.1	-1.01175	3.01346	-3.89679	-9.09737	-0.386317	-9.31775	-5.97815	1.82168	5.03068	9.06591	-4.84847	-0.708188	-1.83331	4.26104	-6.84273	2.24407	0.451544	6.49574	5.06254	-2.72513	-0.319773	3.41857	-3.02289	0
1.97996	1.22324	-0.828173	0.440026	-0.576777	1.03147	-0.515982	-2.39805	0.00398548	0.324076	0.782192	0.447078	-0.799582	-1.95892	-2.02949	-5.44702	-0.522176	1.85955	2.77984	-2.96451	-4.89256	3.6874	1.90557	4.85672	-1.3485	0.660283	-1.15842	0.652077	0.231192	2.9605	-2.13114	2.88098	3.10206	-1.8798	4.89838	-3.32613	-1.3961	4.04486	-1.28224	-1.79479	0
-0.296615	5.21814	2.92929	2.52299	0.334551	3.08999	-0.665936	-10.3959	2.63199	0.761115	-0.671902	-3.08636	-2.60962	-5.19322	-2.36942	-12.6512	-0.320875	2.25997	4.86597	-3.63474	-4.88505	1.40163	-6.97034	2.99594	-0.0846748	4.61212	0.417983	2.0679	-0.657915	-2.21975	-5.32743	-6.54923	2.30029	1.40431	1.38538	-3.19406	-1.74676	12.3065	2.31261	-3.35056	1
-3.644	0.755261	4.36024	0.477763	2.49389	-3.65292	-4.6792	-1.00854	3.23027	-2.58841	-9.65332	2.00701	8.95349	-0.283542	-12.9978	-9.46154	1.70187	6.86142	-3.22846	3.07807	-10.6661	3.98322	3.90916	2.27815	-0.537995	6.63505	-4.88543	-3.82941	-6.42809	-1.87619	0.188579	5.1917	-1.5154	-5.23249	2.15422	5.65804	2.02155	-6.21689	3.0428	-2.4471	0
-5.4115	-3.11431	-1.90606	5.79156	0.153284	-2.15417	-3.53699	2.85851	-2.3088	1.48551	-2.55881	0.906124	-1.31164	0.00187906	-4.97907	-1.54792	3.24074	1.91033	5.00751	3.43664	-3.39667	2.62423	5.2205	10.7019	-4.03298	-2.84113	-9.28402	2.46193	0.472695	7.99017	-1.44633	14.2834	5.19305	-0.280242	8.44011	-2.78234	-1.22983	-1.50873	-2.23421	-5.7232	1
-2.53331	-3.27598	4.97665	-1.61048	-0.698345	-2.03925	-2.69664	-0.202195	-0.23937	1.66793	-4.19078	1.65333	4.50191	0.736301	-4.86673	-3.25864	-1.7782	2.62813	0.317713	2.99719	-4.64598	0.233012	-2.07731	-1.1302	0.903696	0.589945	1.20531	-2.10633	-2.6249	-0.991782	2.19337	-0.278533	-1.10474	0.717749	2.30985	6.86261	0.94143	-4.31099	3.25109	-1.88072	0
-3.70011	-0.619451	-1.91173	1.70413	1.05417	0.26288	-1.18496	0.46035	-0.566171	-0.380959	-0.1282	-0.292671	-0.722669	-0.148025	-1.90879	0.508319	1.42519	1.32963	-0.100559	0.960072	1.01612	-0.108094	1.71942	2.74552	-2.00971	-0.72072	-4.21927	0.872945	1.31289	2.87357	-1.46172	3.95916	2.6562	-0.49059	0.425825	-1.25736	0.410514	0.470184	-0.342399	-0.939866	0
-2.89848	1.67626	-2.40859	-3.16057	2.88624	1.32964	-2.53566	-2.13052	1.69266	-3.88928	-1.3346	2.21647	5.83566	-1.44517	-10.037	-5.75562	-0.656811	7.78855	-5.73855	-3.01536	-5.93157	4.28723	6.77119	2.09883	-3.31612	4.61761	-4.90842	-3.25652	-0.111683	3.18366	-3.06021	4.06516	4.41153	-7.62899	0.0404983	0.308321	2.51506	0.262799	1.10093	1.14195	0
-2.01344	-0.1062	2.73785	2.57445	-1.66288	-4.08104	1.56122	2.90338	-2.95281	1.73528	-2.96228	8.07341	-0.788507	-1.09479	1.93903	0.663894	3.11851	-2.57298	8.21196	3.71672	-0.743026	0.0395495	0.0835093	2.44194	0.635271	-1.67523	-0.260457	2.53153	-2.43249	-1.45622	-1.79334	-2.28621	-6.21739	7.62926	1.48529	2.22792	0.926977	1.49259	1.99475	-3.07916	0
5.91106	2.37936	6.68126	-4.4161	-1.96227	0.618082	1.48831	-5.00525	1.01023	2.1403	1.32743	0.737882	3.68829	-1.52399	0.527834	-4.94767	-7.21604	-1.59808	1.84706	-5.47102	-5.3587	0.00333554	-6.77688	-5.13525	2.56057	5.25328	9.428	-3.28355	-2.20947	-5.32684	3.2937	-8.75366	-1.51175	0.857432	1.47819	3.8154	-1.94393	2.93153	2.94874	-0.425525	0
-2.87064	0.427023	-1.0493	1.17592	1.90423	-2.91738	0.705755	7.44375	-5.63533	0.149578	0.422033	6.80861	-0.868541	-0.134343	0.542621	7.8538	0.909468	-1.56114	2.41509	-2.42354	1.02634	-0.0915894	6.79953	8.14392	-4.04607	1.29512	-6.94913	-0.584249	1.93861	5.54506	5.04606	12.7251	3.95165	-1.45539	4.84626	-0.135873	-0.903512	-2.19291	-2.28057	-0.187797	0
-1.37803	-4.4912	1.08142	2.87136	-1.796	-4.56034	-2.66766	5.64029	0.532492	-0.922314	-4.60381	1.70139	3.28682	2.38737	-3.65599	0.679578	3.96627	0.218784	0.846059	8.47681	-3.39839	1.25185	3.61544	0.166425	0.698973	-3.50932	-3.69692	-0.12177	-1.73055	2.58389	-0.358865	4.91125	-3.19182	0.462306	3.7233	1.47667	1.45398	-10.2748	-1.08473	-2.07719	0
-2.44066	-3.79578	6.6819	-2.47553	-0.500581	-1.76961	-2.56648	-1.60092	-0.0512534	3.99962	-3.74724	-0.650083	6.25577	2.13097	-4.62354	-2.19006	-5.92458	1.00151	-0.406537	1.31072	-3.64818	-1.57418	-5.03575	-3.3316	1.25599	2.17909	4.92964	-3.3747	-4.33326	-3.90117	5.51228	-0.309731	-0.933409	1.56826	1.29595	9.59102	-0.52478	-4.65425	4.72943	-3.2638	0
4.15782	1.24541	2.53162	1.61872	-1.91888	-2.63113	0.21771	1.74485	1.23748	-1.06374	-0.349179	1.52953	2.95865	-0.292582	-1.01172	-1.2513	-0.244301	-2.72982	2.53667	0.593709	-5.09357	1.33267	0.801549	-0.744439	0.576847	2.14003	0.266229	-1.38823	-0.897652	0.560224	0.665266	1.05049	-1.39039	-0.623083	4.52247	-1.89546	-1.27397	-3.73135	-1.60726	-1.6428	0
3.54342	4.70222	7.89671	-0.806263	1.49198	-1.55237	1.05749	-3.92967	2.60706	0.583613	-6.22445	-1.56239	1.35111	-0.895027	1.2578	-5.14261	-0.397482	-1.02695	-0.859876	-1.34873	-2.50727	-1.40514	-7.05106	-3.39336	4.76821	7.12066	5.98946	-1.92579	-6.72407	-11.6262	5.15442	-7.95984	-7.06834	0.785784	-3.92387	6.18875	-0.933786	0.600365	3.47904	1.14902	0
-3.01773	1.14812	-0.424033	-0.293925	1.29065	-0.988163	-1.01798	1.36229	-1.01064	-1.76983	0.193365	4.38718	3.94496	-1.19131	-5.55514	-0.238431	-0.896758	2.05684	-0.160442	-1.88616	-3.49027	1.44893	4.57523	2.83609	-3.50463	3.46254	-4.8273	-2.06365	1.09951	4.07911	-0.565505	5.52096	3.7391	-2.8507	2.77898	-0.267539	0.730925	-0.563462	0.28594	-1.06173	0
-4.82276	-2.17556	4.80833	5.56017	0.160992	-6.15127	-2.16512	4.51639	-3.90894	4.00622	-7.42251	5.09536	0.454543	0.42468	-2.9831	-0.567017	2.53717	-1.0413	8.24926	4.23978	-4.47244	0.875939	1.81529	9.80675	-1.33648	0.270507	-5.20379	1.37707	-4.89262	0.901806	4.2222	11.6489	-1.50293	4.05327	7.86241	4.44033	-1.76874	-3.48814	0.924195	-6.82643	0
-2.51588	1.37757	1.25453	-2.79668	0.444776	3.86759	-1.18581	-6.40903	1.29009	-0.658135	3.52488	-1.7963	1.98536	-2.63329	-3.78353	-4.50485	-4.48193	3.00702	-1.71864	-3.85141	-1.47079	-1.1686	-4.89837	-3.25684	-1.60871	3.44459	0.86215	-1.88298	3.6444	1.53071	-2.58076	-5.82762	5.80165	-1.55458	-0.821133	-0.0206554	0.499192	5.57731	2.69499	0.268278	0
4.27604	1.32147	7.55848	-2.14177	-2.94772	0.196678	-0.466401	-6.24341	1.04131	2.54052	-0.462779	1.05366	2.74043	-2.94102	-2.11952	-9.85441	-5.12163	0.421316	5.3479	-3.04137	-9.07268	1.81646	-7.11948	-1.573	2.05163	3.82636	6.53906	-1.7451	-1.92825	-2.4853	0.377438	-7.4699	-0.249493	1.66336	5.588	2.64057	-1.93911	4.12586	2.90095	-2.91628	0
5.58515	1.27166	4.70871	1.22544	-4.86849	-0.202885	-0.853254	-4.69153	3.7911	-0.867798	1.96103	-0.505114	3.57787	-2.89359	-3.06741	-9.39747	-2.37566	-1.41034	5.51994	0.673088	-9.65787	2.26499	-5.0666	-4.12369	1.43532	1.84844	3.32119	-0.956362	1.12885	1.71704	-4.91431	-7.6929	0.215913	0.998498	6.8587	-4.11842	-1.38155	1.06546	-0.164662	-3.55504	0
-1.97114	6.61831	6.04514	4.91851	2.57634	-4.0497	0.938339	2.54764	-2.3669	-1.3705	-3.69576	5.03881	-1.53835	-3.81181	0.655842	0.971406	3.53727	-3.35507	5.33823	-1.80305	-2.04849	-2.15644	-1.48413	6.37746	-1.3851	8.16023	-6.75939	-0.492068	-0.186434	-0.798869	4.64736	4.33716	0.477221	0.510104	3.70271	-0.206647	-1.79252	1.38709	-0.223264	-0.941546	0
-6.80853	-2.25559	-1.94683	3.63726	1.06246	0.0248803	-1.11588	1.19621	-4.93941	4.27637	1.03378	1.14106	-3.92938	-0.233884	-0.168662	2.86664	-0.609202	-0.349526	5.68222	-1.07813	2.5698	-0.811734	1.32857	9.58048	-4.50232	-2.32796	-5.46985	2.91176	1.74876	5.61155	0.997171	11.04	6.3545	2.90654	4.81433	-0.854066	-2.1441	4.34915	-0.291497	-4.95727	0
-4.6668	2.60242	0.498273	0.460964	4.17814	-0.310081	-3.43597	-0.947763	1.03361	-2.93488	-3.29235	0.0296826	4.71053	-1.40237	-9.70153	-4.0634	-0.0737139	5.42845	-4.33486	-2.59808	-5.36598	1.83136	4.3203	4.98376	-3.89971	7.27072	-7.97442	-3.4144	-0.398898	2.9579	1.41853	9.43789	6.34234	-7.65846	2.33088	0.666631	0.320973	-1.59802	0.424785	-0.588128	0
5.89583	-1.8497	2.9724	-10.3226	-2.60594	3.28576	1.44557	-3.44093	-2.05933	2.61151	4.24801	3.10112	1.4003	-0.920945	2.15396	-2.57062	-7.92402	2.67815	-0.923286	-6.61323	-3.32984	1.7713	-3.49815	-4.54067	2.268	-0.584365	10.5366	-3.11825	1.25925	-1.01149	2.86566	-9.27785	0.934759	-0.932474	1.28029	5.48474	0.244031	3.3645	2.46976	3.85938	0
-1.39428	2.40274	4.61393	2.15086	1.81993	-3.43512	0.381955	5.52085	-3.79823	-0.566602	-2.0195	3.894	-1.94884	-1.41335	2.32223	5.54286	2.23806	-2.90008	2.32773	-0.849464	0.382064	-2.78479	-0.410732	4.8323	-0.979525	4.15688	-5.53177	-1.29912	1.74324	1.56582	7.49148	6.39127	1.98496	-0.931149	4.01008	1.53572	-1.38969	-3.24656	-1.42505	1.34602	0
-2.48633	2.24524	0.659089	-0.991351	1.92784	0.878191	-0.735915	0.258162	-0.924497	-2.29315	2.32286	1.14593	1.54584	-1.90698	-2.77924	1.59617	-1.6486	1.11631	-2.15047	-3.63734	-0.66435	-1.34593	0.408031	0.887578	-3.01137	4.6416	-4.49038	-2.67757	4.22806	4.05861	1.75843	3.04677	6.49876	-4.15358	1.57102	-0.921403	0.0149524	0.280545	-0.313161	1.58942	0
3.5572	1.25679	-1.06482	-0.854508	-1.39134	-0.213319	4.17533	2.06041	-2.30636	1.30106	3.4374	3.44129	-3.02231	0.0214097	7.45313	5.35306	-0.629898	-4.83849	3.31018	-2.20589	4.22607	-1.10326	-0.171256	-1.2349	1.05954	-1.82409	4.28883	1.55629	0.434946	-1.99796	0.567176	-3.9371	-3.58131	4.23586	-1.78473	-1.2018	-0.67338	3.12412	-0.692538	1.15183	1
-4.04971	-4.20358	2.08921	-1.52909	-0.938631	-0.985432	-3.57336	-2.3095	1.59924	1.0113	-4.11366	0.962355	6.24453	1.04228	-8.21044	-6.38175	-1.5227	5.03195	-0.664733	4.37922	-5.50645	2.03576	-0.0654867	-2.03585	0.195621	-0.954902	0.958361	-1.33893	-3.35549	-0.386904	-2.87832	-1.39209	-1.49787	0.80947	0.677877	5.61044	2.32591	-2.98403	4.06382	-3.26379	0
1.96712	2.49572	1.62008	-4.15978	-0.156782	-0.0480325	1.27693	1.35522	0.144405	-4.41908	1.41933	5.09617	2.1868	-2.18574	0.00282579	0.800495	0.779941	1.21205	-2.71604	-1.16215	-1.5156	-0.0730726	0.540298	-4.69715	0.808029	2.66501	0.0211861	-2.78581	3.13322	0.58823	-0.734631	-7.27214	-1.01502	-2.48399	-1.69155	0.635692	2.85449	-1.26464	0.417796	5.41698	0
-0.939065	7.58739	1.71394	-0.209706	4.72839	1.28316	0.268832	-1.19908	-1.73695	-3.06765	0.321026	1.76551	-2.08878	-4.73397	-1.4756	-1.16038	0.471713	2.0863	-1.48163	-8.55539	-2.0371	-0.0391515	1.00474	7.19771	-3.36496	9.47888	-7.09883	-2.33797	3.23838	2.37358	4.22646	5.69185	7.76002	-7.05758	2.43985	-2.23143	-1.50437	5.28735	-1.29967	3.23231	0
0.768572	1.62967	5.59445	3.24781	-0.872897	-2.31507	-1.65887	-1.88124	1.33979	0.297383	-4.09482	0.0359068	1.11327	-1.99227	-2.93977	-6.73204	1.24242	-0.143801	4.43428	1.68273	-6.72692	1.05836	-3.29172	2.29669	0.962555	3.31628	-1.27688	-0.196896	-2.24981	-0.961574	0.347062	0.0248769	-0.803269	0.632996	5.1419	0.345434	-1.43306	-0.372051	0.57934	-3.26028	0
3.1741	4.53748	4.94875	1.22212	1.37023	-0.669701	-0.371705	-3.72668	1.351	0.527756	-4.21864	-1.46749	-0.36375	-2.30317	-1.30458	-7.29231	-0.0117056	0.675972	1.70225	-3.47834	-5.82807	1.73701	-2.75858	3.99579	1.2971	6.31334	0.542972	-0.8882	-3.92266	-4.21441	3.34676	0.859067	-0.361851	-2.27227	2.91304	0.863916	-2.55366	2.76274	0.378663	-1.0325	0
-3.35265	-3.33905	1.4018	-1.28118	-0.648887	-0.686529	-2.05319	-0.295352	-0.184051	0.803425	-2.26484	1.49619	2.68035	0.617261	-3.77248	-2.14747	-0.333796	2.97249	-0.124307	3.31284	-1.95879	0.441441	-0.413077	-1.12265	0.173378	-1.73683	0.130132	-0.49599	-0.958185	0.487325	-1.23233	-1.21468	-0.794108	1.24095	0.277286	4.12055	1.86503	-2.09093	2.52094	-1.166	0
4.69998	2.18136	5.198	0.584705	-2.0475	-1.17382	-0.24352	-2.78486	3.6927	-1.16863	-1.34835	-1.5039	3.35548	-1.15577	-1.44852	-5.69708	-1.02137	-1.61309	1.2108	0.854189	-5.82527	0.349856	-4.64373	-4.79268	2.7241	3.67542	3.53545	-1.83	-1.7482	-3.2624	-0.305048	-6.47689	-2.8483	-0.0796586	1.79837	-0.20092	-0.854888	-1.79135	0.574561	-0.936468	0
-1.8661	2.62794	-6.04082	-1.22968	3.13322	-1.80446	4.95877	7.87258	-2.64902	-3.05575	1.92294	6.71058	0.0582796	2.1944	5.36102	13.9758	2.71385	-3.85023	-4.2172	-1.01579	10.3969	-2.74901	8.04658	-2.27383	-1.35937	0.140965	-1.64788	-0.0092591	-0.015834	-2.66479	1.01429	1.17735	-5.33478	1.23959	-9.7599	0.149843	2.90436	-1.7967	-0.551436	4.72072	1
13.5044	4.96492	15.3145	-8.45894	-4.07461	0.860987	1.92775	-10.0007	1.30839	4.6253	1.03727	1.35434	5.67978	-4.21404	0.712598	-12.8685	-13.4183	-1.8946	5.20612	-11.6504	-14.3288	1.71288	-13.6605	-6.16821	5.40348	11.0567	17.2902	-6.6131	-4.3093	-9.00808	8.58597	-14.5059	-1.17511	-0.356392	7.56785	7.39405	-5.07907	5.62666	4.57587	-0.728881	0
-0.522603	4.6336	0.271607	-0.826027	2.74022	-0.189554	0.671164	-0.338187	-1.06527	-2.58602	-2.76221	4.74982	-1.49072	-3.27321	-1.24247	-3.18332	3.59553	3.49762	-0.184168	-3.08886	-2.41685	2.42179	3.31844	5.21656	-0.794432	4.05474	-4.06787	-0.105103	-0.571244	-0.457151	-0.519132	0.526297	-0.151663	-2.85715	-0.364723	0.00870625	1.28094	4.13516	0.277041	2.71719	0
3.50448	9.08629	5.71916	6.39998	2.12529	-0.771818	-0.360353	-8.12176	5.87901	-0.850865	-5.66383	-5.98951	0.539029	-3.47148	-3.1464	-12.2028	1.25457	-1.50562	2.78772	-3.00197	-7.06061	1.11515	-5.71279	2.76165	1.54392	10.7327	-0.227193	0.0385317	-6.37112	-8.07221	-0.0557716	-1.3753	-1.98693	-1.43327	0.979865	-3.23802	-3.9751	5.66287	0.62401	-4.29913	0
6.94124	5.10012	5.61467	1.81689	-2.54972	-0.825236	0.763883	-5.04176	3.00687	-0.561332	-1.08579	0.550485	0.816582	-3.94881	-0.645946	-10.2647	-0.336722	-1.61406	6.09542	-2.16942	-9.18484	2.91925	-4.43594	0.0127365	2.2676	4.94687	3.20713	-0.200629	-2.11519	-2.68176	-2.22583	-6.54593	-2.313	0.637684	5.2765	-3.19354	-2.30789	4.33532	-0.0950025	-2.44873	0
1.886	0.53099	7.80209	-1.8862	-0.484044	-0.884485	-1.23469	-4.08258	1.45843	2.30417	-3.65975	-1.45893	3.64665	-0.456795	-2.39676	-6.06619	-4.11392	0.512166	0.595515	-1.12834	-5.57204	-0.467817	-6.7776	-2.69677	2.68176	4.77598	5.49206	-2.83766	-4.09849	-5.63791	4.54194	-4.3563	-1.74733	0.264866	1.60294	6.29154	-1.41464	-0.846729	3.45156	-1.50949	0
-0.77107	-3.4682	1.75038	-4.53244	-0.0772852	-0.661965	-0.178398	2.42567	-1.33007	0.896381	-1.04284	1.52942	2.33859	2.32063	0.619603	3.93583	-1.93226	0.977291	-3.6736	1.4972	1.97022	-1.65552	-0.765868	-4.41629	1.72049	-1.53905	3.55488	-2.19362	-0.782711	-2.14156	3.98618	-2.51139	-2.35669	0.257671	-2.81834	6.81992	1.84196	-5.08851	2.11153	2.77358	0
-0.543833	-0.735399	3.96243	-2.5581	-0.602148	2.04046	-1.73055	-6.42784	1.36642	2.57301	-0.0288557	-2.77355	2.9039	-0.771351	-3.63648	-6.5498	-5.63454	2.33603	0.0674574	-2.32385	-3.83768	-0.140832	-6.10346	-2.52685	0.547861	2.49229	4.74184	-1.77398	-1.24947	-2.15064	0.49726	-4.45161	2.20027	0.257336	0.913775	3.77438	-0.900212	3.09671	3.5834	-2.19766	0
0.729419	1.53643	1.55772	-1.52465	-2.81311	-0.599219	2.41949	1.60616	-0.760362	-2.86464	4.97405	6.66762	1.75053	-2.52792	2.10621	3.11576	-0.383406	-3.11997	3.06041	0.552289	0.268562	-2.05701	-2.01771	-6.49394	-0.0560877	0.262087	0.985328	-0.87579	5.2689	2.52458	-4.02018	-10.0175	-1.26189	3.46749	-0.319967	-1.95923	2.22202	0.970926	0.746647	1.82041	0
1.52486	6.36405	5.96833	5.79588	0.328732	0.351568	-1.92806	-8.83819	4.45385	-0.570199	-4.45424	-4.62381	-1.49142	-5.11421	-3.91759	-14.5852	2.28449	1.11315	5.31666	-1.01938	-8.59104	1.83152	-7.12742	4.07309	1.03487	7.00203	-2.035	1.29024	-2.55673	-2.99543	-3.19523	-3.39164	0.945899	-0.394689	4.41352	-3.83557	-2.83639	7.29235	0.742341	-4.28076	0
3.03413	0.617006	1.22981	-1.75489	0.465675	-0.245279	-0.179018	0.270813	0.0861602	-0.168698	-1.52412	-0.126523	0.392928	0.0553194	-0.280303	-1.57029	-0.395566	1.26028	-1.59552	-1.86383	-2.69444	1.71347	1.13738	1.32611	0.935418	1.57149	0.924477	-1.4204	-1.46502	-0.974751	3.0805	1.76991	-0.062736	-3.16602	1.53455	1.31062	-0.635712	-1.60891	-0.757073	1.56099	0
3.60948	0.998957	2.10467	-0.890375	0.292522	0.876545	-0.249668	-0.276969	-2.19739	1.2893	-0.236002	-0.804855	-4.5917	-1.78273	2.53406	-2.09897	0.0334317	1.04418	1.57404	-4.05517	-2.72125	1.62091	-0.931012	6.2211	0.367339	0.888657	-0.715394	-0.0139795	1.25653	1.96889	4.8273	4.07258	3.97089	-3.34671	5.73273	-0.56961	-2.55883	1.87877	-2.38548	1.73481	1
0.719928	-3.18683	2.07762	-5.54836	-0.585751	-1.81222	-2.19787	3.15587	0.636184	-2.93401	-3.32552	4.12073	6.23693	1.11776	-5.39031	-1.42424	0.406101	5.25409	-5.45814	3.16197	-5.41464	2.5441	3.77717	-3.9235	1.5346	-0.246655	0.187358	-4.14668	-0.724465	1.03442	1.16574	-1.59501	-2.12046	-4.55009	0.548125	5.84737	3.80229	-8.97305	1.17081	3.8919	0
0.889904	0.508494	5.12687	-0.146237	-2.78521	0.863311	-1.1624	-4.47677	-0.0949168	0.713549	0.811682	1.43509	-0.931626	-4.07667	-1.24044	-7.7461	-0.94943	1.28465	5.88652	-0.343734	-6.22924	0.874415	-6.24899	0.398142	0.634703	0.729047	0.890683	0.303705	2.71387	2.54664	-2.73676	-6.60537	2.45323	1.88239	5.93492	-0.67159	-0.540825	4.72238	1.30411	-1.58885	0
2.55242	2.00507	2.50323	3.22863	-0.0301647	-2.34501	-1.19918	0.929796	1.39055	-1.38302	-3.27574	-0.521111	0.599944	-0.967424	-2.1671	-3.71312	2.52856	-0.336813	1.67291	0.893638	-5.55423	2.02526	1.18052	3.54685	0.310232	2.8874	-3.2943	-0.539837	-1.55952	0.687821	1.3524	4.59324	0.0603009	-2.70472	5.01975	-2.07405	-1.5481	-2.96391	-2.16335	-1.32446	0
-0.946586	-0.702488	1.84592	-1.00258	1.06597	-0.809125	-0.801937	-0.701369	-0.190957	1.64724	-3.59106	0.0265605	1.36498	0.89307	-1.68999	-1.83089	-0.77626	1.71184	-0.852645	0.0280904	-1.27696	0.563792	-0.210485	1.09593	0.80118	1.1125	1.4553	-0.694365	-3.76345	-3.26909	2.55553	1.29499	-1.79538	-0.049585	-0.707541	4.52272	-0.0124869	-0.839192	1.933	-0.711007	0
-3.15234	2.18107	2.05235	1.4793	4.4315	-2.03963	-1.47116	2.6772	-3.63309	0.522867	-6.03549	2.4311	-2.88569	-1.33275	-1.73121	-0.38462	3.36314	3.15145	0.243278	-2.58846	-2.00055	1.35841	3.71577	11.5765	-1.90969	4.19055	-7.41085	-0.32759	-2.11915	0.77115	6.82653	12.2079	3.13632	-4.21316	3.86755	2.99759	-1.26968	-0.102707	-0.794961	0.61437	0
-2.67863	-2.91187	-0.329516	-1.29446	-0.941236	-1.18885	-1.07164	0.899304	-1.00581	0.735414	-1.42199	4.21149	3.0028	0.535021	-3.6466	-1.39874	-0.274369	2.52911	1.27567	2.36276	-2.43007	1.90693	2.77608	0.410806	-0.719571	-2.19314	-0.153035	-0.0491179	-1.31504	1.44807	-2.46044	0.392414	-1.38235	1.65845	0.990723	2.84306	1.93137	-1.11909	1.95956	-1.79201	0
0.779724	0.11808	-1.1194	0.410432	-0.902652	1.8082	-1.34227	-2.64017	0.948553	-0.378245	2.53142	-1.7203	0.389694	-1.40843	-2.95514	-4.13363	-1.61421	1.57622	0.982386	-1.93121	-3.71269	2.04445	0.414243	1.8081	-1.79668	0.306012	-1.52789	-0.131028	2.3937	4.47648	-2.66296	1.98709	5.07851	-2.41043	4.25937	-3.93614	-1.07256	2.2765	-1.3168	-1.62054	0
-3.30096	-0.269514	-1.23458	-3.37702	3.18794	2.55708	-3.80841	-2.25416	1.08049	-2.57783	-0.968658	-2.25709	3.20953	-0.680882	-8.21678	-4.17713	-1.36008	7.84228	-7.41698	-2.82775	-3.78867	2.16829	3.24544	2.29453	-2.73052	3.41515	-4.96793	-3.42919	1.81888	4.11942	0.762992	5.70118	7.64795	-8.90179	0.962453	1.34758	1.32099	-1.4123	0.266224	2.37371	0
-0.0291102	2.5054	1.90362	9.09999	-2.33319	-2.53439	-2.3753	-3.27396	5.03013	-1.9892	-3.01583	-2.19878	1.96717	-2.47788	-5.91936	-10.02	4.34163	-1.4569	6.98218	5.61324	-8.08315	2.45315	-1.32798	1.93772	-0.488948	1.83477	-5.01183	2.35932	-1.59667	1.83658	-8.19015	0.273021	-1.09105	2.1276	5.83221	-7.37216	-1.28902	0.648748	-1.17324	-7.41961	0
-4.02402	-0.579486	4.12432	0.568842	3.36433	-2.17227	-4.77104	-1.16747	0.485434	0.276207	-10.2617	-0.427915	2.25162	-0.311595	-8.4849	-8.44244	2.9585	7.55402	-2.22507	1.99373	-7.37567	3.36698	1.95871	7.43705	0.0641949	3.72779	-5.15695	-1.50865	-5.7514	-1.64247	3.57532	7.99507	0.454657	-4.80486	3.09107	6.53168	0.548675	-3.40261	2.04505	-1.22675	0
6.29737	4.67467	9.90472	0.321636	-1.53599	-2.14142	0.337754	-5.50562	2.49025	2.13997	-3.49941	0.0259699	4.15443	-2.45697	-1.8709	-9.63917	-4.57084	-2.4309	5.17859	-3.7515	-9.9988	1.21357	-7.25001	-1.17173	2.95927	8.5244	6.66168	-2.74575	-5.81611	-7.10868	3.94087	-5.05772	-3.16367	0.960934	4.94422	3.0344	-3.63103	2.03199	2.53349	-3.84845	0
7.33912	0.641507	1.52192	-10.6681	0.714256	1.70499	3.69918	0.106666	-1.39899	1.08877	0.976129	2.3921	1.22167	1.67855	5.58162	3.34083	-5.38885	0.86238	-6.6348	-6.86779	2.05377	0.287968	-0.341488	-5.99674	4.1093	1.61347	11.3493	-3.87359	-3.007	-7.97178	7.52633	-7.74986	-4.90852	-2.58172	-6.17961	7.95381	0.84634	-0.469405	1.99981	7.64997	0
1.55802	1.7843	0.598428	-3.06859	0.677577	3.494	-0.0906587	-5.64669	0.0680819	1.04197	1.15933	-1.56758	-1.82008	-2.30433	-0.396499	-5.84408	-2.63912	3.383	-0.422086	-5.41507	-2.24848	1.71292	-2.51481	1.83293	0.0370617	1.93214	2.46269	-0.245675	0.412203	-0.658129	-0.183871	-2.88905	3.24628	-2.14171	0.543495	0.210003	-0.864819	6.88634	1.04905	1.08738	0
-3.43812	-0.665303	1.18218	-2.32163	2.6566	-0.985638	-3.7613	-1.3367	0.230368	-0.14658	-5.56701	2.26991	6.23646	-0.0387115	-10.6065	-6.93532	-1.58062	7.56802	-3.09654	-1.59852	-8.1461	4.60282	5.46831	5.2787	-2.28851	4.30827	-3.43572	-3.21114	-4.29093	0.922198	1.45761	8.3053	2.72994	-5.80139	3.15605	5.13529	0.946378	-2.13884	2.30978	-1.8228	0
1.23501	1.27327	-0.200522	1.80298	-0.823936	-1.27426	1.24025	0.284075	-0.107199	0.767788	0.435423	1.9531	0.791932	-0.187396	0.346407	-0.206958	-0.55063	-2.46701	3.53242	-0.703742	-1.21054	0.876323	1.23867	1.12854	-0.52284	0.707076	0.749456	0.735041	-1.63227	-0.61895	-1.12232	1.01004	-1.64908	2.16481	1.36459	-1.68614	-1.07401	1.51218	-0.213842	-2.72656	1
1.19908	1.49027	3.72062	4.24369	-1.09921	-2.61626	-1.62829	-0.126475	1.20079	-0.772215	-3.45371	0.513353	0.401134	-1.9319	-2.76825	-5.65159	2.89378	-0.328847	4.58261	2.40346	-6.65632	1.90158	-0.691921	3.62793	0.28761	2.08928	-3.48019	0.385283	-1.12153	1.39855	-0.776011	2.39067	-0.184744	-0.247568	6.25842	-2.10527	-1.28832	-1.38878	-1.17303	-2.99462	0
-1.80192	0.25593	3.0539	-2.13657	0.638975	0.590851	-1.68721	-2.68952	0.193176	-0.077151	-1.19853	0.686758	2.5626	-1.42071	-4.13459	-4.11231	-2.06728	3.24343	-0.915211	-1.39566	-3.68571	0.328776	-2.0621	-0.238588	-0.443094	3.04775	-0.111505	-2.07651	0.0814709	0.159021	0.679887	-1.41056	2.33117	-1.74003	1.20138	3.10541	0.552804	0.814911	2.30462	-0.0070392	0
5.27081	6.52585	6.99274	2.31835	1.06533	-1.22107	0.072121	-4.21198	3.64859	-1.90875	-6.24924	-2.74197	-1.75933	-3.29168	0.670766	-9.00606	3.84122	0.000159497	0.94365	-0.668988	-5.72881	0.854383	-5.70173	0.811033	4.16278	6.93079	0.830789	-0.443043	-4.07571	-7.22439	2.19876	-5.67199	-4.27668	-1.9349	0.495592	0.139997	-1.5516	1.67923	0.116658	1.4254	0
0.0600805	0.746866	2.48609	2.98777	-0.661552	-0.829285	-1.96279	-2.21113	1.66975	-0.140754	-2.37909	-1.43738	0.598288	-1.48585	-3.41444	-6.14261	1.18604	0.912405	2.78457	1.47227	-5.25772	1.52739	-1.55688	2.40245	-0.0377563	1.59863	-2.17588	0.337655	-0.89483	0.992486	-1.53293	1.26811	1.0408	-0.463734	4.27919	-1.5371	-1.04883	0.257829	-0.215278	-2.92317	0
0.876608	-1.17582	5.43987	-2.23018	-1.25383	-0.925272	-1.07001	-1.72097	-0.64547	2.78524	-0.809721	1.09984	3.94021	-0.0977428	-2.63125	-2.99243	-5.31814	0.0944391	2.01046	-1.83008	-5.13158	0.118877	-3.54738	-0.938623	0.460754	2.73155	3.93636	-2.67596	-1.81995	-1.11893	3.87049	-0.377912	0.973031	0.442981	4.13051	4.80112	-1.45697	-1.07932	2.38614	-2.41816	0
5.47802	7.97674	4.82408	4.01157	0.522976	-0.0683195	0.396208	-7.937	4.54368	-0.450506	-4.0974	-3.10951	-0.56287	-4.15532	-1.79427	-13.0592	1.04195	-0.388228	4.3495	-3.75798	-8.23926	3.10082	-4.44506	3.23631	1.95487	8.04556	1.56052	0.659797	-5.29675	-6.3608	-1.7235	-3.74147	-2.38731	-0.821602	2.44488	-3.49487	-3.27455	7.43405	0.358965	-3.23585	0
0.0951336	4.656	2.18913	-3.56043	2.19146	2.49277	-0.870484	-2.81588	1.49138	-4.83589	2.56884	-0.0254884	2.88657	-3.57342	-4.1348	-2.46603	-2.1415	3.27262	-5.32848	-5.52451	-3.28873	-0.680191	-1.52618	-2.48434	-1.73352	7.70966	-3.01483	-4.61607	5.03385	2.67282	0.944261	-2.74545	6.79845	-7.44638	0.193571	-1.08847	0.854325	1.14083	0.166108	4.58096	0
4.06087	-0.680414	5.26736	-4.07904	-1.68824	-0.930492	0.146211	-0.492595	-0.96576	2.0355	-0.394636	2.37951	3.09298	-0.13812	-0.269314	-2.0742	-4.72987	-0.114512	1.19145	-2.68962	-5.11869	0.929796	-2.51288	-1.70812	1.743	2.19775	5.5776	-2.99976	-1.70325	-1.81451	4.7707	-2.22954	-0.698103	-0.477089	3.72773	4.7934	-1.1196	-1.75006	1.45278	0.125518	0
-5.54767	-3.52548	2.04913	2.56429	0.159362	-2.4009	-2.16945	1.18484	-2.76026	3.89318	-4.35138	1.82598	-0.344021	0.829265	-2.35971	-0.83277	0.737445	1.05446	4.48282	3.40295	-1.03963	0.0232476	-0.159965	5.64176	-1.00351	-2.06074	-2.39616	1.63904	-2.77773	0.690192	1.48178	6.10022	-0.127855	3.74616	3.36276	4.30733	-0.435537	-0.677579	1.98633	-4.6747	0
-2.08329	-4.41251	-0.276958	-2.33707	-3.16951	-0.559335	-0.703286	0.294921	-0.169964	0.370707	1.02196	4.39752	3.94143	0.624008	-2.81113	-1.03566	-1.19987	1.60369	1.73657	4.28279	-1.76445	0.961874	0.49094	-4.66385	0.219891	-4.5019	2.4728	0.0393245	0.596193	2.00512	-5.37078	-5.88829	-2.54428	3.93618	-0.0605687	2.35792	3.061	-1.43028	2.63438	-1.51378	0
-1.81706	1.43694	3.73771	1.87394	0.926725	-2.77518	-0.601436	0.502839	-1.08739	0.179871	-6.08799	3.88758	-1.05726	-1.7538	-1.13685	-3.78864	4.21591	1.60413	3.43503	2.21284	-3.18005	1.17537	-0.154351	4.58328	0.987624	1.64519	-2.62304	1.01583	-3.25542	-2.31429	0.55314	0.28596	-3.52851	1.69132	1.43352	3.06731	0.682981	0.70252	1.55348	-0.837682	0
7.881	3.67123	8.27175	-1.92917	-2.455	-0.99495	0.769807	-4.81906	2.23318	1.08249	-1.49331	0.762842	3.32541	-2.53857	-0.569826	-8.7922	-4.22936	-1.43331	3.82293	-3.78177	-9.41115	1.94311	-6.16651	-2.72031	3.41317	6.1687	7.43118	-2.76382	-3.60206	-5.26493	2.60896	-7.51145	-2.8735	-0.0107977	4.56701	2.11074	-2.49762	1.74115	1.6428	-1.31687	0
-4.35849	5.00827	-1.74123	4.07743	3.86094	-0.858396	1.02013	2.28964	-3.85913	-0.830886	-0.270449	4.20498	-4.26062	-3.02572	0.462494	2.81281	3.36444	-0.566944	3.48791	-4.2901	1.70635	-0.131107	4.35348	10.7098	-4.56186	4.15253	-9.18674	1.64295	1.79381	3.55618	1.28047	10.0158	4.75268	-1.1229	2.39882	-3.65099	-1.37515	5.65244	-1.72958	-0.800543	0
2.74468	2.31344	1.83121	4.94862	-2.40322	-2.63514	-0.0652668	-1.43135	3.81332	-2.09321	-3.49121	0.832266	0.927429	-1.70145	-1.62006	-7.18322	4.95714	-1.34541	4.93954	5.12658	-5.53194	2.52448	-0.563123	-0.786788	2.14593	0.221153	-0.662488	2.08859	-2.91868	-1.98731	-6.4458	-5.05799	-6.15785	2.94112	1.67548	-3.86995	0.421972	0.0747517	-0.392961	-3.10324	0
1.07932	0.141708	-1.04325	-5.24302	-0.475035	1.82832	0.970223	-0.342337	-0.610306	-2.49709	1.73952	4.14828	-0.260264	-1.6815	0.659665	-0.773356	0.825921	3.55634	-2.42739	-1.00391	-0.153975	1.36294	1.17146	-2.89719	0.874872	-1.38514	1.36015	-0.719278	2.75008	1.04257	-2.92468	-7.60159	-0.857483	-1.28355	-2.51867	0.951549	3.29125	1.89628	0.887717	5.08244	0
-1.87065	4.17599	1.96563	2.88411	0.39354	-2.70853	1.79276	0.923942	-2.35021	-0.289876	-1.56089	7.81031	-0.662298	-3.34102	0.0249551	-1.15794	2.54855	-1.63878	7.08721	-1.04417	-2.25607	0.762487	1.3815	4.97698	-1.5564	3.23828	-3.3047	1.45764	-0.966969	-0.0964691	-2.02565	0.12072	-2.07847	3.7874	2.15261	-0.952473	0.0499351	5.11507	1.11798	-2.46034	0
-3.70002	-0.276515	-0.409405	0.301106	2.12622	-0.432872	-2.01283	1.26068	-2.65379	0.778712	-0.779474	1.96298	1.05704	-0.587341	-4.68705	-0.209588	-1.31049	2.79698	0.380421	-2.98089	-2.87852	1.60656	4.19489	7.53177	-3.94038	2.39831	-5.63992	-1.21278	0.603234	4.87694	2.76801	11.1319	6.43667	-3.64327	5.13019	0.625612	-1.07737	0.0370719	-0.502963	-1.87972	0
10.1218	1.70234	11.3564	-6.46841	-3.78377	-0.0886211	0.354523	-5.42237	1.28113	2.10753	-0.554805	1.18619	4.05214	-2.63279	0.131464	-9.465	-7.34063	-0.0641301	2.68705	-5.12388	-11.2629	1.80314	-9.18635	-5.37254	5.01094	5.73128	11.3954	-4.85285	-2.33373	-5.10631	5.71656	-11.2222	-1.83198	-1.11632	6.20419	5.82332	-2.34585	0.303974	2.56135	1.02431	0
-1.37772	-4.53246	-0.295281	4.25616	-4.51831	-2.79206	-3.05563	2.8529	0.81558	-0.730867	1.27247	2.04596	4.24489	0.262132	-5.91313	-2.12295	0.766819	-0.766883	5.56979	6.63633	-6.55444	2.27459	2.81935	0.377097	-2.23456	-4.0974	-4.56337	0.481738	2.7537	9.06267	-5.84039	4.5256	2.47671	1.55402	9.06257	-4.52306	0.205729	-5.78402	-1.9863	-5.9156	0
-0.373369	-1.58234	2.40186	-4.28296	1.29455	-1.21466	-2.56659	1.42737	0.165008	-1.83799	-4.88747	2.40734	4.10165	0.385194	-5.51302	-3.16189	0.720301	6.08113	-5.05384	1.01128	-5.29302	2.67315	3.17828	0.321712	0.865499	1.70062	-1.31522	-3.45742	-1.94581	-0.0169438	2.87473	1.78704	-0.399507	-5.43168	0.942005	5.92638	2.41055	-5.96307	1.23584	3.1231	0
7.07944	4.42252	5.82833	-1.02808	-1.32303	1.02107	-0.0536739	-7.91011	3.28474	1.07319	-1.90136	-2.04366	1.35162	-3.2464	-1.97339	-12.6372	-3.1876	1.16685	3.10194	-4.88126	-9.66897	3.63011	-5.32021	0.32724	2.63433	5.87881	5.88477	-1.28604	-3.97493	-4.82824	0.0738473	-6.00078	-0.994627	-1.5026	4.07896	-0.0943677	-2.78141	5.59728	1.26936	-1.87273	0
-2.25138	-0.473983	-0.590732	1.23249	0.556845	2.08741	-1.8306	-3.59707	1.04316	0.599011	0.00596572	-4.07156	-1.51956	-0.704374	-1.94879	-3.67739	-0.0417924	2.188	-0.294408	0.0494977	-0.199081	-0.0104136	-2.22808	1.56468	-0.786324	-0.375738	-1.54696	1.0154	0.96685	1.3064	-1.83209	0.611619	3.42226	-0.705874	0.47637	-1.2813	-0.513545	2.82259	0.284326	-1.277	1
-7.00264	-3.60416	4.06886	-0.823756	2.34854	-1.86883	-2.67006	2.12995	-3.44051	2.88052	-5.48581	1.18291	0.108887	1.29482	-2.05926	2.10238	0.184576	2.83799	-0.94806	2.52399	1.32496	-2.45197	-1.90278	3.27053	-0.207154	0.0558851	-2.40425	-0.935879	-1.82405	-0.989066	6.37711	4.95275	0.821942	0.805255	0.178415	8.98564	0.774637	-3.64228	3.16031	-0.246888	0
0.948919	-1.74654	-0.702473	-4.93456	0.206774	0.446514	0.325455	4.81297	-4.13224	-0.868938	2.88792	4.29827	-0.884125	-0.120707	1.69141	5.62701	-1.12825	1.64445	-2.40039	-2.99665	0.549543	0.365659	3.64326	1.74144	-1.24936	-1.19203	-1.63699	-2.24851	4.62548	5.48391	4.47997	3.78472	4.40781	-4.11096	2.95279	1.47582	0.796686	-2.97404	-1.90438	4.89378	0
0.821168	-2.86195	3.91267	-0.594961	-0.209866	-4.68768	-1.21712	5.12966	-0.297705	0.180961	-7.05341	2.54804	2.95228	2.6342	-1.10395	1.02033	2.70931	0.601863	-1.34868	5.47721	-2.65202	0.75188	1.92649	-0.56125	3.03727	-0.777535	0.601785	-1.58616	-5.03568	-3.48768	4.88584	2.16579	-6.46744	-0.13342	0.60203	6.79106	1.31034	-9.74734	0.697586	0.836987	0
-1.05235	0.766769	5.66769	5.81745	-2.63586	-2.62189	-2.58287	-3.18666	1.59527	0.636382	-3.86683	1.0411	0.838409	-3.29155	-4.68646	-10.0241	2.4673	0.0217731	8.85129	4.29127	-8.87959	1.88362	-4.16616	3.43159	0.190419	1.42535	-2.96677	1.6803	-1.26873	1.70771	-4.39575	-1.20633	-0.393202	3.54092	7.85152	-1.91715	-1.17965	1.78711	0.938729	-6.4472	0
-7.48831	-3.60603	1.48605	6.78099	0.0984943	-4.19659	-4.00669	3.53549	2.03062	-1.19315	-5.2957	-2.18967	3.51638	2.31504	-5.68367	1.31919	4.58623	-0.67419	0.146045	10.5881	0.127027	-2.67346	-0.213103	-1.07791	-0.735318	-1.44101	-7.05736	0.520006	-1.05825	1.68018	-1.6171	5.02798	-1.40541	2.1909	0.492485	1.05337	1.44765	-9.20368	0.576743	-4.3644	0
-2.04686	-2.63276	1.85327	-0.0643892	-0.773022	-3.2847	-0.683273	3.00881	-1.54371	0.782234	-4.89959	5.25161	1.22876	0.695816	-1.32234	-0.668435	3.01283	1.55872	2.33725	4.89338	-1.97206	1.39297	2.04651	1.31046	1.27892	-2.54918	-0.449556	0.725293	-3.21475	-1.15918	-0.418403	-0.237629	-5.27659	3.05864	0.57524	4.72337	2.15281	-3.2134	1.86367	-0.870957	0
-1.22762	0.933926	0.324681	-4.31546	0.848479	1.19361	-0.930389	-1.6213	1.43455	-3.39412	0.450481	2.40458	4.74109	-1.29527	-5.08936	-2.59512	-1.3032	4.39857	-4.6884	-1.2616	-2.86384	0.939578	1.21534	-3.96385	-0.659799	2.99933	-0.472796	-3.20739	1.52871	0.86607	-2.16889	-4.41227	1.31909	-3.75412	-2.14612	1.871	2.96441	-0.580825	2.01777	2.93647	0
-0.355066	-3.95013	-0.726407	-2.9443	-0.927699	-1.39438	0.0140723	3.83735	-0.834509	-0.1728	-1.37408	2.74293	1.78193	2.5045	0.550789	3.58095	0.972578	1.04178	-2.52262	3.97013	1.66008	0.0814646	2.42996	-3.48995	1.66706	-4.11669	1.96113	-0.55926	-0.994155	-0.76588	0.416977	-1.99253	-4.28871	1.03334	-2.59305	4.22848	2.73157	-5.59244	0.873246	2.24033	0
-0.557566	0.925958	7.83307	1.57662	-0.477522	-1.7509	-2.08478	-3.57308	1.17179	1.96401	-3.95683	-1.17237	2.85047	-1.43092	-3.65416	-6.47427	-2.26746	-0.153974	3.36848	0.435768	-6.16843	-0.800103	-6.645	0.045161	1.13693	4.91924	1.35585	-1.68347	-2.85658	-2.92689	2.91714	-1.40266	0.0606355	1.18779	4.05229	3.8844	-1.85846	-0.31215	2.75406	-3.74877	0
0.916116	1.74375	-0.890154	-2.40109	-1.36145	2.7435	3.09149	-1.19857	-2.65014	-0.405651	5.51672	3.8163	-5.39559	-3.28899	6.39058	1.98924	0.392645	-1.11429	3.20687	-2.85507	3.85711	-1.42316	-3.08926	-1.28027	0.182865	-2.19603	1.75741	2.0156	5.61572	1.85635	-3.26034	-9.23493	0.787996	3.36493	-1.5292	-2.58196	1.05553	7.94391	0.139034	3.44312	0
5.28693	-0.133983	2.7436	-8.59	-1.2868	2.26336	2.15281	-1.60393	-3.03585	2.74446	4.75332	3.5258	1.62278	-0.67212	2.59175	0.773755	-8.59048	0.297924	-0.429577	-8.59204	-2.12955	0.695988	-2.05242	-2.34864	0.625853	1.96911	8.51058	-3.62518	1.1418	-0.705973	5.54061	-4.04378	2.44836	-1.52734	2.02942	4.48997	-1.23615	2.95803	1.52047	2.86375	0
-3.09153	-3.28894	0.749892	-1.87365	0.465745	-2.45397	-3.06266	2.3935	-0.596798	-0.233772	-4.18142	4.00254	6.14877	1.3043	-7.98625	-2.37269	-0.51665	4.88387	-1.72911	2.22526	-5.92631	3.26383	5.65037	2.27095	-1.4627	0.364646	-2.75261	-2.52781	-2.70462	2.39677	0.719961	6.4912	0.389024	-2.8773	3.21184	4.84191	1.86569	-5.92697	1.51418	-1.56086	0
9.36147	4.11031	7.48243	-1.4034	-3.32859	-1.01681	1.30783	-5.13907	3.64607	0.223981	-0.748131	0.367315	4.01688	-2.41067	-0.337856	-9.28681	-3.88047	-2.38514	3.91595	-2.96803	-9.61482	2.29062	-5.95835	-4.8043	3.94553	5.73617	8.40431	-2.48416	-3.74538	-5.76069	0.478897	-9.78215	-4.43142	0.533509	3.75408	0.358057	-2.25556	1.56049	1.24219	-1.5339	0
4.92598	4.66204	6.59122	2.28974	-2.64415	0.115428	-0.285535	-8.62699	4.71784	0.480165	-1.14273	-2.15334	2.74278	-3.78958	-3.08689	-13.0285	-2.57567	-1.1976	5.95833	-1.7063	-9.53703	1.89477	-7.78282	-2.39466	2.17471	5.87351	4.83914	-0.399296	-3.02073	-4.2593	-3.74394	-9.02621	-1.8269	2.01038	3.95201	-2.19979	-2.48554	5.8382	2.04945	-4.78713	0
1.19682	4.84057	3.96898	1.71799	1.05701	1.99248	-0.868956	-8.55953	3.64099	0.296316	-2.21214	-4.91537	-0.466189	-3.16684	-2.42975	-10.3452	-0.999488	1.44892	1.22276	-3.09807	-4.43055	0.517288	-6.62374	0.584299	1.11393	5.98215	1.6524	0.0746831	-2.45335	-4.66257	-1.36493	-4.97009	0.806882	-0.714675	-0.0364575	-0.926019	-1.9722	7.00191	1.96626	-2.01344	0
-3.51357	-6.6586	5.37978	-1.9254	-4.33877	-1.24528	-3.28697	-0.567304	-2.8805	3.89623	0.178153	4.54011	3.44956	-0.739917	-4.68751	-4.00822	-4.11988	2.2708	6.53423	3.44347	-6.66478	0.681564	-3.9472	-0.0716737	-0.652689	-3.64192	1.48041	-0.821871	1.93717	5.67562	-0.909182	-1.49035	2.92933	4.19867	8.56662	5.1137	0.548715	-1.54198	3.21472	-4.59758	0
-2.5628	1.26706	3.17411	1.43435	1.26595	-3.33387	-0.680703	2.47583	-1.67379	-0.317628	-4.248	4.92805	1.76857	-1.0175	-2.78922	-0.553851	1.90603	0.606894	2.31365	0.844403	-3.22903	0.5512	1.91937	4.04442	-0.900931	3.22053	-3.83523	-0.850569	-2.07818	-0.119569	2.15999	4.16398	-1.03259	0.109124	2.55129	2.84288	0.341007	-1.75344	1.0556	-1.30388	0
-1.33239	3.44346	0.381874	-0.249974	1.11512	-1.26104	0.233631	0.838878	0.401203	-3.94996	-0.935662	5.44075	2.94009	-2.44069	-3.68545	-1.5729	2.19456	1.77956	-0.353072	-0.512642	-3.15691	1.32173	3.34532	0.267024	-1.43167	3.98656	-4.05211	-1.45672	0.764949	1.25337	-2.77547	-1.16169	-0.379912	-1.8949	-0.24192	-0.865519	2.18535	0.389448	0.619378	1.24168	0
-1.33162	1.19882	3.98671	6.32447	0.350786	-4.82708	-1.82468	2.60413	1.21743	-1.34606	-7.52717	0.770536	-0.0890517	-0.613725	-2.24595	-3.16013	6.7745	-0.752217	3.45827	6.37201	-3.982	0.535926	0.209049	3.93056	1.23041	1.61076	-5.67482	1.18715	-3.47174	-1.32901	0.329896	3.68425	-4.08703	1.03173	3.13951	0.11242	-0.111869	-4.74059	-0.698967	-2.54046	0
4.0861	1.29424	5.42863	3.53478	-2.24761	-5.04327	-0.474177	1.26734	1.52555	-0.156333	-6.40512	3.41803	2.12413	-0.947867	-1.82518	-6.47896	3.63205	-1.32563	5.91731	4.16607	-8.56623	3.35289	0.306835	2.16526	2.76489	1.63259	0.195797	0.326883	-5.45037	-2.84462	-0.237546	-0.307531	-6.71706	1.92716	5.48228	0.714844	-0.735108	-3.57208	-0.211794	-3.29814	0
-0.764767	2.04721	4.52967	4.09534	-0.337831	-1.44768	-1.81795	-3.13741	1.61497	0.0483083	-4.13793	-0.768489	-0.332901	-2.58357	-2.97007	-7.6675	2.47877	0.65779	4.51183	2.05875	-5.54836	0.887408	-3.70817	3.01627	0.620945	2.80519	-2.45179	0.959179	-1.76217	-0.838223	-1.60067	-0.818056	-0.422643	1.16748	3.87676	-0.656724	-1.02168	1.89239	0.834577	-3.33194	0
-2.13322	-3.80057	-1.44214	-6.83523	-0.728048	4.97667	-2.46679	-6.52802	1.00392	0.543471	1.56963	-1.25744	1.69054	-0.758242	-4.84849	-7.31193	-3.50407	8.35375	-4.06285	-1.01468	-2.3655	2.4687	-1.73378	-3.26335	0.162956	-3.07865	3.67277	-0.833816	1.70881	1.67458	-4.96275	-7.47173	3.09997	-1.82159	-1.98065	3.41114	3.0315	4.20716	3.56653	1.84697	0
-1.89559	-0.582664	3.43836	-1.08359	1.8678	-2.19696	-2.11148	1.11187	-1.9341	0.889111	-6.64161	3.27926	0.64664	-0.533399	-3.69316	-3.82131	1.8815	4.60781	0.0965306	0.358629	-4.85851	2.56213	2.20527	6.21321	0.23944	1.88969	-2.66965	-1.02771	-3.67441	-0.837127	3.96626	5.31083	-0.556443	-2.29316	3.08777	5.80583	0.517697	-1.96308	1.42041	0.129798	0
-4.23585	4.60525	-0.372267	4.01517	3.97132	-0.653929	1.53053	2.2377	-6.26344	2.27863	0.511245	3.87619	-6.41158	-2.92225	2.98209	4.46859	0.988741	-2.17868	5.86559	-6.88992	2.81566	-1.16647	2.35453	13.5206	-4.92737	4.29069	-7.76178	1.98948	1.68117	3.36087	5.19109	12.8398	6.63783	0.142158	4.5312	-2.32662	-3.56602	7.59069	-1.6957	-1.94549	0
2.4006	5.80352	1.78509	3.71911	0.830265	1.53634	-0.586158	-7.63093	4.77592	-1.13109	-1.60683	-5.24023	-0.214507	-3.05908	-2.9091	-10.2832	0.452233	0.493661	1.49379	-2.60508	-5.00555	1.69189	-3.79806	1.34051	0.41325	5.85371	-0.186833	0.657796	-2.35806	-3.32659	-3.44469	-2.74437	0.681275	-1.58419	0.647774	-4.60702	-2.24883	6.35091	0.103818	-2.75927	0
1.16042	-2.38503	5.87922	-0.664358	-1.81592	-3.05813	-1.88297	1.69851	-0.619028	1.31342	-3.46351	2.13709	3.26309	0.328765	-2.52566	-2.37513	-1.09644	0.318672	2.21125	2.4586	-6.06078	0.773129	-1.71356	-0.0318117	1.49652	0.734816	1.11396	-2.12319	-1.86269	0.125931	3.82077	1.09754	-1.1316	0.0705557	5.57172	4.61695	-0.453504	-5.73282	0.897614	-1.48895	0
2.43432	1.99592	1.98874	-3.16391	1.30117	2.11944	0.084373	-3.95419	0.682482	0.585175	-0.694101	-2.21568	-0.585517	-1.03247	0.16973	-3.89278	-2.27911	2.27983	-2.48674	-4.43198	-1.55917	0.659058	-2.69849	0.00475678	1.29473	3.18841	3.23958	-1.42808	-1.30663	-3.3325	2.77489	-2.60621	0.939203	-2.82183	-1.03459	2.24221	-0.83819	3.07193	1.07758	2.14648	0
2.66484	0.929693	3.4084	1.63057	-4.19626	0.928536	-1.3841	-5.91995	2.22878	0.686735	3.58007	-0.244023	3.07181	-3.46424	-4.53649	-9.5225	-4.304	-0.602267	7.06181	-1.58996	-9.33832	2.35464	-4.50617	-0.770377	-1.13178	2.0126	1.63062	-0.421435	2.26448	4.34565	-5.4034	-3.8786	4.29314	1.26718	8.52224	-4.79288	-2.21695	4.55451	0.272421	-5.68538	0
-2.39685	-0.473694	2.76453	1.31005	0.0668781	-2.4235	-0.172622	2.00718	-1.85804	0.701236	-3.50909	3.51162	-1.11826	-0.56951	0.660031	0.36995	2.88804	-0.122644	3.01061	2.97369	-0.133439	-0.696552	-0.858902	2.0416	0.754548	-0.524929	-1.61882	0.982609	-1.23524	-1.00943	0.928937	-0.347693	-2.83815	2.99507	0.635526	3.00452	0.84077	-0.774105	1.29294	-0.496069	0
5.49758	1.76031	2.51395	-5.47633	-0.149559	1.26531	1.82169	-2.69785	-0.203841	1.40915	0.457399	1.12044	1.06924	-0.50114	1.78928	-2.53863	-4.41997	0.722317	-1.25452	-5.77631	-2.4978	1.5237	-1.6438	-1.81517	2.15686	2.85667	7.24182	-2.23236	-2.50306	-4.65178	3.63656	-4.70671	-1.73438	-1.48775	-0.717836	3.59951	-0.860632	2.59645	1.4575	2.34787	0
-2.01219	-0.440949	0.374057	-0.577479	1.33406	0.914526	-1.52107	-1.76742	-1.18462	1.78244	-0.792035	-0.734833	-0.00249189	-0.408555	-2.74419	-2.39929	-2.00443	2.60502	0.0532699	-2.65658	-1.89331	1.04816	0.363466	4.38849	-1.69222	1.39267	-1.32559	-0.484731	-0.545773	1.35334	1.89431	5.07379	4.03025	-1.88507	2.51811	1.49267	-1.12002	2.00632	0.653358	-1.45354	0
3.33354	2.09956	10.4451	0.207733	-2.72247	0.0476913	-2.39612	-8.38874	2.67713	2.45721	-1.56131	-2.32453	3.77291	-3.73912	-4.88203	-13.0323	-5.73543	0.335734	5.82464	-2.57918	-11.7157	0.873248	-10.5383	-1.29855	1.70023	6.68547	4.76835	-2.58714	-1.6479	-2.00049	1.26361	-6.10682	2.4837	0.49375	8.13362	2.03849	-3.34463	3.36598	2.98673	-4.91113	0
-1.87603	-0.252764	0.56508	8.64945	-4.07922	-0.565857	-4.33373	-4.35225	3.67515	-1.05426	1.72067	-2.39665	2.54377	-3.44845	-9.02269	-11.1049	0.904743	0.0168282	9.09312	4.14541	-10.5781	3.31303	-1.12613	3.88139	-3.77247	-0.0889832	-7.25996	2.06281	3.50113	10.0246	-10.3246	3.97495	6.91916	0.954957	12.0097	-10.3008	-2.13466	2.1411	-2.15617	-9.74549	0
1.05125	-1.46683	7.49191	-2.91723	-2.00067	-1.28585	-0.909781	-2.31567	-0.587399	2.66802	-2.72305	2.34839	2.68916	-0.882948	-1.25687	-4.81217	-3.23202	0.887747	2.94277	0.485689	-5.31153	-0.0955877	-6.04764	-2.47468	2.63634	1.48943	5.38599	-1.8916	-2.35234	-3.19947	2.83952	-6.19175	-2.38136	2.55429	2.78831	6.84194	-0.0867864	-0.575201	3.72001	-1.10162	0
-4.03833	-4.55399	2.22962	-1.48714	-0.0778488	-2.24208	-4.1313	-0.146904	0.601627	1.27339	-5.68665	1.87756	7.0051	1.76097	-9.37617	-5.4296	-1.44491	5.54651	-1.19952	3.82615	-6.82684	3.02055	2.74011	0.920521	-0.50073	-0.11809	-0.723772	-2.18461	-4.5397	0.373583	-0.0390132	4.26721	-0.726938	-1.17085	2.69861	6.69556	1.7526	-5.51703	3.25959	-3.46566	0
-1.33776	-2.77642	0.421001	-0.764965	-2.56848	-2.20759	1.16059	2.39888	-1.769	0.616105	-1.81701	6.88038	-0.406702	0.0123255	1.95232	0.506985	3.3109	0.0810748	4.2294	5.55837	0.610745	0.670392	0.601003	-1.90697	2.00162	-5.42724	2.01587	2.37054	-1.2061	-1.10906	-4.37547	-7.16626	-7.28905	6.66844	-1.67533	2.97733	3.28937	-0.0186369	2.28837	-0.116613	0
5.19216	1.86386	6.79562	1.27179	-3.75095	-0.343612	-1.7789	-5.51573	2.26328	0.213403	-1.24601	0.107946	0.77919	-4.37001	-3.2271	-12.8089	-0.668002	1.12398	6.98568	-0.358815	-11.9484	3.6768	-5.56124	1.39463	1.75146	2.68368	1.60378	-0.323465	0.0171472	1.53903	-2.7044	-5.22773	1.17015	-0.0832566	9.46263	-2.31755	-2.02048	3.07401	-0.00909185	-3.20899	0
1.56846	1.40575	6.1814	1.30461	-1.74978	-0.582638	-1.54805	-4.51668	1.68404	0.923596	-2.00729	-0.725572	1.42309	-2.63853	-2.84239	-8.42645	-1.30619	0.366291	4.43924	0.05277	-7.22819	0.871909	-5.87451	0.079801	1.25476	3.30682	1.49107	-0.656079	-1.1	-0.97484	-0.50981	-3.92989	0.407926	0.964628	5.01406	0.580218	-1.52081	1.98743	1.5427	-3.04205	0
-3.86071	-5.00023	-1.40268	7.39072	-3.9131	-3.11261	-4.5625	2.04788	3.86679	-1.93959	-0.402583	-2.06359	5.83236	1.57075	-8.56157	-2.88912	2.51521	-0.832221	3.44897	10.5477	-5.39421	1.17385	2.35988	-1.87461	-2.24478	-4.21309	-6.52181	0.968551	1.67305	8.03194	-8.2842	4.9206	1.52394	1.67243	6.42354	-5.70609	0.780636	-8.29318	-1.79307	-7.55714	0
-0.335838	-3.71123	2.31788	1.59891	-2.62791	-3.12132	-2.21454	2.05473	2.11713	-0.107562	-1.95687	-0.13501	5.92963	2.22875	-4.405	-0.807126	-0.648261	-1.06402	0.690823	6.10133	-3.99134	0.119156	-0.0508538	-4.22912	0.786227	-1.34798	0.504697	-1.47329	-1.67766	0.824861	-0.898738	0.507704	-2.39378	1.30594	2.69979	1.61437	0.600658	-8.14565	0.541417	-3.40051	0
2.55442	-2.47996	4.69217	-3.07955	-3.17333	-0.0822157	-1.36588	-1.5705	0.353527	1.76112	2.61186	0.108517	5.47522	0.136388	-3.07209	-2.36154	-7.02113	-0.619392	1.34994	-1.4252	-5.93863	0.0242316	-3.90918	-4.40233	0.221995	1.42114	4.76785	-3.60359	1.16264	1.99382	2.27185	-2.07591	2.97619	-0.471569	5.65608	2.45642	-1.35554	-2.98265	1.22178	-2.10659	0
1.45525	-2.92922	6.33795	-0.260044	-4.01054	-2.09666	-2.50967	-0.344238	0.13393	0.939659	-1.05929	2.17029	3.49595	-1.23069	-3.63211	-5.40279	-1.75763	0.487089	4.78583	3.21166	-8.44877	1.24237	-3.8293	-1.44585	1.13712	-0.414082	1.19518	-1.65267	0.892017	3.24902	-0.0566357	-2.47639	0.775445	1.16843	8.23663	2.00616	-0.331632	-3.85498	0.846493	-2.76962	0
5.85865	2.77939	13.0995	2.98295	-3.717	-4.26369	-1.82825	-4.40338	3.79816	0.69145	-6.62849	0.0759898	3.98894	-3.23169	-3.30733	-12.9129	-0.135772	-1.85051	7.53448	3.06336	-13.4108	1.36191	-9.5974	-2.17784	4.81123	6.24263	4.08783	-1.91848	-4.92601	-5.28086	1.5854	-7.89458	-5.12625	2.30976	8.09161	2.78892	-2.38762	-2.27093	2.12711	-4.39589	0
-5.08363	-1.02618	-2.48819	-0.286579	1.90119	2.24374	-1.44252	-2.71135	-2.88348	2.91698	0.271695	0.545073	-2.20258	-1.05767	-2.85507	-2.58538	-1.6078	4.15747	1.72112	-3.53327	-0.1492	1.77242	1.98095	7.8722	-3.55089	-0.650421	-2.99016	1.55324	0.31085	3.36663	-0.822901	6.67114	5.79946	-0.385276	2.20651	0.517375	-0.710695	6.67316	1.16035	-2.5677	0
0.321061	0.143577	-3.13105	2.06615	-3.82613	-0.761696	0.504582	-2.86738	4.37332	-1.15019	4.35376	2.54352	9.4258	0.368262	-6.9275	-4.01334	-4.35553	-2.48092	3.75679	1.51973	-5.05266	2.54796	3.04954	-6.54239	-2.39214	0.366672	2.77354	-0.363205	-1.35349	1.5687	-10.8872	-4.07693	-2.18954	3.91518	0.454432	-5.28999	0.777322	1.31858	1.60084	-7.45721	1
5.30361	3.97805	3.96745	0.701302	-0.530967	-0.801954	0.52613	-3.05289	2.0832	0.272917	-0.981823	-0.822029	2.26401	-1.52969	-1.2404	-5.64268	-2.53541	-1.6476	2.25171	-3.77766	-6.31034	1.80358	-2.0045	0.498247	0.973089	5.72122	2.83923	-1.69561	-3.01832	-3.06895	1.93242	-0.477014	-0.574279	-1.55158	3.56112	-0.993414	-2.80473	1.44652	-0.207875	-2.02229	0
-0.891784	-1.73748	1.16537	-1.25346	0.525167	-0.367838	-1.64365	0.762495	-1.91715	1.33797	-1.92752	1.07158	-0.152772	-0.0320519	-1.98738	-1.46139	-0.442824	2.82091	0.173327	-0.751076	-2.75762	1.6432	1.45172	4.37273	-0.663392	-0.190341	-1.53156	-0.685934	-0.46723	2.0431	2.85208	5.10002	2.47216	-2.07419	3.75605	2.58993	-0.392544	-1.13453	-0.0144888	-0.153599	0
0.811959	1.66843	3.77325	0.219273	0.524939	-1.332	0.259067	-0.228574	0.79502	-0.314226	-2.58341	-0.194092	0.703916	-0.295903	0.661613	-0.578603	0.507451	-1.08151	-0.328968	0.56115	-0.578502	-1.44987	-3.05544	-1.86139	1.84894	2.88272	1.26932	-1.04144	-1.84848	-3.93806	2.62745	-2.87383	-2.72608	0.42235	-1.25709	2.54679	-0.142443	-1.45968	1.12399	0.764081	0
-1.70727	-2.60252	2.05006	4.8034	-1.76532	-3.56838	-3.31332	1.38959	2.21039	-0.539595	-4.89417	-0.476224	3.09303	0.744441	-5.52073	-4.55152	3.48619	0.670463	2.83392	7.48553	-5.71167	1.78554	0.993586	1.2023	0.338652	-1.46957	-3.83269	0.628544	-2.36008	1.88823	-2.73873	3.51164	-1.98208	0.972791	4.67596	-0.381747	0.373718	-6.1111	-0.344293	-4.53424	0
-4.93776	-2.46488	1.76396	0.060261	0.354533	-0.162334	-2.10201	-0.900087	-2.07529	2.29447	-1.99421	1.25629	-0.230331	-0.50191	-2.73245	-1.97174	-0.430791	2.72322	2.11776	1.19027	-1.14975	-0.142022	-1.40524	3.34833	-1.16465	-0.942426	-1.86498	0.51487	-0.0681771	1.72207	0.355919	2.23142	2.23331	1.57641	2.23621	3.49323	0.352134	1.25219	2.20276	-2.15338	0
2.99297	1.76567	9.65114	-6.31161	-1.06593	1.83553	0.678443	-7.23576	-0.243192	3.23005	-0.301462	0.521356	1.44255	-2.75437	1.29096	-6.42769	-6.95845	0.872204	1.40119	-5.25143	-3.99241	-1.8765	-11.6649	-5.36184	3.67109	5.2742	10.0808	-3.13623	-1.43662	-6.92901	4.71362	-13.2566	-1.03316	2.01317	-0.259312	8.11388	-0.93592	5.36871	5.55749	1.41586	0
0.444826	3.5306	7.36402	3.80164	0.133584	-1.80494	-1.56665	-5.67098	3.83838	0.726484	-5.83651	-3.10491	2.41777	-1.89584	-3.68317	-9.49467	0.132239	-0.528789	3.15973	1.34707	-6.26011	-0.286523	-7.09374	-0.623435	2.26594	6.27609	1.48076	-0.52659	-5.2247	-6.41952	0.313059	-4.07756	-3.14386	1.6774	1.2632	1.9926	-1.77348	1.43142	2.84257	-4.1987	0
-2.46527	-1.98804	3.08803	-2.92412	0.378568	-1.05026	-3.77114	-1.42692	1.73465	-0.905224	-3.41494	1.27659	8.35262	0.380462	-9.99048	-5.74712	-3.06657	5.45361	-3.37972	0.889839	-7.79234	2.33278	1.5157	-1.5501	-0.908069	3.45274	-0.746157	-4.29776	-2.18304	0.974989	0.444774	1.99027	1.77611	-4.10588	2.48387	5.21456	1.61547	-5.01569	2.86883	-1.44264	0
-3.57398	-8.62751	2.53244	-0.935393	-3.85058	-3.01564	-2.11669	1.92344	-2.36028	5.32227	-3.22537	3.99472	3.31648	2.99244	-2.42935	-0.829845	-1.8241	0.972992	5.1084	7.20538	-2.40336	0.877812	-0.80193	-1.01903	1.30935	-7.26806	4.10352	1.12215	-3.65308	0.192404	-0.889102	-0.640354	-4.5745	7.29559	3.05818	7.57468	1.45755	-4.38297	3.76077	-5.2198	0
1.20732	2.904	2.37584	-4.15518	1.40209	1.70861	1.00774	-0.56654	-1.79736	-1.92353	1.0989	2.46795	-2.47676	-2.97227	2.36899	0.226609	0.213757	2.05434	-2.06838	-4.26753	0.193835	-0.816524	-2.11318	0.0397767	0.559026	3.02642	-0.295025	-1.72195	3.50445	0.275401	2.81025	-4.44366	2.32938	-3.06688	-0.635509	1.49539	0.897779	2.75841	0.252407	5.78586	0
11.9117	3.10022	7.97963	-2.04156	-5.62489	-1.0248	1.07332	-3.88488	3.65898	-0.884139	1.93365	1.13029	4.54018	-3.00729	-0.102959	-9.07232	-4.42602	-3.1305	4.93764	-2.47448	-11.9238	2.84071	-6.06546	-6.38538	3.97042	4.45096	8.31514	-3.26461	-0.436367	-1.74876	-0.289287	-10.8104	-2.51467	-0.469903	7.55731	-1.99968	-2.35612	-0.610405	-0.549266	-0.855015	0
-3.6742	1.71434	2.59005	2.75831	2.54883	-1.96848	-0.597899	2.60084	-3.64959	1.01403	-2.64036	2.34616	-2.75994	-1.47073	0.216421	2.17817	1.84099	-0.463062	2.88131	-1.50179	0.123667	-1.2948	0.322738	7.89307	-2.12466	3.14673	-6.03129	0.214976	0.39712	1.76465	5.1565	8.41739	3.37889	-0.533637	3.80522	1.26441	-1.62915	0.604557	-0.510528	-0.882049	0
-2.54582	-0.33019	1.20195	-2.13262	1.20408	0.967612	-2.43037	-2.07158	0.178701	-0.923965	-1.5591	0.474215	2.07798	-1.29626	-5.29878	-4.39982	-0.66575	5.07849	-2.24418	-0.917004	-3.81223	1.46399	0.390354	1.4581	-1.13441	2.029	-2.34329	-1.78218	0.641253	1.99793	-0.238458	1.0201	3.48745	-3.50845	1.46431	2.21858	1.16524	0.232291	1.44608	0.656115	0
-4.85311	-4.2926	-0.535112	2.46698	0.205465	-1.36843	-4.09456	1.88015	-0.756543	0.849348	-2.8292	-0.884028	1.40093	1.17964	-5.90994	-1.52108	1.27582	3.23749	0.452648	3.94787	-3.04479	1.50036	3.06749	5.11724	-2.35038	-2.28171	-5.99046	0.197176	0.105486	5.52901	-0.0320106	9.76697	4.08446	-1.71776	5.26162	0.711914	0.0419671	-4.52241	-0.648645	-3.35534	0
-1.66519	1.57828	1.10693	10.6083	-1.95381	-2.55916	-3.8444	-2.39418	4.92567	-2.27664	-2.69465	-3.71928	2.08703	-2.18959	-7.79058	-9.42316	4.54446	-1.02123	6.55687	6.19944	-8.46887	2.35831	-0.230352	3.88853	-2.06683	1.67607	-8.34194	2.18245	-0.0949879	5.10901	-7.80444	5.20115	2.34645	0.383823	8.15608	-8.84796	-1.861	-1.10172	-2.42724	-8.37365	0
-0.518738	-0.524321	2.40966	3.8472	-1.2915	-2.76881	-1.79609	-0.0487336	2.25437	-0.573656	-4.30817	-0.124019	2.00935	-0.084555	-3.38243	-4.6657	3.10712	0.0173448	2.78607	5.4	-4.4355	1.23782	-0.48992	0.204928	1.09504	-0.114004	-1.78482	0.779714	-2.73173	-0.705376	-2.61892	-0.142018	-3.31696	1.68658	2.33853	-0.21167	0.316003	-3.0674	0.353683	-3.29835	0
-0.442133	-2.58298	5.9507	-3.06252	-1.83228	-0.653654	-1.38285	-2.33461	-1.20924	3.56199	-1.06182	1.92269	3.64837	-0.218027	-2.63652	-3.66102	-5.34906	1.05403	2.73972	-0.645884	-4.84489	-0.103091	-4.82488	-1.6272	0.882532	1.12813	4.82873	-2.1649	-1.63025	-1.16469	2.86241	-2.85403	0.336219	2.14554	3.663	6.42602	-0.594912	-0.289944	3.66518	-2.50468	0
3.04782	1.16485	8.83089	2.57123	-3.59055	-2.00121	-2.28973	-5.42113	3.57811	1.0934	-2.6027	-1.20437	4.79325	-2.52643	-5.1288	-11.2388	-2.73721	-1.06858	6.36799	1.7104	-11.1574	1.19456	-7.73	-2.39087	1.96229	4.50191	3.1001	-1.60344	-2.41131	-1.5584	-1.26265	-5.43648	-0.811565	1.97088	7.4462	0.481369	-2.22725	-0.225382	2.03089	-5.77335	0
2.19378	2.24943	-1.94863	-1.12321	2.34714	-0.0776912	1.4132	0.7368	0.270399	-1.0091	-3.09553	0.331863	-1.87689	0.513322	1.87982	-0.0547994	2.95668	1.54366	-3.17384	-1.46206	1.38325	1.88029	3.74257	2.22179	1.42669	0.78688	0.375438	0.501655	-3.56351	-4.30117	1.39733	0.892709	-3.88635	-2.21545	-3.963	0.949871	0.635415	0.594852	-0.583609	3.1031	0
-2.72464	-1.68161	2.99406	-1.68449	0.353464	-1.07355	-2.72385	0.0521636	-1.00791	1.03135	-0.755644	1.90044	5.89524	0.104158	-6.99639	-1.81052	-4.69	2.42645	-0.275498	-1.71397	-5.68487	0.852416	0.992324	1.58567	-2.54628	3.50367	-1.5658	-3.6341	-0.24328	3.18139	3.15363	6.20255	4.91186	-2.85197	5.22155	3.72838	-0.583636	-3.12769	1.61043	-2.67393	0
-5.4826	-1.97271	1.84376	-3.1245	2.18662	4.39564	-5.42923	-7.34695	1.52323	0.864574	0.140362	-6.37276	3.4288	-1.03962	-9.46113	-7.63524	-5.78038	7.77886	-5.29586	-3.36377	-4.38478	0.0911646	-4.0294	0.773222	-2.76448	3.67678	-1.96572	-3.36947	2.28344	3.61603	1.06626	2.99912	10.8059	-6.32825	2.38695	3.16481	-0.35699	1.77468	2.76403	-1.02592	0
-2.1064	-2.46049	10.0872	-1.18468	-0.139866	-2.73259	-3.39466	-1.44848	-0.910541	4.03535	-5.56967	-0.3159	4.8048	0.435013	-4.77211	-4.09396	-4.79027	1.11351	1.63731	0.734023	-6.4243	-1.56971	-6.80137	0.0899315	1.31971	4.46878	2.55322	-3.72971	-3.82912	-2.9622	8.20392	1.8712	0.883012	0.401755	5.2458	9.79452	-1.75934	-4.74851	4.07347	-3.33711	0
0.177757	-5.69758	0.819077	-6.28279	-0.526005	-2.73912	-3.80901	1.86258	1.25245	-1.11349	-8.68292	5.377	8.04648	2.45337	-9.75601	-7.75082	1.6209	10.0372	-5.1953	5.30069	-9.73875	7.50529	8.17894	-0.247274	2.31642	-2.65617	1.35439	-3.00409	-6.95254	-1.21975	-1.13665	0.98201	-6.08942	-4.33335	0.848468	9.2421	4.92384	-9.02603	2.88993	1.40789	0
-5.52087	-6.97157	-2.6558	-2.10053	-0.181301	-0.924499	-4.07744	-0.541481	0.11479	2.13303	-5.8929	2.37126	4.96598	2.74193	-9.19496	-6.25642	0.466119	8.30259	-1.42115	5.3723	-4.75606	5.38286	6.46761	2.87338	-0.725873	-5.32626	-0.5588	0.584018	-5.59566	0.940014	-4.43484	4.41447	-2.41484	0.29985	0.312774	6.18412	3.38102	-2.90629	3.46866	-3.65399	0
1.1821	0.298324	0.274063	2.85573	-0.888023	-0.396623	-2.06287	-1.90505	3.78565	-0.945699	0.399284	-4.25679	4.62744	0.576265	-5.38407	-3.85879	-2.11938	-0.730095	-0.3926	0.629358	-4.82532	1.09254	0.161607	-1.36206	-1.14813	2.55884	-1.08118	-1.53849	-0.662584	1.68942	-1.55103	3.56619	2.59004	-2.55101	3.43804	-3.45203	-1.71827	-2.99295	-1.17777	-3.90099	0
-5.79869	-5.16659	-2.38978	7.06677	-1.23516	-4.74982	-3.61347	6.60101	3.08973	-3.46857	-4.35935	-1.41975	3.88499	3.65917	-5.22135	3.32839	7.41713	-0.819905	-1.2658	13.8706	0.913555	-1.08393	4.36428	-2.89346	-0.362619	-5.35991	-8.01882	1.3625	-0.218566	3.79681	-5.1806	4.91317	-3.71373	1.67838	-0.42446	-1.95809	3.13371	-12.7444	-1.60827	-3.08891	0
0.752445	4.3407	4.55868	4.56211	1.61332	-1.79181	-1.27144	-4.14252	3.49067	-0.244734	-7.05855	-3.17303	0.145115	-1.66162	-2.8997	-8.73737	3.12472	0.568561	1.79498	1.06679	-5.08582	1.20332	-3.1479	2.97994	1.88378	5.54629	-1.17499	0.573602	-5.86836	-6.05387	0.287804	-0.147988	-3.42116	-0.297705	0.502998	0.3955	-1.58359	1.55147	1.09139	-2.82262	0
-3.16842	3.4901	3.37214	9.52978	1.1856	-3.33695	-2.6419	-2.43631	3.80512	-1.57713	-8.49002	-2.78314	-1.17451	-2.18201	-4.38839	-8.85966	8.0329	0.29156	4.60233	6.50973	-4.66809	0.873103	-2.08714	5.12662	0.734067	3.13584	-7.08582	3.05134	-4.44157	-2.69197	-4.04084	1.92703	-3.48864	1.86722	1.82044	-2.74944	-0.599834	0.493603	0.161768	-5.07832	0
-1.46912	4.46258	0.634766	-0.624743	3.4331	0.0982004	-1.16674	0.981712	-0.372012	-4.2654	0.063204	1.98057	2.03327	-2.73379	-4.80173	-0.366419	0.392053	2.85873	-3.5501	-4.72553	-3.48326	0.706134	3.64096	3.93364	-3.42291	7.34159	-7.48946	-3.52264	3.15987	4.28699	2.55562	6.58403	6.84023	-7.83664	2.74966	-1.71471	0.0477182	-0.690968	-1.47691	2.6654	0
5.12589	-0.555864	6.13349	-6.3718	-1.09704	-0.277228	0.527888	-1.63489	-0.516137	2.45442	-1.27243	1.46328	3.422	0.419082	0.51091	-2.46666	-5.79536	0.689537	-1.15796	-3.68201	-4.4228	0.62457	-3.84665	-3.6913	3.22546	2.88618	8.59121	-3.83615	-3.26514	-5.09975	6.51414	-4.9988	-2.37676	-0.989054	1.09754	7.53102	-0.796208	-1.74498	2.63384	1.80792	0
-2.11363	-2.38458	0.148406	-0.97478	-0.979304	-1.21521	0.234997	1.41057	-1.66686	0.765839	-2.31778	4.50013	-0.860376	0.0866928	0.800154	-0.117245	2.68834	1.55734	2.10314	3.80733	0.693532	0.66859	0.70286	-0.00392546	1.26191	-3.95957	0.718726	1.75602	-1.22305	-0.878708	-2.45031	-3.87343	-4.55699	4.02464	-1.54149	3.27068	2.557	0.267625	1.99232	0.305623	0
-0.88678	2.24786	-2.58097	-2.09578	2.0502	0.697359	0.439608	1.42726	-1.48062	-3.14089	0.00426272	4.47483	-1.06193	-2.04689	-1.18869	-0.0293749	2.85373	3.78945	-2.114	-2.45204	-0.602985	2.31253	5.43944	3.67752	-1.70909	1.18628	-4.51206	-0.358841	1.99097	2.86041	-1.45295	1.73788	1.76481	-3.83382	-0.495352	-1.16795	2.06834	2.03093	-0.854415	3.73021	0
0.496949	2.72896	5.96861	1.81917	0.0250335	-0.858648	-1.10405	-4.1276	0.344817	1.81884	-2.96286	-0.134249	0.453931	-2.71575	-2.4761	-7.34339	-1.43077	0.243896	4.68149	-2.16447	-6.27583	0.779816	-4.66796	3.5453	0.260925	5.07597	0.286567	-0.513206	-2.36653	-1.89694	1.80672	0.0377396	1.14314	0.526972	4.86723	1.32618	-2.42738	3.56526	1.62306	-3.4398	0
-0.7163	-0.587793	7.0211	-1.97	0.480659	-1.34336	-1.24633	-1.72213	0.0154104	1.86209	-5.02347	-0.237497	1.64121	0.007029	-0.892752	-2.99232	-1.23872	1.30771	-0.526072	1.14586	-2.23268	-1.6411	-5.96749	-2.06554	2.92859	2.73845	3.45478	-1.93715	-3.44503	-5.54453	4.99312	-4.21751	-2.91431	1.03552	-0.687066	7.93425	0.168413	-2.06165	3.66127	0.46151	0
2.22188	1.64558	1.65517	-0.499708	0.839901	-1.30061	0.568374	0.545087	-0.540803	0.526823	-2.56801	1.56742	0.238144	-0.181188	0.163417	-1.30154	0.103811	0.15327	0.455342	-1.94134	-2.37382	1.56498	1.41143	2.69871	0.718285	2.38556	0.771215	-0.697967	-3.0614	-2.48224	3.04831	2.26557	-1.75303	-1.20076	1.1381	1.75062	-0.899295	-0.194541	-0.0557241	0.189924	0
-7.07158	-1.34744	-0.0278001	3.0242	2.48984	0.318197	-2.24741	-0.0624721	-3.93204	3.89452	-0.234324	-1.21233	-2.36372	-0.213158	-2.26007	1.60491	-1.96152	0.733848	2.94354	-2.45212	1.32449	-1.45835	-0.118051	9.17307	-4.50112	0.989009	-5.79732	0.946834	1.14112	4.43242	3.87024	12.3948	8.16092	0.0268443	4.73406	0.811543	-2.73832	2.94037	0.203767	-4.38718	0
-2.05784	3.45245	-3.70604	1.86904	-0.500844	-1.28814	3.92896	1.12486	0.22619	-1.46429	4.78657	6.2711	4.45841	-0.235881	0.0279716	5.18819	-1.91232	-5.40717	3.23593	-1.26804	3.38938	-1.49002	3.40302	-4.33716	-2.91646	2.06106	0.694745	0.497787	0.015883	-0.909412	-6.26382	-3.46628	-3.39863	5.56773	-4.69668	-3.7569	1.15604	3.94806	1.60688	-3.31595	1
-1.04433	-4.79334	3.86121	-0.809993	-4.03047	-2.46766	-0.176187	-0.0517385	-1.14313	3.23972	-3.51494	4.96861	0.565245	0.419469	0.895559	-3.23752	1.26439	0.310342	6.15413	6.95678	-2.00428	0.594522	-3.65561	-2.95107	3.53544	-5.95574	5.31331	2.26489	-3.21881	-2.94082	-3.41428	-9.21821	-8.12884	8.6434	0.241404	5.88685	2.35521	-0.398561	4.02252	-2.54832	0
5.0551	-1.48719	-1.29494	-3.2685	-2.5766	0.770827	0.143905	1.36489	-0.166668	-1.14739	3.63496	1.71518	1.35123	-0.157998	-0.207767	-0.501991	-1.89334	0.817553	-0.396374	-1.65071	-3.86487	3.02269	3.03856	-1.06097	-0.0497223	-1.97291	1.55477	-1.4867	2.80086	4.67792	-0.78141	0.009928	2.18164	-3.17213	4.42392	-2.44148	0.0361243	-2.1359	-2.46581	1.74307	0
-4.4073	-3.40791	3.0382	-4.05386	1.71435	0.0122839	-1.44384	-0.627376	-2.067	3.82739	-2.24299	-0.152171	3.25121	2.34175	-2.25726	1.88761	-5.23953	2.14152	-3.01549	-1.11486	1.47019	-2.27343	-2.58344	-1.31064	-0.0141046	1.16272	3.48023	-2.57203	-2.82969	-3.35207	6.1832	1.56373	0.659984	0.546309	-2.20304	9.51335	0.23986	-2.00454	4.36629	-0.493725	0
-1.56555	-1.93313	4.94687	-0.155506	-1.21642	-3.86827	-2.19183	1.81764	0.665416	-0.827372	-5.33803	4.20535	5.35214	0.118588	-5.21552	-3.39665	1.44259	1.92433	1.09052	5.32989	-6.0542	1.08762	0.0614783	-1.77175	1.36482	0.891081	-0.735017	-1.90591	-2.78548	-0.771998	-0.0427161	-1.53946	-3.9326	0.879648	2.34208	5.11055	2.11066	-6.23165	2.40187	-1.37301	0
-3.49887	-5.27369	-3.53964	-4.42245	0.518217	0.958873	-2.38313	-0.793481	-0.672529	1.14669	-3.97997	2.3959	1.64176	1.72209	-5.16136	-4.51885	1.09874	8.46275	-3.25079	2.67819	-1.91199	4.75171	5.71659	2.25498	0.1236	-5.36603	0.534279	0.755423	-3.47496	0.288455	-3.56069	0.93438	-2.105	-0.904877	-2.08755	5.45639	3.75008	-0.303093	2.69809	0.507087	0
-4.6889	0.286059	2.59157	3.17672	1.18246	-2.07327	-0.708966	-0.78085	-2.33452	2.95271	-5.32906	2.98385	-2.29385	-1.266	-0.897745	-3.20688	2.66488	1.02944	5.65053	1.63851	-1.0523	0.396357	-1.01258	6.79221	-0.376734	0.347995	-2.4216	2.61099	-3.74953	-2.10786	0.123124	2.6094	-2.11297	4.39791	1.4082	3.26996	-0.33006	3.94097	2.52374	-3.77493	0
7.78196	0.60106	2.81367	-3.61642	-3.85351	1.29754	0.397311	-2.81734	1.91808	-0.651956	4.35089	0.0677066	3.26173	-1.58845	-0.661433	-4.858	-5.06364	-0.63998	1.1908	-3.47489	-7.13599	2.35288	-2.55279	-4.67272	1.34739	1.55075	5.67467	-2.80488	2.14894	1.87419	-0.683262	-5.97834	1.81488	-2.30912	5.29631	-2.22463	-1.32175	-0.0228512	-0.996769	0.466561	0
1.73156	-0.880039	9.3194	4.68282	-3.12662	-6.54769	-2.58304	1.7028	2.53155	0.29506	-7.13815	1.4405	5.91461	0.153379	-4.65845	-5.68816	1.54422	-2.70732	5.66504	7.38538	-9.70728	0.478064	-3.7409	-1.70641	2.87197	2.81839	0.0721613	-1.69217	-4.92537	-2.40833	1.85499	-0.284698	-5.57061	2.70109	7.03306	3.24994	-1.02837	-8.92098	1.0713	-5.37578	0
4.35646	-0.00577826	5.94151	-4.14369	-1.9923	-0.801889	0.501563	-1.08907	-1.91348	2.38221	-0.482673	4.04167	1.49409	-1.5018	0.530775	-3.58854	-4.04161	0.321738	3.36856	-3.41562	-6.0892	1.6371	-2.99373	0.162755	1.80845	2.07616	5.39112	-2.22146	-1.31509	-1.36194	4.13903	-3.30054	-0.640623	0.329053	5.01971	4.5187	-1.19471	0.773348	1.57918	0.160216	0
0.0136591	0.200297	1.81732	-6.23121	0.370877	2.38094	-1.62125	-4.11874	2.3921	-2.92949	-0.403919	0.617572	4.478	-1.53541	-5.25985	-5.95508	-1.92062	6.34681	-5.84955	-1.17603	-4.19373	1.42946	-1.43507	-5.58058	1.06274	2.54749	2.14578	-3.53101	0.982609	-0.722999	-2.10487	-8.32393	0.769439	-4.27078	-2.64622	3.6898	3.28134	-0.0275352	3.00047	4.03367	0
1.45624	-4.61253	7.1927	-1.91755	-2.53779	-4.39292	-2.42119	3.43919	-0.978253	2.47045	-3.83397	2.70798	6.52087	2.17969	-3.79929	-0.623932	-3.67461	-0.357646	1.53875	3.12406	-7.15175	0.52619	-1.25591	-1.77745	1.68515	0.636074	3.01126	-3.87948	-3.15342	-0.138273	6.52079	3.01792	-1.63913	0.0307646	6.72208	7.52725	-0.696054	-10.014	1.47819	-2.43298	0
6.12443	-0.289193	8.78094	-4.68533	-1.83096	-2.75742	0.378755	-0.377615	-0.0271429	2.04643	-5.06217	3.04791	3.26777	0.118556	0.816594	-4.36928	-2.52681	0.204682	0.952057	-0.269628	-6.62471	1.24978	-4.39158	-3.32426	5.20963	2.73946	8.29227	-3.19162	-5.55943	-7.15818	6.48754	-6.62883	-6.6905	0.603571	1.97248	8.71935	-0.32625	-3.95637	2.80654	1.46353	0
-0.451602	-1.13104	1.35127	0.752666	0.755506	-3.18163	-0.752531	2.86097	-0.325307	0.425863	-5.95558	2.05829	1.10947	1.50515	-1.33534	-0.602682	3.02594	1.19083	-0.128334	3.35156	-1.77117	1.58401	2.95938	2.4294	1.41624	-0.410815	-0.856334	0.0915928	-4.84253	-2.88129	2.12111	3.38335	-4.81609	0.220766	-0.0260364	3.96915	0.80335	-4.40841	0.584778	-0.458267	0
0.100714	0.689476	1.54366	-4.60858	0.610671	1.56151	-0.929544	-2.96678	0.668746	-1.76729	-1.50958	2.04889	1.49485	-1.98028	-3.13252	-5.52367	-0.0139068	5.58645	-2.91874	-1.37209	-3.69145	2.10191	-0.353786	-1.26466	0.938716	1.63069	0.926455	-1.72761	0.124436	-0.689102	-1.44875	-5.62199	0.0141508	-2.8687	-1.19849	3.07817	2.45017	1.77879	2.19786	3.29401	0
-0.265941	-1.64603	3.97294	-1.79248	0.0610412	-1.69473	-1.01807	0.582509	-1.18551	2.19503	-3.10183	1.40862	2.43444	0.895517	-1.64816	-0.871838	-2.21045	0.881416	0.24912	0.00503351	-2.75748	0.134939	-1.13571	0.536084	0.903213	1.34398	2.09247	-1.83927	-2.9346	-2.07409	4.59782	1.64687	-1.02829	0.0662845	1.88586	5.78403	-0.430334	-2.88613	1.91526	-0.862083	0
-2.91347	-0.331426	-2.87801	4.41907	0.0598531	-0.293723	-1.66126	-1.68177	2.73569	-0.154658	-0.138615	-2.91892	3.05712	0.972536	-5.2036	-2.50704	-0.197381	-0.221986	0.773469	2.09168	-1.33261	0.93882	2.22029	0.771596	-2.39426	0.201332	-2.86026	0.964467	-1.49298	1.51706	-4.66125	4.61986	1.28416	0.467327	0.536002	-3.65461	-0.600705	-0.02183	-0.149541	-5.34763	0
5.49765	-0.240869	1.45594	-1.94382	-2.5697	-1.56485	0.962843	1.06889	0.399041	0.401842	0.970055	2.90833	3.89526	0.513605	-0.583165	-1.24993	-3.04872	-1.58441	1.79628	-1.36562	-5.13135	2.61538	1.87149	-1.84627	0.928021	0.633724	4.2352	-1.86152	-1.80396	-0.2317	0.769532	-0.586721	-2.12722	-0.333628	3.64278	0.179714	-0.858095	-2.52994	-0.573216	-1.07409	0
4.75421	-4.80632	0.674052	-3.68209	-3.83198	-1.01164	0.597497	3.00385	-0.175906	1.33157	1.80727	1.03717	2.66575	2.92573	2.24691	2.94414	-2.87686	-1.80212	-0.477552	2.42852	-0.73609	0.471838	0.0553208	-5.97981	2.67135	-4.72204	6.55552	-1.36501	-0.301256	-0.0802037	1.52453	-3.51285	-3.47833	1.39217	1.13665	2.57842	0.502358	-6.37604	-0.410272	0.955127	1
8.80826	1.12124	3.53958	-4.79197	-3.04876	1.1488	0.742336	-3.40909	1.2336	0.763838	2.77675	0.58692	3.23077	-1.36915	-0.532685	-6.0092	-6.11571	0.0999767	1.1628	-5.59994	-8.13436	3.46158	-1.92982	-2.62731	1.76193	2.73747	7.35663	-3.13984	-0.459174	-0.417	1.65857	-4.44112	0.939117	-2.83259	5.39881	-0.0357916	-2.057	1.03004	-0.355571	0.350786	0
1.45309	-0.651815	3.35989	0.109915	-3.17449	0.610086	-1.49689	-4.526	2.2719	1.17128	2.7244	-1.50962	4.77397	-1.10793	-4.36446	-5.90911	-5.56138	-0.801079	3.34092	-0.767118	-6.37853	0.527067	-4.57557	-3.6255	-0.506663	1.8903	3.24394	-1.71413	0.906166	1.89499	-2.44903	-3.39782	2.94466	0.969004	5.05558	-1.22084	-1.59627	0.955328	1.31634	-4.55577	0
-3.98723	1.16612	-0.0163738	-0.121882	2.96713	0.283369	-1.60028	-0.86423	-1.40903	0.136884	-2.09301	1.12666	0.522677	-1.12758	-4.28009	-2.01378	-0.235475	3.68784	-0.943489	-2.8002	-1.84496	1.14346	2.44201	5.83823	-2.70576	3.32311	-4.45854	-0.846747	-0.589641	1.56293	1.59609	6.6322	4.14822	-3.08241	1.47506	1.58027	-0.156731	2.0377	0.887743	-0.694828	0
-0.0215792	4.52818	2.39964	5.0845	-0.0385984	1.67693	-2.12192	-7.95195	2.31375	0.294261	-0.902225	-3.22649	-2.10265	-5.0353	-4.6172	-12.6787	0.579359	1.99079	6.27812	-2.90051	-7.93649	2.95911	-3.75849	7.0413	-1.82331	4.56356	-3.86121	1.88093	0.241163	2.3448	-4.62442	1.29486	5.47139	-0.958612	6.94879	-6.01129	-3.07428	9.11355	-0.367852	-5.26431	0
3.10875	-3.61824	-2.27979	4.29402	-3.11135	-1.16267	-2.65919	-0.369401	5.53975	-0.866942	-1.99682	-6.45694	2.72361	2.93521	-3.69327	-4.92943	2.36401	-0.223626	-0.487459	7.39809	-4.0013	2.97546	1.7977	-2.73467	1.77845	-4.58572	0.266979	1.3521	-2.70875	0.862685	-5.18794	1.55941	-2.9524	-0.481464	2.18008	-4.34445	-0.31325	-6.74169	-2.56309	-3.85946	1
2.35429	0.356462	0.0460533	0.410515	-1.8886	0.388729	0.557848	2.12273	-1.47088	-1.35688	4.47979	1.30909	-2.23115	-1.77565	2.51743	2.37246	0.187199	-2.10097	2.48834	-1.11676	-0.657598	-0.392432	-0.314028	0.671981	-1.0301	-0.914584	-2.2348	-0.0603734	5.8248	6.06445	-0.098106	0.521617	4.27388	-1.04508	5.00509	-4.66338	-0.923425	-0.175494	-3.14739	1.31187	1
-5.39165	0.640194	-0.940162	3.37062	1.83087	-1.71324	-0.495713	1.2309	-3.95724	2.74619	-1.45378	4.57813	-0.711138	-1.0475	-2.84028	0.116141	-0.0639616	0.35643	5.7559	-2.2765	-1.34769	1.45616	4.29972	10.2434	-4.44269	1.48288	-5.61183	1.62909	-1.47719	3.21788	0.536497	11.1243	3.4615	1.69009	4.67607	-0.145466	-1.62327	4.25426	0.466443	-5.28867	0
-5.62714	-0.138123	2.08956	3.44782	2.2892	-2.15782	-2.46912	0.640909	-2.15316	1.97662	-4.62176	1.23061	0.0855748	-0.555888	-4.37186	-1.85445	1.06366	1.76744	2.92807	0.394757	-2.56153	0.42649	1.28108	8.21688	-2.59992	2.46751	-5.91071	0.375578	-2.22405	1.51756	2.70428	9.88971	2.96091	-0.148178	4.25525	2.36987	-1.25842	0.150556	0.947864	-4.06811	0
3.99593	-3.92163	8.55651	-5.81799	-3.65863	-1.91791	-1.35944	-0.133563	-2.07821	3.91194	-1.00026	4.00902	5.36369	0.190744	-2.17455	-3.60441	-7.16608	0.789735	3.04749	-1.38917	-8.79772	1.41672	-4.21986	-2.35046	2.23852	1.03366	7.42275	-4.28738	-1.74537	-0.264844	6.39125	-2.42584	-0.0403361	0.371863	7.82652	8.30073	-1.17342	-4.43515	2.67861	-1.26447	0
0.101025	3.19255	1.64197	-2.18964	0.221744	2.24831	2.26536	-0.505271	-2.38149	-1.5893	4.93268	2.34365	-4.09982	-3.52231	5.23819	3.53868	-0.351428	-1.59025	0.788143	-3.93259	3.68746	-3.52444	-4.72813	-1.84986	-0.314837	1.83007	-0.33281	-0.333375	6.67204	1.88748	0.798079	-6.96162	3.40132	0.478953	-1.0623	-1.5396	0.369152	5.12683	-0.0768053	4.59897	0
-5.73366	0.371894	0.839663	4.90503	0.704055	-1.56598	0.0519422	0.532782	-3.59994	3.07091	-1.3414	2.93097	-3.73684	-1.51491	0.970286	0.906684	1.84947	-1.81795	7.51047	0.741808	1.73144	-1.38923	-1.06427	7.29343	-2.39925	-0.458163	-4.30461	3.37059	-0.169954	1.49333	-0.434246	4.78004	1.20685	5.50266	2.71852	-0.285886	-1.3383	5.12506	0.997727	-4.71367	0
4.064	1.6811	6.1792	-3.27649	0.182473	0.365049	-0.624198	-4.22017	0.696829	2.27089	-1.89334	-1.55379	2.66169	-0.875728	-1.79567	-5.92151	-5.42237	1.11961	-0.287867	-5.1424	-6.15919	1.04004	-4.49436	-0.125356	1.69771	5.70959	5.38611	-3.34519	-3.33925	-4.19925	5.92496	-1.1727	0.963159	-2.66031	3.06653	4.63993	-2.51389	0.849317	1.89392	-0.408941	0
1.18383	3.57282	0.613605	1.07128	1.80268	0.678517	0.128475	-3.32284	1.37085	-0.210594	-2.49638	-1.75773	-1.4575	-1.50519	-0.612338	-4.89819	1.18512	1.35487	-0.0554524	-2.51349	-1.84056	1.50318	-0.469213	3.133	0.445361	3.3819	-0.350915	0.551163	-2.67019	-3.1795	0.0305585	0.24472	-0.511042	-1.58461	-0.674427	-0.765775	-1.03933	4.00208	0.1832	-0.173594	0
2.50721	5.33909	0.377074	5.07456	-0.157454	-0.0398211	0.131225	-3.62581	2.38444	-1.81325	-1.04777	-0.775532	-2.36394	-3.79711	-1.21478	-7.86458	3.57278	-0.359262	4.90179	-1.2201	-5.17191	2.92104	-0.113694	4.94788	-0.518557	3.25479	-3.55192	2.19577	-0.472378	0.663215	-4.71814	0.128266	0.544207	-0.552589	3.8064	-6.99131	-1.79029	5.83726	-1.93705	-2.61697	0
-0.996002	1.39278	4.90079	0.426907	0.446701	-4.41453	-0.71405	3.44506	-0.841432	-1.26199	-3.67129	5.91406	5.45758	-0.644512	-4.30168	0.0185197	-0.0189868	-0.439431	1.50542	0.749559	-5.46425	0.35165	1.91642	0.91966	-0.701919	5.12904	-2.6549	-3.13678	-2.04249	-0.0855686	3.30564	3.40726	-1.32179	-0.925989	3.57357	3.55569	0.371016	-5.13865	1.16324	-1.27331	0
-5.02029	2.54443	1.60282	-0.981302	4.06581	2.75517	-4.08818	-5.74255	2.05363	-1.82931	-1.16925	-4.13186	3.85136	-2.22765	-9.61332	-6.69052	-3.12485	6.37314	-5.38693	-4.62806	-4.66147	0.304442	-1.14517	2.54131	-3.56079	7.89933	-5.3245	-3.72088	1.32828	2.35221	1.17303	5.00762	9.39113	-7.74902	1.32715	0.959975	-0.375591	2.02807	1.77074	-0.379428	0
-3.16989	-5.07026	-1.65561	-3.80452	-1.05579	0.353965	-2.65819	-0.930629	0.581086	0.383209	-1.24146	2.26784	5.64325	1.56584	-7.11224	-3.78024	-2.02152	5.85702	-2.38807	2.77353	-3.7522	3.16147	3.58145	-1.98227	-0.727047	-3.22264	1.12398	-1.24572	-1.50535	2.01585	-3.98763	-0.502879	-0.298982	-0.566421	-0.11969	4.12979	3.12894	-2.48479	2.85146	-1.32526	0
-1.08049	-0.765203	-0.320795	0.211878	0.325169	-1.15454	-0.159359	2.54508	-0.883971	-0.887869	-1.7726	1.91696	-0.917819	0.210886	0.465737	1.48843	2.97916	0.781255	-0.335143	2.35543	0.793853	0.150201	1.81006	1.0055	0.361833	-1.50315	-2.09045	0.536882	0.0595005	0.533707	0.00713155	0.714472	-1.57572	0.118437	-0.481326	0.881133	1.33214	-2.05212	-0.327348	1.35868	0
-3.94113	-3.117	-2.57147	1.48788	0.546794	-4.23213	-0.43035	6.17638	-2.08744	-0.735388	-7.25013	7.10626	-0.849106	1.57732	-0.981318	1.20132	8.42435	3.14803	1.26192	7.84704	0.566348	3.07884	8.06778	4.63872	0.834758	-5.70249	-4.45041	3.03398	-4.37851	-0.573353	-3.08697	3.18372	-8.04601	3.00318	-1.96526	3.45798	4.11303	-4.08793	0.628025	0.210389	0
-0.722162	2.42566	1.23	-4.25156	0.187408	4.55394	0.226399	-6.66747	0.378475	-0.835494	4.10452	-0.0603943	-0.484709	-3.77839	-0.85968	-4.68341	-3.48721	3.18542	-0.944094	-5.10718	-0.772266	-0.70013	-5.31206	-2.97095	-0.586321	2.7491	2.23212	-1.10773	4.24798	0.735968	-2.97125	-9.35202	4.4737	-0.923976	-1.63666	-0.175052	0.939004	8.25065	2.59574	2.39315	0
-2.95678	2.91454	-2.41389	-3.09157	4.27649	3.39379	-2.66102	-3.28723	0.131077	-2.83648	1.01965	-0.578159	2.52022	-2.48676	-8.33844	-4.63007	-2.47387	7.52531	-5.92398	-7.498	-4.51133	3.11815	5.01956	5.74053	-4.88853	6.3366	-6.48707	-3.42267	2.66537	5.4351	0.443933	8.28187	10.4712	-10.0869	2.28941	-1.33874	0.136561	3.24148	-0.383465	1.81172	0
1.46806	6.58348	1.94934	-4.86846	0.969764	3.0139	0.730866	-4.43615	3.3219	-6.97903	4.81821	2.162	5.26832	-4.72354	-4.22284	-3.47952	-2.74732	2.44696	-5.34518	-5.67598	-3.64314	-0.793964	-2.35298	-8.00979	-1.10563	8.70746	-0.481138	-5.13302	5.84035	1.3016	-3.47913	-10.9631	4.13802	-5.89794	-2.82743	-2.48222	2.52746	3.098	1.42837	5.40803	0
-2.29107	-0.292551	0.924698	0.47624	0.0808129	-2.11282	-0.555292	1.15423	-1.16516	0.0415532	-3.21112	4.89995	1.3688	-0.733116	-2.72002	-2.12519	1.98353	1.86442	2.54063	1.83043	-2.90848	1.88868	2.60186	2.90674	-0.504722	0.00869871	-2.05347	0.450299	-2.05576	0.24656	-1.53819	1.20364	-2.18246	1.45699	1.38365	2.09413	1.36364	0.0317177	1.44963	-1.5117	0
0.100838	10.2157	0.753791	0.567404	3.73319	0.801182	2.88484	-0.245005	-1.08735	-5.67376	2.57275	5.02639	-2.42608	-6.05305	1.40377	1.09657	2.65738	-0.807413	0.0346085	-7.57122	0.209205	-1.18439	0.927711	3.30711	-2.82556	9.47213	-6.76578	-1.40451	4.98508	1.58356	0.0789564	-1.25249	4.18863	-4.16763	-0.768087	-5.27999	0.0625821	7.08195	-1.40365	4.61146	0
-1.61474	-2.58916	4.29055	-5.33223	-0.106405	1.3106	-1.11843	-2.65949	-3.06071	4.1167	-0.0221202	1.72729	1.23439	-0.427406	-1.35641	-2.03114	-5.9964	3.01142	0.592959	-3.6748	-2.23505	-0.311033	-4.0434	0.623552	0.00036224	0.875161	4.32131	-2.12957	-0.318839	-0.462341	4.64332	-1.17129	3.04378	0.390433	2.3115	7.39103	-0.4815	2.23366	3.66939	-0.206277	0
3.02744	-0.656873	-3.48802	0.536188	-0.887468	-1.13385	1.3215	3.40165	1.27258	-1.65148	0.363612	0.161852	0.54328	2.139	1.85465	3.2191	2.21526	-1.81367	-1.69655	2.42097	1.69893	1.10183	4.42179	-2.21164	1.038	-2.79992	0.702254	0.622526	-1.07068	-0.566794	-1.59744	0.364713	-4.05466	-0.159733	-2.10871	-2.34514	0.839795	-3.96518	-2.19286	1.1199	0
-1.65103	1.93839	0.69846	0.519172	2.36066	-2.55413	0.304041	3.53741	-2.10467	-1.86935	-5.60977	5.49379	-2.38557	-1.35894	0.3362	0.0110795	6.45987	2.54278	0.279602	1.54226	-0.52644	1.60516	4.16342	5.57474	0.480544	0.862571	-4.8826	0.904319	-1.99484	-1.15339	1.09573	2.35433	-3.51683	-0.816719	-0.697819	2.29386	1.99952	-0.570212	-0.0156187	2.72277	0
-6.29917	-3.43093	7.82492	-1.75953	1.33334	-1.73372	-3.01754	-0.455052	-3.47914	4.17407	-6.25407	1.61859	0.271752	-0.0715303	-2.28094	-1.63902	-1.2576	3.30282	1.31565	2.02356	-1.4258	-2.50237	-6.06636	2.57564	1.0069	1.14364	0.0950273	-1.307	-2.31743	-2.37781	6.85991	0.81447	0.465209	2.2351	1.81858	11.1068	0.352161	-1.71886	4.88858	-0.942706	0
0.680618	-2.39809	-1.02991	-4.56033	-3.82522	-0.392019	1.27716	1.36301	-0.248875	-1.74491	4.08942	7.81531	5.49233	-0.307241	-1.76902	0.772208	-2.25091	0.470682	1.21562	1.82379	-2.20178	1.42397	2.31192	-7.32502	-0.0369074	-3.08487	3.67929	-1.33269	2.40885	2.75647	-6.36312	-9.03756	-2.97696	2.99338	-0.644036	0.669148	3.80717	-0.974568	2.02834	0.641105	0
1.91519	-0.567721	-0.882667	2.78486	-1.842	-1.79339	-0.248757	0.586108	2.49056	-1.01147	-1.99898	-0.164791	1.17626	0.713701	-1.08187	-2.78595	3.02692	-0.76116	1.74239	4.46897	-2.44756	2.11356	1.87478	-1.00144	1.35208	-2.17677	0.0251805	1.46989	-2.38734	-0.721952	-4.14831	-1.17267	-4.47939	1.57167	0.513644	-2.35592	0.568899	-2.35687	-0.907279	-2.03241	1
0.340022	-2.92794	2.19517	-7.26828	-0.573294	0.924739	0.863701	1.44051	-3.94171	2.4189	2.64156	3.94224	1.3636	0.765464	2.00681	4.38381	-5.66578	0.928549	-1.63431	-3.62159	1.21698	-1.31712	-1.44895	-2.6623	0.368323	-0.724599	5.18252	-2.87423	1.67969	0.238418	5.46509	-2.44306	1.50062	-0.00446179	0.0220181	6.70954	0.678263	-0.885836	2.19463	3.13259	0
-0.999821	-2.02386	3.89511	-5.77129	2.07434	-1.01727	0.410436	1.16321	-2.44135	3.44906	-3.56163	1.58258	2.80458	2.81766	0.823674	3.63745	-4.47001	1.07154	-4.13602	-2.12045	2.10872	-1.9821	-1.66002	-2.1904	2.0003	2.00224	6.04617	-3.18537	-4.92365	-6.9984	8.97981	-0.203417	-3.32614	0.188117	-4.13221	11.3253	0.402836	-3.30828	4.10223	2.13356	0
-6.07437	-0.694956	1.37792	6.12934	1.03089	-2.16997	-3.36217	0.165454	0.700628	0.188813	-3.66469	-1.87727	1.21431	-0.151326	-5.52479	-2.27092	2.37149	0.424642	2.48021	4.20212	-2.16882	-0.734897	-0.238968	4.3402	-2.36589	1.34812	-7.06642	0.845304	-0.670092	2.68538	-0.939184	7.47433	2.74878	0.535188	3.55476	-0.858621	-0.767583	-2.12229	0.182074	-5.14274	0
-1.35201	-2.93044	1.31185	5.6568	-2.84247	-3.8936	-3.44241	2.23024	0.922777	0.0381213	-2.90666	1.46461	3.36602	0.0525248	-6.51075	-4.71867	2.35052	0.0673053	5.97501	6.17535	-8.06958	3.23635	3.06195	4.20516	-1.59861	-1.84348	-5.43445	0.830839	-0.887314	5.97179	-3.52259	7.50305	0.924802	0.860801	9.32631	-2.85033	-0.727514	-5.2421	-1.63477	-6.65914	0
5.26092	5.41964	7.80755	-1.34087	-0.583506	0.248084	1.50454	-6.21219	2.26644	0.525456	-1.7679	-0.585925	0.536054	-3.26936	1.57994	-7.4802	-2.42286	-1.42793	2.46196	-3.85987	-4.7994	-0.55618	-8.65652	-3.41913	3.67518	6.83314	6.59079	-1.59839	-2.90554	-7.64776	2.08495	-10.8193	-3.4484	1.21093	-0.250737	2.37451	-1.70269	4.95051	2.74302	0.408171	0
-4.4301	-0.0133133	-1.86514	7.95083	0.753467	-2.28069	-3.14344	1.03008	1.91201	-1.84269	-4.29587	-1.88291	-0.587345	-0.449587	-5.28235	-3.82012	6.55451	1.22133	2.60194	5.98573	-2.76079	1.81076	3.62236	6.28979	-2.1787	-0.783182	-9.50116	2.74151	-0.773772	4.00529	-4.78572	8.35769	1.16924	-0.442798	3.59621	-4.95937	-0.0394259	-1.97825	-2.08838	-4.56337	0
-0.359353	0.134138	3.33698	-3.49006	0.210084	-0.320849	-1.49111	-0.785883	0.800635	-1.79811	-1.18335	2.13261	4.86963	-0.901752	-4.72564	-2.83989	-1.92511	3.15387	-2.79032	-0.587032	-4.608	0.580255	-0.551621	-2.89454	0.14015	3.46041	0.244276	-3.62449	0.283261	0.238814	1.04495	-2.5136	0.985998	-3.10763	0.780994	3.64468	1.58626	-2.74822	1.95396	1.61619	0
-1.70003	-0.224443	1.9512	5.83906	-1.43969	-2.76061	-2.43065	-1.34273	3.01748	-0.230482	-3.90595	-1.03677	3.00296	-0.330727	-5.46919	-6.29168	2.40981	-0.359889	4.2952	5.42325	-5.61071	1.53092	-0.45247	1.15843	-0.186416	0.58765	-2.94368	1.18451	-2.92238	0.334398	-4.37387	1.69991	-1.90421	2.19836	3.65348	-1.97072	-0.441559	-1.88282	0.410614	-6.04066	0
-2.39717	1.43932	7.781	4.60071	0.286157	-3.15632	-2.64722	-3.94684	2.28039	2.0815	-7.49064	-1.67347	2.92031	-1.11586	-5.12632	-8.51659	0.404671	0.0215187	4.44681	3.09883	-6.47814	-0.322795	-5.98072	1.73177	1.39914	5.11387	-0.262234	-0.243185	-5.99097	-5.1876	1.31999	-0.163466	-2.79322	2.76554	2.87912	4.05999	-1.64025	-0.260566	3.44846	-5.92774	0
-3.11754	1.55435	0.521949	1.18062	1.16193	-2.13379	-0.203388	2.65582	-1.72914	-1.24802	-0.442022	5.07075	2.60182	-1.12036	-3.26148	1.66528	0.277522	-0.0873331	1.63532	-0.851749	-1.926	0.191579	3.51304	3.09336	-2.91687	3.22561	-4.83989	-1.21782	0.670593	2.87252	0.384588	5.15272	1.9452	-0.701943	2.45024	-0.0657993	0.359378	-0.747426	0.207334	-1.39078	0
-4.13088	-1.27075	6.92626	6.75509	-1.12387	-4.77384	-4.19305	-1.02811	1.19379	2.20352	-7.30921	0.0248204	3.75132	-0.677654	-7.42005	-7.74645	1.44299	-0.0144515	7.09386	6.04148	-8.53548	0.767894	-3.11676	4.3941	-0.349409	2.51235	-4.02719	0.331226	-4.49132	0.1366	-0.0569406	5.30562	-0.736448	3.11872	7.74294	2.38152	-1.65558	-3.37133	1.99593	-8.45232	0
-1.41453	1.87613	0.468403	-1.84051	1.10403	0.585419	-0.567509	0.527726	-1.04317	-2.32479	2.64917	2.83464	2.63452	-1.9834	-3.45095	0.756202	-2.16679	1.48409	-1.43633	-3.8344	-2.41003	-0.00633258	1.75376	0.815807	-3.02827	4.19369	-3.7039	-2.93555	3.93191	4.69285	0.893139	2.73631	5.95538	-4.1524	2.68033	-0.967788	0.281177	0.119543	-0.323355	1.29881	1
-1.4758	4.37374	0.32689	-0.130917	2.08434	-0.396582	0.163466	0.224219	0.363002	-4.32117	-0.942916	3.95483	1.14239	-2.98458	-2.8297	-1.56451	2.88667	2.23728	-1.3759	-1.47514	-2.10303	0.764932	2.4961	1.22009	-1.44195	4.68298	-5.04856	-1.29833	1.60477	1.20856	-1.88744	-0.842551	0.952301	-3.10202	-0.777612	-1.38868	1.87992	1.42862	0.139262	2.47284	0
-4.41785	-1.54725	1.0741	3.47184	-0.633126	-3.97305	-1.61129	3.1685	-1.16994	0.101846	-3.34017	5.26899	3.22835	-0.0341146	-4.8254	-0.71666	2.25123	0.201237	4.53837	4.49942	-3.70836	1.26922	3.52366	3.47629	-1.93204	-0.364502	-4.84049	0.53276	-1.64973	2.79706	-2.16121	5.18803	-1.24913	2.59433	3.9556	0.927583	0.950284	-2.95501	0.903042	-4.55059	0
-3.6302	1.64169	2.53009	3.02475	2.14718	-3.05043	-1.40749	1.58741	-1.87529	0.199465	-5.6619	3.8678	-0.131491	-1.53644	-3.43538	-2.56163	3.37508	1.83243	3.17184	0.694573	-3.69709	1.4972	2.55531	7.87847	-1.50825	3.1323	-5.97978	0.389058	-2.72834	0.395991	1.78109	7.17068	0.0954098	-0.370668	3.59786	1.95695	-0.263485	0.0853441	0.614323	-2.26623	0
-3.49303	-1.90734	1.20667	0.509626	1.8246	-2.1622	-1.3477	4.2477	-3.51798	1.16838	-3.92573	2.41444	-1.79518	0.673323	-0.210945	2.90382	2.51197	1.60964	0.232826	1.47818	0.6047	-0.204667	2.38985	5.98292	-0.769048	-0.739342	-4.41081	0.113869	-0.721982	1.51703	4.84708	7.76289	0.953446	-0.819849	2.29034	3.8771	0.153615	-3.29653	-0.234553	0.526867	0
-0.931424	4.71113	0.057604	-2.63636	2.43196	1.90147	-0.840778	-2.11788	2.23232	-5.88156	1.91334	1.05275	4.07416	-3.13199	-5.69844	-2.55604	-0.646702	3.78523	-5.69281	-4.07399	-3.23003	0.35425	1.47219	-2.38491	-2.3406	7.08189	-4.39797	-4.03593	4.05157	2.80633	-1.76943	-1.94422	5.25168	-7.18311	-1.14962	-2.11	1.91759	0.726126	0.162965	3.87601	0
4.47748	5.17234	7.94603	1.04179	-1.37322	0.674407	-0.490361	-8.8311	3.65411	0.92438	-1.50552	-2.6751	1.78021	-4.15169	-2.52138	-12.3483	-3.39191	-0.447529	4.66318	-3.71599	-8.94724	1.00067	-9.03933	-1.23471	2.09867	7.48929	4.59152	-1.31614	-2.53303	-4.64832	-0.449274	-7.88036	0.0472484	0.454947	4.02363	-0.366658	-2.98414	6.18052	2.31658	-3.32372	0
1.47002	0.914852	5.77492	-3.77498	-0.571538	2.13514	-0.711927	-6.35961	-0.197607	3.12705	1.08269	-1.08891	1.93807	-2.05315	-1.86948	-6.17681	-7.15211	1.4365	1.51657	-5.78632	-4.90939	-0.139882	-6.99768	-0.989073	0.43987	4.54968	5.61246	-2.59187	-0.432329	-1.94738	3.26329	-4.19348	3.63623	-0.43273	3.09597	3.98181	-2.13834	4.83059	3.19312	-1.34167	0
-2.08617	0.26406	-0.736691	-1.46236	0.0955717	0.101231	-0.250704	0.547423	-0.0962545	-2.39589	0.919981	3.47345	2.14763	-1.12747	-2.58879	0.000161172	0.600513	1.96232	-1.05158	0.477397	-0.848847	0.365191	1.87381	-1.52761	-1.20619	0.485021	-2.14294	-0.951115	2.15598	2.39771	-2.94067	-2.1576	0.747287	-0.769657	-0.77496	-0.10878	2.33319	-0.0541114	0.84486	1.2776	0
-2.71051	1.09703	1.18643	3.64884	-0.306092	-1.50131	0.240281	4.28564	-2.47803	-1.30725	4.13292	1.94379	-0.77248	-1.3951	1.37937	7.01329	0.0261413	-4.85167	3.35787	-0.0915268	2.05074	-4.00108	-1.07564	1.118	-3.24982	1.7769	-6.1152	-0.581187	6.43648	6.56802	1.86563	4.71472	5.81289	0.588239	4.50646	-4.03595	-1.39207	-1.85331	-2.35723	-0.934262	1
-4.41231	4.18742	1.36979	3.60362	2.46039	-1.78635	0.226162	-0.165434	-2.35397	0.602107	-1.46121	4.51925	0.289056	-2.68232	-2.85788	-0.932512	0.170057	-0.677758	4.99195	-3.40843	-2.03353	0.128761	1.75408	7.54166	-3.81622	5.6607	-5.57488	0.351135	-0.983604	1.11263	0.582333	6.84997	2.80343	0.947063	3.08983	-0.780974	-1.4998	5.04608	1.00294	-3.97776	0
2.10373	1.59141	3.07148	1.40613	-1.94708	1.51297	-1.96014	-5.74605	2.44587	-0.0843099	1.37316	-2.70108	1.08968	-3.13289	-4.00727	-9.13629	-2.27168	1.15652	3.50097	-1.82496	-7.56014	1.94166	-4.22065	0.778055	-0.562973	2.79832	-0.0988562	-0.542131	1.72294	2.91689	-2.95241	-1.93781	4.69339	-1.49628	6.42034	-3.72531	-2.02806	3.6541	-0.262158	-3.14359	0
0.271499	1.67756	-0.0995246	-0.45464	-0.191902	-1.89026	1.47433	2.14798	-1.44356	-2.06938	-2.87472	7.5483	-1.60391	-2.15655	1.00512	-1.64172	5.52576	1.80847	2.71466	1.88048	-1.63617	2.64778	3.64199	2.42341	1.01254	-1.12326	-1.85078	1.66336	-1.0041	-0.554355	-3.54062	-3.80337	-5.28912	1.82625	-0.719726	0.403026	2.82767	1.89932	0.488605	2.07799	0
3.31411	0.67175	8.50779	-4.55699	-0.4631	0.0459314	-0.59285	-4.78874	0.106793	3.42694	-2.58443	-0.40441	3.20676	-0.891938	-1.32021	-6.16635	-6.39503	1.12661	0.564669	-4.27079	-6.07487	-0.00138011	-7.25185	-2.09669	2.79632	5.35875	7.73719	-3.61985	-3.89863	-5.90692	6.58594	-4.90428	-0.674576	-0.426178	2.32124	7.81257	-1.93271	0.940369	3.8692	-0.431513	0
-2.85278	-5.3385	1.021	-0.938935	-0.930617	-4.05803	-2.35523	3.4758	-1.31009	1.78231	-6.82133	5.60226	4.43076	2.39629	-5.41745	-2.50885	1.81759	4.01408	1.33152	6.0049	-4.88298	3.79805	5.39316	2.53855	0.710155	-3.66001	-0.318382	-0.0479417	-5.80225	-0.471629	-0.439907	4.01595	-5.39407	1.8471	2.11897	6.89135	2.51798	-6.06911	2.44439	-2.76971	0
-3.91892	0.532108	1.25698	-1.07452	2.44425	-0.875654	-3.73211	-1.17164	1.39919	-2.06901	-3.41335	1.41798	7.42039	-0.596551	-11.1167	-5.43985	-1.78542	5.84976	-3.63747	-1.25426	-7.50026	2.84056	4.30445	2.55097	-3.11636	5.83822	-5.03155	-3.9995	-1.66271	2.5218	0.315562	7.07484	4.41286	-6.25558	2.93097	2.59056	0.999041	-3.06727	1.6761	-1.72553	0
0.752125	-2.90825	2.27691	-4.40999	-3.29151	-0.0429838	1.38363	0.577484	-1.08803	0.170896	1.42906	4.7112	0.378183	-0.26857	3.28562	1.26352	-0.2644	-0.110486	1.2876	3.34529	1.2993	-1.34664	-3.81379	-7.39121	3.10728	-4.36161	5.70727	0.0745194	1.74229	-1.33928	-2.46251	-12.8282	-5.13023	5.07432	-2.73569	4.04644	3.26749	-0.413451	2.78826	2.816	0
-1.91851	-0.323201	0.229732	-1.51313	-0.908038	0.0395139	0.114308	0.553341	-0.44392	-1.47623	2.60688	3.44065	2.76047	-0.899787	-1.7056	1.4256	-1.35958	0.079283	0.190327	0.304507	-0.294088	-0.957852	-0.0934601	-3.35015	-1.24158	0.347767	-0.548178	-1.27496	3.00975	2.63194	-2.36822	-3.38519	1.18993	0.800113	-0.158982	0.0506481	1.72574	-0.199935	1.18639	0.375875	0
-4.40182	-1.59466	0.942464	6.36213	-0.125618	-2.77464	-3.75135	0.0186236	2.8239	-0.26627	-4.00795	-3.00774	3.99434	1.09555	-7.22506	-3.61707	1.82946	0.0896086	1.67545	5.95497	-3.94822	0.307265	0.659827	1.65656	-1.60728	0.770581	-5.40702	0.32432	-2.27098	1.88445	-2.4551	6.6806	0.783929	0.377995	3.40936	-1.33458	-0.570014	-4.81435	0.0372784	-6.26888	0
-3.91839	3.32732	4.94305	4.32209	3.40417	-3.89181	-1.31771	2.17692	-1.58841	-0.412636	-7.38249	2.41876	-1.08963	-1.74673	-2.02324	-1.16123	4.68728	0.411968	2.27687	1.1026	-2.28053	-0.770532	0.0147182	7.44012	-0.616458	5.56354	-6.98333	-0.123369	-2.97385	-1.83691	4.83116	6.94926	-0.524769	-0.726852	2.41408	2.9252	-0.777913	-1.34464	0.574309	-1.12071	0
0.5989	-2.75197	3.0718	-3.24575	-1.66794	-1.14748	-0.174254	0.0420097	-0.447801	1.75018	-1.75165	2.55324	2.90293	1.06248	-0.558478	-1.06779	-2.07682	0.817935	0.398771	1.78529	-1.92077	0.261544	-1.77983	-3.55825	2.17729	-1.32487	4.96484	-1.19618	-2.45562	-2.7693	1.09717	-4.74594	-3.919	2.3921	-0.433762	5.7355	1.23369	-2.33049	2.79677	-0.090806	0
7.10028	1.05744	8.81813	-4.80577	-3.42102	-0.261979	0.443021	-4.88852	0.499534	2.64035	-0.407051	2.36584	3.51221	-2.31776	-0.43118	-8.36851	-6.30099	-0.0481884	4.1347	-4.0357	-9.41864	1.94094	-7.04714	-3.4454	3.48968	4.03251	9.45795	-3.14764	-2.54723	-4.02137	3.13594	-9.10336	-1.95879	0.931708	5.32451	4.83459	-1.82195	2.02444	2.89136	-0.841455	0
1.85314	1.17185	0.0852308	3.62846	-0.648977	-1.77234	-1.09029	-0.0314044	2.27828	-1.59331	-3.26128	-0.420064	0.281895	-0.729846	-2.53611	-5.16208	3.92957	0.631901	2.01046	2.78585	-4.84756	3.1173	2.36962	2.83902	0.515051	0.265656	-2.89088	1.12732	-2.1519	0.493134	-2.91808	2.22638	-1.92354	-1.01308	3.07268	-3.20413	-0.297932	-1.37145	-1.71494	-1.96341	0
1.60427	1.9047	-1.01545	-3.354	-0.0326384	-0.0913909	1.88141	2.67521	-1.12812	-4.12901	0.658458	6.48976	-1.09499	-2.15634	1.96834	1.36144	3.92206	1.93649	-1.41003	-0.0500816	0.156134	1.31278	3.30264	-1.3545	0.825506	-0.554871	-1.38968	-0.331466	2.77502	1.25623	-2.5133	-5.91527	-2.52139	-1.30664	-2.15076	-0.508605	3.47442	0.398551	-0.508604	5.82633	0
6.2492	4.06692	-0.531848	-2.83087	0.0506822	3.09555	1.45146	-3.6998	0.499869	-0.746761	3.77517	-0.912761	-1.45823	-2.62262	1.15316	-4.03457	-3.01436	0.851433	-0.385566	-7.97806	-3.52936	2.80418	0.217643	1.87837	-0.378881	3.49956	2.24232	-1.19681	1.69295	0.976116	0.57359	-0.842506	4.06872	-4.67245	2.73791	-3.94116	-2.15636	5.67751	-1.99491	2.09393	0
-3.34969	2.19981	4.16822	1.21592	0.489364	1.07657	-0.64534	-4.35372	-1.24746	1.93737	1.18529	0.0273551	-0.677907	-3.14328	-1.31849	-3.12621	-3.07198	-0.415295	4.30267	-3.33645	-1.53866	-2.18409	-6.21132	2.10048	-1.82615	4.21294	-0.872461	-0.198432	1.91827	0.826183	0.704594	-1.17761	4.87197	1.93033	2.87676	0.465293	-1.82927	6.31632	2.31292	-2.88563	0
7.32038	3.4974	10.8515	0.768963	-3.96128	-2.08888	-0.482928	-5.49636	3.30247	0.611894	-2.48815	0.355601	3.55567	-3.71372	-1.92617	-11.6939	-2.68514	-2.08767	6.83599	-0.627908	-12.1129	1.58442	-8.97745	-3.16311	3.84805	6.13565	5.84347	-2.21049	-2.73871	-3.92903	0.654985	-9.31365	-2.8913	1.53573	7.41976	0.846938	-2.6358	0.901947	1.64714	-3.25003	0
3.77908	-3.93018	4.56688	2.4442	-3.78947	-0.102386	-3.87151	-2.91719	2.79455	2.48751	-0.981619	-7.51442	0.679069	0.683503	-2.48618	-7.10431	-2.15993	-0.280435	2.71788	3.31854	-7.06416	1.1165	-5.92074	-0.431882	1.98773	-1.90726	2.04291	-0.361962	-0.0444599	2.46209	1.35816	1.55714	3.08539	-0.98345	8.71798	-1.13921	-3.29317	-4.51721	-1.7146	-4.09535	1
-2.40001	0.10066	-0.0544587	1.24973	-1.83704	1.72463	0.668548	-0.740591	-0.362949	-1.79705	4.58595	0.37565	-3.52094	-2.49546	3.34472	2.0993	2.01934	-1.82571	2.50249	2.49419	3.99483	-3.62683	-5.2053	-3.97852	-0.191789	-2.67695	-1.72005	1.92281	7.04208	3.74662	-5.02323	-8.58318	1.84625	3.75734	-1.18107	-3.81336	1.55042	3.33493	-0.0411549	1.51952	1
-1.4502	1.13675	0.506488	8.89858	-0.768418	-4.47838	-2.07262	2.07498	3.3351	-3.25114	-6.67525	0.0365326	-0.332062	-0.886036	-3.49739	-5.17115	9.67004	-0.485785	4.30861	9.28456	-4.3207	2.13059	2.50391	3.48177	0.728476	-0.948643	-7.79306	3.21716	-2.6279	0.812981	-6.10336	2.55444	-4.95751	1.75686	2.73365	-4.75889	0.92014	-3.94144	-1.99069	-3.79267	0
-1.78086	2.62965	0.310242	8.07843	-0.43039	-0.530443	-2.89288	-4.51859	4.83547	-1.74217	-1.79784	-4.9253	1.43885	-2.08151	-6.53089	-8.83202	2.6373	-0.12893	3.78828	3.03444	-5.78675	1.52171	-1.32535	2.67199	-1.83744	2.87269	-5.84362	1.70893	-0.551753	2.35695	-6.6264	2.91091	2.56341	-0.271252	4.24829	-7.18898	-1.72316	1.89213	-1.13831	-6.51315	0
8.55707	1.46135	5.17808	-2.64803	-3.87956	-0.416708	0.45282	-2.52743	0.928619	0.659738	1.91051	2.12729	3.19569	-2.24395	-0.949623	-6.85462	-4.79151	-0.997969	4.31018	-4.06707	-10.0698	3.57639	-2.35395	-1.25424	1.59295	3.03654	5.63054	-2.64506	-0.276987	0.748102	1.10052	-3.73212	0.621633	-1.52071	8.15767	-0.928179	-2.4284	0.519135	-0.700824	-1.24677	0
0.995503	-0.690818	4.62105	0.262417	0.596891	-3.65379	-1.14286	2.119	0.839415	0.304139	-7.23545	0.399753	2.22269	1.57903	-1.28964	-1.61642	2.25686	0.614012	-1.18213	3.72216	-2.96381	0.458889	-0.308765	-0.156715	3.08543	1.53365	0.97064	-1.35134	-5.62534	-5.24602	4.57142	0.893653	-5.77705	-0.370591	-0.145177	5.90237	0.386348	-6.56491	1.18638	0.255175	0
1.20377	-0.797779	11.0503	-3.54239	-0.46842	-1.17341	-2.24606	-3.72421	0.551122	3.09568	-4.44499	-1.66912	4.35321	-0.300629	-2.68346	-5.47487	-5.62093	1.06691	-0.279543	-0.994169	-6.16995	-1.93482	-9.59039	-3.7532	3.3295	5.56781	6.2349	-4.4867	-3.46223	-5.70856	8.19096	-4.7485	-0.511746	-0.352337	2.7386	9.85548	-1.49865	-3.23184	4.42911	-0.562163	0
4.50076	4.69994	5.14273	-0.454309	-0.874861	2.93353	-0.751922	-10.2242	2.93687	0.883222	-0.926222	-3.01702	-1.32897	-4.97876	-2.14304	-14.4527	-2.1268	2.91973	3.80743	-5.09397	-8.64876	3.12767	-7.19244	1.84284	1.70526	5.16559	3.69052	0.0825212	-1.37384	-2.75781	-2.40515	-7.49328	1.88323	-1.16834	3.98259	-1.60027	-2.36422	9.6482	1.60918	-1.64877	0
-1.42306	2.04071	-0.386863	6.60179	-1.26373	-3.74296	2.38618	3.88507	-0.595463	0.395667	2.67946	2.9606	1.96191	0.575535	1.72262	6.64222	-0.402225	-8.73778	6.59374	1.48738	2.49768	-3.02216	0.840048	-0.552312	-2.43325	1.52258	-2.01969	1.21693	0.0762422	0.771868	-1.28786	3.52353	-1.69661	5.93993	1.32957	-4.56599	-1.97665	-0.722815	-1.01154	-5.79273	1
0.55396	-0.734839	1.94948	-3.73935	-1.13996	-1.0063	-1.03969	0.422387	1.31534	-2.95614	-1.35258	4.37813	5.40219	-0.712093	-4.65294	-3.20853	0.074602	3.51571	-2.25971	1.95027	-5.18507	2.01689	1.60392	-4.36984	0.923895	0.926857	0.611649	-2.81399	0.0742665	0.640992	-2.31503	-5.23898	-2.08017	-1.92321	0.0829437	2.83401	3.24262	-3.75759	1.7442	2.07197	0
0.222657	0.461934	-1.32098	-1.80147	-1.6529	-0.138404	2.62003	-0.832432	-0.918567	1.5246	3.6089	5.31678	3.57439	-4.7e-05	0.0104182	1.19667	-4.42254	-2.31368	3.41508	-2.54727	0.0561034	0.521708	1.33996	-2.85511	-1.19671	0.136205	4.68617	-0.0733836	-1.14877	-1.16392	-3.32605	-3.94513	-2.42656	4.53907	-1.44151	0.249874	0.397125	4.14358	2.39695	-2.79312	1
-3.00578	-1.62407	0.730037	-1.85522	0.592454	-1.29304	-1.9137	1.74916	0.206706	-1.78917	-1.75059	2.68803	5.02912	0.58624	-5.458	-0.048235	-0.302291	3.03595	-2.98196	1.92214	-2.56249	0.541324	2.68179	-1.58537	-1.02194	1.14863	-2.31295	-2.59247	-0.0221469	1.72488	-0.0401337	1.5091	0.560481	-2.28262	0.10051	3.21189	2.30078	-4.78523	1.44954	0.499549	0
8.39728	1.74259	6.74704	-1.35027	-4.51735	-2.28539	0.990789	-0.796823	0.695894	0.0445395	0.229396	4.37156	2.7475	-2.59231	0.366987	-6.12272	-2.17796	-2.31967	6.21343	-1.24593	-9.88406	2.90528	-3.02206	-1.99744	2.75694	2.50547	5.13357	-1.92683	-0.771145	-0.362014	0.543691	-6.19823	-2.73545	0.841073	7.76404	-0.335992	-1.58404	-0.765975	-0.40033	-1.08412	0
-2.45123	8.83187	2.39563	1.78399	3.92543	-0.554967	-0.0209392	-2.57278	1.66945	-5.21312	-1.51534	3.49692	3.27379	-4.9633	-6.03845	-4.58422	1.46214	1.76979	-0.738129	-4.8525	-4.77996	0.390394	1.27095	2.68034	-3.13152	11.3326	-7.06585	-2.69411	0.741376	0.0270371	-1.38364	0.791058	3.24653	-4.66812	-0.00527319	-2.57908	0.431863	4.30047	0.968981	0.478949	0
0.33189	1.33864	7.6042	-2.38547	0.639577	-0.0336082	-0.819698	-5.30983	-0.312008	3.84531	-3.35083	-0.408603	2.18023	-1.30325	-2.02773	-6.30082	-5.25181	1.21804	1.8417	-3.98373	-4.83947	-0.418798	-6.88063	0.448849	1.51133	5.68618	5.29776	-2.3075	-4.28887	-5.7496	5.38831	-2.77258	-0.061763	0.798289	1.74098	7.11202	-2.05762	3.21832	4.33925	-2.09757	0
4.16221	3.34863	0.458195	-0.523346	1.21448	-0.10123	1.00527	-0.956365	0.433826	0.140636	-0.848208	-0.219097	0.386371	-0.510492	-0.0355409	-2.23172	-1.38193	-0.204761	-0.359832	-4.86433	-3.00491	2.30102	2.02606	3.08583	0.0335962	4.08854	1.18986	-1.1452	-2.81132	-2.27062	2.9747	3.4739	0.119486	-3.20377	1.51834	-0.706296	-2.1042	1.48319	-1.10734	0.074664	0
5.50274	3.47139	2.25057	0.689374	-1.13287	-0.726809	0.969461	-1.68995	1.92035	-1.09664	-0.604936	0.46148	0.614472	-1.7883	0.175584	-4.7925	0.25526	-1.19084	2.22854	-1.81735	-5.09889	2.28797	-0.57303	0.109265	1.44854	3.08748	1.7721	-0.487544	-1.61263	-1.79393	-0.565073	-2.5051	-1.93044	-1.0273	2.61854	-2.45116	-1.34843	1.25892	-1.0593	-0.362386	0
-4.29014	0.734222	2.9275	6.79817	0.162129	-1.90679	-3.35834	-3.12901	2.4286	0.175875	-5.26427	-2.35447	0.653636	-1.64909	-5.90334	-8.0248	3.47153	1.22755	4.52321	4.69132	-5.10886	0.783952	-2.44049	4.16058	-0.772603	1.86645	-5.34865	1.85756	-2.40212	0.40138	-3.65748	2.77536	0.360857	1.74671	3.75281	-1.47167	-0.794548	0.865593	1.01724	-5.99921	0
5.05464	-2.97403	12.4879	-5.8069	-4.57035	-2.53094	-1.32278	-1.61847	-0.881608	3.47819	-2.41692	3.90158	5.69182	-0.892379	-1.5083	-5.96191	-6.60486	0.0925268	4.03334	0.163918	-10.197	0.218061	-8.80523	-5.56072	4.44668	2.3718	9.40425	-4.71543	-2.13843	-2.95173	6.42469	-8.77394	-2.57911	1.95978	7.28873	9.8453	-0.810893	-4.65993	4.03515	-0.712735	0
-5.84454	1.70314	2.65249	4.83551	2.16741	-2.41572	-1.08802	-0.208584	-1.69801	1.66034	-4.72842	1.90834	-1.16723	-1.43834	-2.2222	-1.75535	2.51927	-0.0705842	4.70438	1.16525	-0.735096	-0.878063	-0.85273	6.72604	-1.74392	2.8799	-5.11973	1.66162	-2.59089	-0.973782	0.869668	5.2908	0.116516	2.87341	1.71475	1.66687	-0.898279	2.70333	1.80065	-4.19863	0
5.3936	0.711866	10.3651	-0.142406	-2.55649	-3.90754	-1.24287	-0.099605	1.60759	0.0452314	-5.43503	1.19781	3.14163	-1.28038	-1.07038	-6.15872	0.11116	-1.09515	3.06287	2.65519	-9.04564	0.543334	-5.99348	-2.59408	4.4964	3.91178	3.44824	-2.8464	-3.19001	-3.82562	4.75142	-5.01889	-4.40029	0.00715447	5.75288	4.62477	-1.06711	-5.92519	0.987162	-0.288106	0
-2.70008	-3.69039	3.91683	0.492924	-0.385563	-2.85588	-1.89242	1.37606	-3.8551	4.98846	-5.54974	3.58223	-0.674772	0.502389	-1.57471	-2.59031	0.0146081	1.93094	5.42606	1.83049	-3.83364	1.82489	0.104044	7.31144	0.185137	-1.87584	-0.217837	1.03368	-4.22699	-0.186809	3.91347	6.16999	-1.06251	2.99118	5.68302	6.39291	-0.983062	-0.738622	1.97957	-3.88323	0
-1.99308	-7.84582	3.07846	-4.0639	-2.9484	-1.50744	-3.05078	3.23954	-2.25257	1.58222	-1.55342	3.18734	2.91527	1.73342	-2.7539	0.342629	-1.13073	3.47499	-0.127773	5.50393	-3.16996	0.512522	-0.542445	-2.34677	1.22419	-5.56684	1.24151	-1.67396	1.36972	3.99689	1.55072	-0.849279	0.093469	0.765391	4.1067	6.72739	2.44394	-7.6121	1.65103	0.586742	0
-1.16795	-0.278618	6.59659	5.09751	-2.0754	-4.12784	-2.53589	-1.89252	2.62878	1.73467	-4.62053	-0.372648	5.89378	-0.118044	-6.14733	-6.58167	-1.30761	-2.16477	5.89713	4.39201	-7.83378	0.152367	-4.0146	-0.611629	0.458423	3.47584	0.17462	-0.830988	-4.59646	-1.95542	-0.54359	0.875611	-2.3477	3.5226	5.44119	1.7212	-1.77266	-3.27292	2.27581	-7.8408	0
4.14594	-0.842609	8.1061	-2.52524	-2.9232	-2.27921	-0.597114	-1.21545	0.500779	1.81256	-2.26126	2.11203	4.38164	-0.493281	-1.33577	-4.63376	-3.77609	-0.807057	2.91903	0.376963	-7.32046	0.503609	-5.26517	-3.77325	3.10779	2.5323	6.10616	-2.96716	-2.67115	-3.09308	3.64332	-5.48913	-2.97409	1.33775	4.48457	5.42836	-0.881256	-3.29344	2.34373	-1.27045	0
-1.29343	-1.96657	1.84962	-3.21636	-1.22637	0.90644	-0.472929	-1.38397	-1.00053	1.02658	1.51553	1.8901	1.68318	-0.506299	-1.02827	-0.746798	-2.99376	1.41193	0.38863	-0.327845	-0.895896	-0.645696	-2.65468	-2.80964	0.0792778	-0.719855	2.56161	-1.13442	1.56431	0.895358	-0.382199	-4.45138	1.06532	1.33735	0.35735	3.06988	1.06178	0.844731	2.33586	0.245024	0
-3.58613	-3.72673	0.217476	0.516476	-1.75585	-1.5318	-1.32862	0.542877	-1.58142	2.06807	-1.8502	4.06929	1.30505	0.22501	-2.83456	-2.20815	0.58199	1.81909	4.29051	3.8695	-2.32198	1.67224	1.28695	1.89282	-0.606357	-3.81618	-0.483805	1.57108	-1.33828	1.9181	-3.40825	0.348142	-1.65346	4.13595	2.38396	2.39365	1.42526	0.173638	2.07538	-3.58258	0
2.90647	1.80323	1.72141	3.14937	-1.93409	-0.700125	-1.04771	-1.61519	2.65743	-2.47333	-1.39023	-0.628961	-0.863354	-2.57484	-1.5036	-6.76939	3.9382	0.472381	3.14851	2.6949	-5.69923	2.38623	-1.09154	0.856812	1.15542	0.287176	-2.41228	1.10516	0.853546	1.88683	-4.36574	-2.82188	-0.629617	-0.665082	4.17195	-4.64807	-0.120668	0.27133	-1.81006	-0.825198	0
-1.87347	-3.57647	2.66402	-1.67193	-0.143273	-2.33646	-1.44312	2.94941	-2.42577	1.90398	-3.90143	3.18759	1.27152	1.31835	-1.38394	0.650028	0.23894	1.97161	0.456258	2.55352	-1.75417	0.58	1.00386	1.87602	0.754267	-1.66028	0.0394596	-0.813568	-2.19233	-0.137198	3.61734	2.88857	-1.64635	0.661091	2.05846	6.15261	0.90259	-4.40275	1.48639	-0.167406	0
1.42043	-3.40223	4.35357	-2.81665	-2.37616	-1.50981	-1.52687	1.55818	-1.2988	1.33211	-0.478677	2.39679	3.14465	0.393796	-1.85067	-0.906312	-2.8711	0.767549	1.23337	1.05714	-4.89697	0.653388	-1.44317	-1.40485	0.904468	-0.658167	2.19173	-2.47909	0.449723	2.0949	3.19304	-0.0902504	0.81662	-0.414302	5.32246	4.0892	-0.0540731	-4.87555	0.705863	-0.31134	0
1.59412	2.78903	3.12983	2.04804	-2.04114	-0.178534	1.94478	0.943882	-0.73289	-2.4589	2.91354	1.93088	-4.94243	-3.61646	6.21978	2.06298	3.78877	-4.06444	4.39261	1.688	2.07629	-3.42607	-6.00505	-2.69916	1.52859	-0.297199	-1.44642	1.52506	6.09658	1.8641	-1.81165	-8.98	-0.417352	3.28969	0.903571	-4.0459	0.357933	2.23577	-1.41891	2.85516	1
10.974	5.25792	9.71807	-3.96526	-2.63366	1.05902	0.983657	-9.08578	3.94081	1.80122	0.197953	-2.2537	4.63908	-3.11742	-1.06471	-12.2425	-8.42545	-1.30128	2.6159	-7.88358	-11.4804	2.2331	-9.29652	-4.93104	4.037	9.1137	11.6015	-4.36288	-4.13146	-7.35035	3.69033	-10.403	-1.25709	-1.74174	4.63788	2.1158	-4.05576	4.30154	2.30521	-1.35226	0
-1.02992	0.0926628	-0.952901	2.70313	0.109377	-0.629827	-1.34519	-0.392621	0.982519	-0.138484	-0.739573	-0.95551	1.4008	0.00432821	-3.48292	-2.33597	0.306641	0.410965	1.1869	0.591998	-2.64696	1.50809	2.12068	2.74302	-1.65437	0.718455	-2.88768	0.308385	-0.770392	2.05118	-1.62646	4.96994	1.78558	-0.961015	2.73246	-2.31168	-0.855946	-0.38248	-0.825324	-3.08054	0
-0.610398	0.451011	1.57258	-1.76118	-0.766572	-0.967051	-0.125547	-1.22483	0.974193	-1.86951	-3.17094	4.93104	2.05271	-1.68376	-2.59903	-5.15072	2.77994	3.38946	0.733173	2.83919	-3.57884	2.19383	0.488499	-2.02984	1.65751	-0.180135	0.715081	0.121895	-1.78237	-1.99439	-4.72217	-7.6833	-5.08886	1.64489	-1.89045	2.53308	3.39979	1.00802	2.74878	1.00699	0
-1.25491	-4.45278	4.42528	-3.09439	-1.55615	-0.939581	-2.28721	0.379285	-0.769866	2.18968	-0.673079	0.351576	4.63108	1.5158	-3.24219	-0.147906	-4.6311	1.11482	-0.661874	1.48555	-3.05301	-1.03812	-3.05758	-3.34381	0.561228	-0.251577	2.94589	-3.04804	-0.175102	0.746232	3.78033	-0.240181	1.3572	0.109475	2.92929	6.18662	0.162112	-5.3229	2.36005	-1.11281	0
1.25973	3.37403	1.56545	1.01526	0.0807714	2.26764	-0.694057	-6.48296	1.81338	-0.158301	-0.520957	-2.08736	-2.19439	-3.64382	-1.65692	-9.18961	0.443364	2.50621	2.52244	-2.71341	-4.47533	2.1439	-3.41288	2.84718	0.164458	2.66791	-0.215674	1.15182	0.0199206	-0.39134	-3.35917	-3.53414	2.10625	-0.860623	2.10669	-2.7911	-1.10619	7.42726	0.493036	-1.11774	0
0.152919	-2.97719	10.4013	2.07495	-3.32693	-4.87911	-3.83972	0.363354	0.348882	2.39375	-5.26457	1.53081	5.73706	-0.386113	-5.82805	-6.26124	-2.09599	-0.641882	6.03267	4.79782	-10.7577	0.34945	-5.42562	-0.068813	1.52539	2.45057	0.538642	-2.68965	-2.63754	0.73269	3.89355	1.4281	-0.439388	1.75536	10.165	5.31072	-1.68778	-7.32927	1.92527	-5.61274	0
-2.70963	-1.55894	2.52029	0.415818	1.52388	-2.54239	-2.12103	1.64441	-1.83897	1.12485	-7.70997	2.78297	-1.17689	-0.0745433	-2.41535	-3.55321	4.32601	4.37258	0.957996	3.10598	-3.1889	2.38526	2.13556	6.5119	0.974484	-0.676125	-3.16593	0.798142	-4.14714	-1.31791	2.34551	4.48223	-2.59342	-0.336227	1.95293	5.38594	1.08283	-2.01236	1.26745	-0.164569	0
-4.58538	-4.3277	2.35598	1.85292	1.24227	-6.29087	-3.40475	6.58774	-3.24482	2.39449	-9.08046	5.90722	4.3575	2.60829	-6.916	-0.235064	2.23715	3.10147	2.17475	4.5913	-6.05397	3.51801	7.81734	8.98753	-1.50497	-0.338483	-5.48981	-0.97099	-6.57145	1.39736	5.04455	15.0739	-1.95586	-0.726489	6.40422	7.16439	0.289098	-8.76195	0.829412	-4.43784	0
3.09027	0.915988	5.48171	-2.39269	-0.541581	-0.356571	-0.344698	-2.40532	0.998381	0.576605	-2.42971	-0.37288	1.46763	-0.875101	-0.304037	-4.34753	-1.70928	0.809249	-0.252643	-1.00367	-4.04863	0.180357	-4.49133	-2.29899	2.76936	2.98698	4.12773	-2.04228	-2.11716	-3.93727	3.16175	-4.99571	-1.92375	-0.728037	0.877302	4.01317	-0.461081	-0.694779	1.73654	1.08921	0
-1.42114	-0.219484	4.64898	2.57579	1.39515	-3.03697	-2.67586	1.38132	0.721163	-0.490858	-7.71527	-1.18314	-0.176166	0.0633742	-2.4389	-3.28105	4.57556	1.98846	-0.465667	4.46658	-3.30965	0.181571	-1.15139	3.11789	1.88108	1.72944	-3.68435	-0.370889	-3.30273	-2.19356	3.60787	3.31237	-2.20975	-1.55139	1.88633	3.73375	0.132447	-5.29192	0.249724	-0.00552354	0
4.5355	6.4787	7.10145	4.09497	-1.56956	-2.29999	1.6617	0.814138	-1.58137	-2.38209	-0.457446	4.46422	-5.84648	-6.4004	4.96769	-3.17754	5.24851	-3.82681	8.82696	-1.10307	-4.96844	-0.433116	-5.12354	4.57598	1.32712	4.3501	-4.13554	1.14751	4.06379	2.17813	1.01489	-4.01001	0.49963	1.08653	7.79004	-4.95566	-2.04101	3.71698	-2.77456	1.36989	1
-1.35347	4.73442	-1.04203	-1.15204	4.65001	0.0267285	-0.222732	1.07857	-0.420728	-4.56036	-4.18435	2.99378	-1.67744	-2.53471	-2.17189	-1.81481	5.61952	5.3521	-4.67983	-2.4703	-1.12146	2.27897	5.42244	5.59536	-0.910102	4.57027	-6.88622	-0.91963	-0.20749	-0.14211	0.890963	3.28591	0.739448	-6.50294	-2.17543	0.228808	2.15471	1.13166	-0.753083	5.33045	0
6.26777	2.89433	2.20438	-3.75171	0.563097	1.08215	0.925954	-2.35857	-0.230736	0.198339	-1.68705	0.731923	-1.84477	-1.88747	1.45053	-5.41229	-0.57324	2.63902	-0.633113	-5.41192	-4.69224	3.61995	0.18442	3.1501	2.09827	2.83225	3.27507	-1.11099	-2.20852	-2.78115	3.29873	-1.36938	-0.582516	-3.96228	2.00231	1.33701	-1.17191	3.04244	-0.585367	3.15626	0
-5.68578	0.577076	0.146418	4.705	2.61665	-0.59833	-2.72415	-1.38613	0.436802	0.449053	-3.9506	-2.78241	-0.734523	-0.457685	-4.37079	-2.95171	2.42618	1.97249	0.662353	1.56998	-0.705374	-0.194464	0.191092	5.88152	-2.17945	1.98255	-6.32431	1.21058	-1.47548	0.8571	-0.198919	7.31111	2.9268	-0.765533	1.26998	-0.357	-0.828537	0.924249	0.408231	-3.44608	0
1.56444	3.32467	5.22596	1.20376	0.497117	-0.480783	-0.512965	-5.24956	2.05717	1.76578	-3.08675	-1.98745	2.13432	-1.50339	-2.59927	-7.28144	-2.71207	-0.294183	2.36078	-2.72881	-5.27859	0.552291	-4.6988	0.788488	1.01021	6.03535	2.88906	-1.11324	-4.4707	-5.13799	1.87206	-1.49787	-0.856095	0.305013	1.66424	1.91705	-2.44076	3.19287	2.27817	-3.38225	0
-0.0490214	4.57813	-2.29148	-3.67119	2.61066	3.24977	1.04121	-0.287455	-0.704309	-5.08853	4.61626	2.03751	-1.15723	-3.41119	-0.0815214	1.8969	0.264134	2.74406	-4.98421	-6.13501	1.28176	-0.332746	2.18739	-0.0222966	-2.51633	4.2333	-4.39788	-2.31071	6.71869	4.36709	-0.519264	-1.41794	6.40673	-6.52248	-1.6495	-3.51542	1.56889	3.49325	-1.52628	6.49508	0
-2.6189	2.01029	-0.777623	-1.18104	3.30221	-0.55627	-2.10066	1.61067	0.215241	-4.06764	-2.45037	2.41339	3.40279	-1.1556	-6.77048	-1.49656	1.74608	5.11844	-4.89596	-1.64988	-3.89571	2.29214	6.15151	3.63173	-2.74064	4.70334	-7.13523	-3.00197	0.687885	3.36587	0.85027	6.88088	3.98253	-7.38955	1.19992	0.360762	1.67544	-2.90074	-0.593229	2.27925	0
-4.48992	-1.22028	3.87386	3.46723	0.901242	-3.00936	-2.62357	0.89684	-0.356371	0.747429	-6.89106	0.552119	-0.287067	-0.199041	-2.90459	-2.96199	4.20233	1.75114	2.22032	5.35482	-2.20497	-0.314496	-1.44528	3.70607	0.692617	0.207369	-4.10524	0.977726	-2.88045	-1.15425	1.07525	2.76012	-2.06545	1.72726	1.72919	3.77633	0.596083	-2.75202	1.59355	-2.24609	0
-6.26619	1.64496	3.99937	3.66791	2.32706	-0.479725	-2.17066	-3.38885	-0.553531	1.93452	-3.41099	-1.45034	-0.370798	-1.861	-3.59965	-3.68533	-0.223844	0.897277	2.92266	-0.338373	-1.19723	-2.06278	-4.55779	4.54099	-1.82057	4.43406	-3.87719	0.394232	-1.20399	-0.904986	1.50335	3.28726	3.23838	1.4796	1.607	2.18484	-1.45134	3.66688	2.68419	-4.04057	0
-1.67165	-2.1351	0.855099	-2.56744	-1.86595	0.456517	0.180987	-1.23572	-1.25111	1.45168	1.70432	3.61038	1.7798	-0.489309	-0.810735	-0.808952	-2.58277	0.829541	2.30409	0.401231	-0.692142	-0.0563375	-1.62157	-2.59764	-0.123973	-1.90715	2.99835	-0.0484153	0.822065	0.712884	-2.56784	-5.25146	-0.629652	3.51721	-0.0201763	2.50606	1.43578	2.17789	2.75334	-1.05358	0
1.18701	-0.777186	0.468633	-0.03911	-1.97463	0.626249	-1.07685	-1.69785	0.99203	-0.0575006	2.22834	-0.45921	2.08643	-0.787185	-2.6918	-3.20079	-2.29715	0.340624	1.64534	-0.410407	-4.03412	1.32982	-0.632837	-0.811891	-0.859554	-0.0222197	0.345356	-0.729486	1.72459	3.35256	-2.2193	-0.300702	2.88012	-0.707798	4.05011	-2.21026	-0.66208	0.183436	-0.457572	-1.97635	0
1.04713	-0.473984	10.5106	0.447385	-3.28001	-1.67265	-2.75753	-5.66838	1.66814	2.95998	-2.92877	-0.196852	4.76692	-2.36512	-5.10267	-10.4846	-4.64694	0.0843758	6.34157	1.00012	-10.4965	0.183329	-9.54176	-2.15747	1.92738	4.21955	4.33802	-2.2291	-2.30002	-1.82892	1.13849	-5.74353	0.18309	2.79794	7.48345	4.41107	-2.00691	0.203382	3.84342	-5.4888	0
-1.20665	2.13511	6.09951	2.56613	-0.431048	-5.1047	-0.397831	2.39916	0.084603	-1.6078	-5.3749	6.26407	3.77205	-1.71355	-3.06808	-2.32958	3.07846	-1.10935	4.17659	3.79038	-5.45929	0.0548373	-0.47355	0.184912	0.855187	4.10146	-2.57732	-1.1729	-2.75634	-1.91945	0.290885	-1.49738	-4.80979	2.31091	2.51645	2.87099	1.08676	-3.48534	1.86315	-1.89488	0
3.03747	-0.489352	5.37086	0.271307	-2.18283	-2.62735	-1.2658	0.624284	0.2691	0.238012	-2.93008	2.05522	2.01739	-0.984028	-1.84962	-4.46598	0.246032	0.0587626	3.34825	1.81288	-7.16248	1.83149	-1.57855	0.611648	1.72473	1.1936	0.696251	-1.31592	-1.40523	0.334549	1.73334	-0.47647	-1.41437	-0.21647	6.10169	1.72553	-0.714971	-3.55721	-0.088839	-1.27664	0
3.61897	0.912023	7.12319	-2.98751	-2.66721	-0.297928	0.553505	-4.1949	0.0248589	2.43143	-0.0433191	2.53707	2.60104	-2.13748	-0.17571	-5.95356	-4.89099	-0.689916	4.47367	-2.53573	-6.12214	0.381789	-6.70426	-3.1514	2.32875	3.08385	7.12256	-1.86217	-1.65358	-3.37008	1.41617	-8.45917	-1.80843	2.78036	3.24467	4.00462	-1.12081	2.95396	3.25207	-1.54747	0
-1.00131	-4.63142	7.68761	1.64674	-3.56231	-5.24668	-3.22896	2.20102	-0.155199	2.45421	-4.87129	3.15646	6.29432	1.05665	-5.43641	-3.58374	-1.49274	-0.725857	5.46171	6.44997	-8.42919	0.574604	-2.59833	-1.01654	1.26294	-0.284119	0.879423	-1.90023	-3.18424	0.79638	2.12713	1.54024	-2.53175	3.30098	7.8733	5.67088	-0.344938	-8.26214	2.1839	-5.63888	0
-1.24847	-1.82536	-0.97329	-5.66452	0.702949	3.48417	-1.17795	-1.63054	-2.39574	0.698381	3.62116	0.539981	0.153697	-0.855017	-1.94723	-0.206312	-4.5113	4.55067	-3.03976	-5.12192	-0.759921	0.815811	0.531834	1.31945	-2.15905	-0.048874	0.145817	-2.16079	4.03952	4.71577	1.80225	1.68924	7.41594	-4.20757	1.9885	1.8279	0.338656	2.30078	0.517034	2.53208	0
-4.36113	-1.71056	6.91965	2.14756	0.364085	-5.26738	-4.73007	-0.149366	1.99131	0.469173	-9.49674	2.41918	9.10832	0.632849	-11.5084	-7.94245	0.0571046	3.63952	1.27029	5.41191	-10.3859	2.22515	0.561989	1.47959	0.00136703	4.67344	-2.71817	-3.02226	-6.97502	-2.07155	1.3674	4.85416	-2.68292	-0.487788	4.55526	7.26004	0.798953	-7.35427	3.93168	-5.82246	0
0.136806	-0.737644	4.64991	-1.65577	-1.15042	-0.968639	-0.331823	-1.75417	-0.425136	2.14649	-1.6674	1.87336	2.33966	-0.407709	-1.10264	-2.902	-2.72519	0.149051	2.32842	-0.0261645	-3.15661	-0.201971	-3.75364	-1.64435	1.35264	1.36344	3.8557	-1.16294	-2.17506	-2.66094	1.60208	-3.79983	-1.87762	2.40033	1.30409	4.63573	-0.17666	0.290011	2.92228	-1.57024	0
3.43147	-5.37188	3.42721	-9.98154	-0.739462	-2.45736	1.58278	6.92382	-4.58976	2.20183	-2.78035	7.03445	2.3046	3.75824	4.3589	7.33119	-2.46378	1.45622	-4.55343	0.429078	1.45051	-0.0450425	2.01705	-4.33581	4.32649	-3.36804	8.10954	-3.67928	-3.13772	-4.55072	9.5985	-3.09139	-6.88008	-0.119542	-2.5524	12.7791	2.72523	-8.86879	2.27494	6.72115	0
2.22491	3.38672	7.07991	2.69392	-0.773438	-1.53201	-1.09708	-4.53988	2.31625	0.882702	-3.39926	-1.30231	1.96253	-2.55097	-2.86188	-8.50144	-1.20511	-0.966884	4.50933	-0.830964	-7.54699	0.613025	-5.83967	0.841923	1.36624	5.94551	1.34075	-1.00746	-3.10568	-3.28267	1.11759	-2.29294	-0.649715	0.633552	4.60302	0.565113	-2.52237	1.80734	1.45798	-3.79472	0
-6.21816	-4.5209	-1.91871	7.78814	-2.16418	-3.82248	-4.13315	3.82704	0.230967	-0.6787	-2.75756	1.74326	1.89586	0.506707	-7.04901	-2.09857	5.32341	0.771597	5.85305	9.4547	-4.39502	2.23568	5.009	5.37156	-3.23203	-4.89534	-9.72506	2.80913	0.91518	8.67728	-6.75849	9.42178	1.6694	2.38164	7.48369	-4.26372	0.876506	-5.21649	-1.7789	-7.13907	0
0.885243	-0.444829	-6.09302	-7.72633	0.215997	5.03499	1.74926	1.86381	-3.27437	-3.14036	9.9564	3.47738	-1.51532	-1.40533	2.30938	6.70028	-3.25132	2.7556	-5.37033	-6.83552	3.97994	0.155458	4.48071	-1.84574	-3.24344	-2.06013	-1.04116	-2.10921	9.88678	8.6871	-1.05976	-1.24937	8.43533	-5.58533	-0.790469	-3.41573	2.15315	2.73113	-2.35317	7.46188	0
-3.22771	-0.0937415	4.63344	0.696284	1.06073	-0.563873	-2.20169	-2.11265	-1.88517	2.38058	-3.81164	0.655226	-1.14066	-1.88283	-2.57615	-4.70433	-0.129559	2.69366	3.0644	-0.648644	-3.66161	0.235096	-3.17159	5.58413	-0.502307	2.24597	-2.131	-0.00963027	-1.13784	0.208677	2.8472	2.87902	2.633	0.207808	4.18271	3.77006	-1.0567	2.28135	1.95716	-2.02988	0
-4.92587	-1.90618	2.809	-0.375317	1.85633	0.409267	-3.18175	-2.67819	-0.859942	2.30526	-4.37317	-1.69197	-0.0818809	-0.256744	-4.1246	-4.38969	-0.441229	4.62094	-0.595519	0.571349	-1.92952	0.0376028	-2.44147	3.83442	-0.422971	0.914942	-1.73438	-0.279588	-1.8395	-0.52957	2.32152	3.05224	2.54371	-0.784907	1.20156	5.22656	0.0199628	0.758531	2.69841	-1.42831	0
2.54298	-2.24282	3.79156	-1.24984	-2.39658	-3.21749	-0.255068	2.18564	-0.121963	0.804878	-3.57978	3.79947	2.84548	0.875538	-0.608346	-1.8588	0.522226	-0.0678451	2.18646	3.63064	-4.4729	1.70635	0.10483	-1.78504	2.74938	-1.39	3.23482	-0.833199	-3.38575	-2.14335	1.05686	-2.67677	-5.65983	2.03724	2.25452	4.26226	0.912927	-4.85039	1.15789	-0.612943	0
4.53164	2.5189	8.90232	2.51303	-4.09278	-1.94954	-1.12088	-5.76297	3.07172	0.804278	-2.55714	0.818958	2.80231	-3.91038	-3.17805	-12.465	-1.17291	-1.20739	8.433	1.19922	-11.568	2.11629	-7.7424	-1.3777	2.65494	4.07209	3.56514	-0.448093	-2.30894	-2.03116	-2.74339	-8.19123	-2.42794	3.13811	7.55501	-0.556542	-1.97085	2.52646	1.84014	-5.02476	0
-0.0407884	7.86725	1.42453	10.1327	2.10094	-1.84574	-0.678064	-5.0005	5.3109	-2.21203	-5.74361	-4.35902	-1.05348	-3.08658	-3.62821	-9.75253	5.90683	-1.65723	4.40425	1.19049	-4.69763	1.61791	-1.1657	5.51215	-0.318365	6.92548	-5.81097	2.81841	-4.99473	-4.2213	-4.73682	2.42174	-2.32745	0.270781	0.837224	-6.94744	-2.55239	5.00124	-0.953135	-5.66516	0
0.119174	-1.31584	-2.5104	1.7452	-1.21591	-0.910506	1.2057	3.43337	-0.978769	0.493778	3.29931	0.549067	0.174182	1.66702	2.22634	5.99918	-0.854104	-4.10181	1.53281	0.839107	3.11505	-1.34279	1.95818	-0.914876	-1.27706	-2.30276	-0.288684	0.665919	1.56897	2.36658	-0.176331	3.05685	0.325955	1.9997	0.621845	-2.71359	-0.784726	-2.05532	-1.77131	-1.52645	1
-5.12866	1.19329	3.69894	4.98159	0.0102055	-4.21433	-0.72605	-0.132095	0.0802128	0.821251	-5.4086	4.67447	2.8681	-1.14885	-4.04298	-3.47381	2.58627	-1.0328	6.34717	4.46464	-3.1842	-0.184855	-0.803565	2.14018	-0.565818	2.35477	-2.74103	1.37075	-4.37175	-2.59756	-2.91542	-0.122105	-4.68564	5.84945	0.842775	2.28274	0.682228	0.885073	3.39444	-5.87018	0
4.49893	2.10945	-0.694508	2.50129	-2.73106	0.672627	-0.535074	-2.08582	1.85561	-2.18724	2.55098	0.156663	-0.833194	-3.27003	-1.89417	-6.89364	1.44939	0.282808	4.54216	-0.88391	-7.12476	4.15084	1.33866	2.88419	-0.966015	0.0843907	-2.61901	1.03806	2.99268	5.8161	-5.65388	0.0921247	3.2865	-2.04471	7.39429	-8.18763	-1.32137	2.8931	-3.39794	-1.81545	0
-0.687872	1.77042	-1.8039	-1.01555	3.25166	-0.223418	1.27796	2.08455	-3.0507	0.57062	-2.64731	2.7263	-3.68237	-0.163221	2.30086	2.13631	2.46475	1.82639	-1.05777	-3.16316	2.35844	1.32679	4.44341	6.77253	-0.565318	0.757611	-2.15759	0.927232	-2.1656	-1.69223	3.50221	5.48672	-0.699889	-1.68989	-1.62439	1.92498	0.011816	2.43119	-0.465854	2.44353	0
-1.83196	-1.49793	1.83074	0.00647928	0.20942	-1.59286	-1.0618	1.11391	-1.15645	1.37192	-2.44127	1.60214	1.49989	0.614242	-1.91904	-0.240455	-0.443802	0.785073	0.9394	1.07102	-1.62149	0.238091	0.446909	1.72679	-0.237846	0.240383	-0.53977	-0.570484	-1.78713	-0.163639	2.01501	2.9307	-0.354382	0.561579	1.69182	3.26537	-0.00805857	-1.99303	1.14852	-1.49541	0
-5.49885	3.33279	-1.98518	2.09942	4.7249	-0.186426	-2.22517	0.2172	-1.77838	-1.30663	-1.75891	2.05497	1.41239	-2.01895	-7.56017	-1.96885	0.274602	4.2229	-0.773859	-5.12423	-3.69937	2.57101	7.03365	10.8889	-6.05525	6.29912	-10.0923	-1.33289	0.208595	5.24371	1.43915	14.8111	8.34387	-6.38388	4.39265	-1.79385	-1.10828	2.5096	-0.900187	-2.17067	0
-2.9232	4.34768	5.8284	7.89236	1.69758	-1.63164	-3.3699	-6.2393	3.57584	0.594179	-6.83327	-4.87404	0.40123	-2.99317	-6.37545	-11.457	2.34074	0.755161	4.75208	1.34705	-7.14752	0.509016	-5.36026	5.8722	-0.472183	7.02535	-4.91783	1.00884	-4.31063	-2.72248	-0.885568	3.46076	1.37321	0.150074	4.41577	-1.39506	-2.97072	3.39364	1.37451	-6.74767	0
2.08979	-0.187916	0.349649	1.0406	-1.03354	-0.825058	-1.19598	-0.340493	1.27988	-0.336767	-1.09656	-0.299694	1.70451	-0.187775	-2.92396	-3.99139	0.14962	0.89188	1.18263	0.496824	-5.02428	2.81961	1.88648	1.78618	-0.137832	0.351976	-0.794559	-0.351543	-1.16801	1.59122	-1.02205	2.80628	0.494268	-1.77095	4.05411	-1.64275	-0.775103	-1.54833	-1.18127	-1.86619	0
1.00279	-1.76863	9.46312	-5.59609	-0.76493	-0.272391	-1.65587	-2.67713	-2.9444	5.06773	-0.802211	1.49885	3.96695	-0.685269	-2.41584	-3.21572	-9.21676	1.21253	1.81067	-5.45449	-6.58479	-0.808265	-6.90244	0.110451	0.615665	4.95248	6.07367	-4.86337	-1.31434	-1.35219	9.67387	0.287115	4.15517	-0.918473	6.63944	9.40412	-2.68445	-0.636374	3.77105	-1.40353	0
1.97766	-2.0687	4.33982	-6.61166	-1.5555	1.18617	0.211062	-3.34805	-1.20336	4.34127	2.63923	1.17735	5.61434	0.906676	-1.6387	-1.22807	-10.489	0.106387	-0.0652939	-5.54443	-3.30221	-0.358856	-4.21388	-4.49387	0.403627	2.54305	9.27672	-4.0569	-1.66827	-2.51077	4.79776	-3.40545	1.56763	0.646796	1.58476	6.88803	-1.42744	0.862249	3.92631	-1.48928	0
-1.65242	-3.20599	0.934416	0.777531	-1.78043	-1.03838	-2.4444	0.189424	-0.927164	1.93195	0.176343	1.30348	3.10589	0.214879	-4.9528	-2.66682	-2.63426	1.17002	3.39923	0.870869	-5.29215	1.99942	1.36381	2.87372	-2.13447	-1.00641	-1.50629	-0.616958	0.227252	4.92559	-0.586932	5.71515	3.68855	0.0604106	6.89222	0.24067	-0.970462	-1.71817	0.11099	-4.56404	0
0.057724	7.47915	2.03601	-1.77848	2.44689	1.05527	0.170645	-2.67021	2.24283	-6.2896	1.81718	2.93891	4.47157	-4.66612	-5.34497	-3.54145	-0.779265	2.21483	-3.42897	-5.59538	-4.77252	0.180161	0.413142	-2.05581	-2.36766	10.0687	-4.30881	-4.35544	3.6283	1.627	-1.58859	-3.38342	4.49508	-6.39025	-0.33897	-2.75198	1.25658	2.58371	0.504216	3.24228	0
7.02493	1.92901	4.4789	-2.56841	-2.3573	0.0717473	0.693207	-2.97203	2.39437	-0.673196	-0.17875	-0.0489875	1.84514	-1.54003	0.491156	-5.87213	-1.84424	-0.276991	0.738157	-1.59982	-5.9475	1.77675	-3.73496	-4.1067	3.33376	2.48288	5.76353	-1.8928	-1.26006	-3.10187	0.385128	-7.93231	-2.74316	-0.996652	1.94537	0.501419	-0.637074	0.033529	0.315912	1.3084	0
-2.49168	-5.51234	6.56612	-4.52496	-0.920246	-2.14228	-2.23455	2.3616	-3.9957	4.15558	-2.66695	3.57227	3.45287	1.52192	-2.07358	1.46938	-4.73055	1.79476	0.726459	0.840817	-2.97392	-1.2227	-2.94671	-0.131811	0.706072	-0.424956	2.93017	-3.24685	-1.12772	0.329967	7.79818	2.1145	1.05501	0.938113	4.37395	10.4414	0.0861046	-5.65222	3.33985	-0.574733	0
-1.09328	-4.99928	0.273613	-3.60127	-1.83419	-1.76897	-1.57816	3.00595	-0.922395	-0.0995599	-1.88339	4.81638	4.364	1.6255	-3.7217	-0.300912	-0.110327	3.46755	-1.03208	4.09061	-3.28204	2.32353	3.62234	-2.04447	0.606589	-3.76038	0.935681	-1.41745	-0.928819	1.98388	-1.14739	-0.655531	-2.48246	0.152307	1.24888	4.74534	3.0778	-5.76888	1.5517	0.445524	0
-6.18166	4.11285	2.56168	3.51652	3.1338	0.656146	-2.22654	-3.21923	-0.962866	0.26232	1.69386	-1.01135	2.2778	-3.18166	-6.55009	-1.90146	-4.22744	0.0445143	2.18558	-6.00891	-3.10242	-1.9875	-1.98902	6.03289	-6.02786	8.95376	-7.31759	-2.23477	2.96801	4.79498	2.35895	9.43548	11.1431	-3.08189	5.54984	-2.20985	-3.18335	4.52513	0.686883	-4.72075	0
6.77997	7.49481	9.06193	8.27258	-3.28065	-0.646376	-2.99385	-11.2769	8.85072	-2.19887	-3.41021	-6.98574	2.59874	-6.23265	-7.13242	-20.9858	0.918706	-1.08938	8.15428	0.55813	-16.3407	3.54224	-9.7883	0.188515	2.13067	9.07734	-0.457094	-0.0280611	-2.33348	-1.68693	-6.36523	-6.67178	0.923228	-1.125	9.91564	-8.39019	-4.44452	4.8037	-0.718261	-7.48062	0
-3.00623	4.20067	-1.31188	-0.365792	2.34834	0.0378051	-0.639399	-1.45742	1.71898	-4.65161	-0.726188	4.01892	4.58285	-2.64848	-7.07495	-3.84587	1.24843	3.89658	-2.35822	-1.85707	-3.90042	2.16151	4.61201	0.63612	-2.89085	5.56012	-5.25735	-1.93794	0.474095	1.65418	-4.65832	0.150775	1.64963	-3.80005	-1.35444	-1.68255	2.46531	2.05968	1.23222	0.488318	0
-3.87068	-5.65646	2.22458	0.414467	-2.69038	-1.76732	-1.07763	0.81333	-2.07292	4.04141	-1.7019	2.41814	0.43644	1.46742	0.0685198	0.325875	-0.552303	-0.408633	4.85359	5.64516	0.523778	-1.12941	-3.01965	-1.10773	1.02382	-5.50566	2.57134	1.84923	-1.41492	-0.171252	-1.20702	-2.61375	-3.21618	7.16922	1.09191	4.89954	1.02021	-1.21677	3.07312	-3.71621	0
0.425014	-1.24212	6.82693	3.40961	-2.98187	-4.83272	-1.86278	0.810671	1.03196	0.994652	-5.06918	2.84682	4.02052	-0.470827	-3.65441	-5.22631	1.12108	-1.5302	6.33285	5.72161	-7.79497	0.974572	-2.73061	-0.298463	1.78446	0.956217	0.19707	-0.420328	-3.5248	-0.983313	-0.238352	-1.04948	-4.28604	3.69612	6.05789	2.56058	-0.439948	-4.72711	1.48359	-4.99474	0
-1.23016	-1.64998	1.12145	-3.94199	-0.412463	0.311961	-2.09347	-0.348718	0.830661	-2.00364	0.535803	2.07492	5.89876	-0.231485	-6.17436	-2.17549	-2.68503	3.95035	-3.46378	-0.00194977	-4.50031	1.20415	1.33539	-3.38398	-0.991453	1.53638	-0.414724	-3.62459	1.63964	2.98898	-0.842776	-1.17661	2.63533	-3.58519	1.31871	2.51421	2.1405	-3.52194	1.51344	1.10652	0
-1.31869	0.291075	-1.87888	-4.29963	4.40504	0.834651	-4.41992	1.59145	0.155451	-4.48251	-3.31664	0.477175	4.20518	-0.538667	-10.258	-3.98649	0.644874	10.0627	-9.40646	-3.88415	-7.44106	5.41328	9.7277	6.85408	-3.44984	4.7984	-8.62398	-5.03481	0.942751	6.39895	3.59875	13.1235	8.47303	-14.1828	4.29213	1.39135	1.46918	-5.63266	-2.11829	4.32577	0
7.12209	6.27502	4.81729	3.50684	-2.71491	-0.0183642	0.246216	-6.23624	3.06608	-0.932004	0.483836	-0.11423	-0.23815	-5.48535	-1.78123	-12.3919	-0.32311	-1.41575	8.01937	-3.79231	-11.1646	4.02306	-3.89399	3.09333	0.573582	5.72145	0.593583	0.36676	-0.212186	0.694519	-3.79036	-3.76978	1.42988	-0.643024	8.71369	-6.97466	-3.5226	6.81362	-1.5823	-3.83153	0
-2.44057	6.58391	-3.76184	1.97513	4.45844	-0.899631	1.49857	2.66083	-2.14958	-4.23977	-1.63288	6.62886	-2.40163	-3.45648	-1.44781	0.598107	5.85311	2.36702	0.170465	-4.12368	-0.321644	2.81331	8.92025	9.46449	-3.84853	4.7741	-9.63794	0.869154	0.619071	2.61696	-1.69293	7.50138	1.77373	-4.01699	-0.196924	-4.16447	1.09444	4.80935	-1.93826	2.14214	0
-1.93893	0.722408	3.01836	3.35898	-0.147389	-5.27649	-0.295813	3.64379	-0.251335	-1.43137	-7.18698	6.5202	1.41007	-0.716742	-1.99952	-2.06873	6.51717	0.210829	4.01413	6.26936	-3.53341	1.5373	2.65345	2.41454	1.35658	0.314853	-3.58461	1.19062	-4.26998	-2.29099	-1.81717	-0.252731	-7.47679	3.30973	0.701191	2.53542	2.20609	-3.33495	1.28937	-1.56204	0
-1.13782	-0.41125	-1.64861	-4.27658	0.865963	0.952561	-1.02067	0.0114242	0.274254	-3.05918	-0.707557	3.47715	2.59619	-0.855869	-4.24849	-2.42117	1.05367	5.79727	-4.2821	-0.178934	-2.54754	2.73222	4.25838	-0.770779	-0.563624	0.0619743	-1.71849	-1.72707	0.994965	2.00443	-2.72433	-1.85744	0.503394	-3.89198	-1.47958	1.65206	3.46479	-0.762404	0.981396	3.48527	0
4.42113	1.43491	2.50533	-3.08333	-1.23444	1.81826	-0.0644006	-2.75732	-1.51507	0.948689	2.56099	1.50159	-1.02182	-3.05213	-0.24374	-5.04265	-3.52335	1.77676	2.68889	-6.18598	-6.21136	2.88824	-1.23633	3.57764	-0.539872	2.22762	1.55325	-1.41183	2.30117	3.35784	1.78079	0.247567	5.21695	-3.16194	7.0255	-1.13934	-2.10119	4.24273	-0.996549	0.575545	0
1.70809	1.7011	6.78538	-0.368612	-0.0200765	-0.544672	-1.49049	-3.02897	-0.154862	1.44171	-2.76898	-0.467764	0.364469	-2.34252	-1.86161	-6.21745	-1.899	1.14353	2.48788	-2.50233	-6.40741	0.591453	-4.91717	2.63487	0.982268	4.73212	0.827775	-1.81279	-1.20859	-1.17506	4.31342	0.00242561	2.12442	-1.59423	5.42184	2.79549	-2.16866	1.0554	1.07213	-1.01309	0
-0.264881	6.25333	0.0414388	-1.55535	4.23988	1.00666	1.08435	1.95857	-2.61991	-3.93766	1.94208	3.13927	-2.10614	-3.59635	0.418954	3.30398	0.868039	1.22581	-3.04585	-7.7199	0.320112	-0.595558	3.05092	5.35179	-3.24092	7.33998	-6.95292	-2.67496	4.83062	3.69971	4.71506	5.65893	7.13291	-7.31409	1.38577	-2.35318	-0.52513	2.46712	-2.35197	5.33128	0
-3.88737	-4.86292	-2.84904	-3.67067	-0.578689	3.69339	-1.8829	-4.00519	-1.2506	2.96827	1.56127	-0.956089	-0.808214	0.402226	-2.44684	-3.40411	-2.78397	5.53227	-0.689641	-0.275194	0.620795	1.5651	-0.44058	0.813465	-1.04494	-5.14959	2.05454	1.33256	1.02657	2.52056	-3.59961	-1.56424	3.19759	1.08142	-0.636461	2.52495	1.46561	4.5645	2.54483	-0.872278	0
-2.89138	-0.266641	0.704611	-3.26673	3.98568	-0.893568	-4.3933	1.4882	1.75767	-4.18036	-5.43916	-0.06092	6.93378	0.767539	-10.5438	-3.1409	0.544103	8.02763	-9.57605	-0.152873	-6.06928	2.80137	6.31924	1.63241	-1.69749	5.38626	-6.20881	-5.44344	-1.51238	1.93029	3.5717	8.39432	3.81493	-10.6353	0.696227	4.55935	2.35812	-8.34646	0.384876	3.06533	0
-4.88126	-0.354598	-0.517304	2.81357	2.50304	-3.30673	-1.15152	3.42082	-3.47518	1.7939	-5.65246	5.03392	-0.393847	0.176759	-3.28202	-0.142567	3.08247	2.17957	3.28316	0.685206	-1.93473	2.56688	6.44969	10.4204	-2.5991	0.533658	-6.13306	1.38369	-4.10319	1.09668	1.87673	11.7684	-0.24915	0.374142	3.25946	2.58742	-0.203302	-0.0705004	0.393959	-3.36561	0
-3.12394	-1.31826	-1.31433	-2.15191	1.25359	1.31458	-1.99367	-0.196419	-0.381871	-1.3087	0.321979	0.287296	1.57704	-0.277057	-4.14994	-0.702141	-0.536481	4.2636	-3.41675	-0.576161	-0.99199	0.765633	2.18959	0.898816	-1.92844	0.231556	-3.16348	-1.47141	2.18596	3.66411	-0.524166	2.61066	4.28873	-3.64123	0.429597	0.941326	1.49769	-0.87972	0.394131	1.35958	0
-6.99144	-4.96593	1.16246	4.74596	-0.339458	-4.12351	-2.31651	2.73424	-2.76103	4.29547	-7.01943	3.03106	-0.970854	1.73489	-2.22625	-0.888899	3.97818	0.904818	6.30778	7.59483	-0.378995	0.665289	1.41763	6.64309	-0.298497	-4.95937	-3.31558	3.70371	-4.96023	-0.260229	-0.755477	6.37423	-4.04941	6.662	2.49093	4.71221	0.574291	-1.81942	2.27963	-6.17154	0
-2.42273	-2.3295	0.323923	-0.697043	0.090648	-0.873259	0.0358647	2.38214	-4.18767	2.73297	-1.02239	3.79524	-2.5543	0.0958944	1.64197	2.22397	0.433091	0.749361	3.02262	0.0697435	1.0869	0.221711	1.17058	4.80951	-0.686472	-2.67645	-0.894564	1.28489	-0.091114	1.55955	2.20551	3.55528	0.391997	2.24476	2.16313	3.03333	0.0304338	1.00939	0.60316	-0.479259	0
-7.35998	-7.97013	2.03006	2.84356	-1.5293	-5.1714	-4.73978	1.38005	-0.570078	4.93101	-9.06177	3.40891	6.63108	3.56214	-9.7112	-5.62196	0.40573	3.87459	4.77928	9.24817	-6.52761	3.51038	3.56528	4.10004	-0.481349	-4.50353	-0.956941	1.19663	-8.62882	-0.555109	-2.12101	7.53584	-4.98946	5.43939	4.13695	8.14548	1.43412	-6.00878	4.49418	-9.40246	0
-4.60676	-0.584523	-5.51462	-0.933909	1.8472	3.50372	0.124312	-0.499011	-4.71191	2.02421	5.10138	1.61993	-4.29341	-1.36821	0.24924	2.77315	-2.16622	2.34965	1.46252	-5.96727	3.37666	0.720812	3.80091	8.12949	-5.29586	-1.78979	-4.39365	1.77334	4.68975	7.19624	-0.813849	8.14804	9.06919	-1.14152	2.37754	-2.93594	-0.951686	7.82985	-1.0125	-0.655489	0
-1.88796	-4.45471	1.2173	-3.98159	0.968725	-2.21747	-4.41294	2.27629	0.257648	-0.831332	-6.56719	2.69459	6.90435	2.00453	-9.66934	-4.63205	0.0636603	8.03778	-5.13369	2.79803	-7.95917	4.87275	6.67041	2.23716	-0.203423	0.12909	-2.34681	-3.69752	-3.98845	1.70488	2.21556	7.0552	0.0184652	-6.11495	3.18235	7.09053	2.6019	-8.79018	1.42592	0.450202	0
-1.66951	6.23002	2.16118	7.86517	1.74431	0.862153	-2.30593	-9.11437	4.17237	0.135485	-4.1227	-5.38178	-1.64085	-4.40524	-5.84864	-13.9844	2.33618	1.68433	5.45616	-1.63963	-6.95096	2.53125	-3.70696	7.60118	-1.55741	6.48744	-4.82339	2.66067	-3.31237	-1.58589	-5.12512	2.36932	2.84333	-0.308935	3.79388	-5.74581	-3.23131	9.45351	0.502888	-6.8601	0
1.43439	-2.89455	-0.992219	0.414295	-2.80053	-1.2486	-1.07379	1.76312	2.1443	-1.15316	1.58181	-0.209585	4.89562	1.82841	-3.13763	0.238197	-1.27339	-1.04423	-0.338455	3.58244	-2.8004	1.0308	2.06849	-4.42358	-0.134582	-2.17137	0.690039	-1.19677	0.558692	2.86609	-2.81392	0.183238	-0.568816	-0.177703	2.15664	-1.78109	0.626376	-5.88626	-0.992964	-1.95446	0
1.74689	1.82705	7.86804	4.95895	-2.82553	-2.62166	-2.64856	-3.58859	3.13785	-0.821037	-4.63605	-0.59895	1.02301	-3.64428	-3.94112	-11.1749	3.02129	-0.0549082	6.89469	4.50518	-10.0687	1.48992	-6.32142	0.819545	2.12875	2.92457	-1.75953	0.41101	-1.09989	0.0778859	-2.85706	-4.43238	-1.37015	1.65428	7.4829	-1.56278	-1.1521	-0.334071	0.451333	-4.11648	0
-3.82333	-1.85449	3.53517	-1.71268	2.35482	-1.41951	-5.21658	-1.75152	2.15191	-1.03446	-8.19439	-0.725514	6.19964	0.473364	-10.8553	-8.31419	0.567542	8.23188	-5.01263	2.58152	-8.03699	3.16628	1.9745	2.04876	0.026731	3.5655	-3.27974	-3.38949	-4.57422	-0.892042	1.71699	4.60768	0.749667	-5.74201	1.64949	6.88446	1.91343	-5.69194	2.8608	-0.618237	0
-1.91358	0.933301	2.95048	3.2461	-0.99312	-0.00269675	-1.89454	-5.23529	1.94239	1.25703	-1.48715	-1.4487	1.4895	-2.09501	-4.49324	-8.05449	-0.916156	0.742222	4.69614	0.83658	-5.16927	0.849215	-4.02648	1.34708	-0.639652	2.14645	-0.526882	0.864622	-1.3332	-0.0242783	-3.72303	-1.57616	1.21577	2.2769	3.34413	-1.06036	-1.16365	4.03985	1.96637	-5.3304	0
-0.827271	-1.20118	1.17311	-5.01584	1.44376	0.625542	0.710368	0.326518	-2.85846	2.77711	0.375993	1.8896	1.51145	1.32528	0.651984	3.26211	-5.01236	0.953108	-2.36793	-4.32055	1.72966	-0.981587	-0.157395	-0.218702	-0.263905	1.40847	3.9331	-2.30387	-1.46482	-2.37055	5.82228	1.30221	0.829393	-0.542725	-1.66465	6.38041	-0.225697	0.258981	2.39834	1.37897	0
2.74515	1.42225	2.09606	2.03779	-1.57695	-0.924032	-0.75139	-3.22528	3.3751	-0.31745	-1.93907	-1.25402	2.7882	-0.817289	-3.21403	-7.11357	-0.116301	-0.133555	2.37335	1.1527	-5.94045	2.33416	-1.27356	-1.0141	1.16712	1.93891	1.64626	-0.057975	-3.02743	-1.95336	-3.01588	-2.4638	-2.36107	0.442855	2.20999	-1.58305	-0.823847	0.368481	0.421564	-3.23859	0
-1.67995	-1.51581	3.00537	-1.33862	0.45157	-2.75988	-1.81772	1.84107	-1.47527	0.711129	-4.77277	4.54221	3.55023	0.160947	-4.71586	-2.57796	0.0624221	3.19618	0.688111	1.09889	-5.38762	2.39847	2.8463	3.2704	-0.251793	1.38881	-1.41499	-1.74451	-3.22222	0.12104	2.43237	4.22853	-1.04023	-1.11369	3.37215	5.28696	0.865258	-3.48272	1.71299	-1.17368	0
-4.11115	-2.40794	1.55412	3.63097	0.709278	-3.08025	-3.24931	3.20619	-1.51666	0.6461	-5.01912	1.08668	0.176682	0.36112	-4.23102	-1.21993	3.34388	1.99538	2.22046	4.10249	-3.43703	1.24657	2.73338	6.84311	-1.49905	-0.678226	-6.74162	0.500818	-1.18111	3.64603	1.75892	9.78267	1.80924	-0.896816	5.64791	1.43847	-0.280464	-4.55893	-0.754532	-2.92796	0
-3.26776	4.05239	2.18985	2.81533	3.09147	-0.499179	0.638871	0.637978	-3.78675	0.788699	-1.21368	2.0831	-5.25226	-3.04188	2.38355	1.64015	2.11364	-0.912799	3.62328	-3.76691	1.69489	-1.87268	-1.33255	8.31082	-2.16759	4.11488	-5.68429	1.14878	1.50113	0.954034	4.14076	5.57671	3.90118	0.0624388	2.35426	-0.413019	-1.94847	5.18993	-0.445663	0.0345649	0
4.10363	3.06743	0.0281669	4.56286	-1.74476	-0.639533	-0.712997	-2.79107	4.8464	-3.13302	-1.635	-2.39612	0.28605	-2.02824	-2.47488	-8.27541	4.1719	-0.12238	2.47039	2.70306	-6.089	3.36338	0.280417	0.144431	1.20025	1.04571	-1.90439	1.48275	-1.0744	0.220558	-6.3879	-2.61629	-2.15097	-0.989419	2.68908	-6.75441	-0.462729	0.686546	-2.22789	-2.05637	0
-1.42958	-1.88098	6.26171	4.53668	-0.542438	-8.9242	0.737776	10.4147	-6.62125	3.88081	-8.03291	9.80779	-1.65553	1.18974	3.53737	6.06808	4.79346	-4.80135	9.52175	5.08496	-1.71148	-0.298907	2.94658	9.10309	0.942089	-1.0553	-3.42308	1.45476	-5.32492	-1.23657	8.44773	10.2596	-6.67793	6.06275	7.13135	6.3696	-1.4293	-6.97724	-0.313703	-3.53645	0
1.10071	0.517395	1.4907	6.1531	-1.86509	-3.24288	-2.11687	0.678974	3.48397	-1.90946	-2.80244	-1.29882	3.10126	-0.275855	-4.73476	-4.84501	3.07255	-1.54812	3.45649	5.06353	-6.48472	2.01646	1.24184	0.966473	-0.173755	1.04299	-4.05837	0.378119	-1.53709	2.10859	-3.4473	3.5233	-1.07243	-0.212929	5.42589	-4.47542	-0.972408	-4.57292	-2.00794	-4.73724	0
6.99991	6.0681	5.00524	0.875931	-1.62426	-2.10712	3.39405	1.23987	-1.10296	-0.814528	2.90719	4.55129	0.0681575	-3.2782	4.05874	0.810725	-2.00899	-6.29172	5.9413	-5.52454	-4.17206	-0.32277	-2.14655	0.453878	0.293366	6.28511	1.69265	-1.76006	1.37993	-0.265889	3.57666	-1.71215	0.0293543	0.279146	5.64083	-3.39918	-3.22101	1.93624	-2.01813	-0.0673538	1
0.266688	-5.80433	3.83855	-2.88853	-4.82425	-1.84035	0.696286	-0.581798	-2.07155	4.76107	-2.92452	5.88383	-0.2897	0.720602	2.8546	-3.22404	0.0568533	0.467093	6.7788	6.12141	-1.40478	1.04002	-4.29359	-3.5721	4.55301	-7.68289	8.65791	2.68961	-3.88306	-4.2213	-3.12994	-11.7749	-9.58887	10.0974	-0.423403	7.49789	2.47093	1.11504	4.77258	-1.98718	0
-0.669352	1.16179	1.16096	0.390932	1.2863	-1.8745	1.12465	5.21666	-4.96359	0.149459	-0.521569	5.22337	-4.11207	-1.39875	3.669	5.14232	2.57475	-1.11833	2.73033	-1.85018	1.28691	-0.573978	2.35513	6.66586	-1.23684	0.582047	-4.51583	0.357604	2.15731	2.95528	4.95963	6.05123	1.89793	-0.535031	3.60682	0.503337	-0.682974	-0.154298	-1.88947	2.11346	0
-0.090519	3.11206	2.41128	5.21141	1.57357	-1.07484	-0.837965	0.332811	-1.8733	0.781203	-2.59812	-1.19615	-5.78101	-2.67871	1.37015	-2.24324	3.61381	-0.849151	4.81358	-1.69172	-2.17598	0.433698	-0.918711	10.0641	-1.20116	2.69286	-6.33595	1.87879	0.583078	2.34514	3.46339	8.33667	4.08225	-1.47463	6.5872	-3.21567	-3.39643	2.71933	-2.84939	-1.60787	1
-1.68356	-3.32766	1.49161	-3.29486	-0.934141	-1.96795	-1.92737	0.140227	0.728702	-0.0149819	-4.43561	4.54575	6.33211	1.12916	-6.4198	-4.55291	-0.408577	4.78003	-1.17057	3.66234	-5.48155	3.22364	2.96334	-2.14004	0.990137	-1.04675	1.87876	-1.72179	-4.1908	-1.43848	-2.20942	-2.23481	-4.40839	0.361493	-0.292941	6.22295	3.23351	-3.92664	3.5376	-1.00221	0
-3.68426	1.61744	3.06337	-0.399056	1.67873	0.501338	-2.31414	-3.5756	0.854297	-0.592311	-1.41249	-0.0903923	3.62851	-1.93712	-6.39927	-4.89312	-2.28845	3.20822	-0.875893	-1.98839	-4.24446	-0.0776663	-1.96264	0.820431	-1.9043	5.41482	-2.43459	-2.3883	0.0936259	0.680687	0.226097	0.904151	4.14621	-2.44089	1.50806	2.01719	0.0629701	1.55288	2.48941	-1.53191	0
-2.60175	-2.90916	-0.821248	-0.530991	-0.992958	-0.163499	-0.767266	-0.420714	-1.61489	1.78979	-1.81344	3.11591	-1.09399	-0.206217	-1.06017	-2.72594	1.54841	2.94101	2.9139	2.5746	-0.97223	2.06999	1.24549	2.59371	0.0632188	-4.22972	0.0217314	2.20892	-1.16612	0.943485	-3.384	-1.01728	-1.79235	3.15617	0.681984	2.06573	1.62329	2.24973	1.71309	-1.49963	0
-0.87781	-0.0349981	1.61549	-3.43694	-0.220544	-0.72563	-1.61842	0.500957	0.918967	-3.07125	0.490973	4.07389	7.39875	-0.837177	-7.07129	-1.94926	-2.57115	3.16979	-2.84604	-0.665286	-5.84809	1.49786	2.62122	-3.20569	-1.60397	3.61851	-1.45765	-4.37065	1.47111	3.16258	-0.911998	-0.4792	2.33894	-4.01674	1.98254	1.82211	2.1366	-3.90889	1.34755	0.801518	0
-2.53493	2.15655	2.86762	3.47325	0.202181	-1.95627	1.82423	0.993831	-3.09646	1.51775	-2.14369	4.23041	-5.32312	-2.38455	4.88541	1.2749	4.08707	-2.83727	6.95577	1.44997	2.66913	-2.18262	-3.34989	3.92181	0.625676	-0.185874	-1.75455	3.32963	-0.244539	-1.98581	0.0255698	-2.63899	-3.25632	6.35334	-0.0519027	0.646893	-0.220735	4.89475	1.16245	-1.01662	0
9.81255	4.46773	3.47005	-10.955	-0.0972737	5.06768	4.06702	-5.54891	-1.88744	1.51373	5.75114	1.52217	-1.73012	-3.03664	6.14785	-2.23932	-8.59368	0.975476	-2.42111	-13.7196	-1.7769	1.00515	-4.96452	-3.00603	2.49388	5.15883	11.3996	-3.84864	1.55774	-4.30835	6.38381	-10.0909	2.32582	-4.00432	-0.63612	3.16124	-1.9071	8.49493	1.16447	7.00445	0
-9.34828	-1.56755	1.04801	7.80428	1.66948	-1.91049	-4.59289	-1.5172	3.04727	-0.295041	-5.43239	-5.25758	2.15281	0.86519	-7.28302	-3.14433	3.67097	1.05012	0.384121	7.91696	0.000390357	-2.48617	-2.40381	1.21199	-1.75858	0.742854	-7.49012	1.48476	-1.72212	0.467072	-3.25248	4.86089	1.07596	1.92014	-0.527967	-0.00989118	0.453334	-3.11511	1.78485	-5.99068	0
-2.07034	4.79621	1.0211	0.424855	2.2716	0.829434	0.00419207	-2.08006	0.032577	-2.73736	0.162626	1.96553	-0.184519	-3.61301	-2.32859	-2.54844	1.07817	1.758	-0.0901902	-3.38155	-1.661	-0.11729	-0.249172	2.32782	-2.00737	5.46904	-4.45014	-0.884282	2.19569	1.25301	-1.17897	-0.528601	3.38209	-2.48642	0.101438	-1.81014	0.416307	4.47016	0.510103	1.18763	0
1.25625	2.28883	-1.04397	-4.35694	0.391012	1.43526	0.936431	-0.194847	-0.0905095	-3.92008	1.83004	4.63637	0.936718	-2.50409	-1.02479	-1.2544	0.902149	3.4149	-2.7287	-2.52361	-1.74036	1.83781	2.67134	-1.7112	-0.31599	1.51045	-0.859518	-1.63274	3.01321	1.90893	-2.78639	-5.20423	0.627875	-3.30455	-1.469	-0.712579	2.83711	1.89075	0.164215	4.84168	0
11.4884	5.8628	9.74753	-6.72107	-1.88597	1.58433	2.62137	-8.35178	1.61892	2.4837	0.588964	0.532039	2.6306	-3.5746	2.01731	-10.1011	-8.68134	-0.924066	2.37914	-10.3503	-9.39055	2.00766	-9.02106	-4.08706	4.53086	8.96768	13.2623	-4.31619	-4.04117	-8.74704	5.70489	-12.0792	-2.20252	-1.27905	2.92871	4.34908	-3.55911	6.57092	2.97646	1.22331	0
-4.8198	-0.373732	2.37926	2.41236	2.46893	-2.79233	-3.11692	1.22657	-1.83981	1.50109	-5.73921	2.0545	2.25077	-0.196227	-6.64211	-3.02962	0.545337	3.13248	1.72478	0.0176225	-5.18531	1.98691	3.41456	8.72272	-2.73419	3.44542	-6.10805	-0.93924	-3.36935	1.7912	3.56194	11.9679	3.02245	-2.25422	5.48067	3.36732	-1.07926	-1.9394	0.847397	-3.97035	0
1.70546	1.13048	8.82538	-0.517121	-1.35281	-1.05934	-1.44115	-4.7187	1.34149	1.31539	-5.02712	0.0515352	0.585816	-2.67076	-1.43795	-9.26941	-0.0497197	1.61812	3.49059	1.2681	-6.84307	0.30816	-8.17582	-1.14257	3.68309	3.22308	3.58465	-0.836729	-2.89225	-4.66907	1.38264	-8.14224	-3.02542	1.85119	2.73821	4.89628	-0.39401	1.38873	3.28792	-0.87037	0
5.03989	-0.220577	6.13291	-1.94415	-3.16778	-1.55495	-0.599398	-0.473788	-1.27082	1.5511	-0.0994068	3.72851	1.98968	-2.12265	-1.25586	-5.23829	-3.1914	-0.0586187	5.29312	-2.16606	-9.18115	2.74788	-2.15365	1.63811	0.974832	1.89943	2.77318	-2.11066	0.0430008	2.13927	2.76343	-0.594011	1.34372	-0.619376	9.28086	1.46383	-1.9242	-0.759781	-0.169888	-1.49813	0
0.777568	1.41355	3.96779	2.00203	-0.688136	-1.14268	-1.23139	-2.58778	1.20212	0.695301	-2.34621	-0.325793	1.45888	-1.58918	-2.87856	-5.95908	-0.513471	0.0958961	3.41064	-0.0203242	-5.63695	1.1624	-2.5828	1.72017	0.308512	3.0393	-0.122288	-0.389801	-1.89439	-0.750533	-0.0140723	0.0989329	0.203435	0.287444	4.08814	0.0861252	-1.4799	0.941427	0.752285	-3.1265	0
8.45821	2.79855	7.30077	1.57965	-4.59026	-1.66419	-0.790307	-4.58279	4.72721	-0.844273	-0.611584	-1.01747	4.65659	-2.76055	-3.27182	-11.1753	-2.37832	-2.12802	5.4395	0.0342883	-12.4452	3.04657	-5.39128	-3.62281	2.81358	4.57632	4.48165	-2.08345	-1.72492	-1.13107	-1.9426	-6.65669	-1.70575	-0.354996	8.0472	-2.94801	-2.54852	-0.911295	-0.469673	-3.66943	0
5.01734	0.527535	4.19892	-1.99094	-2.15962	-0.906087	0.0146652	-1.13139	0.720162	0.199231	-0.854173	1.65317	1.97299	-1.13958	-0.557076	-4.63985	-1.6444	0.152757	1.94053	-0.977007	-6.24989	2.13446	-1.82317	-1.29307	2.09508	1.6166	3.69526	-1.6793	-1.27991	-1.07955	1.21268	-3.60275	-1.60415	-0.715391	3.95681	1.33512	-0.698669	-1.00457	0.215108	0.0916851	0
0.0741829	1.6144	4.05105	-2.05051	1.75871	-0.302159	-1.16561	0.977667	-1.14972	-1.81859	-2.00479	0.997162	-0.472101	-1.8546	-0.838967	-0.549027	0.919696	2.41766	-2.44653	-1.79164	-2.38192	-0.562505	-1.32563	1.72791	0.286017	3.9168	-2.92038	-2.6448	1.91754	1.03109	5.05078	1.16636	3.01288	-4.6476	2.19675	2.63539	0.209601	-2.21001	-0.280794	3.91266	0
-0.954114	-0.15568	0.463901	-2.17855	1.42407	-1.79147	-0.512471	4.04892	-1.9882	-1.67718	-2.06789	4.70795	1.86185	0.00305722	-2.12623	2.05329	1.24804	2.39666	-2.15283	-0.362269	-1.82243	1.28134	4.75073	2.39692	-0.909333	1.41602	-3.26249	-2.08886	0.0265482	1.84864	2.87893	4.46181	0.474707	-3.35464	1.31817	2.7765	1.48252	-3.96144	-0.27217	2.45328	0
-3.31802	-3.4147	-0.053782	-1.21284	-0.353046	-0.394295	-1.09978	-0.465848	0.513487	1.56949	-1.15073	-0.123196	3.71805	2.26265	-2.8019	0.366609	-2.13143	1.06208	-1.41159	2.80447	0.893711	-0.790013	-0.457107	-3.51872	0.178558	-1.74172	2.42027	-0.547434	-2.23283	-1.80075	-0.89616	-1.43497	-2.05901	2.35607	-2.75659	4.2655	1.45767	-2.22461	2.9617	-1.89206	0
2.90488	-1.30699	8.4376	-2.67809	-1.68141	-2.58359	-1.25106	-0.955085	0.616073	1.80046	-5.06489	1.27069	3.76507	0.139001	-1.57956	-4.87336	-2.07532	0.740306	1.01825	1.74812	-6.4091	0.325752	-5.19392	-3.16662	3.96603	2.3388	5.50656	-2.82366	-4.26894	-5.00533	4.85223	-5.02489	-4.41782	0.800885	2.57524	7.74495	-0.154628	-4.53372	2.97918	-0.220674	0
2.4246	0.845891	-4.18666	2.92776	1.18966	-2.65486	2.13918	6.34695	0.547945	-3.01911	-4.22583	0.632754	-4.61519	2.07047	5.71443	5.12341	9.4957	-1.66065	-2.31327	5.41755	5.31807	0.760983	6.04946	1.30595	2.80908	-4.06955	-2.77186	3.13154	-2.74235	-3.36434	-0.625257	1.21643	-8.47305	0.274464	-5.33995	-2.1258	1.92438	-4.66052	-3.41001	4.07437	1
4.66213	-3.7124	9.01303	-5.72358	-3.56236	-2.10678	-1.48612	-0.268059	-0.427735	2.66091	-2.40239	2.51927	5.54527	0.598324	-1.86952	-4.08248	-5.5148	0.958945	1.08763	0.619657	-8.23256	0.911222	-5.20266	-4.92673	3.82423	0.952678	7.97134	-4.40355	-2.44061	-2.32475	5.96345	-5.40016	-2.40122	0.0879556	5.46919	8.74398	-0.296433	-6.27211	2.80851	0.13474	0
-4.79958	-4.79858	3.98484	0.00669313	-0.669217	-2.39257	-4.13841	-0.371972	0.285621	2.21758	-4.99528	0.554158	5.80837	1.56991	-7.69505	-4.21489	-1.81612	3.39455	0.586535	4.7052	-5.38898	0.73229	-0.913093	0.00482326	-0.215361	-0.256761	-0.476148	-1.70134	-3.36026	0.334424	0.869485	3.03793	-0.124555	0.904483	3.25641	6.57524	0.879661	-5.32868	3.42729	-4.35886	0
4.99178	4.14379	2.78251	3.67036	-1.23958	-1.97306	0.248197	-1.61143	2.37125	-1.43971	-2.83971	0.702432	-0.267442	-2.61753	-0.905544	-7.36355	3.05816	-1.06883	4.70819	0.127418	-7.14875	3.3726	-0.00422189	3.02844	1.35358	3.13839	-0.937504	0.817262	-2.54032	-1.21769	-2.094	-0.695084	-2.63098	-0.44014	4.68644	-4.00015	-1.64076	1.4677	-1.67961	-2.09681	0
-2.49796	2.00697	2.62199	5.96924	1.04807	-1.2358	-3.07325	-3.97806	2.90049	0.428162	-4.58347	-3.91178	1.55966	-1.30265	-6.31719	-8.19063	1.21537	1.04772	2.88535	1.42645	-5.78309	1.29618	-1.7048	4.70636	-1.22536	4.21455	-4.30241	0.613441	-3.28033	-0.448785	-1.45829	5.25893	1.87235	-0.689939	3.99459	-1.77117	-2.14622	1.16949	0.46201	-5.91206	0
2.24018	-2.53783	8.59396	-5.21515	-1.98332	-0.672329	-1.47221	-2.04297	-0.116175	2.47869	-1.88039	0.282994	4.20392	0.169381	-1.37585	-3.34666	-5.5174	1.07792	-0.419051	-0.236919	-5.11759	-1.18503	-7.42199	-5.46356	3.29598	2.1605	7.10721	-4.06426	-1.47306	-3.33982	5.91851	-6.54669	-0.958701	0.191819	2.50547	8.61215	-0.247772	-3.85355	3.60686	0.736257	0
-2.24106	0.721034	1.45532	0.990697	-1.72648	-2.09922	1.55878	0.171875	-0.582671	-0.152923	-0.441671	6.61174	1.77596	-1.44998	-0.0748275	-0.566437	1.28724	-1.64808	5.25508	2.88327	-0.45569	-0.442781	-0.855903	-2.46208	0.27329	-0.500702	1.0284	1.35324	-0.89746	-1.55	-5.07766	-7.15907	-5.30138	6.55882	-1.58763	0.963962	2.13936	2.68208	2.98162	-2.21243	0
-0.72069	-1.13384	-0.486432	2.29697	0.103096	-0.851372	0.717383	3.0226	-2.5381	1.7358	-0.324435	-0.30875	-4.86664	0.716285	4.79795	4.48751	2.42096	-2.45458	2.36774	1.43484	4.12393	-1.65262	-0.399172	3.35923	0.251746	-2.98585	-1.50183	2.33836	0.683856	0.594537	2.46811	3.33797	-0.323585	2.34607	0.71878	-0.423676	-1.06891	-0.287809	-1.58423	0.0582404	1
0.872591	0.596482	5.15674	2.56414	-2.0807	-1.76706	-1.52623	-2.83844	2.16249	0.415541	-2.71884	-0.203026	2.32219	-1.61396	-3.15019	-7.02762	0.0858559	-0.437629	4.4702	2.61169	-6.43793	0.793711	-4.30403	-0.814162	1.33711	2.00928	0.779259	-0.145595	-1.86841	-1.10817	-1.79242	-3.41831	-1.64482	2.0821	4.06073	0.246528	-0.80408	-0.191416	1.35558	-3.74252	0
0.246304	2.62701	1.1884	7.49411	-1.18331	-1.55006	-2.18209	-4.80045	5.7095	-1.32246	-3.83769	-3.89858	2.39504	-1.51526	-6.02062	-10.5785	3.14516	-0.30633	4.31481	4.22901	-6.98568	2.65143	-1.26574	1.15977	0.143407	2.41793	-2.74058	1.95459	-3.74822	-1.1912	-7.16592	-0.266026	-2.12504	1.29255	2.86342	-5.45271	-1.21896	1.38747	-0.172263	-6.69953	0
-1.73074	-2.56241	0.598497	-5.14456	2.53475	-0.11381	-3.89036	1.20174	-0.590764	-0.795014	-3.3397	0.86254	5.89961	1.29406	-8.74803	-2.5477	-2.85431	7.5664	-6.96946	-2.33311	-6.2166	3.5225	5.86459	3.21443	-1.94092	2.96872	-2.87233	-4.96816	-1.41887	3.05818	5.05572	9.54475	5.16622	-8.94369	3.37156	5.75395	1.02323	-6.34388	0.584907	1.73565	0
-4.10301	-0.694379	-1.3502	-0.616974	2.39064	1.10103	-2.44992	-0.110541	-2.0686	0.396096	-0.0926509	0.198956	0.332562	-0.666961	-4.81621	-0.944766	-1.34552	4.2244	-1.42305	-3.12429	-1.95964	1.46894	3.45745	6.62095	-3.82147	1.65118	-5.4771	-1.10438	1.65239	5.21643	1.83643	9.6049	7.53721	-4.55677	3.81804	0.358203	-0.560777	0.898995	-0.398261	-0.73816	0
-0.01759	-0.138801	-0.901123	-6.9333	-0.856817	2.88063	-0.896635	-4.01512	2.74484	-3.68275	3.15827	2.67264	7.21981	-1.38901	-6.77592	-4.96524	-3.97442	5.70778	-5.37781	-1.89381	-4.48078	2.23216	1.11755	-7.78428	-0.610417	1.78598	2.72571	-3.85247	2.41157	1.70553	-5.8452	-9.15419	1.51392	-3.62339	-2.72781	1.29504	3.98101	0.794516	2.98664	2.8139	0
3.92528	0.657023	7.27198	1.71166	-3.995	-1.97579	-1.62586	-3.77609	2.46287	1.47685	-0.00995133	0.053691	5.8545	-1.85322	-4.90945	-8.44145	-4.96903	-2.22378	6.50117	-0.28853	-10.9501	1.57019	-5.29598	-1.98628	0.559818	4.27766	3.37167	-2.34543	-1.39008	0.622571	-0.36009	-2.27643	1.02701	1.23197	8.96973	-0.563185	-2.91576	-0.8726	1.0025	-6.16721	0
-1.61235	-1.99445	4.33359	-1.97915	-0.91409	-0.534622	-1.71977	-0.872421	-0.606659	1.21096	-0.674427	1.07427	3.12218	-0.276661	-2.90784	-1.70568	-3.06023	1.24261	0.550998	0.524541	-3.14707	-0.882238	-3.41474	-1.91816	0.158395	1.18867	1.36124	-2.19096	0.406485	0.632872	2.02727	-1.6145	1.54227	0.342087	2.5158	4.33216	0.232668	-1.96967	2.334	-0.917769	0
4.92838	2.95847	5.96074	-1.09727	-1.0755	-1.2789	0.933987	-2.36827	0.755061	0.672068	-2.38	1.68097	0.967291	-1.94263	0.775609	-5.30233	-1.20664	-0.904953	2.91034	-2.10595	-5.52072	1.14432	-3.91023	-0.702833	2.77244	4.1054	4.39874	-1.32857	-3.03958	-4.56666	2.43498	-5.19129	-3.35329	0.558039	2.30771	2.31378	-1.31134	1.39169	1.26061	-0.0858335	0
0.596614	1.41367	2.90493	-0.157146	-0.377901	1.85767	-1.2602	-6.87011	2.88326	1.43367	0.343132	-4.062	2.85993	-1.15401	-3.77571	-7.23872	-4.66914	0.858405	0.562647	-2.68837	-4.18971	0.221604	-5.2472	-2.05266	0.0926849	3.91949	3.48009	-1.26986	-1.55201	-2.31751	-0.966371	-3.37467	2.10384	-0.259626	0.960116	0.346493	-1.73327	3.82167	2.30001	-3.18923	0
1.725	1.87471	11.4656	-2.30153	-1.3296	-0.551981	-0.595881	-7.06191	0.694978	4.27924	-2.32252	-0.237134	4.21362	-2.21348	-2.02565	-8.00242	-7.58194	-1.03245	4.3435	-3.67323	-7.04357	-1.80722	-11.691	-3.55904	2.59693	7.34989	8.32266	-3.30877	-3.87338	-6.90144	5.17776	-8.22332	-0.876863	3.08954	3.08016	7.62228	-2.67499	3.32836	5.6467	-3.52194	0
-1.15085	4.94138	-0.495979	-4.43124	3.45895	3.67881	-2.4266	-4.15932	3.64498	-7.34173	2.24463	-1.15854	5.6623	-3.55573	-9.17806	-5.29249	-1.80263	7.10042	-9.49331	-5.73814	-5.24694	1.37829	2.04786	-2.72043	-3.12291	8.80767	-5.53813	-5.76511	5.15074	4.31581	-1.95825	-1.05152	8.74841	-11.5652	-0.971617	-2.32453	2.31037	0.416422	0.0766059	5.21369	0
-0.211465	0.186545	6.66272	1.95745	-1.88306	-1.91867	-1.75894	-1.82595	1.06113	1.1139	-0.599825	-0.379954	4.18558	-1.15865	-3.58594	-3.59517	-3.40793	-2.1628	4.01886	0.812218	-5.77754	-1.47051	-5.74701	-1.95009	-0.0444383	4.00359	0.711175	-2.17091	-0.0411981	0.435623	1.6796	-0.932306	1.77741	1.41512	5.54634	1.30081	-1.90174	-1.99168	1.51709	-4.24974	0
-0.998088	0.548427	2.98878	-2.24364	1.90876	-0.443221	-1.52615	0.927031	-1.39314	-0.892056	-2.47622	1.45558	0.670653	-1.0471	-2.34958	-0.870537	0.0996744	3.22547	-2.4151	-1.73539	-2.71749	0.32316	0.369876	2.65239	-0.382	3.25818	-2.70087	-2.51297	0.540999	1.0465	4.57184	3.19362	2.86318	-4.31393	2.16533	3.50449	0.322107	-2.16635	0.327461	2.53398	0
-1.2155	2.25486	1.30161	-1.35593	3.0394	-1.4162	-0.789155	3.38618	-1.71853	-2.72001	-2.34225	3.39885	1.19148	-1.11653	-2.63055	1.62772	1.57765	2.55517	-3.18898	-2.38468	-2.11872	0.652864	4.11717	4.05683	-1.66517	4.66904	-5.6226	-2.84598	0.837457	2.05047	4.60944	6.48993	2.95234	-5.79629	1.78997	1.76785	0.62685	-3.18991	-0.924968	3.21356	0
0.767222	4.92615	-0.0356827	-1.19997	0.804359	-1.08896	2.85132	1.49701	-0.919754	-3.86459	-0.259266	7.97045	-0.410602	-3.24738	1.41837	0.211986	3.85864	0.301464	1.18808	-1.41689	-0.465052	1.06952	2.94437	0.0452274	0.0814701	2.73064	-1.84648	0.084789	0.778584	-1.01703	-3.1359	-5.77258	-3.8131	0.522044	-2.62921	-1.06575	2.67438	3.48954	0.550087	3.50344	0
-0.940988	-0.20158	3.14858	-0.782104	0.358564	-1.96331	-0.552348	1.0205	-0.575209	-0.6709	-5.29835	3.40681	-0.533361	-0.819154	-0.3164	-2.46231	4.02926	2.5562	0.373145	3.34287	-1.79456	0.755487	-0.448206	0.713046	2.29303	-0.267978	-0.611003	0.260486	-2.28031	-2.65596	0.378807	-3.41236	-4.62385	1.00693	-0.920372	4.41405	2.19843	-1.51106	1.77512	1.86096	0
-1.48616	5.05336	0.769595	0.640565	0.795409	-0.255103	1.14993	-0.314961	0.419528	-4.10224	2.40596	4.53479	2.24324	-3.51732	-2.06639	0.0361963	0.563284	-0.79684	0.908488	-2.26139	-1.39034	-0.944707	0.369592	-1.43404	-2.27923	5.4109	-3.87575	-1.47583	3.51184	2.12346	-3.18051	-3.26683	1.89108	-0.791859	-0.327469	-3.25191	1.21357	2.87685	0.432007	0.855145	0
5.04399	0.54213	6.22738	-2.7728	-1.45989	-1.8991	0.242853	-0.219971	-0.439123	1.64382	-1.95055	2.29422	2.87935	-0.428731	-0.155578	-3.0247	-3.44428	-0.725303	1.85811	-2.3366	-6.2169	1.2918	-2.43862	-0.739129	2.2741	3.38181	4.96146	-2.87691	-2.91828	-2.92973	5.34686	-1.5519	-1.9084	-0.70571	4.30878	4.37944	-1.6036	-2.27869	0.982826	-0.156716	0
-5.97219	-8.38261	2.48088	-4.92852	0.534717	-1.79337	-3.16296	4.97379	-4.32158	3.29203	-3.6212	2.57197	2.85642	3.80885	-2.61855	5.22149	-2.2284	4.03567	-3.62413	3.90263	1.3536	-1.58468	0.804033	-0.109726	0.133853	-4.07361	0.274184	-2.50927	-0.813793	1.4463	7.04404	5.1399	0.776119	-0.13198	0.626652	11.415	2.23707	-8.83159	2.9791	1.24246	0
2.08688	-3.31341	1.94137	0.293424	-3.32023	-2.24485	-2.01423	2.27114	0.839992	-0.471379	-0.274516	1.34224	4.03908	0.712183	-3.56013	-2.02408	-0.58937	0.0251038	1.87569	3.73234	-6.22228	2.08491	1.27954	-1.43187	0.318413	-1.85927	-0.266879	-1.4524	0.574503	4.12668	-0.827246	1.6203	0.26059	-0.735141	6.36722	-0.379164	0.0765106	-6.53898	-1.20646	-2.0475	0
-1.45552	5.91109	1.13591	-0.510106	4.80277	-0.214578	-0.794039	2.36099	-0.300407	-5.83908	-0.788516	1.50069	1.0133	-2.85111	-3.39676	1.82495	2.20907	2.46341	-5.77669	-4.6606	-1.59835	-0.686913	3.40814	3.46127	-2.89222	8.79333	-8.99304	-4.07819	3.75514	3.24756	4.56477	6.49397	6.44872	-9.3215	0.880207	-1.45766	0.417067	-2.2305	-2.09165	5.19439	0
4.31119	0.708742	8.55261	-1.36231	-3.10593	-1.80492	-0.612784	-3.75796	0.126153	3.0115	-1.89397	2.79359	3.74095	-2.24671	-2.48702	-8.48086	-4.79831	-0.51522	6.50796	-2.1015	-10.1726	2.09157	-5.581	-0.142757	1.91825	4.00267	5.71038	-2.14579	-3.13015	-2.23386	2.31331	-4.12718	-1.13358	1.91583	7.51152	3.7402	-2.32402	1.34614	2.53398	-3.88353	0
-0.252007	-0.891699	3.27206	-3.3572	-1.53481	0.466397	-1.2465	-2.2151	1.08976	-1.20292	0.347418	1.9324	3.93978	-1.35024	-3.56395	-3.88647	-2.0644	2.59978	-0.776979	0.780195	-4.12226	0.219811	-2.8951	-4.87357	0.791828	1.08899	2.00036	-2.35776	1.46006	0.672888	-1.86487	-7.03416	0.278135	-0.379354	0.626579	2.70184	1.96222	-0.832559	2.49168	0.920002	0
7.01924	2.08452	6.24065	2.74405	-2.90955	-3.19092	-1.45663	-1.53893	3.57696	-0.555356	-3.23711	-0.761071	4.36031	-1.34478	-3.99488	-8.90893	-0.680497	-1.57479	4.296	0.747046	-11.7732	3.60862	-1.64698	0.339575	1.99534	4.47005	1.43798	-2.02304	-3.49712	-0.808857	0.855032	0.662214	-1.63602	-1.95021	8.62699	-1.82916	-2.83135	-3.91872	-1.47383	-3.86723	0
-5.41255	-1.55287	3.45249	9.00732	-1.37301	-3.45937	-5.25204	0.0190782	2.24202	-1.12074	-4.8254	-2.07229	1.47072	-1.53882	-7.76386	-6.75365	5.11917	0.716304	5.7733	8.49521	-6.98913	0.532005	-1.59688	4.55031	-1.77874	0.0670595	-9.63132	1.57667	0.755057	5.97017	-4.26866	6.27429	2.96583	0.984102	8.43036	-3.54045	-0.615191	-4.21733	-0.962136	-6.9285	0
-0.0941305	2.94695	0.251736	4.90463	0.463964	-0.312596	-1.40133	-1.55518	2.13368	-2.34932	-1.6726	-2.21587	-1.79599	-2.39982	-2.2325	-4.99321	4.19221	0.516588	2.00329	1.27316	-3.31913	1.29785	-0.0231094	3.86904	-0.805017	2.02432	-5.68375	1.38238	0.905445	2.26578	-3.05517	2.37458	2.0101	-1.83086	3.18472	-5.34859	-0.894105	1.43278	-2.10185	-1.5033	0
-2.20571	-3.63556	5.10224	0.617725	-0.938789	-4.06814	-2.21056	2.16192	0.603676	1.2722	-6.36517	1.19072	4.30762	2.20775	-3.1612	-1.0537	0.958479	0.390931	0.39689	6.74772	-2.77274	-0.763994	-1.8575	-2.63037	2.44789	-0.652035	1.21892	-1.2006	-4.57009	-3.4717	2.38743	-0.725466	-5.48459	2.65281	0.324363	7.11283	1.32044	-7.72102	2.82061	-2.06451	0
8.40096	6.4805	5.63787	-1.93479	-0.76964	0.607299	2.56306	-4.98003	1.90878	-0.464201	-0.263636	0.4087	-0.608294	-3.59909	2.93379	-6.93193	-1.81384	-1.5642	2.31788	-5.9251	-5.48332	1.4371	-5.27519	-1.57386	3.33081	6.4467	6.15805	-1.43897	-2.15848	-6.01762	1.85308	-8.8462	-2.86463	-0.880873	1.10406	-0.456658	-2.13863	5.43	0.471391	1.76412	0
3.36021	0.998976	1.92574	-4.18551	-0.880266	-3.16498	1.72309	3.74351	-0.532064	-3.61124	-5.03434	9.82394	1.39878	-1.31726	0.650383	-2.07318	5.81679	3.17253	-0.382748	3.28465	-3.87515	3.72346	4.4883	-1.84077	3.73471	-0.905491	1.34672	-0.598956	-2.87199	-3.3476	-2.07102	-8.2971	-9.75622	0.331163	-2.35119	4.28225	4.79012	-2.89008	1.33045	5.33616	0
-4.4298	-1.43332	-0.491979	1.9228	1.59186	-3.27176	-2.69322	2.72813	-1.45337	0.242593	-5.75299	4.55017	3.15335	0.386036	-7.29602	-2.99413	2.45348	4.15133	1.48639	2.12062	-5.44563	4.0488	7.46125	8.01389	-2.64629	0.656297	-6.31671	-0.0961832	-3.85088	2.67098	-0.231629	10.9441	0.339056	-1.71235	4.34276	2.31614	0.800271	-2.84035	0.495119	-3.60266	0
-5.48124	-2.20184	2.36977	0.566729	1.50512	-0.596062	-2.61288	-1.89225	-0.0437793	2.1949	-4.7034	-1.42788	1.38324	0.848189	-3.93831	-2.80911	-0.172552	2.97719	-0.562491	2.56255	-0.47269	-0.843473	-2.28587	1.31544	0.0138511	0.400333	-0.75563	-0.00579331	-3.1495	-2.33263	1.20672	1.55137	-0.337103	1.30733	-1.08546	5.5435	0.596992	-0.609818	3.36797	-2.36332	0
-3.32118	-0.0573942	3.5063	1.94221	2.0151	-2.80899	-1.1463	1.18065	0.281319	0.0732565	-7.64404	0.0686533	-0.584865	0.683538	-0.471261	-0.860896	4.74714	1.20713	-0.840466	4.94457	0.870168	-1.38513	-1.69944	0.89751	2.36218	0.844373	-1.69645	0.621479	-4.46258	-5.43375	2.4087	-0.56129	-5.50737	1.6916	-3.2541	5.51686	1.41855	-3.17817	2.22574	0.438246	0
-4.71275	0.237427	1.13296	3.5982	1.77615	-3.78542	-1.57182	3.09244	-2.61003	1.03323	-4.84472	4.90699	1.44095	-0.432228	-4.63613	-0.751631	2.15034	1.10304	4.03322	0.969374	-3.68074	1.8601	4.92225	8.71394	-2.9252	2.19755	-6.56464	0.363362	-2.99973	2.08728	1.57467	10.8947	0.822238	0.249028	4.83815	1.68238	-0.555478	-1.12268	0.389286	-4.27329	0
-2.91008	-4.26322	1.48639	-2.65247	0.114265	-0.722036	-3.96431	-0.433353	0.296517	0.480398	-4.42322	0.860634	4.53656	1.03213	-7.61056	-5.21761	-0.67832	6.48478	-2.53035	2.72458	-5.83209	3.03182	2.29596	1.23063	-0.186069	-0.87985	-1.12163	-1.98751	-2.3101	1.62818	0.185441	3.18924	0.950121	-2.87638	2.58919	5.50896	1.88928	-4.5113	2.13238	-0.907559	0
-2.49145	2.28744	3.59724	1.22926	3.42595	-4.23762	-2.22787	2.47239	-0.247302	-1.9619	-9.34827	4.38506	2.95772	-0.889345	-6.33223	-4.3142	4.65283	4.43216	-1.09064	1.47025	-6.38614	3.02838	4.98098	6.68831	-0.251595	5.44173	-6.24532	-1.82741	-5.40499	-2.01876	3.34405	7.39618	-2.37317	-4.02105	2.06658	4.74068	1.16476	-4.22786	1.03437	-0.0014718	0
0.139236	0.889994	3.5433	1.45407	-0.793759	-1.3487	-0.848088	-1.70265	-0.228353	1.22504	-2.23235	1.81342	0.7316	-1.76599	-2.23456	-5.12219	-0.219486	0.40508	4.5093	-0.160109	-5.22395	1.52858	-1.56231	3.02624	-0.0221486	1.98341	-0.334579	0.128038	-1.69833	-0.0572461	-0.158271	0.489452	-0.0294272	1.20373	4.42838	0.695693	-1.08744	1.78778	0.975941	-3.02022	0
-1.02608	7.99325	6.73536	0.442856	2.59351	-0.126181	-0.572503	-5.94399	2.69672	-3.35961	-3.06786	1.53684	3.35396	-5.28902	-5.40552	-8.61862	-0.163032	2.08962	0.190497	-4.01472	-6.55338	-0.375002	-4.8904	-0.390449	-0.314317	11.4445	-2.26349	-3.01473	-0.831402	-3.62598	-0.332697	-5.72843	1.16025	-2.67964	-0.145833	0.894429	0.0901018	4.99913	3.20056	0.217751	0
-1.3037	-0.269048	1.70396	-2.16904	2.19859	-0.596543	-2.24498	1.15557	-2.12218	0.00748395	-3.28756	2.1284	0.907872	-0.751182	-4.21311	-2.30457	-0.125382	4.83176	-1.7903	-2.51585	-4.6259	2.54606	3.41459	6.36638	-1.49194	2.68914	-3.8557	-2.218	-0.651941	2.53481	4.55727	7.93043	4.06475	-5.4216	4.40982	3.42536	-0.144172	-1.83949	-0.131844	1.14221	0
0.881926	-3.04402	9.40699	-1.18067	-4.29004	-1.12941	-3.31554	-4.18383	1.32639	2.91356	-0.0810063	-0.656808	6.62969	-1.04741	-5.76304	-7.50585	-7.07778	-0.164259	4.62117	1.24233	-9.79273	-0.503202	-8.85557	-4.69694	1.08589	2.54332	4.82915	-3.54862	0.133473	1.23245	1.63728	-4.63207	2.66504	1.78085	8.37912	4.3559	-1.75111	-2.88056	3.23876	-5.10198	0
1.69863	0.255936	5.98474	5.97584	-4.33903	-3.97986	-2.43052	-1.59126	1.44114	1.02744	-2.60679	2.69317	3.37075	-2.8323	-5.75584	-9.94358	0.432436	-1.62576	10.8988	3.52964	-12.3833	3.54029	-1.97748	3.84701	-0.441185	1.69827	-2.18535	0.646468	-1.58678	3.73461	-3.81367	1.87876	0.140429	3.01793	12.1277	-3.23929	-2.41577	-0.47562	-0.363712	-8.40067	0
-5.53767	-4.34484	-3.99926	5.2231	-1.69884	-2.03111	-2.88064	4.16304	-0.559892	-1.31452	-0.0267089	1.89391	0.536925	0.594695	-4.6017	0.886936	4.56649	0.979963	3.40576	7.33353	-1.19244	1.53249	5.56781	3.82606	-3.33461	-5.75263	-8.60939	2.55865	3.0509	9.08559	-6.48709	7.50716	2.60721	1.39907	4.9237	-4.64637	1.55902	-3.94833	-2.19159	-4.11726	0
-6.37176	1.59561	2.4166	3.06683	2.93988	-0.876835	-2.66349	-2.42844	-1.81467	2.71191	-2.40234	0.60016	2.52765	-1.49519	-7.23395	-3.71829	-3.30125	1.79377	3.31897	-3.94622	-4.43197	0.452781	0.491068	8.69715	-4.80918	6.27785	-5.4791	-1.06885	-1.90876	2.21294	2.82619	11.5478	6.94015	-1.28414	5.58448	1.59582	-2.74144	3.49138	1.90841	-6.33207	0
2.5822	0.393556	11.6998	5.92752	-5.636	-4.10527	-4.01135	-4.23497	3.63237	0.46039	-3.70426	0.0219673	4.95611	-3.99663	-7.0234	-13.7772	-0.463192	-1.75951	10.8935	5.40809	-15.5301	1.64395	-8.98613	-0.693519	1.71248	3.96806	-0.499416	-1.09139	-0.670171	2.41437	-2.78989	-4.27071	0.320315	2.9848	13.4892	-1.49844	-2.60969	-2.53361	0.948755	-8.17593	0
-3.26666	-6.08836	1.21299	-1.31576	-1.58235	-2.11581	-2.02551	2.54867	-2.76146	3.43871	-2.54846	3.53149	2.28079	2.05947	-2.75448	0.245612	-1.25562	2.05518	2.40236	3.73162	-2.13206	1.24893	1.67011	1.88104	-0.238435	-4.37291	0.689277	0.0643576	-2.017	1.89767	1.10674	3.69766	-0.9498	2.73952	3.40105	5.69195	0.942014	-3.83727	1.97997	-2.88896	0
-2.54699	-5.12924	6.21606	-1.39291	-4.25298	-0.18671	-3.67942	-3.19689	-1.79081	3.94352	1.11132	2.3634	3.64989	-1.77272	-5.74401	-6.73419	-5.70504	2.23424	6.88311	1.2773	-8.50016	0.866985	-5.75084	0.305638	-1.1221	-1.38014	1.65186	-1.3166	2.40165	5.93485	-0.932718	-1.40081	5.3664	2.90916	10.0717	3.47658	-0.816809	0.480036	2.97638	-5.53541	0
-0.884937	0.0827126	0.893782	-0.774669	-1.69855	-1.19961	1.12473	-0.496089	-0.239824	-0.472484	-1.18458	5.99283	1.05766	-1.4401	-0.232848	-2.53968	1.92598	0.708421	3.54059	2.72106	-1.43773	1.12629	-0.0762808	-2.12174	1.17946	-1.59425	1.75528	1.30834	-1.1999	-1.65936	-5.26187	-7.98811	-5.526	4.79154	-1.7771	1.5479	2.73947	2.60294	2.71256	-0.492807	0
-7.85257	-4.40248	1.69425	1.47296	-0.891786	-0.234238	-3.98387	-5.0205	1.35337	3.57174	-2.62397	-0.970402	5.93188	0.882953	-9.15124	-6.81375	-3.77405	3.36787	2.70059	3.91035	-3.91619	0.328022	-2.75032	-0.721	-1.84417	-0.755011	0.528416	0.208769	-3.25973	0.114925	-4.56218	0.220603	0.974147	4.29714	1.10187	4.39379	0.758397	1.2302	5.39575	-7.95132	0
-5.32647	0.860133	-3.91656	0.382839	5.25992	-0.462598	-3.94004	1.04427	0.656979	-3.5521	-6.40085	0.788931	2.53412	-0.147339	-10.0873	-4.64427	4.54096	9.08643	-6.32144	-0.193621	-4.50671	5.12965	10.5547	9.08259	-3.65735	3.15038	-10.4282	-1.30494	-2.56594	3.32996	-0.686288	13.2102	3.88518	-9.02429	0.680037	0.630545	2.12939	-2.49288	-0.719792	0.813019	0
-8.09714	-1.40808	-3.17615	5.66833	1.60611	-0.625885	-2.48818	-0.195808	1.25189	-0.923606	-3.35449	-1.92533	-0.952326	0.432908	-3.97634	-1.13366	5.46598	2.04341	0.347815	6.43805	2.63231	-0.690475	1.61996	2.72168	-1.92924	-2.54428	-7.1365	3.25505	-0.477566	1.60441	-5.83402	3.36018	-0.172716	2.29765	-2.54164	-1.73921	1.89109	0.243708	0.782297	-3.24547	0
-3.55312	-0.0711567	1.27507	-0.715022	1.46102	-2.20389	-3.68097	-0.212362	2.48405	-3.12058	-4.87694	2.94832	8.9011	-0.16848	-11.7997	-6.17447	0.0862427	5.8815	-3.39345	1.90449	-8.41564	3.5653	5.30826	0.4435	-1.98941	4.57433	-4.60156	-3.69175	-2.91751	1.53014	-2.04321	4.35382	0.718744	-4.9238	1.8601	2.93012	2.46769	-5.13594	2.10482	-1.82087	0
-1.97955	3.68352	1.34929	2.26729	1.90786	-1.2194	1.19646	2.21899	-2.95875	-0.843665	-0.300683	3.75133	-3.37925	-2.61032	2.23093	2.76206	2.6663	-1.59593	3.0628	-2.15789	1.31692	-1.4491	0.312135	5.27724	-1.73249	3.14329	-5.13488	0.673332	2.03878	1.51958	2.17502	3.26057	1.94145	0.261951	1.66166	-1.33449	-0.715807	2.8504	-0.871367	0.778203	0
-2.97858	4.44382	-0.329309	0.0986513	3.26898	-0.588223	-0.717179	-1.78836	2.35415	-4.77085	-5.34085	3.26776	2.01966	-2.54055	-5.49799	-5.90745	5.41218	5.44606	-3.19256	0.913024	-2.97109	2.47299	3.6461	1.3284	-0.230591	4.49801	-4.91444	-0.428422	-2.48487	-2.59002	-4.50999	-2.67449	-3.04913	-2.89245	-4.40727	0.703223	3.58828	1.951	2.02064	2.18365	0
-2.21586	-3.20102	2.09158	-0.330496	-1.27524	-3.00482	-1.29459	1.90394	-1.29406	1.40607	-4.35637	5.06165	2.64646	0.654864	-3.1002	-2.23605	1.29695	2.05621	2.91348	4.33417	-3.70491	2.01428	1.88554	1.32015	0.683134	-2.26803	0.0817927	0.277109	-3.31111	-0.310465	-0.953969	0.346143	-4.02973	2.92598	2.01594	4.75992	1.77485	-2.82299	2.29384	-2.29357	0
-1.95907	3.44829	-0.622206	0.228111	0.232213	0.96095	1.06028	-2.95394	-0.418909	-1.1613	1.74619	4.4731	0.17	-3.49603	-1.79651	-3.46909	0.0983091	1.09084	3.42111	-2.67675	-1.75428	1.14777	0.449028	1.56581	-2.07553	2.39808	-1.65724	0.860676	1.40878	1.30766	-5.33903	-3.60267	1.04566	1.63871	-0.0565545	-2.44852	0.936596	7.51396	1.5964	-1.18514	0
5.71136	1.73798	2.48133	-1.11405	-2.68512	-0.727104	3.71502	1.15818	-1.46771	0.411794	1.76202	3.74065	-3.77718	-1.5351	7.97715	1.76718	1.15235	-4.23226	4.53775	-0.502996	1.19419	-0.747893	-3.37692	-2.50515	3.32006	-1.56208	5.07775	1.39228	0.793134	-2.72651	0.342029	-8.94311	-5.22889	4.3688	-0.162706	-0.583562	-0.247136	2.47507	-0.539886	2.4641	1
-0.149491	6.95939	1.65677	-2.18393	2.34648	2.38626	0.234686	-4.7417	1.54013	-4.52496	1.88944	2.13178	2.04111	-5.10663	-4.1517	-5.39827	-1.06686	3.21206	-2.12274	-6.48795	-4.19845	0.691652	-0.938125	-0.299412	-2.0722	8.56969	-2.97371	-2.9094	3.28066	1.10416	-2.2067	-4.39821	4.81912	-5.13752	-0.37904	-2.41018	0.837523	6.18642	1.08593	2.80782	0
3.60236	1.63629	2.50635	-3.08909	-0.835675	1.44046	0.701335	-3.62836	-0.367531	1.80257	2.24032	0.725544	1.52935	-1.54389	-0.521377	-3.80709	-5.49369	0.171766	1.67051	-5.99136	-4.28632	1.46964	-2.18905	0.164312	-0.117259	3.32437	4.51277	-1.86771	-0.380814	-0.660125	1.86362	-1.71821	2.37343	-1.08797	3.16292	0.775828	-2.0025	4.04399	0.939022	-0.804029	0
2.88553	-3.36938	2.70169	-9.29904	-1.0159	1.49903	0.838446	-1.07904	-1.43277	3.19415	2.10751	1.35425	4.74451	2.3745	0.597101	1.94061	-8.81707	1.25631	-4.21803	-4.32474	-0.224367	-0.576078	-2.4663	-6.7712	1.99976	0.214451	10.3899	-4.343	-1.63815	-3.85239	5.87279	-5.31871	-0.922491	-0.588727	-2.21487	8.79957	0.440384	-2.01471	3.57053	2.62616	0
-6.15771	-0.852279	-3.742	4.51479	2.98135	-2.3526	-1.27511	4.17233	-2.5875	0.438044	-4.54882	2.26602	-2.41068	0.91484	-2.11146	2.22455	5.48105	1.84008	1.33262	2.69252	1.87215	1.48215	7.25274	9.69861	-2.97166	-1.75279	-8.4462	2.78976	-2.22254	2.43688	-0.209977	12.275	0.374513	0.0772717	0.833768	-0.336117	0.429184	-0.674352	-1.09026	-2.38415	0
-1.00019	-5.41414	4.41246	-3.35789	-3.50709	-0.315811	-2.37631	-1.05558	-0.394524	2.59955	1.60454	0.930407	5.72376	0.969066	-4.02549	-1.70567	-6.31566	0.774345	1.42941	1.81978	-4.47681	-0.689182	-4.29409	-5.21624	0.238246	-1.50129	4.41586	-2.81867	1.20862	2.50258	0.838955	-3.16632	2.07072	1.804	4.38432	4.9244	0.272283	-3.91374	2.85095	-2.67269	0
0.897952	2.8986	5.89927	-2.00676	1.5935	0.805681	-0.158469	-4.39766	-0.352011	2.04666	-2.06621	-1.20707	-0.0832897	-1.89397	-0.176686	-4.28419	-3.44223	0.912844	0.241145	-4.94263	-2.67609	-0.952665	-5.90707	1.07782	1.11258	5.94877	3.10341	-1.99357	-2.09056	-4.54074	5.4202	-2.13658	1.32789	-1.07573	0.731847	4.49388	-1.97527	3.68883	2.55215	0.275859	0
0.0113618	-2.98677	0.372283	0.188533	1.89449	0.412826	-2.71909	1.64825	-0.19731	0.159577	-5.67694	-5.90103	-5.95854	1.53971	2.05765	-0.628965	5.65815	4.0405	-4.68069	3.80888	1.84873	0.242521	-0.54795	4.1379	2.81637	-3.69725	-2.91133	1.24455	-0.748209	-0.593522	4.82494	4.30054	0.142201	-4.06188	-0.149619	2.68633	0.202103	-4.89144	-2.17179	4.26357	1
-2.01538	-1.80957	4.15494	0.493971	-1.67649	-2.40068	-0.586377	0.413472	-1.26952	1.68894	-3.03379	3.95176	0.851474	-0.595281	-0.631336	-1.9712	0.912927	-0.0138095	4.55666	3.78243	-2.2929	-0.305668	-2.72894	-0.259435	1.31442	-1.2387	1.03535	0.671495	-1.65292	-1.19133	-0.595547	-3.60419	-3.57043	4.74947	1.65679	4.05194	1.00883	-0.546576	2.66497	-2.10959	0
5.13417	-0.41889	4.20903	-1.51572	-3.76623	-0.80982	-0.376107	-2.62802	1.11144	1.02311	-0.403038	2.2841	2.61682	-1.59961	-1.81044	-7.57237	-2.22744	0.48899	4.58484	-0.0923994	-8.47252	3.4301	-2.23453	-1.27224	2.00185	0.213206	4.65605	-0.837078	-1.51835	-0.100332	-1.72863	-5.11971	-1.88405	1.0754	5.74442	0.500774	-0.704494	0.562668	0.752774	-2.121	0
-1.67229	2.22868	3.36464	-0.988972	3.27904	-2.80194	-2.8665	2.38585	0.31604	-3.46678	-5.53929	3.14891	5.71887	-0.948424	-8.29344	-2.85953	1.07401	4.66797	-4.19622	-1.17101	-7.37068	2.36563	5.00716	3.92969	-1.75364	7.38555	-6.52939	-4.7176	-1.80425	1.45261	4.53315	8.36367	2.66776	-7.91079	3.56669	3.45923	0.852102	-6.23527	0.098222	1.34281	0
-3.24145	-3.01433	2.41951	-1.91157	0.897778	-2.06337	-4.10611	0.155218	1.32479	-0.765038	-6.49369	1.50157	6.43162	1.11267	-9.18164	-5.64738	0.395201	6.45917	-3.46466	3.64186	-6.8208	3.02586	3.0821	0.584869	0.0673866	1.24164	-2.08426	-2.79514	-3.9367	-0.0565145	0.445746	3.37005	-0.85971	-3.4793	1.55545	6.27659	2.40195	-6.33717	2.58636	-0.931582	0
-0.399417	2.3715	0.520148	4.57853	1.07112	-1.3855	-1.00977	-2.02376	5.01047	-2.20802	-4.44134	-4.50237	1.99449	0.588787	-2.86562	-3.97245	3.53209	-0.561756	-1.75075	4.12391	-0.902574	-0.25929	-1.00367	-2.33142	1.47699	2.56926	-1.41835	0.547746	-4.01346	-4.76394	-2.73998	-1.52545	-4.32685	-0.0241041	-3.57582	-1.5111	0.271211	-2.09971	0.370806	-1.84516	0
-0.276918	6.02521	3.39071	1.84725	2.47949	-2.19695	1.67829	2.35629	-2.21321	-2.34473	-2.0149	5.0305	-2.40334	-3.49899	1.99476	1.51809	3.60732	-1.57351	2.39704	-2.78408	-0.572589	-1.10047	0.206869	4.66995	-0.73844	6.07933	-5.0508	-0.495316	0.89694	-0.576563	3.31375	1.56573	0.106174	-1.01529	1.26161	-0.570768	-0.456336	2.0675	-0.688421	2.17646	0
2.56454	-0.331174	4.26369	-0.975913	-1.38415	-2.5267	0.252643	0.846497	1.15134	-0.507875	-4.41167	2.12692	1.38845	0.216834	0.832847	-2.30672	2.32616	-0.0523373	0.470238	3.95243	-2.51939	0.384086	-2.11193	-3.58666	3.99221	-0.226651	3.35908	-0.503767	-3.383	-4.82463	0.650288	-6.68922	-7.19531	1.98235	-1.23354	4.14771	1.53639	-3.66822	1.58741	1.36197	0
1.03804	5.5584	-2.11428	3.56309	0.811135	-3.69286	6.22431	6.43058	-2.31053	-2.68059	-0.477941	8.31436	-4.74415	-1.06781	9.37069	8.86417	7.66054	-6.86885	4.2616	1.68348	7.62833	-2.1808	3.50296	0.218829	1.24423	-0.266694	-1.60519	3.61331	-0.963676	-4.64902	-1.9834	-4.69743	-9.95668	6.51489	-6.57787	-2.94697	1.74495	2.55742	-1.11658	2.71858	1
1.94891	-2.66048	7.72464	-3.23779	-2.43686	-1.55468	-1.82092	-2.06911	0.646996	2.59202	-2.728	0.493644	5.14954	0.424295	-3.01102	-4.89304	-4.76605	0.824347	1.19961	1.08813	-6.60508	0.072437	-5.76354	-4.27901	2.79117	1.71955	6.20203	-3.23705	-2.90886	-3.01304	3.82233	-4.74061	-1.89388	1.04349	3.52334	7.2345	-0.446921	-3.93611	3.37739	-1.64591	0
-2.3488	-1.21803	-3.01601	-2.17622	-0.394031	1.74694	1.0376	1.36653	-3.1536	0.0639387	4.90904	3.57207	-1.64312	-0.814937	1.66917	4.32214	-1.25029	0.308627	0.828918	-1.9508	3.27439	-0.735643	1.62383	0.513562	-2.38956	-2.62969	-1.1904	0.587493	4.8579	4.89882	-1.82304	-0.282734	3.64404	0.999555	0.0508504	-1.31198	1.10782	3.12601	-0.162198	1.3416	0
0.514868	1.3232	2.45503	-1.76254	-0.845987	-1.6498	1.7331	0.70659	-0.399155	-1.47305	-2.25957	6.09801	0.287721	-1.56376	1.6549	-1.01273	2.95188	0.345218	1.68365	2.25913	-0.589543	0.177706	-0.862868	-2.97129	2.47473	-0.105684	2.00861	0.354151	-1.2481	-3.50684	-2.33203	-9.17942	-6.69533	3.43216	-3.05562	2.93766	2.92687	0.940154	2.39329	2.30678	0
0.690946	1.39722	6.95925	3.2924	-0.468537	-3.1709	-1.90237	-1.93422	2.51829	0.384466	-6.37128	-1.21223	2.4472	-0.873488	-3.24342	-6.80297	1.48049	-0.38448	2.84808	3.34009	-6.30759	0.220962	-4.50638	0.0845463	2.39511	3.9861	0.182525	-0.762656	-4.58161	-4.28287	1.59406	-1.42029	-3.5762	1.0634	2.87825	2.76137	-1.07883	-2.68752	1.64499	-3.14382	0
-2.11262	-0.218085	2.19053	3.09331	-1.25977	-0.0794995	-2.35519	-4.21021	1.73548	1.28572	-0.674503	-1.66843	2.34768	-1.37947	-5.24696	-6.85598	-1.6703	0.709936	4.13155	1.0394	-5.2644	0.957049	-2.85885	1.31348	-1.32054	1.4646	-1.08139	0.395835	-0.636379	1.68009	-3.36052	0.633114	2.52328	1.4922	4.37545	-1.38148	-1.28057	2.32922	1.3552	-5.63584	0
-1.29527	-2.74974	0.78924	4.96829	-2.60756	-3.60869	-2.76275	2.85345	1.69722	-1.31509	-2.5386	0.864013	3.19077	0.561016	-4.92568	-2.51704	3.37997	-0.475193	3.61051	7.39987	-5.29855	1.73156	2.31037	0.743788	-0.557807	-2.3453	-4.70867	0.672621	-0.212123	4.48829	-3.90072	3.90518	-0.900949	1.08616	5.74263	-2.56469	0.497466	-6.47054	-1.46056	-4.4178	0
2.81602	2.74311	0.767911	-8.21541	0.311952	3.07661	0.40792	-2.60121	1.85424	-5.38346	3.50865	3.04485	4.61491	-2.72685	-3.18979	-2.76618	-2.75383	4.8733	-7.02839	-4.62403	-3.49264	1.17349	0.15914	-7.33849	0.358269	4.37531	2.09223	-4.97616	4.27744	1.08879	-1.8309	-9.9736	2.25471	-6.41864	-2.85706	0.997346	3.48727	0.526854	1.3905	7.15747	0
0.943933	1.52476	-0.434534	-5.51966	0.193472	1.55919	0.228642	-0.52166	0.906628	-4.54878	2.02774	4.00675	3.39676	-1.96847	-2.83683	-1.42768	-0.39138	4.04978	-4.69584	-1.92802	-2.42001	1.39912	2.0808	-4.56536	-0.159702	2.07615	-0.104884	-3.06451	3.25199	1.85373	-2.75016	-6.54486	0.892382	-4.20687	-2.14156	0.44689	3.49136	-0.2044	0.882736	5.18736	0
-4.43764	-0.437408	-0.748592	1.63923	2.41005	-2.84612	-1.55578	3.1798	-2.46562	0.361306	-5.35413	4.76863	0.842954	0.114034	-4.46634	-0.817822	3.14235	3.35532	1.24698	1.03425	-2.67426	2.89326	6.79928	8.45358	-2.34777	0.734318	-6.15001	0.469674	-3.33761	1.56374	1.00756	10.0989	-0.055796	-1.19041	2.56238	2.49336	0.732707	-1.30629	0.37246	-2.02955	0
1.01173	-0.697403	8.77348	2.17279	-2.79981	-3.29228	-2.65558	-2.37991	1.30588	1.93375	-4.71948	0.89409	3.82904	-1.5537	-4.59123	-8.55331	-1.19534	-0.160714	6.1865	3.17088	-9.79238	1.09732	-5.72472	0.159807	1.86216	2.80594	1.49868	-1.27824	-3.13689	-1.16312	1.06141	-1.96728	-1.56766	2.31069	7.56396	3.35086	-1.51372	-2.43855	2.19014	-5.07723	0
-0.891794	-0.290792	-0.0815449	3.94795	-0.183713	-1.65066	-0.491622	2.24519	-2.10628	1.74606	-0.199089	0.623086	-1.93599	-0.17909	0.216421	1.15594	0.75254	-2.03832	4.69002	-0.0713984	-1.05694	0.511342	1.735	6.46621	-2.03965	-0.410691	-3.84912	1.4396	0.272156	3.52787	1.54414	8.52321	2.77944	0.76397	5.69258	-2.45399	-2.42826	0.0252149	-2.10007	-3.51656	1
7.83915	4.71364	7.239	-1.21194	-2.88216	1.15138	0.419574	-7.67309	3.08139	0.0380122	0.326982	-0.778325	0.866327	-4.62057	-0.541571	-12.0165	-3.06326	-0.159044	4.72013	-4.28653	-9.85252	2.45222	-7.76015	-2.09658	2.97397	5.53816	5.99676	-1.43292	-0.774575	-2.95587	-1.13796	-10.3009	-0.367421	-0.397564	5.23025	-1.4999	-2.37979	5.83469	0.975542	-0.932883	0
3.54614	-1.2754	-2.17401	-1.7912	-2.18822	0.714465	-0.0264291	0.567923	0.502649	-0.67587	3.78092	0.74343	2.49608	0.341268	-1.56609	-0.534643	-2.70446	0.13283	-0.0697432	-1.59551	-3.33876	2.65971	3.30051	-1.0288	-1.02924	-1.33427	1.17348	-1.20118	1.8852	4.25887	-1.788	1.49964	2.44429	-2.34474	3.71566	-3.10658	-0.393817	-1.43678	-1.97746	-0.387741	0
-3.01009	-4.83854	-0.727405	-4.20182	0.827321	1.10362	-3.50525	0.296497	-1.86506	1.55838	-0.814028	0.127388	2.85107	1.38352	-5.97517	-1.53001	-3.3331	6.23003	-3.5794	-1.16375	-3.35401	2.46669	3.48728	3.30025	-2.1112	-1.36523	-1.52395	-2.37131	0.395034	4.64082	2.67062	7.54412	5.79706	-4.74464	3.71107	4.45023	0.633245	-3.10735	0.763973	0.0186775	0
0.662732	-2.57274	3.24025	3.10145	-3.55397	-2.14054	-3.26588	-0.31775	2.99044	-0.686938	-0.532517	-1.62236	5.20461	0.105267	-5.96331	-4.93674	-0.884484	-0.629233	2.9069	5.02048	-7.56481	1.11386	-1.71068	-2.5092	-0.098054	-0.206977	-1.33047	-1.31489	0.676296	4.11476	-2.69296	0.849501	1.46955	-0.0645886	7.04072	-2.01374	-0.66952	-5.94677	-0.683719	-4.69468	0
2.87161	4.23851	0.913955	2.99855	0.758174	0.105106	-0.490384	-2.69103	2.57301	-2.11438	-2.31495	-2.29746	-1.76926	-2.47826	-1.21702	-6.50946	3.30402	0.929508	0.953184	-0.981736	-4.30836	2.37269	-0.112533	3.49024	0.524835	3.35725	-2.76229	0.724879	-1.00951	-0.625484	-1.58849	0.615113	0.32221	-2.90259	2.21911	-4.19032	-1.26731	2.40869	-1.84782	-0.18372	0
-0.0765642	-3.90599	1.47355	-5.13498	-3.20549	0.200181	-0.211108	-1.00039	0.6599	-0.179356	0.541196	3.93078	4.1661	0.421796	-1.61362	-2.06097	-1.72469	2.45673	-0.576026	3.70892	-1.76255	0.540798	-1.90312	-8.08899	2.36799	-3.73747	5.72485	-1.07543	0.16245	-0.958619	-4.27588	-11.4698	-4.50902	3.27429	-2.49863	4.70207	3.87856	-1.62596	3.7025	1.28214	0
4.91684	-1.70355	7.2612	-3.84327	-3.57814	-1.31675	-0.704281	-1.93807	0.609589	2.5362	0.333687	1.36713	6.28296	0.114627	-2.42668	-4.26662	-7.25643	-1.05832	2.37148	-1.61394	-8.0282	0.805051	-4.8806	-4.906	2.10128	2.65816	7.7202	-4.06117	-1.89352	-1.62011	3.84803	-4.33118	-0.600466	0.438369	5.65726	4.89292	-1.64022	-3.30166	2.20926	-2.19112	0
6.1276	2.55392	6.64653	1.79182	-2.77194	-2.39131	-0.703907	-2.89455	3.05817	-0.380825	-3.5439	0.330738	2.4238	-2.34044	-2.21667	-9.60242	0.398711	-0.812782	4.84585	0.952147	-10.083	2.97082	-3.64119	-0.416909	2.95555	3.69388	2.60423	-0.950011	-3.31128	-2.55035	-0.511216	-4.31098	-3.38512	0.0985666	6.0754	-0.608698	-1.70624	-0.783266	0.00136416	-2.57359	0
2.85093	5.4581	3.48748	7.45917	-1.19965	-1.49936	-1.16854	-5.1841	5.53811	-2.19862	-3.05979	-3.44868	0.980849	-3.36799	-3.91605	-10.9871	3.25496	-1.73149	5.38084	1.90574	-8.01168	2.09552	-3.40271	1.34838	0.745028	5.1176	-2.59585	1.3285	-2.40299	-1.54198	-5.43666	-2.18109	-1.41708	0.384623	4.26441	-6.6947	-2.23908	2.77345	-1.02971	-5.18643	0
-0.263714	0.987286	-1.02644	-1.76727	2.19147	-3.41763	-0.103692	6.14074	-2.09239	-3.24249	-4.79214	8.06639	2.16684	-0.175406	-3.20729	1.08148	4.59445	3.85569	-2.17401	0.372853	-3.64194	4.10416	9.96834	5.37288	-0.939696	1.52974	-5.49263	-1.60078	-2.23256	1.48995	1.62464	6.8795	-2.38503	-4.49899	1.25133	2.38939	2.61124	-4.77698	-1.00318	3.06303	0
-5.0954	-0.0990569	2.17273	5.04769	2.73968	-4.34129	-2.00167	3.46506	-2.98052	1.88543	-8.61414	3.04503	-2.35657	-0.137376	-2.3261	-1.33418	5.70219	1.70504	4.08549	3.15591	-2.10147	1.46407	3.50328	11.2853	-1.08342	0.838051	-7.35319	2.08245	-4.82875	-0.394733	3.4823	11.4619	-1.40845	0.916007	3.86567	3.31402	-0.708155	-1.4935	0.181848	-3.32495	0
-2.10281	-0.929855	1.91679	1.3286	0.171417	-3.84738	-0.810613	3.32604	-1.14947	-0.470774	-6.39954	5.42726	0.517292	-0.103154	-1.81555	-1.6481	5.2378	1.96369	2.29711	5.01446	-2.73663	1.93744	3.10108	3.25897	1.10814	-1.13959	-2.90852	0.981057	-3.56718	-1.2241	-0.578014	1.20371	-5.42433	1.88	0.82537	3.59923	2.15929	-3.10025	1.15534	-0.497244	0
-3.40079	-0.534898	0.580214	3.43565	-0.0597942	-0.740311	-2.03542	-0.853494	1.08124	-0.48182	-1.83891	-1.12751	0.383262	-0.634307	-3.2721	-2.7861	2.15517	0.874961	1.67641	3.4198	-1.56139	-0.128103	-0.841203	1.36961	-0.893713	-0.172651	-3.8152	1.01902	0.257827	1.79917	-2.7761	1.40064	1.01197	0.884699	1.5654	-1.20986	0.296867	-0.375709	0.330103	-2.6557	0
-0.610115	-1.15497	-1.47507	3.03674	0.364832	-3.61441	-0.565425	4.13868	1.31256	-0.684951	-3.66831	0.503842	3.55583	2.96151	-2.55312	2.12541	2.271	-1.3554	-0.873725	4.26504	-0.562135	1.0239	5.28035	0.381301	-0.10486	-0.465891	-2.0324	-0.0929692	-4.2605	-1.33887	0.176979	6.13917	-4.1657	0.0653459	-0.53412	0.364324	0.372526	-6.6973	-0.827985	-2.40584	0
-0.861064	-1.74588	2.57491	1.55487	-0.125792	-3.94269	-1.09752	3.96247	-0.19423	0.349021	-4.25306	1.73355	3.21466	1.95159	-2.01788	1.60469	1.14474	-1.03571	0.414082	3.92253	-1.95546	-0.124854	1.65187	0.232175	0.67748	0.399546	-1.12492	-1.13289	-3.25072	-1.22294	3.09701	4.20355	-3.17619	0.568281	1.62062	3.47867	0.15313	-7.01493	0.320358	-1.67981	0
-2.75679	0.856504	1.84032	0.880671	0.916386	-2.69849	-0.908421	2.44889	-0.862106	-1.28048	-2.14653	4.42985	3.72878	-0.636587	-4.23965	0.289211	0.493923	0.571538	0.858675	0.604403	-3.18394	0.393697	2.76717	1.88894	-1.83944	3.27093	-3.99533	-1.75398	-0.602699	1.5927	0.859121	4.12869	0.538343	-0.916875	2.29923	1.54484	0.705969	-2.71885	0.771679	-1.34329	0
-5.43986	-4.47038	0.620089	0.723888	0.341172	-2.05057	-2.52554	3.3576	-1.32533	0.30508	-4.11664	1.25704	0.435821	1.63712	-2.31088	1.70435	3.26279	2.48917	-0.834487	6.33683	1.01577	-0.813014	1.05651	0.913283	0.11969	-3.57348	-3.5633	0.515565	-0.454424	1.46568	0.410603	2.68576	-1.22779	1.23648	-0.183404	4.30469	2.32767	-5.41813	1.20548	-0.172506	0
-2.02465	-3.23969	4.77456	0.472081	-0.955972	-5.14289	-2.37961	3.17206	-0.513412	1.07895	-7.45033	4.97046	5.15117	1.34052	-5.25173	-2.96165	1.64663	1.93972	2.28834	5.9034	-6.28135	2.04414	1.93209	1.2008	1.34344	-0.187938	-0.619537	-1.23137	-5.46856	-1.6372	1.62686	2.57392	-5.27611	1.78113	3.3336	6.8965	1.50851	-7.15906	2.50927	-2.97045	0
5.21255	3.1711	-2.14269	-1.44173	1.13861	1.21654	1.43396	-1.34271	2.56827	-1.93943	0.0266926	-2.34419	0.175847	0.283328	0.888927	-1.64587	0.15292	0.422022	-4.03353	-3.27074	-0.555738	2.1385	2.54276	-0.968732	1.25283	2.2664	2.20114	-0.825036	-2.13157	-3.31194	0.248099	-0.788811	-1.79824	-4.01491	-2.7914	-2.12653	-0.451118	0.570625	-1.59088	2.63203	0
4.18852	0.564609	9.23771	-4.54873	-0.170278	-2.65421	0.662902	0.00456144	-0.604268	2.02111	-5.48311	2.34385	2.49154	0.30007	1.85475	-1.78187	-2.38694	-0.3467	-0.575903	-0.846357	-3.64048	-0.955021	-5.61488	-3.52641	4.99703	4.19005	7.47718	-3.49871	-5.36026	-8.61097	8.67112	-6.22544	-6.32079	0.588033	-0.44801	10.0991	-0.303964	-3.86219	3.42293	2.50768	0
-0.259728	-0.256529	2.62196	-1.56882	-0.508935	-3.02377	0.00624439	2.86783	-1.10904	-1.09759	-3.25167	6.64392	3.05484	-0.498895	-2.0386	-0.66213	1.63501	1.34091	1.15521	2.09461	-3.65713	1.53665	2.46246	-0.131486	0.766635	0.738675	-0.456622	-1.28688	-1.83261	-0.596048	0.173668	-1.40363	-3.90603	0.661895	1.02034	3.78358	2.14652	-3.11476	1.51571	0.672398	0
3.37795	4.075	7.19008	-1.97866	0.0029297	1.13728	0.396309	-6.71129	1.60165	1.62668	-0.715578	-1.84858	1.48359	-2.6566	-0.331759	-6.91409	-4.90786	-0.435457	1.44649	-5.25451	-4.70102	-0.829684	-8.36611	-2.35153	2.05474	7.05159	5.91629	-2.39689	-2.13905	-5.73359	3.35775	-7.10907	0.180236	-0.0735492	0.903553	3.05643	-2.34036	4.83809	2.97994	-0.601107	0
-2.38314	2.73546	2.19347	-0.602526	2.867	-0.690764	-3.02611	-0.995908	2.40307	-4.46953	-3.98944	0.536981	4.97562	-1.81852	-8.49485	-5.2707	1.50452	5.36473	-4.90661	-0.361883	-6.16512	1.71331	2.40303	0.974946	-1.42968	6.60852	-5.94022	-3.69985	-0.254864	1.23173	0.21198	2.85864	2.93107	-7.04434	0.94177	1.2641	1.69493	-3.2128	0.744292	1.55156	0
2.80397	-0.857788	6.10023	0.157156	-2.1196	-2.03952	-2.26235	-0.154289	0.691081	0.0837963	-2.78456	0.356054	2.09718	-1.18715	-2.80474	-5.41453	-0.256504	0.821595	2.49955	1.73925	-7.92027	1.53539	-2.82165	0.470009	1.60636	1.6284	0.0953204	-1.90219	-0.405242	1.35127	2.35852	-0.0263048	0.588621	-1.55893	7.12813	1.67763	-1.01474	-4.18724	-0.28999	-1.07604	0
0.307985	-4.22468	-4.43534	-3.5215	-1.52249	1.89424	0.445143	1.54829	-1.54651	1.7193	5.85326	0.026556	1.92923	2.62502	0.352599	5.14838	-5.31414	-0.459882	-1.83168	-1.97543	2.58349	0.156844	3.04818	-2.38765	-1.89441	-4.08978	2.98788	-0.872433	2.50617	4.00573	-0.0935564	2.59076	3.34843	-0.331002	0.302539	-0.421975	-0.0648791	-1.27953	-0.715252	-0.246561	1
-5.91268	1.39845	0.252339	3.15604	3.91794	-1.25469	-1.25463	1.63638	-4.84286	2.95309	-2.31539	2.23676	-2.23709	-1.05438	-2.43503	1.47128	-0.385158	0.947973	3.44234	-4.45189	-0.457305	0.263287	3.44132	12.7718	-4.88815	3.7949	-7.52914	0.50106	-0.849886	3.35788	5.46408	15.5342	6.76676	-1.52305	5.43034	1.00638	-2.89305	3.27419	-0.348661	-3.70838	0
-5.01526	-0.493899	-4.26851	2.353	2.00956	0.656945	-0.872859	0.800537	-0.52383	-1.27407	-1.55905	-0.253305	-3.37149	-0.161387	-0.662925	0.686587	5.14253	2.71048	-1.05006	2.7493	3.62323	0.268377	3.2753	3.89868	-1.52825	-2.82927	-5.82348	2.83166	0.932957	2.0492	-3.72006	2.95233	0.585975	0.0940763	-2.69539	-1.82834	1.87971	1.76635	-0.490759	0.542538	0
0.637986	3.09666	3.41613	-1.30076	0.790654	-1.70152	0.626737	1.49573	-0.38857	-3.04242	-2.29305	4.8493	0.840553	-2.35066	-0.308968	-0.767575	2.67874	0.949394	-0.316242	-0.103227	-2.45246	0.075369	0.070903	-0.518449	0.959631	3.66728	-1.8135	-1.66216	0.416064	-1.05079	0.960361	-3.65821	-2.09745	-1.36851	-0.224576	1.74638	1.73971	-0.990515	0.674809	3.29083	0
-2.34286	-3.8864	4.97362	0.797833	-2.46457	-3.92784	-1.16271	1.42816	-1.21789	2.84146	-5.25933	4.52905	2.16192	0.7715	-1.38534	-2.32182	1.23229	-0.00231169	5.31913	6.51241	-3.15838	0.173756	-2.36296	-0.682593	2.27979	-2.87367	2.21954	0.906311	-4.06255	-2.49086	-0.350987	-3.24263	-6.34847	6.4185	1.89466	6.379	1.37856	-3.13732	3.47706	-3.51347	0
-3.31465	-3.56769	-1.46658	3.70367	-1.97001	-1.97448	-0.174604	4.93043	-3.16954	0.877027	0.521851	3.05519	-3.98483	0.262794	2.94369	4.64657	4.36133	-2.11631	5.38794	5.67153	3.00477	-1.08385	1.1904	3.10468	-0.86846	-6.47986	-4.33575	3.51779	3.08924	5.22836	-2.28849	2.67716	-0.260036	4.82929	3.0105	-2.03943	0.708579	-1.53494	-1.64489	-1.60424	1
-0.944904	-4.36354	1.69925	-2.80929	-1.63219	-2.28112	-1.13216	2.421	-0.968656	0.59789	-4.01508	4.70377	2.51597	1.30964	-1.92092	-1.3032	1.57047	3.08797	0.169547	5.08441	-2.6003	1.8951	1.72306	-1.54602	2.10457	-3.88965	1.84293	-0.29496	-2.61073	-0.872932	-0.728388	-2.89263	-5.20993	2.00952	0.0183106	5.99895	3.05171	-4.59804	2.28259	0.564113	0
7.81088	-0.361292	5.78055	-6.02404	-1.9479	-1.82998	1.13512	2.58461	-2.14408	1.01176	-0.899655	4.64799	1.87547	-0.165669	2.31701	-0.352112	-3.24776	-0.144209	0.345852	-3.40431	-5.93942	2.14692	-0.341448	-0.882634	3.09603	1.78628	5.96377	-3.75094	-1.45409	-1.62181	7.55408	-1.74685	-2.08177	-2.5832	4.98885	5.28124	-0.919427	-4.34027	-0.343856	3.4667	0
6.65417	5.92208	8.72084	-1.18567	-2.40305	2.55866	0.212463	-11.1988	2.98414	1.65654	1.6137	-2.23418	1.03238	-5.74489	-1.44063	-14.042	-6.29604	-0.324346	6.01143	-7.38644	-10.366	1.46632	-11.1244	-1.55461	1.93273	8.11622	7.05777	-1.80508	-0.476219	-3.43344	-0.538368	-10.7505	2.58794	0.147474	5.93193	-1.23958	-3.85759	9.94886	2.39847	-2.79692	0
-0.51152	1.79448	4.36751	3.73467	-1.38001	-0.67413	-1.71448	-5.0337	2.40698	0.600001	-2.34502	-1.18466	1.15289	-2.68022	-3.84696	-8.95794	0.239542	0.209413	5.35045	1.46959	-6.28054	0.939434	-4.88397	1.00794	0.329257	2.76583	-0.475133	0.81574	-1.52205	-0.720587	-3.49714	-3.06942	-0.00496575	2.28064	3.94108	-1.3292	-1.22879	3.41355	1.61382	-4.81328	0
-3.55812	0.622942	0.178674	0.893506	-0.316059	0.346301	0.362225	-0.789005	-2.03475	0.844863	2.81389	3.17882	0.00719148	-1.86405	-0.732495	0.775521	-1.71843	-0.939058	4.0416	-1.57299	0.371775	-1.18731	-1.08432	1.43786	-2.67144	0.784054	-1.77982	0.576607	2.70657	3.09362	-2.05324	-0.0357633	3.18432	2.77386	1.75419	-1.14893	-0.192238	4.44078	1.21744	-2.40292	0
5.85243	1.12572	1.28309	-1.92729	-3.97158	2.58937	0.223032	-4.83008	3.08488	-1.16895	6.46239	-1.75513	3.15534	-2.15837	-1.44872	-5.31899	-5.3366	-1.20824	1.63735	-3.15887	-5.6944	1.2814	-3.89054	-5.96495	0.155811	1.44127	4.61493	-1.91342	3.92813	3.09388	-4.11377	-7.50528	3.53515	-1.2101	4.15515	-5.04963	-1.27161	2.47519	-0.795262	-0.926789	0
-0.0101434	2.77089	1.72522	5.70556	-0.745529	-3.02953	-0.38973	0.414231	-0.846761	0.756721	-1.37069	3.57536	0.656914	-2.40297	-3.10426	-4.08553	0.958332	-2.10464	8.32279	-0.888491	-6.62444	2.73023	2.43322	7.84674	-2.70262	3.17435	-4.75374	1.1793	-1.41138	3.24851	-1.3899	7.65431	1.75359	1.26205	8.37062	-4.19158	-2.7669	2.43496	-1.41807	-6.31135	1
0.655099	1.0983	-1.54698	-3.57874	2.14304	-1.88867	0.272479	4.79855	-1.53921	-4.09414	-4.55223	7.39371	0.408504	-0.735321	-1.64796	-0.0209733	5.76218	5.41263	-3.88413	0.523646	-2.46987	4.20852	8.76985	3.59485	0.475616	0.252475	-4.11225	-1.11887	-1.40281	0.461661	0.247984	1.99235	-3.46313	-4.79156	-1.24208	2.58083	3.83995	-3.28436	-0.706946	5.77317	0
-1.28226	4.11417	2.74566	-0.394429	3.27287	-1.36654	-1.13638	0.642221	0.664219	-4.11774	-4.67448	2.46501	1.47045	-2.36363	-3.91035	-2.83595	3.68512	3.69278	-3.36237	-0.793077	-3.6157	0.908596	1.94364	2.43057	-0.252251	6.17941	-5.49434	-2.41516	-0.580216	-0.766387	1.90926	1.46309	0.362645	-5.2727	-0.301576	1.72118	1.57782	-1.71181	0.344575	3.33049	0
-9.31866	-3.10172	5.25821	8.19315	0.106752	-5.15974	-5.04719	0.78069	-0.273376	2.61572	-8.14821	0.411851	2.7806	0.192884	-8.00096	-4.58045	3.15902	0.635148	6.75124	8.48219	-4.99791	-0.778541	-1.95856	6.08446	-1.8211	0.56352	-7.50252	1.50136	-3.77681	1.63553	-0.469526	8.51865	0.113334	4.5168	6.19788	3.39756	-0.602131	-4.05255	2.5876	-9.07941	0
-3.36202	-1.26785	1.6111	2.49192	0.757099	-3.23956	0.372136	4.02974	-4.19098	2.42637	-5.27063	4.75676	-4.64379	-0.0339669	3.24926	2.24603	5.21844	-0.316664	4.92049	3.58315	2.05466	-0.267654	0.989057	6.67366	0.758509	-2.88827	-2.82834	3.14542	-2.60742	-1.34777	2.23148	3.36108	-4.15613	4.65311	0.845956	3.72083	0.475738	0.198401	0.711197	-0.781146	0
-1.75351	1.53668	4.8555	2.59902	1.67427	-5.26586	-0.701263	4.45613	-1.23345	-1.1927	-8.2653	5.03038	0.425183	-0.619244	-1.24484	-0.455779	5.94842	0.439854	1.82333	4.09739	-2.97581	0.367115	1.72871	4.21331	1.39082	2.83862	-4.55974	-0.29397	-4.12768	-2.89802	3.61362	3.25482	-5.23014	0.403705	1.3341	4.45282	1.06061	-4.88249	0.725297	0.280303	0
-3.38111	1.42224	-0.276424	-1.16725	3.88983	1.32142	-2.20645	-1.11103	-1.93093	-0.0447633	-1.88696	-0.0168337	-0.622715	-1.53015	-4.53941	-2.53948	-0.538279	5.31518	-2.53397	-4.90615	-2.50107	1.84228	3.11342	8.09583	-3.21348	4.04702	-5.64339	-1.48324	0.415412	3.01965	3.50741	9.41118	7.09745	-6.15668	2.8941	1.33968	-0.756492	2.25085	-0.1368	0.722881	0
-0.799514	1.87572	0.85689	-1.81819	-0.64757	-0.0998351	-0.085177	-1.61411	1.22223	-2.84267	1.00642	4.70556	4.79176	-2.28761	-4.7225	-3.59202	-0.920043	2.02149	0.233832	-0.63322	-4.40829	1.43865	1.06758	-2.96939	-1.10481	2.93916	-0.586019	-1.88517	1.1696	1.40754	-4.61725	-5.0446	0.00381389	-0.550401	0.0726058	-0.339791	2.25062	1.42282	1.93953	-0.0201525	0
4.26584	2.39173	9.13043	1.41441	-2.7288	-3.67104	0.119848	-2.76134	1.50768	1.30993	-5.60744	3.35117	2.12301	-2.52938	-0.778912	-9.02305	0.627695	-1.45764	7.1663	1.99361	-8.90534	1.67429	-5.86443	-0.793755	4.02686	3.67345	4.49668	-0.329918	-5.31749	-5.85986	0.359201	-7.66518	-6.96216	4.14109	4.27069	3.44073	-0.992775	0.590547	2.65412	-3.11693	0
-3.74028	-2.41061	0.216143	-1.03871	1.54375	-1.54857	-3.97702	1.4629	0.27852	-1.09214	-3.73976	1.38912	6.0988	1.00818	-9.43724	-2.95403	-0.693334	5.52646	-3.43889	1.17513	-6.05314	2.96443	5.57404	3.13058	-2.49928	1.98773	-4.92358	-3.07644	-1.59143	3.67548	1.13732	9.02197	3.47812	-5.40712	3.67473	3.2247	1.20748	-5.92861	0.663217	-1.46923	0
2.73237	8.02297	2.42989	-2.16273	1.11087	0.812592	3.47816	-0.00360793	-1.75175	-4.20995	4.83646	6.3806	-0.910853	-5.47197	2.80691	1.81777	-0.666362	-2.08226	1.34128	-7.77604	-0.951906	-1.31484	-1.04264	-0.290765	-1.61464	7.72157	-2.01199	-2.42162	5.70084	1.83873	0.892568	-5.08372	3.42211	-2.50976	0.853753	-3.59599	-0.0907079	5.82093	-0.81689	4.62747	0
-2.9242	5.90704	1.94791	4.21637	4.07598	-2.95036	0.856082	2.87953	-2.73061	-1.59864	-4.73135	4.67873	-3.48305	-3.00502	0.595512	0.991217	5.69155	-0.476203	2.91855	-1.89424	-0.134735	-0.222347	2.73309	9.31088	-1.83292	5.8038	-8.18939	0.916294	-1.21916	-0.661865	3.27105	7.11485	0.114469	-0.999732	1.35983	-0.512741	-0.736693	2.5652	-0.823816	0.400885	0
0.726582	1.57627	-1.49941	-4.74833	0.655926	1.89774	0.356598	-0.813748	-0.180097	-3.39643	1.31181	4.05265	0.741598	-2.3011	-1.81245	-2.28918	0.746851	4.71866	-3.1822	-2.63179	-2.06828	2.48508	3.07978	-0.697771	-0.465024	0.951506	-0.930133	-1.45905	2.56602	2.10307	-2.84033	-4.20323	1.20488	-3.79605	-1.30529	-0.144145	2.87494	2.27455	0.378308	4.64364	0
0.0323911	-1.20163	0.594801	-3.86848	-2.124	0.258168	0.440102	-0.568169	0.813072	-2.0844	1.03197	4.47643	3.07801	-0.862652	-1.23748	-1.55309	0.0522423	2.01831	-0.723236	2.45425	-1.36003	0.527304	-0.607019	-6.5844	1.46142	-1.80596	2.8839	-0.897662	1.3886	-0.105873	-4.90816	-10.4188	-3.50743	1.86857	-2.7018	1.98299	3.79515	-0.302267	2.49071	2.24789	0
3.69166	3.52723	2.58259	2.31152	0.0740405	-2.36636	0.428473	-0.871421	-1.22068	2.44747	-2.40658	3.23369	0.994497	-1.78832	-2.25429	-5.65249	-1.84168	-0.983368	6.54753	-5.19332	-8.20834	4.53639	3.0504	8.95507	-1.4573	4.98993	-0.422881	-0.201602	-4.69354	-0.350955	2.71028	8.4781	0.810605	-0.961253	8.14258	-1.20069	-3.9816	3.36088	-0.979745	-5.05837	1
3.37512	-0.0593729	7.13472	-3.74669	-0.710149	-1.40859	-0.110672	-1.7799	0.43083	2.28303	-3.06202	0.512346	4.01605	0.493258	-0.665452	-3.05811	-4.54361	-0.157064	-0.346757	-1.62395	-4.46729	-0.31526	-4.88926	-3.65248	3.16918	3.88682	7.01814	-3.4257	-4.34124	-6.09825	6.04268	-4.36592	-3.29031	0.140803	0.767229	7.43583	-0.95049	-2.5715	3.09913	0.0792988	0
-2.26188	-0.0125524	-0.208197	-1.25304	1.31471	-0.872717	-0.555925	0.669336	-1.23858	-0.353265	-3.07055	4.01481	0.839125	-0.566658	-2.67631	-1.84254	1.69068	3.51734	-0.244644	0.153697	-1.86818	2.13518	3.4728	3.2029	-0.610865	0.405958	-1.99837	-0.0721387	-1.88643	-0.128622	-0.588761	1.70837	-1.17022	-0.680748	-0.243857	2.72795	1.70105	0.569886	1.39814	0.40864	0
-2.03693	-2.77094	2.89368	-1.05047	-1.46212	-3.31543	-0.745574	2.24677	-1.94756	1.95403	-2.68799	6.32895	4.66058	0.72538	-3.49511	-0.634752	-1.57379	0.585631	3.49928	2.31032	-4.1376	1.33288	1.73008	0.458827	-0.25638	-0.473618	1.10659	-1.06798	-2.97212	0.0243955	0.514745	1.18473	-2.84441	3.06565	2.94833	5.2344	1.03655	-2.92162	2.71161	-3.16774	0
2.77826	-3.0928	5.30551	-2.62181	-3.42056	-2.64703	-0.647874	0.732217	0.713181	1.04522	-2.43037	3.00433	4.80183	0.970645	-1.45195	-2.65234	-1.83224	-0.160412	1.66912	3.78138	-5.23584	0.822364	-2.58675	-5.41069	3.28549	-1.09974	5.61206	-1.98943	-2.70535	-2.45464	0.857857	-6.21881	-5.30862	2.49734	2.07163	5.42097	1.11553	-5.4419	2.32258	-0.774968	0
-4.13176	-3.26427	-2.52878	2.19837	0.804956	-1.63016	-2.46792	4.50554	-1.49923	0.00291588	-0.316417	0.162781	1.97273	2.01769	-4.14478	3.76854	0.315671	0.769652	-0.844269	2.08009	-0.265976	0.430974	5.5328	4.23723	-3.46741	-1.45375	-6.31999	-0.576194	1.20494	6.11039	1.38769	12.0056	4.59793	-2.46366	3.97631	-0.751914	-0.270278	-5.65742	-1.91653	-2.33983	0
-2.68894	-2.59477	3.18185	-0.0780722	0.435996	-2.89387	-2.32089	2.72134	-1.38967	0.459649	-5.79747	2.79234	1.24232	0.544239	-3.01423	-1.38835	2.63071	2.96529	0.263491	4.04154	-3.11057	0.986396	1.22422	2.82449	0.767667	-0.653542	-2.58733	-0.617648	-2.37179	0.0729558	2.51194	3.27524	-1.80443	-0.273525	2.34136	5.32854	1.35762	-4.96981	1.23949	-0.177047	0
0.348255	-0.255708	0.531825	1.3447	-2.10547	1.5498	-2.12786	-3.52177	1.14246	-0.716758	1.61042	-0.981851	-0.680493	-2.86565	-3.3523	-7.16422	0.33399	2.42458	3.3969	0.354317	-5.67711	2.43581	-1.56754	2.07748	-1.08686	-0.801893	-2.45914	0.845534	3.36332	5.60337	-4.94041	-1.02058	4.6601	-1.02557	6.02862	-4.38222	-0.448676	3.08383	-0.997543	-2.00783	0
3.67651	-2.60451	2.35994	-5.27043	-1.88744	-0.528247	0.216246	0.92442	-0.769183	1.24169	-0.0652143	2.60536	3.13413	1.21502	0.00748704	-0.306683	-3.48138	1.05434	-1.12617	-0.747782	-3.07642	1.48296	0.0665224	-3.28155	2.05639	-0.983669	5.73855	-2.47757	-1.45626	-1.29596	2.89286	-2.99257	-2.19027	-0.601179	1.24201	4.85503	0.611444	-3.43742	1.16617	1.62481	0
-2.84162	-3.04366	4.33067	-1.63689	0.806623	-2.98366	-3.31678	0.352382	-0.0019944	1.30107	-8.23404	2.41517	4.65452	1.19969	-6.65328	-5.40422	0.677411	5.29884	-1.13616	3.73072	-6.11919	2.52166	1.31089	1.92679	1.34232	0.882613	-0.176638	-1.8567	-5.98157	-2.79998	2.55196	2.6151	-3.34934	-0.911244	1.50289	8.59338	1.70164	-5.24953	3.44157	-1.46285	0
1.0672	6.92658	8.26392	4.08771	0.433317	-5.98546	1.98358	3.17225	-0.190807	-3.71097	-6.54592	8.04558	-0.334751	-4.21211	1.93321	-1.51442	7.398	-3.48057	5.77653	3.16846	-3.83779	-1.32602	-2.61673	0.749439	2.67405	6.64486	-3.63804	-0.136169	-2.19424	-4.85945	1.15752	-6.0667	-7.95089	3.20305	0.733338	1.29232	1.08651	-1.07212	0.976652	1.24249	0
-4.38696	-4.20385	-2.74677	-1.86545	2.67191	-0.997037	-3.69985	3.98395	-2.75068	0.553071	-3.66769	1.87029	2.41701	2.10855	-6.96458	0.453212	0.194774	6.59517	-3.94929	-0.107936	-3.12512	3.81435	9.10981	8.22881	-3.38314	-1.07563	-6.33843	-1.73499	-1.35326	5.47304	3.61602	15.1538	5.06384	-6.33408	4.24492	3.70953	0.783689	-5.49858	-0.845703	-0.254245	0
0.636794	-1.90171	3.64786	0.217631	-0.922802	-3.40434	-1.09323	1.31469	0.971083	1.62763	-4.06337	0.880039	5.44673	2.25147	-3.25162	-1.25196	-1.88297	-0.867693	0.593001	2.67255	-4.01522	0.612924	0.0954146	-1.78454	1.37474	1.29429	2.74189	-1.92134	-5.20118	-3.39023	2.84811	1.76887	-4.05675	1.11721	1.51378	4.80278	-0.40072	-5.94139	1.74737	-3.09954	0
6.51873	2.03165	10.7691	-4.62999	-3.19871	2.31035	-1.44516	-9.49902	1.08744	3.05105	1.05313	-1.27939	2.24251	-4.70757	-2.55491	-13.3594	-8.34734	1.94321	4.71533	-6.89072	-12.2372	1.82298	-11.3256	-1.56554	2.37443	6.35736	8.1253	-3.66958	0.308021	-1.29271	3.21496	-8.94616	4.47336	-1.46834	8.94501	3.17211	-3.47367	5.81934	2.84632	-1.57286	0
1.90823	5.27644	1.48437	5.13599	0.586821	-0.0887223	-0.666646	-5.86497	4.16324	-0.761328	-2.97426	-3.41901	0.210568	-2.62602	-3.53596	-9.96202	1.62848	0.0500527	3.28819	-1.21363	-5.91877	2.63793	-1.55963	3.37764	0.0188761	5.13023	-1.45433	1.29086	-3.70913	-2.84774	-3.74464	0.106678	-0.610709	-0.615537	2.03391	-4.6306	-2.27877	5.18606	-0.208469	-4.30981	0
1.69505	0.68646	6.22562	4.57763	-1.83444	-3.71194	-2.63052	-0.727755	2.77075	-0.412776	-5.11211	-0.850203	3.1917	-1.10881	-4.66668	-7.35784	1.78556	-0.753402	4.32298	4.18217	-8.85555	1.56192	-2.63435	1.12936	1.38941	3.07881	-1.84608	-0.788605	-2.92893	-0.352893	0.11812	1.3376	-1.61309	0.0303078	6.79894	-0.254593	-1.54137	-4.40357	-0.236588	-4.36198	0
-4.26914	2.34633	2.67099	0.985252	2.89682	-0.620055	-2.12464	-2.65558	-0.464334	0.354097	-4.33295	1.42357	1.66915	-2.09664	-6.01608	-5.64476	-0.0157352	3.89796	0.790338	-2.20654	-4.59186	1.42047	0.469733	6.00027	-2.11289	5.44323	-4.20179	-0.987762	-2.46004	-0.353196	1.16534	4.98402	2.78531	-2.10446	2.21853	2.62527	-0.390201	2.87646	2.2414	-2.32478	0
2.67595	-4.99125	6.72277	-4.05881	-3.12245	-4.1134	-1.1638	3.9668	-1.92957	2.70574	-3.19162	4.91847	5.75193	2.18027	-1.65943	0.343715	-3.66597	-0.208852	1.65078	2.7082	-6.14417	0.924013	-0.81834	-2.84372	2.62902	-0.912731	5.30087	-3.56428	-3.18981	-1.06742	6.16238	-0.179484	-3.70573	1.16422	5.2984	8.6321	0.216574	-9.03919	1.94471	-0.801545	0
2.08998	0.692475	-0.44961	-5.75198	0.0541884	0.660861	0.321662	3.66311	-0.345292	-5.51604	3.56016	4.21977	3.19065	-1.075	-1.16957	3.77247	-0.330168	2.26545	-6.07779	-1.86107	-1.20837	0.181614	3.45844	-4.74509	-0.595588	1.74498	-1.90019	-4.37921	5.87301	4.75466	0.810257	-2.73668	2.96463	-6.38486	-0.15182	-0.283788	2.9963	-4.99136	-1.51311	7.1135	0
3.61827	1.70303	6.56794	0.0626522	-0.396357	-3.1501	-0.179401	-0.929494	0.851261	1.65493	-5.37362	1.37558	3.08274	-0.241627	-1.52105	-5.08017	-1.23592	-0.753736	2.49177	-0.497952	-6.56632	1.52552	-2.21744	0.726069	2.58417	4.56546	3.61502	-1.85413	-6.10444	-5.6993	4.48187	-0.389907	-4.46967	0.337494	2.95728	4.61076	-1.68739	-2.07091	1.67512	-2.05795	0
-1.61128	-4.46177	2.43256	-3.0073	-0.924069	-1.57993	-2.47974	1.26877	-1.58127	1.85669	-3.0955	3.19162	3.75554	1.12959	-4.60166	-2.3741	-1.79091	3.87144	0.0876312	1.8933	-4.89531	2.25639	1.68645	1.22666	0.0972066	-1.52743	0.740175	-1.77848	-2.02294	1.46997	1.92077	2.74783	-0.00651589	-0.612266	3.71777	6.03983	1.12463	-4.24286	1.97986	-1.16655	0
-0.368963	0.218176	0.981524	0.832848	-0.743407	-0.800382	-0.42681	2.74493	-2.29914	-0.494933	3.42828	2.56135	0.794473	-1.31785	-0.978737	2.8468	-1.86893	-1.77215	2.65463	-2.13103	-2.17432	-0.513717	1.08838	2.60539	-2.98871	1.66392	-3.93442	-1.50655	4.54954	6.66946	1.94904	5.75436	6.1684	-1.72592	6.57767	-2.6762	-1.50428	-1.37062	-2.09166	-1.01427	1
-3.50536	4.7276	-0.61023	1.8651	2.48611	0.697363	0.923579	-0.733743	-1.71466	-1.75074	1.39963	2.97857	-2.28991	-3.5067	-0.24244	0.493178	1.56659	0.0895898	1.95123	-3.70663	1.14496	-0.9332	0.654127	4.52389	-3.17118	4.15488	-5.68306	0.64351	2.98938	2.35959	-1.33058	1.78361	3.94854	-0.514369	0.10956	-3.08726	-0.102832	6.25412	-0.048584	0.263142	0
-4.06619	-5.38822	8.2309	0.682831	-1.69126	-3.99733	-4.39282	0.232282	0.116496	2.97491	-7.34287	0.567178	4.99246	1.40024	-5.89803	-4.64065	-0.64774	2.05551	2.41906	7.35356	-6.07887	-0.742561	-5.00504	-1.31987	2.11159	-0.422437	0.860935	-1.66619	-4.09999	-1.74512	3.08585	-0.116795	-2.71434	3.00929	4.18857	9.10367	0.688569	-7.50776	4.11389	-4.17268	0
-3.32825	-1.73383	3.41011	0.714999	1.87722	-4.41778	-3.48335	2.20512	-0.615773	0.740077	-9.72684	3.73118	4.32194	0.904717	-7.80584	-5.26376	2.62731	5.17584	0.0606508	3.4076	-7.40349	3.8887	4.9413	6.54671	-0.102521	2.1121	-4.00582	-1.40173	-6.88961	-1.41036	2.99446	8.73926	-2.65946	-2.18525	3.68373	6.86533	0.991517	-5.68018	1.98469	-2.64921	0
0.105009	-2.69866	0.201168	-4.70186	-1.61654	0.508738	0.0538744	0.919986	-1.2237	-0.439172	1.38704	3.93905	1.63427	-0.0202961	-0.276064	0.556739	-1.1246	2.32724	-1.07502	0.829255	-0.693004	0.670568	0.481232	-3.47018	0.755228	-2.70625	2.42321	-1.13381	1.83514	1.56638	-1.28071	-5.1912	-0.860846	0.403505	-0.495778	2.95765	2.59358	-1.22459	1.43061	2.55338	0
-3.56386	0.762915	-0.815035	7.67779	0.323998	-2.03838	-2.81856	-0.512098	1.54074	-0.546565	-3.3037	-1.34065	0.162375	-1.11952	-5.73744	-5.34285	4.02402	0.587745	4.60146	3.52051	-4.60658	2.30142	2.71519	7.13595	-2.75144	0.76068	-7.99208	2.33923	-1.23239	3.91837	-4.27942	8.68648	2.32229	0.0234992	5.52134	-5.03116	-1.31894	0.291951	-1.58935	-6.24582	0
-0.72314	-0.293011	1.30335	2.39204	-0.655677	-1.7073	-1.24827	0.480021	0.650991	-0.196385	-1.73563	0.486348	1.58171	-0.227006	-2.66882	-2.1168	0.984973	-0.145947	2.11832	2.18963	-3.15943	0.814377	0.472625	1.31879	-0.438373	0.517093	-2.106	0.0433065	-0.819906	1.23245	-0.922289	2.29915	-0.0700882	0.340003	2.97851	-0.630967	-0.312335	-1.84662	-0.197639	-2.5058	0
-0.378008	-0.0563613	-0.4145	-6.95077	1.36153	3.19831	-2.33855	-3.70082	1.11471	-2.40947	1.05194	0.826671	5.10971	-1.40466	-7.60313	-5.75034	-4.02116	7.93086	-6.5535	-4.67331	-5.71767	3.32281	2.52177	-1.2566	-1.63656	3.3587	-0.0683961	-4.35793	1.72016	2.91594	-0.821681	-0.817854	5.6009	-7.65732	0.500809	2.45242	2.12547	0.569692	1.6884	3.19554	0
2.71129	0.306592	3.28856	-3.6177	-1.77527	2.14655	-0.173029	-4.40609	-0.0796428	1.03547	1.96307	0.498266	0.116212	-2.41131	-0.294262	-5.46804	-3.57836	1.85245	1.67348	-3.31688	-4.2712	1.10089	-4.49885	-1.4264	0.985865	1.06896	4.13097	-1.14557	1.58343	0.426128	-0.323643	-6.29728	2.14181	-0.312785	2.8536	1.0985	-0.481648	4.10642	1.43141	0.635561	0
-0.88652	3.76985	-1.5215	-0.000651776	-0.346774	1.46991	3.67991	-0.0160175	-3.0293	-1.1173	5.38501	5.72511	-4.65634	-3.79189	5.51115	3.49273	1.20787	-2.6449	4.69773	-3.30577	4.25973	-1.82756	-1.14448	0.598906	-1.57062	-0.0504262	-1.14624	2.26044	5.30639	2.27475	-3.85301	-6.19835	0.948553	4.00077	-1.48366	-4.14762	0.766429	8.71503	-0.0308958	1.82312	0
1.24329	2.72676	0.210274	5.94688	0.133639	-2.0043	-1.49239	-0.707407	3.24493	-1.90876	-3.23293	-2.24969	0.996946	-0.938305	-3.92654	-5.56761	3.54482	-0.492678	2.25105	2.0299	-5.34292	2.58465	2.14953	3.83083	-0.617648	2.6918	-4.71728	0.863893	-2.33221	0.713292	-2.60764	5.14573	-0.209914	-1.8521	3.89088	-5.04561	-1.55835	-1.19706	-2.2728	-3.68643	0
3.16604	1.87078	3.16616	-6.04539	1.53338	2.51543	0.95028	-4.49908	-0.879371	2.38834	-0.416691	-0.577295	-0.258579	-0.904161	1.2337	-3.38789	-5.03903	2.5686	-2.48132	-7.25563	-1.47274	0.672324	-3.39676	0.0168602	1.66784	3.95859	6.48073	-2.3218	-2.44118	-5.20265	5.41783	-3.53753	0.58552	-2.39511	-1.46314	5.45948	-1.17231	4.5929	2.50295	2.74559	0
-1.87441	3.67037	2.78335	-0.162882	2.37481	-0.624665	-1.53943	-1.19928	0.415795	-2.62364	-2.3459	2.28144	2.87951	-2.76746	-5.66818	-4.16188	0.3207	3.20741	-1.14369	-2.63599	-5.28423	1.16955	1.12041	2.9461	-1.89638	6.7046	-4.79988	-2.6603	0.219409	1.26105	0.980978	2.75767	3.38231	-4.53831	2.35372	0.658412	0.331163	0.491435	0.798423	0.425206	0
3.1713		-0.899604	-7.68719	-1.84438	2.2295	0.649609	0.680742	-0.0796126	-3.92687	4.52689	4.48089	2.53239	-1.3785	-0.470387	0.339022	-1.50312	3.59631	-4.4318	-1.59536	-1.91427	1.55012	1.71797	-6.42113	0.687593	-1.33094	2.32228	-3.05698	5.35371	3.83431	-2.57409	-8.56996	1.19897	-3.74719	-0.834087	0.364598	3.68718	-1.45063	-0.0126818	6.56983	0
-0.721132	-2.59454	0.125612	-3.63125	0.818881	-0.440085	-1.90401	1.95819	-1.2343	-0.662932	-3.20833	2.41194	1.18004	0.559047	-3.06844	-1.43847	1.25225	5.37113	-3.33771	0.925425	-2.86778	2.70012	3.8699	2.22978	0.30517	-1.27719	-1.53975	-1.49762	-0.779284	1.5795	1.79661	2.88903	0.30286	-3.79487	1.23097	4.21043	2.03239	-3.79351	0.322481	2.72011	0
-1.68636	2.62528	4.83512	3.8778	3.32813	-4.82672	-0.697237	6.14546	-4.35673	0.0933663	-7.3868	4.10098	-4.1962	-1.48991	1.35982	2.22489	6.09392	-0.352677	3.12549	0.248397	-1.82824	-0.0984318	2.34501	11.3878	-0.445048	3.96428	-8.29682	0.146077	-1.92217	0.330066	8.77513	11.7037	0.348187	-2.14058	5.63925	2.75339	-1.72233	-3.39411	-2.00808	0.817951	0
-0.0674367	2.51661	7.50181	3.28434	-1.1973	-0.568235	-2.47026	-6.85069	1.84401	2.08092	-2.74704	-1.63353	1.77779	-3.67422	-5.14508	-11.4816	-2.39193	0.531142	6.70749	-1.19359	-9.33143	1.0419	-7.26374	2.85136	-0.0320119	5.64209	0.171946	-0.449289	-1.90948	-0.740342	-0.581516	-1.44969	2.60739	1.28106	7.23904	0.119064	-2.95957	4.5798	2.25601	-6.06154	0
-1.81896	1.3331	0.790153	1.4518	-2.38192	0.411734	2.45323	-0.808496	-1.27391	-0.35049	4.2872	3.98562	-2.62926	-2.7963	4.35844	2.08136	0.981081	-3.78686	6.0037	1.43051	3.49483	-3.21952	-4.94735	-3.66493	-0.0389774	-1.77588	0.757204	2.47713	4.50093	1.11956	-5.47842	-10.1871	-1.45853	7.21371	-1.55078	-2.76448	1.20721	5.87555	1.41376	-0.47835	0
0.610319	2.57828	0.261424	-0.0909694	0.213826	-2.31414	2.38241	5.85113	-3.71145	-2.40456	1.35906	7.99735	-1.66278	-2.04506	3.21385	5.66298	2.91806	-2.17527	2.67573	-1.34428	0.636618	-0.241237	3.81419	2.84524	-1.27109	1.16679	-4.07998	-0.265672	3.23768	3.32951	1.41873	1.68628	-0.0792435	-0.038133	2.17594	-1.5695	0.810897	-0.480832	-1.90452	2.84456	0
-2.89653	-4.08538	0.774758	-3.50994	0.98435	0.840681	-3.43912	-1.34133	-0.781177	1.49719	-3.88884	-0.507135	1.24736	0.808958	-4.99069	-4.50581	-0.62322	6.99112	-3.12245	0.952993	-3.28853	2.47253	1.15914	2.75327	0.0913619	-1.66161	-0.478692	-1.07797	-1.72809	0.967106	1.50837	2.98859	1.94477	-3.00044	1.37052	5.81098	1.42363	-1.82138	1.97619	0.572087	0
2.71809	4.60282	4.69249	-1.82517	0.355413	-2.86752	1.53778	4.34595	-0.544888	-5.39917	-0.680041	6.94771	2.20359	-2.90059	0.662218	2.39856	2.74034	-1.14855	-0.965338	-0.665154	-2.98867	-0.907081	0.599207	-2.74414	0.940373	5.68993	-2.7412	-3.57421	2.75281	0.389067	2.63612	-4.25301	-1.70724	-2.99449	0.875785	0.586906	1.88219	-4.1843	-0.736907	5.39935	0
-0.391724	8.80614	0.398202	0.458372	5.09566	-1.31843	0.977708	3.17192	-0.940859	-6.79394	-1.25408	5.56047	0.358662	-4.29858	-2.52744	1.35101	4.188	1.65973	-3.19981	-5.91525	-2.52431	0.893155	6.21562	5.93047	-3.31303	10.1055	-10.0608	-3.12038	2.66912	2.57738	2.80838	6.39675	4.1616	-8.36635	0.923964	-3.24004	0.621514	0.562281	-2.45192	5.00101	0
-0.281696	3.33979	-0.276304	3.57489	2.12174	-0.251603	-0.726588	-1.73381	1.10587	-0.929609	-3.69533	-1.62018	-2.59332	-1.68874	-1.43663	-4.79234	3.98842	1.64252	0.927024	-0.545496	-2.12755	2.01305	1.41896	6.10815	-0.428344	2.5186	-4.30125	1.61358	-2.15262	-0.918707	-0.868319	4.00895	0.267699	-1.95319	1.01525	-2.53117	-0.986568	2.91399	-1.11174	-0.943241	0
1.55488	-1.85467	6.39113	1.34338	-3.29988	-4.59817	-0.922319	1.29094	1.82025	0.557495	-4.27224	2.59835	5.48168	0.876669	-2.37674	-2.9564	0.0667417	-2.27031	3.72296	6.18922	-5.70049	-0.0345292	-3.12771	-4.93881	3.08705	0.325582	3.37748	-1.30127	-3.99142	-3.32787	0.0466547	-4.88255	-6.81807	4.12502	2.48795	4.10071	0.576296	-6.5455	2.20154	-3.26248	0
-1.22566	-2.34565	2.34507	-1.29795	0.887982	-4.02064	-0.837448	5.84491	-3.20722	0.640571	-5.94533	5.77579	0.937202	1.30612	-0.942669	2.07257	2.85489	2.05289	0.0739331	2.7256	-2.08629	1.59882	4.48246	4.26135	0.804447	-0.836146	-2.13013	-0.920349	-3.36014	-0.514065	4.94569	5.72698	-3.42486	-0.606185	2.11264	6.33488	1.36291	-6.18375	0.479044	1.16287	0
-1.11831	1.25326	-0.901256	-0.79003	1.01643	-0.569137	0.783695	1.91196	-1.31433	-2.24476	-1.78974	4.48275	-2.09336	-1.50121	0.966449	0.367898	4.58781	2.16517	-0.251813	1.06336	0.785116	0.98865	2.76603	1.85048	0.29455	-0.717164	-2.86348	0.976784	0.616865	0.249934	-1.81226	-1.98353	-2.29439	-0.100822	-1.90699	0.378634	2.50956	1.10231	0.084773	3.16468	0
-0.0126523	4.93298	3.92934	9.27115	0.0884369	-3.33644	-1.67413	-2.34648	3.78882	-1.87903	-5.93219	-1.94812	-0.43466	-2.99062	-3.66913	-8.74848	6.07198	-1.65757	6.12892	3.93208	-6.64871	1.40818	-2.01585	4.80369	0.304908	4.70043	-6.05929	2.13116	-3.20777	-1.3365	-3.51849	2.05635	-2.07444	1.06028	4.56592	-5.07682	-1.94816	1.00592	-1.11965	-5.38183	0
7.02956	0.703193	5.22676	-6.60267	-1.56246	-0.717409	2.10745	0.185087	-3.20844	3.03107	0.693122	5.66419	1.80719	-0.850883	2.35687	-1.18995	-6.17658	-0.426128	2.38637	-7.00823	-5.6473	2.39064	-0.760367	0.712996	1.78224	2.98934	7.73868	-3.30496	-2.22244	-2.41333	7.10422	-1.61191	-0.929431	-0.973444	4.81523	5.43817	-1.91881	0.878519	1.04546	1.51399	0
5.20335	-0.0274891	11.8489	-8.17788	-2.11534	0.865705	-0.188631	-7.10055	-0.27394	4.9933	-1.21667	0.724375	4.7696	-1.52132	-0.801742	-8.01965	-10.3997	1.24667	1.4514	-6.10815	-8.04015	-0.380083	-11.3702	-5.63889	4.21337	5.96535	13.0683	-5.15217	-3.73404	-7.42837	7.76077	-10.9915	-1.02925	0.869224	2.96048	11.0232	-2.01356	2.26629	6.02106	-0.0209292	0
0.346024	0.54517	6.43882	10.8673	-4.33616	-5.1443	-4.68835	-2.75066	6.22372	-1.60928	-6.06075	-2.42928	4.93072	-2.26744	-9.16464	-13.4873	4.58051	-1.64758	9.32588	9.77131	-13.5124	2.89167	-3.56349	1.08603	0.70129	2.07732	-5.31007	1.33208	-2.88955	2.46441	-7.43948	0.670506	-2.05221	2.71892	10.5761	-5.65993	-1.70297	-4.48075	-0.809063	-10.0762	0
-5.04783	2.17329	-0.297389	0.101207	4.38111	1.81362	-2.71201	-1.94844	-1.19513	-0.732657	-0.790449	-1.58003	-0.0359714	-1.92105	-5.6863	-2.16869	-1.07349	4.73876	-2.98813	-5.06452	-1.81904	0.436306	1.86558	7.29921	-4.31797	5.48319	-7.29153	-1.83342	1.91242	4.04993	2.92729	9.82796	9.32436	-6.53859	2.67087	-0.0547632	-1.04774	2.59057	-0.127171	0.0262194	0
2.40042	2.0784	3.19446	-0.61718	0.661674	0.437309	-0.684179	-3.57126	2.22719	-0.558631	-3.7916	-2.30118	-0.647252	-1.31286	-0.678882	-6.4204	1.41426	2.34742	-1.21194	-0.268201	-3.28207	1.22154	-3.0754	-0.14894	2.65471	2.52806	1.71025	-0.386005	-2.68183	-4.25746	0.676973	-4.16882	-2.21888	-1.69051	-0.764387	1.71946	-0.0693976	1.17499	0.952325	1.40944	0
-3.83393	-1.01243	-4.97288	1.29967	1.31252	1.90348	-1.34742	0.469022	-0.840148	-1.20577	1.71316	-1.08119	-2.56703	-0.411259	-1.65548	0.876203	2.25894	2.77623	-1.2964	0.193856	2.11087	0.810874	3.78517	4.22773	-3.03995	-2.51309	-6.01544	1.64643	3.5547	5.7952	-3.17464	5.46484	5.16619	-2.23643	0.55324	-3.81862	0.756592	1.76108	-1.81545	0.290018	0
-4.15337	-8.37873	-1.90721	-6.73113	-0.0570916	1.11863	-6.34284	-0.563181	1.2352	0.471193	-0.841334	-1.01219	11.4507	3.81074	-14.3531	-4.26522	-7.20356	9.64661	-8.28976	0.792327	-7.84879	4.51603	6.58826	-1.66209	-3.12097	-1.31902	-0.38266	-5.69795	-0.952654	6.29302	0.293976	8.78577	6.82813	-7.90088	3.83665	6.43102	2.33927	-9.01525	2.24725	-1.81506	0
-0.0856162	0.850915	-1.09955	-2.31851	-1.72524	1.07764	1.35871	-0.527316	-0.524941	-2.00343	4.50131	5.03641	1.55842	-2.19898	-0.411806	0.0984286	-1.14007	0.207258	1.5737	-1.22075	-0.756283	0.386643	0.583158	-3.25055	-1.21759	-0.342938	0.458252	-0.402426	3.99024	3.26033	-5.11142	-6.37361	0.833861	1.32713	-0.155128	-2.18128	2.01898	3.27151	0.792349	1.01802	0
-0.721758	-1.16691	4.05014	0.789216	-0.0450389	-1.79269	-2.17796	-1.19997	1.37402	1.35333	-4.3681	-1.54076	3.23402	0.836076	-3.81745	-3.95774	-0.955485	1.00888	0.168855	2.14269	-4.0763	0.307216	-2.15518	-0.201277	1.11627	1.90179	0.914311	-1.32747	-3.76235	-2.57267	2.23225	1.25273	-1.38554	-0.0419665	1.75454	3.96022	-0.593663	-3.34913	1.79525	-2.57076	0
6.04192	1.8311	-1.62169	1.54751	-1.53943	-0.531606	0.0747512	0.0387468	3.51714	-2.71348	0.776053	-1.67185	2.2038	-0.0336419	-1.76761	-3.4378	0.799871	-0.896259	-0.408561	-0.156688	-5.01307	3.52568	3.58258	-0.648341	0.385368	1.01555	-0.196877	-0.655291	-0.665166	1.32476	-2.58288	1.49634	-0.568798	-3.57911	3.00939	-5.72843	-1.02405	-2.52166	-3.37858	-0.594726	0
5.73898	-0.589894	7.31843	-3.84034	-3.07482	-2.04733	0.436969	-1.22251	1.29304	1.47383	-1.67362	2.02663	5.34793	0.329324	-0.350051	-3.64823	-4.51318	-1.4367	1.32857	-0.0114774	-6.24405	0.45645	-4.84664	-6.50048	3.99533	2.43956	8.63586	-3.39888	-3.61299	-5.18327	3.46538	-7.94885	-5.13685	1.47533	1.94737	5.84229	-0.426314	-3.74553	2.62157	-0.271272	0
4.6458	6.12425	12.028	6.46908	-3.29398	-2.58213	-1.99182	-8.08212	3.93153	0.792145	-3.8071	-1.01308	2.21619	-6.24967	-4.95115	-16.5577	-0.978612	-2.39316	11.6716	-0.71706	-15.2998	2.05805	-10.2841	2.64222	1.5711	9.01503	0.451864	-0.519652	-2.53721	-1.63214	-1.59863	-4.80203	0.624578	2.06789	11.8596	-3.17479	-4.67373	4.90241	1.09171	-7.86471	0
-4.35002	0.14286	-2.74778	2.53971	4.30974	-3.60644	-1.67745	6.42441	-4.87922	0.435054	-6.50832	5.99733	-1.59438	0.213181	-4.12206	1.19235	5.02301	4.24198	1.18257	-1.12934	-2.88036	4.78659	12.1418	15.9104	-4.15622	1.02834	-10.6202	0.85352	-3.50245	4.2856	4.22942	19.8971	2.60943	-4.52427	5.68331	1.29117	-0.46543	-1.96914	-2.30788	-1.44001	0
-2.2185	1.13102	1.52948	4.06403	-0.148227	-0.462696	-1.89278	-2.83319	1.02083	0.383377	-1.59616	-0.988978	0.161651	-1.94078	-3.90687	-5.77191	0.890721	0.722464	4.0601	0.844202	-4.19602	1.06294	-1.39609	3.85037	-1.49187	1.80366	-3.51978	1.1175	-0.376399	1.87543	-2.73279	2.49986	2.38873	0.68368	4.11993	-2.36752	-1.2291	2.70796	0.260663	-4.35461	0
-4.05134	2.76331	2.7217	2.13099	3.61384	-1.62865	-1.53385	0.357642	-2.11076	0.373551	-4.47302	1.85397	-0.483296	-1.81783	-3.46205	-1.81415	1.36701	2.12146	1.17313	-2.45781	-2.65615	0.380003	1.37113	8.34693	-2.39367	5.48868	-6.22543	-0.734757	-1.6691	0.448706	4.27671	8.80031	3.40462	-2.56982	3.2131	2.13613	-1.24839	1.30256	0.570883	-1.37848	0
-10.3078	-4.57217	-7.49202	6.48305	1.28639	0.372952	-2.41642	3.64799	-0.656532	0.476751	4.27317	-4.78331	0.577501	3.57176	-3.11827	9.46981	-0.205828	-2.57113	-1.16228	4.38148	8.32783	-4.2882	3.56475	1.3833	-6.21223	-4.27594	-8.68533	1.98962	4.6535	8.15089	-2.93751	12.5593	7.54292	1.45104	-0.731611	-5.12581	-0.367673	-3.38488	-1.89248	-5.25059	1
0.431226	1.23877	3.35558	4.58926	-0.24635	-3.90969	-1.08267	0.802815	2.7912	-0.941488	-5.70758	-0.475658	2.72292	0.42728	-2.73939	-3.39582	3.33058	-1.55406	1.87531	4.81328	-3.94423	0.525626	-0.327655	-0.100935	1.62797	2.34325	-1.51761	0.0456758	-4.64599	-3.47313	-0.244734	0.908327	-5.06439	1.16842	1.04066	0.449066	-0.309938	-4.46866	0.233997	-3.048	0
-1.95686	-1.06924	1.06221	-2.44725	-1.7886	2.17399	-0.135482	-4.73437	-0.405695	1.49495	1.99624	2.09613	0.307565	-2.04624	-1.17609	-4.59767	-2.45948	2.24032	2.93684	-0.510884	-1.36431	0.284578	-3.96402	-2.22034	0.00701757	-1.48572	3.2569	0.806923	1.40335	0.432083	-4.78414	-8.2828	0.432852	3.71348	-0.351073	1.43946	1.3654	6.25256	3.43059	-1.21603	0
6.644	1.68855	6.19907	-9.13064	-1.01343	2.21062	2.40709	-5.09111	-2.40505	4.43848	2.35628	3.21996	1.97597	-1.65525	2.34098	-3.85756	-10.0673	0.655864	1.1159	-10.4915	-4.73298	1.21737	-5.37976	-1.97857	2.13964	4.87577	11.8864	-3.91675	-2.28956	-5.29305	6.93401	-7.06108	0.38048	-0.456106	1.90315	7.1817	-2.26679	6.0181	3.64266	1.72346	0
-0.95055	1.51145	1.49949	-3.80647	0.850324	1.59214	-1.3407	-3.76627	1.90115	-2.61121	-0.55506	1.31129	4.00944	-2.04687	-5.49369	-5.70225	-1.3839	5.03704	-3.55431	-1.72575	-4.31176	1.45399	-0.519323	-2.83624	-0.217035	3.68007	0.102304	-2.73631	0.580833	-0.145658	-2.38436	-5.19019	1.40208	-3.44939	-1.37558	2.03022	2.30718	1.40915	2.53885	2.02826	0
-7.02088	0.0985015	-1.23623	2.54854	4.7113	-0.26654	-3.25777	0.104893	-3.42678	2.4592	-3.98189	-0.00618623	-1.15672	-0.487817	-6.16151	-1.94103	0.0571885	4.7487	0.569404	-3.679	-2.24742	2.1913	5.27123	13.7786	-5.22647	3.19782	-8.799	0.234795	-1.81037	4.10609	4.12378	17.6403	8.03993	-4.30102	5.26628	1.43154	-2.1465	2.40784	-0.202613	-3.74432	0
-1.02464	-2.9552	3.23434	-0.988335	-1.71358	-2.28177	0.786529	1.44272	-3.11322	3.42585	-3.99315	5.23827	-2.39934	0.175709	3.40663	-0.371415	2.15635	0.133981	5.091	3.91712	0.427839	0.120541	-2.17396	1.01987	2.91752	-4.39069	3.53004	2.36695	-3.21475	-3.493	0.456522	-4.96857	-6.80571	6.78056	-0.312089	6.14982	1.42702	0.819735	2.91629	-0.551904	0
-3.05657	-3.64094	2.65193	-2.41629	-0.160827	-1.46157	-3.18635	-0.548316	0.280435	1.08814	-4.13919	1.8695	5.95302	1.16247	-7.31477	-4.33675	-2.07132	4.66314	-1.3564	2.42239	-5.53303	2.00156	1.10749	-0.377956	-0.108142	0.357108	0.457198	-2.37377	-3.21249	-0.0518051	0.563542	1.70652	-0.410587	-0.985253	1.85711	6.3947	1.60576	-4.1978	3.21196	-2.06063	0
1.41134	0.192802	1.99177	1.33935	-2.49113	-0.923958	1.65326	3.71558	-1.85909	-1.53666	3.5933	2.38642	-3.70244	-1.6458	6.09613	5.46097	2.47458	-4.62111	3.6353	2.33064	2.83246	-3.40354	-3.67311	-2.65896	0.919171	-2.19516	-1.25964	0.907399	6.11272	3.49701	0.0257202	-5.00096	0.183693	2.94625	1.99448	-3.03471	0.204569	-1.31946	-2.119	2.44666	1
-1.91908	-0.679492	1.28966	-3.29644	0.905641	1.3057	-2.22484	-2.1559	0.584327	-1.19528	-0.901125	0.173599	2.81024	-0.915861	-4.98184	-3.79907	-1.44131	4.98578	-3.45334	-0.900506	-3.3362	1.03365	-0.191541	-0.76364	-0.59914	1.86167	-0.934526	-2.39837	0.930799	1.44669	-0.100417	-0.929734	3.02238	-3.6653	0.384525	2.80604	1.56502	-0.553885	1.72476	1.53749	0
-2.66637	0.217908	0.88332	-1.35477	0.288393	0.0414743	-1.25958	-1.35843	0.454737	-1.08996	0.229564	2.33601	4.39876	-1.00075	-5.29824	-2.38968	-2.03564	2.36976	-0.665354	-0.70607	-3.24986	0.599519	0.69116	-1.10297	-1.77639	2.59991	-1.30051	-2.00848	0.620264	1.72322	-1.79635	-0.431574	2.11395	-1.17632	0.744464	1.24401	1.22879	0.173458	1.96478	-1.03267	0
-1.90846	-1.10424	0.69069	-1.21197	0.0578463	-2.83574	-1.13781	3.40889	-0.558626	-1.65648	-2.19992	5.63134	5.64843	0.476847	-5.35206	0.2431	0.160294	2.00533	-0.714887	1.78856	-4.11715	1.85729	5.064	0.0960648	-1.30578	1.292	-2.54995	-2.35898	-1.19514	1.95526	-0.188941	3.24612	-0.954812	-1.48622	1.79824	2.71995	2.03817	-5.05134	0.968809	-0.57278	0
4.15297	1.6695	5.45209	2.03164	-1.67307	-2.64759	-0.965824	-1.58306	3.3155	-0.892394	-4.72286	-0.674275	2.43978	-0.963807	-2.1123	-7.13861	1.78126	-0.503823	2.26793	2.90295	-7.14525	1.78587	-2.84409	-1.48402	3.15784	2.78422	1.66601	-0.800865	-3.85442	-3.6456	-0.119716	-3.67084	-4.61211	0.06762	2.9377	0.61896	-0.663102	-2.94162	0.287629	-1.60813	0
-3.80603	3.83941	0.284452	7.3857	2.62378	-6.13522	2.41085	8.19771	-6.01838	0.476849	-5.5871	9.4774	-6.12318	-1.79118	4.34036	5.80432	8.8513	-3.90334	8.84376	1.59318	2.26092	0.126662	6.303	13.3182	-2.10868	0.962621	-9.51572	4.19255	-2.51506	0.478117	2.65487	11.0995	-3.82723	4.48021	3.17546	-1.13225	-0.874227	1.67076	-1.96864	-2.15317	0
-3.98592	0.185606	1.16318	3.63269	1.42754	0.554076	-3.44046	-3.45713	1.62426	-0.00368415	-3.32444	-4.20961	-0.793381	-1.29573	-4.90299	-6.22839	2.00916	3.24166	0.425684	1.74581	-2.88234	0.517601	-1.92544	4.23645	-1.1917	1.50207	-5.01687	0.896791	-0.311719	1.56241	-1.48074	3.81076	3.71987	-1.63989	2.43339	-0.937866	-0.679612	1.3366	0.348264	-2.72715	0
-4.35139	-0.261972	3.4166	1.95121	1.05748	-1.14615	-1.33283	-0.476859	-1.27138	1.37287	-3.47093	0.333049	-1.40508	-0.870196	-0.694418	-1.06209	1.63644	0.652172	2.17138	2.06804	0.269144	-1.86083	-3.43157	2.46575	0.0554007	0.889736	-2.31912	0.777569	-0.752008	-1.03498	1.5739	0.497958	0.0193178	2.26804	0.493544	3.19906	0.0306991	0.714338	1.97395	-1.36309	0
-3.36527	1.30584	-1.01801	3.81563	2.04277	-1.2455	-0.837068	0.111915	-0.768238	1.33451	-1.77758	0.0552523	0.65425	0.0683121	-3.22773	-0.536762	-0.13129	-0.285468	2.20817	-1.415	-1.01675	0.782316	3.03107	6.42064	-3.07627	2.62423	-4.28674	0.674714	-2.32809	0.88888	0.742266	9.42292	2.4231	-0.247162	2.32366	-1.09938	-1.85948	1.58043	-0.176555	-4.43157	0
-0.622191	-1.26504	3.0573	-1.73463	0.387837	-0.673215	-1.15199	-0.451453	-1.1063	2.11731	-2.15297	0.533389	1.75034	0.448912	-1.90202	-1.4541	-2.5201	1.42897	0.0143381	-1.06222	-2.49347	0.285502	-1.13008	1.291	0.216788	1.47719	1.47117	-1.58496	-2.05719	-1.15168	3.88521	2.13879	0.67143	-0.596831	1.97664	4.60205	-0.676068	-1.23885	1.6466	-0.885092	0
2.12844	4.2018	9.23172	3.90931	-0.580671	-1.99831	-1.71158	-5.40582	3.61647	0.0254562	-5.62854	-2.7738	1.29497	-3.18278	-2.84277	-10.463	0.912923	-0.779552	4.29662	1.19746	-8.05394	-0.189078	-8.48572	-0.124969	2.81273	6.81437	0.770877	-0.820946	-3.58038	-5.04097	1.08431	-4.96828	-2.13397	0.821726	3.85908	1.05703	-2.20825	1.06426	1.83393	-3.21228	0
-3.01061	0.497768	4.0699	1.26063	2.25309	-4.77089	-2.71321	1.89968	-0.0310406	-0.588644	-9.92068	4.79149	4.48762	-0.164243	-7.54062	-5.64732	3.6119	4.50432	0.360834	3.03985	-7.55391	3.53053	4.52508	5.7987	0.0747297	4.03665	-4.50222	-1.5301	-6.85511	-2.5191	2.18143	6.52179	-3.77749	-1.97846	2.5964	6.07593	1.33008	-4.63924	2.20692	-2.08525	0
-0.168085	0.212917	2.082	-1.71935	1.50781	-0.913829	0.0986416	0.53648	-1.15207	0.909838	-3.78888	1.40226	-0.54054	0.28721	0.619776	-0.360488	0.821602	1.60373	-1.15466	-0.40445	-0.0612762	0.244494	-0.0407357	1.5865	1.45082	1.0922	1.06197	-0.507404	-3.02741	-3.65941	3.59976	0.150136	-2.61736	-0.334999	-1.48559	4.75401	0.446777	-0.578327	1.44023	1.6127	0
-1.25572	2.13851	2.60063	-2.98686	3.68927	0.0571088	1.24111	-2.084	-1.71375	3.30883	-3.6931	0.527551	0.407156	0.752208	0.840292	0.307147	-3.31573	0.910914	-2.09131	-5.15943	1.95676	-1.06659	-1.52085	1.92026	0.749124	4.82712	4.15482	-1.39537	-5.88959	-8.15018	6.76078	0.96607	-2.35001	0.243439	-4.57262	7.67735	-0.98148	3.28872	3.79205	0.484313	0
3.29313	-4.05522	3.01778	-5.27223	-2.10812	-2.05289	-0.261538	5.14174	-3.02692	1.07443	0.33334	4.70783	3.12248	1.6424	0.34861	3.602	-3.19317	0.292067	-0.682475	-0.234636	-3.3211	1.02357	1.94247	-1.35989	1.06607	-1.5734	3.01642	-3.43059	0.598757	2.37699	6.06074	2.01833	0.0380928	-1.87825	4.79137	5.23982	0.318229	-7.49271	-0.439754	2.28626	0
-1.68541	-3.89137	-3.01858	-3.78032	-0.176895	-0.180058	-0.94964	3.56794	-2.59485	-0.287745	0.200026	4.74874	1.57227	1.11305	-2.50081	1.88913	0.0780489	4.13242	-1.90435	0.636773	-1.0055	2.80618	6.554	2.06615	-1.49418	-3.73242	-1.72846	-0.745649	1.0322	4.56526	-0.563344	4.08212	1.26528	-2.07422	1.45306	2.25947	2.40588	-2.87079	-0.163376	1.63469	0
-2.31925	-3.0216	0.275477	2.22745	-0.39171	-4.58558	-0.0400207	6.22694	-5.43102	3.24586	-5.23929	7.87664	-2.74182	0.645133	1.06384	1.76812	4.38212	0.343096	6.94644	3.35967	-1.55987	2.93214	5.93902	9.94129	-0.561842	-4.34884	-3.53224	2.9577	-3.6134	1.7534	1.88471	8.90523	-3.57435	3.95294	5.26849	3.23771	0.0910181	-1.49693	-0.366133	-2.85962	0
-2.47236	-0.724707	2.06618	-1.16206	0.501215	-1.87069	-3.1521	0.43315	1.74006	-2.51569	-2.85902	2.37585	7.84155	-0.0496059	-9.32933	-3.8944	-1.06009	4.04979	-2.76808	1.57075	-7.0473	2.07516	3.17572	-1.02206	-1.57184	3.72453	-3.27795	-3.8418	-1.02333	2.30251	-0.586459	3.09343	1.63468	-4.17449	2.63004	2.65411	1.79637	-5.62621	1.51577	-1.1754	0
-0.155358	-1.68655	-2.49756	-2.27896	-1.96036	1.92965	1.94964	1.05697	-0.480527	-0.765827	6.70325	0.434132	-0.0689543	0.71892	3.89572	6.57207	-2.30857	-2.92455	-1.15497	0.368444	5.90084	-3.38309	-1.98775	-7.41866	-0.154317	-3.408	2.92725	-0.030667	5.22113	2.03302	-2.51726	-6.97965	0.553558	2.71669	-3.69391	-1.73374	1.4671	0.208884	0.0377361	2.2037	1
2.28565	-0.0913013	9.38004	1.92451	-4.39326	-2.00327	-2.42973	-5.52676	3.64388	1.44781	-1.96763	-0.962738	5.88697	-2.10898	-5.30754	-10.6247	-3.73048	-1.37718	6.42994	2.85492	-10.6631	0.298707	-9.08117	-4.83749	2.25018	3.61639	4.39896	-1.8795	-1.96216	-1.6193	-1.8291	-7.76452	-1.31436	3.35926	6.79951	1.59305	-1.64319	-0.960144	3.00121	-6.06119	0
9.99576	3.78265	9.6275	-5.17452	-2.56809	1.48646	0.312405	-8.5032	2.5419	2.51084	0.688969	-1.73321	4.30145	-3.01205	-1.48685	-11.5552	-9.26724	-0.073616	2.35775	-8.44487	-11.5651	2.37962	-8.83887	-3.58637	3.33571	8.2084	10.9758	-4.70995	-2.99315	-5.33777	4.86461	-8.40735	0.930022	-2.53202	6.09954	3.17528	-4.0194	3.95803	2.2739	-0.986094	0
2.86896	4.35183	6.26795	-0.194788	-0.532854	1.92528	-0.608387	-9.70321	2.26191	2.62839	-0.400445	-2.61465	1.61632	-3.76202	-3.24637	-11.8889	-5.68019	0.794305	4.37063	-6.23881	-8.05273	1.47544	-7.7691	0.989647	0.529566	7.16506	4.86915	-1.23432	-2.658	-3.77678	0.145678	-4.83375	2.47845	0.124073	4.0773	0.460741	-3.45808	8.58203	2.92541	-4.16316	0
2.69265	1.82954	2.15515	1.82706	-2.24973	0.0313701	-0.466265	-3.70139	2.21381	-0.117189	1.10445	-0.394904	1.96359	-2.16036	-2.65391	-6.61034	-1.66066	-0.82329	4.2585	-0.901244	-6.20139	1.91159	-2.23716	-0.284299	-0.178356	2.20181	1.01697	-0.112585	0.00512433	1.11139	-3.4249	-2.42905	1.0495	0.546178	4.61354	-3.49088	-1.54598	2.70185	-0.119197	-3.53645	0
-3.57629	-1.0812	1.37423	-0.0540778	2.53862	-2.92621	-3.09592	2.15168	-0.535672	-0.653627	-7.67434	3.03607	3.29205	0.547793	-7.0698	-3.72075	2.93578	5.66799	-2.01661	2.27156	-5.32749	3.3866	5.63373	5.86023	-0.79591	1.94499	-5.09498	-1.44472	-4.54682	-0.00833481	2.10021	8.15686	-0.843259	-3.69795	2.08423	5.08048	1.55525	-4.69973	1.19253	-0.664015	0
-0.586253	2.06258	3.87558	0.598144	0.0655183	-4.0926	-0.666703	0.663347	1.25063	-2.27852	-6.69265	6.69148	4.74133	-1.60711	-5.31439	-6.02179	3.66187	2.48364	2.029	3.34677	-7.16442	3.08249	2.58493	0.597591	1.19006	3.41799	-1.65317	-1.01484	-4.85767	-3.04378	-2.42599	-2.56131	-6.38362	0.709592	0.650783	3.37985	2.4984	-2.07647	2.5528	-1.12569	0
-0.90331	1.16631	5.01998	7.20589	-1.53844	-2.9729	-3.3448	-2.85113	4.39445	-0.540112	-4.00454	-3.5259	4.14044	-1.14189	-6.76008	-8.19399	1.13385	-1.49003	4.65183	4.79454	-7.95031	0.440492	-3.7928	0.328057	-0.109659	3.83445	-3.32484	-0.16121	-2.38744	0.283053	-2.66692	1.84005	0.155541	0.95641	5.91622	-2.64549	-1.97477	-2.79296	0.182906	-7.04622	0
13.1454	-0.548497	8.0917	-14.6824	-3.71249	1.35245	3.56763	-1.72868	-2.73037	3.30866	2.93243	6.14869	3.38736	-0.554948	5.43433	-1.98263	-10.6012	0.68219	-1.22981	-9.51997	-6.5812	2.42444	-4.83023	-7.41017	5.80787	2.32738	17.2823	-6.21097	-1.79711	-6.04698	9.51039	-12.9692	-3.64625	-1.89841	2.33886	10.1843	-0.696129	0.00519559	2.79329	6.75669	0
0.00456657	-1.45093	6.90654	2.28326	-2.78014	-3.43169	-2.31594	0.0788442	0.392942	0.811452	-3.74517	2.14226	2.68161	-1.29027	-3.35662	-5.31776	0.659575	-0.360363	5.57528	4.53292	-7.44202	0.555648	-3.88982	0.106068	1.36818	0.811696	-0.509518	-0.686212	-1.13634	0.898335	0.21389	-1.42087	-1.41907	2.39639	6.77403	2.29027	-0.426564	-3.6381	1.20791	-3.6131	0
-2.91401	-1.68022	1.39313	-0.959672	2.00297	-2.5402	-3.44651	1.82944	-0.329053	-0.780202	-7.10016	2.95972	3.91053	0.510024	-7.73983	-4.53014	2.22859	6.35963	-2.38876	2.09066	-6.43332	3.97218	5.71577	5.28529	-0.75364	1.58676	-4.58365	-1.91288	-4.01243	0.882223	1.7934	7.71619	-0.141148	-4.43619	2.92169	5.03456	1.68011	-5.11678	1.07872	-0.430674	0
7.45657	4.69954	2.25501	-1.5198	-0.340315	-0.622803	2.53441	-0.727718	-0.0469033	-0.619971	-0.848946	3.03068	-1.30489	-2.2957	2.85927	-3.68545	0.362474	-0.825924	2.219	-4.78882	-4.59127	3.21353	0.908924	2.37696	1.9623	3.59587	2.9948	-0.551115	-2.33567	-3.10553	1.91312	-2.22493	-2.87158	-1.73019	2.29515	-1.08929	-1.50045	3.03244	-1.29211	1.90068	0
-0.625991	-1.10907	-0.184949	2.96733	-1.2975	-1.42317	-1.74403	0.167488	1.50763	-1.28232	-3.11904	0.452396	-0.254898	-0.639938	-2.65208	-4.70109	4.63887	1.87204	2.27828	5.16566	-3.57133	2.46637	1.50919	1.81652	0.594893	-2.51733	-3.17561	1.88244	-0.802425	1.78111	-4.66328	-0.0514313	-2.03599	0.763572	2.32017	-1.9089	1.20525	-1.41321	-0.661799	-1.67761	0
-2.31566	1.06588	0.471563	-0.363312	0.999006	0.741223	-0.575992	-1.63747	-0.558543	-0.658155	-1.02058	1.5001	-1.09217	-1.94547	-1.41474	-2.69623	1.41631	2.68621	0.407594	-0.517889	-0.859069	0.50219	-0.408179	2.0464	-0.620201	0.919321	-2.15982	0.438994	0.786808	0.677652	-1.5916	-1.32292	1.13775	-0.301157	-0.181562	0.494981	1.03142	3.19108	1.13045	0.659611	0
-0.771694	1.23307	0.915108	1.03806	0.460498	0.325938	-0.550612	-2.32527	0.681316	0.608862	-0.0702371	-1.09091	1.07166	-0.721924	-2.0763	-2.50161	-1.60922	0.0521783	0.981508	-1.56965	-1.72223	0.086136	-1.19509	1.02183	-0.957725	2.45083	-0.28337	-0.340143	-0.688669	-0.281576	-0.166044	1.14064	1.71468	-0.196638	1.09927	-0.460147	-1.10502	2.03766	0.699008	-2.14544	0
-1.31342	0.135771	0.920744	-2.09724	0.269183	-0.388192	-1.13062	0.106762	0.375527	-2.24221	-0.937791	3.12706	3.3823	-1.05167	-4.24239	-2.19286	0.197398	3.19548	-1.7243	0.370199	-3.42521	1.29496	1.75689	-1.03424	-0.627732	1.69129	-1.75161	-1.97328	0.704414	1.59685	-1.41391	-1.2692	0.605801	-2.23933	0.463546	1.55625	2.09675	-1.52048	1.168	1.22111	0
-1.44827	-2.83188	0.0556909	-1.07258	-1.65059	-0.705078	0.451542	2.94331	-3.21569	1.06934	1.27247	4.29698	-1.70375	-0.114419	2.32954	3.27013	0.712468	-0.367797	2.92446	1.90039	1.48061	-0.544841	0.245028	0.513736	-0.125253	-4.08406	-0.192088	1.07745	2.40547	2.97951	-0.404539	-1.1117	-0.285524	3.09224	1.59581	1.29498	1.16443	-0.338641	0.206646	0.525831	0
-4.79057	0.587271	0.4635	1.76513	0.709688	0.476268	-0.198067	-2.14024	-2.33823	2.57827	0.95259	1.79126	-0.950306	-1.62876	-1.2499	-0.80389	-1.88806	-0.174327	4.60815	-2.15393	0.391948	-0.913743	-1.57211	4.22637	-2.83712	1.21234	-1.86039	1.31278	0.615575	1.59679	-0.929203	2.45671	3.39616	3.13989	1.81256	0.100212	-1.0997	6.07207	1.91315	-3.89404	0
-0.647242	-1.24781	1.4531	-0.0774859	-0.836178	-1.23485	-0.566711	-0.165111	0.209389	0.994741	-1.5094	1.3366	2.46345	0.549128	-1.95277	-1.51822	-0.912925	0.209462	1.29349	1.54416	-2.05485	0.534157	-0.227805	-0.846408	0.371406	-0.15452	1.36664	-0.357986	-2.02997	-1.02777	-0.419717	-0.631941	-1.87107	1.64907	0.66952	2.22199	0.332202	-1.20445	1.51896	-1.96566	0
-2.11175	-6.08333	4.23163	-3.89233	-1.43474	-1.53836	-2.61133	2.01106	-2.11191	3.1997	-1.01465	1.44607	5.28011	2.51634	-3.64795	1.58341	-5.46646	1.4593	-0.854787	1.54677	-2.86642	-0.875165	-1.57268	-2.26966	0.0570819	-1.10605	2.85656	-3.46532	-0.626521	1.49822	5.50192	2.69994	1.77658	0.00647566	3.76063	7.97621	0.167882	-6.984	2.49981	-1.41354	0
-2.60415	-3.72883	-0.420144	-3.34875	-1.3455	-0.377426	-2.03473	0.26667	0.406052	-0.636776	0.278175	3.42076	6.65227	0.940342	-6.65244	-1.75462	-2.71242	3.72239	-1.73846	2.03873	-3.92457	1.87668	2.90156	-3.30935	-1.24978	-1.25393	0.437014	-2.33837	0.161948	2.97384	-3.04906	-0.775801	0.606072	-0.723959	0.886461	3.06476	2.71579	-3.49607	2.31434	-1.11347	0
-5.00986	-4.2732	-0.372156	-0.523603	-0.033244	-0.64591	-2.57619	0.629702	-1.88038	2.27793	-1.43962	1.84322	2.50727	1.13322	-4.96193	-0.873446	-1.65204	3.19011	0.922498	1.68422	-1.96311	1.2058	2.29436	3.05615	-2.17226	-2.11153	-1.94072	-0.199993	-0.76006	3.27847	-0.239044	5.64318	2.48906	0.566892	2.84763	3.39819	0.68565	-1.4522	1.74973	-3.18995	0
1.02948	-0.290853	-2.98511	-0.896509	0.149594	0.820282	0.0206224	1.18525	-0.690149	-0.649889	2.02649	0.544097	-0.125441	0.152534	-0.625286	0.943216	-0.496111	1.00146	-1.01823	-2.03219	-0.569593	1.87691	4.0909	2.27669	-1.61432	-0.777848	-1.57869	-0.262018	1.48655	3.44699	-0.335927	4.29593	2.85052	-2.79136	1.83676	-2.37468	-0.24891	-0.0636973	-1.94574	0.633281	0
0.285494	0.513364	10.3846	5.49302	-4.49938	-3.55931	-3.25782	-5.24332	2.29844	2.40107	-3.61693	1.10482	4.68629	-3.65457	-6.88443	-12.9853	-1.96657	-1.52892	11.5939	3.51168	-13.4559	1.46933	-8.27548	1.00129	0.6348	4.09257	0.465236	-0.305385	-2.31748	0.820927	-2.81142	-3.13491	0.0776619	4.85249	11.4602	0.064469	-2.74842	1.02373	2.61337	-9.55451	0
-0.969558	-3.52789	9.09731	-2.69278	-1.80898	-2.02918	-2.55995	-0.841614	-0.997955	2.7278	-4.23507	1.33317	2.92767	-0.144588	-2.1872	-3.63755	-2.53996	1.60972	1.76946	2.99459	-5.04627	-1.43306	-7.26017	-2.73874	2.86173	0.785823	3.69139	-2.55884	-1.56909	-2.10513	4.93752	-4.56942	-1.34449	1.95273	3.64284	8.97374	0.310633	-4.36416	3.85066	-0.662043	0
5.3904	-3.06945	0.617727	-1.66453	-0.254725	-0.917326	-0.776189	4.33818	-0.616898	-0.6476	-5.53927	-2.3198	-6.45036	1.62925	5.48144	0.13765	7.14722	2.78298	-3.47442	4.52815	0.418499	2.17393	1.38942	2.60275	5.21637	-5.83004	0.127116	1.36548	-1.35667	-1.44298	4.68855	0.652292	-4.45499	-3.41954	0.59448	2.44864	0.903774	-6.83037	-3.51335	6.57942	1
5.34501	7.22945	5.20841	1.45725	0.521187	1.84571	0.13811	-9.9614	4.90172	0.194527	-1.73724	-5.1761	0.81093	-3.75344	-2.225	-12.6222	-2.75956	0.0514231	1.98818	-5.83534	-7.34817	1.76157	-6.95398	0.0339749	1.80029	8.77518	4.19628	-0.911753	-3.98062	-6.5276	-0.577945	-5.89203	0.00537823	-1.73473	1.26394	-2.14014	-3.46939	7.91454	1.43081	-2.52105	0
0.345261	2.09728	2.8788	-2.05881	-0.424076	0.714227	1.47284	-0.581098	-2.0884	-0.343552	2.61077	3.54832	-1.43488	-2.79576	2.58161	0.952052	-1.25195	-0.932114	2.17931	-2.981	0.199526	-1.73056	-3.55057	-0.963719	-0.0677988	2.03972	0.794616	-0.76648	3.50081	0.860537	0.958408	-5.2196	1.62966	1.09876	0.818089	0.487062	0.139002	3.62673	0.904894	2.11234	0
6.09886	-0.0498575	6.16332	-3.48947	-2.053	-1.74509	0.0865895	-0.111938	0.0440248	1.03526	-2.17048	2.18345	2.67994	-0.394603	0.0836227	-3.77445	-2.61104	0.00791763	1.20062	-1.32689	-6.73473	1.87315	-2.38315	-1.74002	3.16316	2.24754	5.48317	-2.84052	-2.65703	-2.81265	4.62699	-3.31427	-2.76005	-1.11659	4.17724	4.36172	-0.955565	-3.1873	0.696657	0.922121	0
-0.638738	-2.57924	-1.74823	-5.65903	0.898623	0.549356	-1.59384	2.38867	-0.498794	-2.68065	-0.930795	2.86561	3.04719	0.808887	-3.90348	0.267435	0.434137	6.05947	-6.46671	0.367368	-1.90071	2.5082	5.42087	-1.04776	-0.255867	-1.20611	-1.47325	-2.7815	1.15484	2.80523	0.361372	1.01554	1.10735	-5.54127	-0.861322	3.42825	3.44046	-4.85046	0.185091	4.74213	0
-2.09993	-0.644214	1.02904	1.06392	-0.810064	-2.33939	0.540191	2.48197	-2.09059	0.361733	-1.71233	5.45134	-0.440477	-0.684606	0.569422	0.938812	2.53645	-0.53285	4.07235	2.79049	-0.235264	0.145112	1.02584	1.59891	0.00387871	-1.62913	-1.41113	1.37534	-0.509925	0.441593	-1.49241	-0.928891	-3.05663	3.85618	0.831503	1.42202	1.32819	0.14939	1.04953	-1.03602	0
-7.68635	-4.75321	-4.33693	2.77514	0.790844	-0.773292	-2.90058	4.23723	-2.17282	-0.336156	-0.700169	0.862125	-0.873747	1.42049	-3.48741	3.62736	3.6241	2.68364	-0.251326	5.21253	2.47804	-0.00145108	5.21282	4.71271	-3.48779	-5.17025	-8.35482	1.85775	2.8273	7.39227	-2.54638	9.11176	3.93041	-0.0972801	1.76986	-0.980131	1.83577	-3.4714	-1.13411	-1.62786	0
4.30318	0.637876	7.25474	-3.40594	-2.46448	-0.361309	0.0317229	-4.37166	-0.489684	3.55203	-0.150883	2.4173	3.55722	-1.847	-1.64504	-6.93532	-6.79049	-0.129256	4.76071	-4.51182	-8.25987	1.69634	-5.35532	-0.779386	1.47478	4.0368	7.23413	-2.6162	-2.61106	-2.56609	3.18314	-4.34769	0.0372964	1.24842	5.80338	4.38472	-2.34846	2.81191	2.89668	-2.78451	0
-3.15537	-0.674536	5.52683	5.87369	-1.13896	-3.43455	-3.73031	-0.796333	0.449088	1.04155	-5.47916	0.466766	1.16444	-1.87899	-5.73309	-7.34473	2.66905	0.831859	6.74245	4.80091	-7.836	1.27532	-2.40149	5.50245	-0.636869	1.52275	-5.32048	0.85955	-1.67559	2.54569	-0.918564	4.61895	1.15419	1.68314	8.2768	0.176439	-1.3135	-1.67329	0.557101	-6.11522	0
3.52976	-6.1678	-0.435718	-6.84663	-4.21066	1.85204	-0.435381	-0.174593	0.210481	1.76615	5.67206	-0.216051	5.39806	2.74966	-0.995552	1.49991	-7.90928	0.442189	-2.52269	-0.497791	-1.70181	0.605122	-0.811188	-8.37968	0.858964	-4.34442	8.17878	-3.10659	2.19563	2.66204	0.0764232	-4.62596	1.45749	-0.341398	1.49971	2.685	0.690755	-4.39308	0.833862	0.548646	1
-1.61367	-0.153881	3.68538	0.489678	1.21376	-3.80558	-1.31409	2.08857	-1.09062	0.193028	-8.35117	4.68043	0.779139	-0.324523	-2.72378	-3.76796	4.47003	3.24911	1.43972	3.39496	-4.38747	2.46683	2.34635	4.67722	1.57783	1.01534	-2.26016	0.0879501	-5.36506	-3.09264	1.9394	2.282	-5.17226	0.339673	1.23833	5.71835	1.49291	-2.80055	1.824	-0.267666	0
-1.90155	-3.2056	-3.96078	-3.76904	0.49489	-0.405057	-0.83479	3.21587	-0.690775	-2.1163	-2.02555	4.53399	2.15649	1.4344	-3.13792	0.633693	2.80028	5.43906	-4.25657	2.91408	-0.327758	3.27336	7.52889	-0.0269935	-0.178559	-3.94117	-1.71432	-0.354588	-0.744581	1.80677	-2.9291	0.734522	-2.50364	-2.12523	-2.58439	2.72681	4.28658	-3.60756	0.55312	3.03028	0
-5.5927	-2.43604	1.03081	8.0504	0.657795	-5.39745	-3.91568	4.37283	2.42326	-1.76843	-8.44187	-1.56762	2.28506	2.14666	-5.66882	-0.977458	7.7722	0.225908	0.670569	11.1652	-1.88717	-0.13871	2.72513	2.48055	0.0774764	-1.35975	-8.38833	1.48081	-3.72887	0.454063	-1.66882	7.53455	-3.85246	1.04281	1.34302	0.324759	1.28314	-9.56882	-0.637299	-4.20605	0
1.43259	4.36956	2.67085	10.1501	-1.60977	-3.43803	-1.94327	-1.79116	4.06366	-2.71955	-4.53827	-0.986745	-0.549863	-3.64742	-4.35134	-10.2067	7.0125	-1.58757	8.11815	4.85347	-9.02909	3.30461	-0.162951	5.72026	-0.243034	2.88741	-7.34572	2.84762	-1.61677	2.1699	-6.47665	2.66797	-1.15446	0.807746	7.75033	-8.39944	-1.9259	0.875357	-2.77171	-6.19603	0
-0.521052	-3.4138	1.92633	-6.11851	-2.40861	1.76282	-1.64969	-2.32841	0.967027	-0.468285	3.75851	1.30732	6.93807	0.123118	-5.05167	-1.8474	-6.52345	2.85278	-2.88501	-0.478692	-3.66029	-0.184524	-2.46113	-8.08812	-0.302532	0.0432731	4.284	-4.08383	3.04639	2.73254	-1.62295	-6.69989	2.93392	-1.22886	0.68513	3.49518	2.09595	-2.35867	2.94939	0.673874	0
-3.12248	4.07884	3.31507	2.40654	1.46713	0.00747528	0.112348	-0.819936	-0.367925	-2.08613	1.07341	0.415728	-1.23642	-3.21701	0.317537	1.09077	1.01259	-1.81405	1.36283	-1.19637	1.18412	-3.88618	-4.67893	-0.15077	-1.41349	5.02566	-4.40593	-0.664547	4.0657	1.21596	0.69109	-2.04515	3.52692	0.157634	0.177531	-1.66843	-0.343844	2.50148	0.427737	0.69828	0
1.29248	-3.22209	-0.0332266	-1.28774	-2.75709	-0.053556	-1.40738	1.0066	0.949246	-1.15053	1.60568	0.248661	2.30494	0.475068	-1.9483	-0.928292	-0.419847	0.992544	-0.383692	3.02602	-2.83219	1.08407	0.40119	-3.35446	0.435981	-3.06743	0.396659	-0.905352	2.47216	3.94969	-2.38969	-2.00157	0.821757	-0.789348	2.79148	-0.857679	1.19761	-4.1592	-0.829401	0.289754	0
-4.0793	0.873535	2.23951	0.230632	1.72069	-0.179776	-1.96466	-0.460512	-0.991485	-0.191395	0.36387	0.651505	3.11294	-1.18348	-5.04367	-0.206234	-2.94165	1.20839	-0.359356	-2.6144	-2.51622	-1.12712	-0.410619	2.26114	-3.29126	4.88749	-4.13068	-2.65535	1.87229	3.34828	2.60579	5.62424	6.38138	-2.77208	3.37496	1.10155	-0.850904	-0.379904	0.92015	-1.67075	0
-0.57872	-2.57241	7.10272	-1.79992	-2.33018	-0.560917	-2.44366	-3.30218	0.270205	2.83994	-0.861543	-0.3112	4.44981	-0.51303	-3.96855	-5.0236	-5.42387	0.720696	2.58234	0.553871	-5.98369	-0.850574	-6.8932	-3.12497	0.941623	1.86466	4.01474	-2.62185	-0.566502	-0.294158	2.27489	-3.55903	1.6471	1.58583	4.71337	5.26045	-0.936197	-1.52467	3.3778	-3.18561	0
1.28421	1.92647	2.63681	-2.86035	0.993498	1.81971	0.515792	-4.16234	1.40378	0.533412	-0.0381777	-2.46928	0.95835	-0.481972	0.401495	-2.23001	-3.20995	0.575939	-2.71169	-3.23953	0.250142	-1.40761	-4.73004	-3.71298	1.59992	3.56959	4.61242	-1.75964	-1.31076	-4.92229	2.19444	-5.75263	-0.500878	-0.740223	-3.44837	3.02495	-0.355866	2.4562	2.3553	1.60138	0
-0.573074	-1.09088	-1.3984	-0.942932	-2.73473	0.274728	2.81266	1.09229	-2.87339	0.633146	2.96774	6.29576	-3.96743	-1.58814	5.58117	2.41225	2.27221	-1.53831	5.49167	2.05562	3.62005	-0.539527	-0.979016	-1.50435	0.881154	-5.73259	2.12106	3.47158	2.77834	1.04823	-5.4531	-8.96619	-3.92405	7.14144	-1.79004	-0.85419	2.32421	5.19381	1.07889	0.978019	0
-2.78329	-0.26034	9.16066	3.2964	-0.986428	-3.47594	-2.84574	-2.25698	0.288187	2.14521	-6.8337	1.07576	1.68958	-1.92023	-3.89279	-7.43312	1.11057	0.512737	6.03731	4.33468	-6.80432	-0.657053	-6.88316	1.78598	1.71983	3.001	-0.757373	-0.169546	-3.41414	-2.54337	1.59397	-1.91737	-2.1344	3.69552	5.01277	5.13559	-0.743411	-1.06238	3.42161	-4.56508	0
-1.22283	1.28861	-3.88189	0.614449	0.0511265	-2.14606	2.09457	4.60796	-2.44525	-2.4791	-0.494266	9.13565	-0.99299	-1.31867	0.634816	2.26351	5.33406	0.628343	2.97709	1.44667	0.325363	2.86111	8.02001	3.81872	-1.47141	-2.23364	-4.28073	2.15522	0.233143	2.51069	-5.00259	0.891004	-3.72147	1.88231	-0.567743	-2.24936	2.88258	1.65348	-0.79418	0.947187	0
9.14031	0.704749	-2.41848	-5.94956	-1.80551	1.54503	2.59494	0.67966	1.00243	-1.5236	4.21262	1.20061	2.00904	0.829135	2.46091	0.709146	-3.41513	-0.239978	-3.58692	-4.79116	-2.05913	3.33601	3.89413	-4.17088	1.65764	-0.35084	6.40985	-2.42185	0.210352	-0.472017	0.668702	-3.34589	-1.43491	-4.12289	-0.250138	-1.64542	-0.0249767	-1.31831	-2.25604	4.21559	0
-1.01474	0.0516113	-1.70785	-4.04404	2.292	0.798125	-1.71047	1.36844	0.065977	-4.01501	-2.06694	2.25878	1.45576	-0.740249	-4.31355	-1.66631	2.63873	6.78931	-6.45075	-0.496822	-2.43757	2.85056	5.53899	1.43789	-0.688559	0.952523	-4.30053	-2.26296	1.32003	2.70122	-0.204433	1.89451	1.98102	-6.96437	-0.878522	1.6027	3.18987	-2.7789	-0.421139	5.21271	0
6.52234	1.26937	7.04998	-0.376316	-2.90307	-1.84292	-0.86415	-3.47409	3.64211	0.159066	-3.30676	-0.861433	4.17217	-1.09094	-2.50739	-9.05264	-1.75265	-0.400619	2.4473	0.837075	-9.48042	2.35478	-4.70129	-3.56478	3.79776	3.51682	5.48244	-2.17468	-4.02601	-4.20424	0.702916	-6.21068	-4.03819	-0.229119	4.25447	1.79512	-1.33246	-2.35727	1.06761	-1.83811	0
-1.13913	-1.97851	2.13493	2.82097	-1.76714	-2.5587	-2.31077	0.634414	-0.102616	1.68399	-1.20624	1.31608	4.08752	0.244845	-5.40382	-3.09646	-1.96617	-0.455987	4.6006	1.65585	-6.4082	1.86313	1.25669	3.03343	-1.90365	0.648283	-1.99973	-0.689406	-1.34495	3.58554	-0.215516	6.61899	2.16077	0.637924	7.4534	-0.244454	-1.63878	-2.80938	-0.0569178	-5.99582	0
-0.571054	2.85365	0.744889	-2.51541	3.66593	-1.73049	-1.63041	1.99755	0.297244	-4.24965	-5.65688	4.34665	3.73355	-1.23097	-6.5502	-3.45632	3.09047	6.29684	-5.30481	-1.62407	-5.90914	3.9526	7.20286	4.25575	-0.933554	5.59407	-5.60792	-3.40035	-2.40964	0.148778	2.17187	5.56134	0.227822	-7.89395	0.537156	2.94036	2.25816	-3.66461	0.0346005	3.59139	0
-5.74781	0.300118	0.631371	3.41905	4.71159	-1.30779	-3.03859	2.46103	-3.37427	1.14481	-5.64172	-1.0177	-3.8616	-0.450028	-2.69986	0.289431	3.62504	3.45029	-0.3205	-0.93652	-0.340309	0.386637	3.19943	12.5966	-2.99826	2.44215	-9.7062	0.544483	-0.859258	3.01043	6.3776	15.6018	5.97123	-4.40943	4.42969	1.77746	-1.76502	-0.912704	-1.47378	-0.767701	0
0.601875	1.73422	7.3813	1.66122	-2.44927	-0.735077	-1.14559	-6.27367	1.44706	2.56959	-0.956754	0.406809	3.18621	-3.04239	-3.75943	-9.34392	-4.14483	-0.995829	7.24335	-1.09053	-8.08472	0.332272	-7.67418	-0.636328	0.494792	4.54524	3.37548	-0.742601	-1.85679	-1.72788	-1.31173	-5.224	0.476957	3.65294	5.61845	1.16867	-2.25752	4.51777	3.28913	-5.96072	0
5.70459	5.28384	3.29979	4.25837	-2.41622	0.377351	-0.548347	-6.80016	4.28675	-1.21557	-0.137423	-2.10672	0.163404	-4.57407	-3.03244	-12.8417	0.448094	-0.547084	6.49293	-1.95823	-10.1554	3.98054	-3.43797	2.25048	0.534807	4.52507	0.0145169	0.909503	-0.74741	0.446567	-5.47295	-3.58552	1.03472	-0.652777	6.96143	-7.25551	-2.8853	6.0667	-1.37616	-4.31434	0
-1.75258	-0.0393615	-1.37512	-0.181468	-1.34034	-2.25396	2.44726	2.82049	-2.97142	0.422285	0.195767	9.48385	0.428987	-0.882687	1.16603	1.96962	1.70654	-1.01604	5.52645	1.29529	0.383314	1.39995	3.9771	1.25876	-0.800699	-2.42258	0.160361	1.98804	-0.971485	0.307287	-4.33518	-2.65669	-4.92758	5.80459	-0.64154	0.687187	2.21649	3.05843	1.71791	-1.46007	0
-0.491046	-8.52996	0.575305	-7.60383	-1.73476	-2.28802	-0.416597	7.03966	-2.81443	1.80209	-0.891616	4.47261	5.55599	5.54252	0.231687	8.37983	-3.39594	1.23546	-5.30568	4.28096	2.3317	-0.930571	3.01923	-7.00591	2.21513	-5.83858	5.8437	-3.43388	-1.52591	-0.839964	5.41639	-0.796807	-4.59921	0.760006	-2.57459	10.4931	3.41882	-11.722	2.2616	3.32832	0
-2.58359	-1.08237	2.86626	-1.59412	0.411694	-0.515239	-2.73011	-1.03935	-0.479936	0.680249	-0.650329	1.37717	5.46533	-0.437737	-7.09376	-3.0654	-4.36423	2.86343	-0.32624	-1.93669	-5.88354	1.04167	0.454552	1.46146	-2.42755	3.73369	-1.57951	-3.36701	-0.0354328	2.99597	2.15361	4.94163	5.02023	-2.98086	4.82913	3.0582	-0.482329	-1.90229	1.6879	-2.49386	0
-2.08342	1.45188	4.43704	0.766203	1.90861	-3.2153	-1.27098	2.16368	-2.17056	0.397919	-4.71477	4.16967	2.00744	-1.08009	-3.51332	-1.1695	0.464993	1.20021	1.77718	-1.05959	-4.62263	0.78701	1.6007	5.70403	-1.20688	4.87008	-3.89825	-1.92852	-2.39935	0.0538938	5.0309	6.92598	0.969353	-1.77771	4.3731	3.92802	-0.743907	-2.1587	0.883822	-1.29808	0
6.33331	-1.88433	-1.02603	1.43985	-3.81274	-1.77996	0.27898	0.867681	2.75385	0.134608	-0.747481	-0.640089	1.74301	1.72218	0.162199	-3.33865	1.04681	-1.75578	2.43663	3.68655	-4.40223	3.82045	2.50789	-1.88706	2.48863	-3.82972	3.70536	1.13693	-3.22667	-0.696154	-3.36117	-1.22386	-5.34131	1.27743	2.77197	-2.85699	-0.532224	-3.71171	-2.09242	-2.36245	1
4.83338	0.303094	6.95804	-0.310399	-1.78194	-3.24306	-0.980043	-0.494659	2.37405	0.801925	-3.9185	-0.242995	5.73653	0.682028	-2.89053	-4.64618	-2.76855	-1.48118	1.08287	0.848627	-7.76981	1.09926	-2.85505	-3.00299	2.82959	4.21997	4.47334	-3.31663	-4.85562	-4.26155	4.26929	-1.18022	-3.63271	-0.734474	3.97455	3.91499	-1.65183	-5.85131	1.05871	-2.19091	0
-0.819337	4.69985	1.74894	-3.56139	3.45729	4.3928	-1.57886	-4.72273	1.43388	-4.14774	2.60685	-3.57461	0.162278	-3.78976	-3.37742	-3.16159	-2.13435	4.56716	-6.86559	-6.79545	-1.53181	-1.417	-3.38224	-0.856011	-1.8437	7.66245	-3.66272	-4.05194	5.86086	2.6503	2.16434	-1.69839	9.4286	-8.80684	-0.482174	-1.21397	0.118116	3.12557	-0.0852647	5.44902	0
-5.67602	2.64209	2.42528	5.06386	2.33012	-1.39469	-1.12864	-2.02687	-1.47643	1.69909	-4.3099	1.21396	-2.36765	-2.48737	-2.2774	-3.83811	2.60375	0.647127	5.35003	-0.0228584	-1.30523	-0.335989	-1.55125	7.92562	-1.99676	3.29696	-5.39034	2.23894	-2.13056	-0.654233	-0.208847	4.67042	1.25816	2.5859	2.14166	0.443167	-1.26609	5.42653	1.73016	-4.3526	0
-4.03684	-1.64618	2.63691	3.17017	-0.198258	-1.48639	-2.94788	-0.597666	-0.0736124	0.878979	-3.40957	-0.339153	0.426573	-0.72556	-4.06322	-3.83872	1.70083	1.69107	2.96522	3.65634	-3.35233	0.190752	-1.5783	3.29972	-0.787811	-0.134989	-3.94935	0.715742	-0.442314	2.14588	-0.794415	3.16201	1.59019	1.05157	3.98282	1.05463	-0.140256	-1.10706	0.908038	-3.44711	0
1.13212	-0.609678	-0.0698322	-0.980117	-2.70338	-3.40204	2.41693	4.97781	-0.99937	-2.81037	-1.61952	9.60616	0.433482	-0.662311	2.68486	1.96174	5.87113	-0.737209	3.08582	6.06956	-0.0494485	1.32602	3.32398	-3.61827	2.54711	-4.30489	0.667422	1.57227	-0.314296	-0.832755	-5.40026	-9.00169	-9.48412	5.07622	-2.46872	0.969821	4.56239	-2.28823	0.803293	2.54411	0
-2.56181	8.53153	0.637358	2.74357	4.47364	-0.348639	0.276311	-0.603113	-0.00268602	-4.87899	-0.795979	3.18548	0.0462349	-4.80701	-3.72904	-1.87705	2.91481	1.23031	-0.304868	-5.37757	-2.63447	0.295172	2.90203	6.09378	-3.9091	9.74855	-9.32537	-1.5181	2.16604	2.15417	-0.083533	4.93676	5.03446	-5.29951	1.15683	-4.26243	-0.310616	4.52759	-0.998205	1.20101	0
0.740654	-0.94689	3.67938	-1.75382	-1.59487	0.814387	-1.55482	-3.75723	-0.521965	2.30063	0.0584215	0.57436	1.22973	-1.75766	-2.86632	-6.36925	-3.6173	2.2331	3.22167	-2.09603	-6.03569	1.81934	-3.22013	1.54659	-0.0879046	1.034	2.21702	-0.928075	-0.0100171	1.44663	0.266912	-1.17725	2.9269	-0.00614157	5.39576	1.84474	-1.18571	2.73827	1.58548	-2.28248	0
6.03862	1.63713	8.90523	-0.981928	-2.79643	-2.57047	-0.154991	-2.37869	1.89544	0.703457	-3.56722	1.51716	3.334	-1.70455	-0.807088	-7.36865	-1.72266	-1.20564	3.80099	0.371678	-8.76018	1.24666	-5.9236	-3.16006	4.06882	4.08083	5.71898	-2.34053	-3.62953	-4.73248	2.60785	-7.21375	-4.58882	1.07748	4.46157	3.62178	-1.25811	-1.9414	1.75216	-1.10046	0
-1.84429	1.1946	2.65865	-1.33983	1.91252	0.105635	-0.813993	0.238314	-3.69141	1.79961	0.699201	2.26118	0.182836	-1.6397	-1.91459	0.587027	-3.82302	1.0449	1.34291	-6.06399	-2.56641	-0.108606	0.199871	6.26341	-3.11372	4.62589	-2.75658	-2.2721	1.53464	3.30529	6.04587	8.01204	7.15552	-3.09703	5.58551	2.01992	-2.29498	1.88111	0.12933	-0.741358	0
-3.07429	0.631714	0.00551315	1.74429	0.563964	1.35227	-1.41727	-4.00623	0.994166	0.532804	-0.329437	-1.90602	-0.184837	-1.39794	-3.04589	-4.52438	-0.281762	1.80984	1.33548	-0.22519	-1.24009	0.200022	-1.96097	1.67915	-1.3152	1.01891	-1.66976	0.983044	0.124548	0.675257	-3.02976	-0.18725	2.45954	0.609988	0.421083	-1.09725	-0.282431	4.19328	1.32773	-2.58398	0
-0.934599	4.23956	-1.58823	0.50531	3.2153	-1.4891	1.80101	4.8424	-3.55711	-2.87503	-1.33407	6.36147	-3.60977	-2.28133	2.08329	3.98791	5.1403	0.682939	0.179822	-2.84876	1.38839	0.977062	6.25409	7.35158	-1.97505	2.62296	-7.01436	0.418927	1.44327	2.10023	2.08064	5.88958	0.77319	-2.84371	0.366492	-1.53505	0.799832	1.51281	-2.17958	3.77205	0
1.70804	-2.9803	6.76001	-7.13253	-0.848397	-1.54183	0.48174	1.18433	-2.78122	3.32489	-2.71134	4.18339	2.97473	1.42181	1.65546	1.39667	-4.60727	0.852166	-1.09345	-0.882722	-1.40546	-1.16243	-3.95198	-4.14502	3.54701	0.572872	8.12543	-3.45008	-3.24952	-5.45074	7.81717	-5.4666	-4.28822	1.59896	-0.711164	11.4795	0.855401	-3.80631	4.15308	2.61843	0
10.4035	2.10864	2.79125	-8.85203	-0.248733	0.676745	3.34018	-0.748509	-0.739286	1.38309	-0.0194034	2.80204	1.68507	0.512955	3.98871	-1.19718	-5.36221	0.568209	-3.26964	-8.04765	-3.44846	3.17792	0.774852	-2.44059	3.92061	3.2641	10.8034	-3.75836	-4.54024	-7.05115	7.22212	-4.74795	-4.42262	-3.6117	-1.02718	5.59599	-1.02654	0.284311	0.626735	5.16464	0
1.70773	-0.191485	1.07582	-4.54935	1.77402	-0.0041791	0.81691	0.751459	-0.572364	1.26235	-1.05676	-0.241161	2.69419	2.3004	0.526289	2.89396	-3.93857	0.403541	-4.96606	-3.4676	1.21923	-0.573747	0.670402	-2.1552	1.107	2.53089	4.57482	-3.06267	-3.26132	-4.72482	6.45954	1.0852	-1.47595	-2.44687	-3.21054	5.79293	-0.275238	-2.78131	1.43396	2.38888	0
-2.44716	-1.18235	-0.875587	-0.439592	-0.429978	-2.2498	-0.262765	2.34042	-1.93124	0.167038	-1.47583	7.04889	3.19943	-0.188981	-3.87817	-0.73071	0.405541	1.85652	2.81838	0.970249	-3.41032	2.91016	5.58926	3.08769	-1.90111	-0.704407	-2.03156	-0.00894582	-1.64908	2.27967	-2.44243	3.27474	-1.33067	1.32182	2.31862	1.57004	1.60703	-0.324748	1.24913	-2.33679	0
2.2648	1.14738	4.88235	1.67395	-0.576072	-3.02226	-0.718632	-0.58453	2.14448	0.178605	-5.19475	0.0329011	2.89283	0.0684398	-2.07512	-4.65822	0.902477	-0.69545	1.60509	2.32968	-5.17578	1.01696	-1.80727	-0.702536	2.4528	2.98272	1.68316	-0.97406	-4.97695	-4.6017	1.60471	-1.24833	-4.79399	0.640465	1.51507	2.62449	-0.656281	-3.18466	1.1164	-2.00784	0
-4.57699	-1.73842	3.59592	-1.83454	1.61787	0.759763	-3.74566	-2.61065	-1.16977	2.29895	-0.792921	-1.4233	4.17317	-0.270773	-7.22825	-3.07796	-5.87983	3.78037	-1.31697	-3.27689	-4.51858	-0.310416	-1.94641	2.87515	-2.94938	4.30567	-1.81155	-3.52015	0.360179	2.91394	4.65793	6.94655	8.01951	-3.66752	4.84678	4.64124	-1.45819	-0.740543	2.32792	-2.70115	0
6.0651	1.68897	9.58883	-5.09244	-3.17508	1.73674	-0.14261	-8.25717	1.81819	2.43506	0.952499	-0.692246	3.31479	-3.18202	-0.974431	-10.1268	-7.68626	0.49983	2.95823	-4.82649	-8.66114	0.344685	-11.0237	-5.8439	3.50532	5.20412	10.1639	-3.46394	-0.903406	-4.38111	2.17969	-12.7459	0.174235	0.731745	3.88723	4.43202	-1.91238	4.29817	3.89148	-0.583125	0
-3.02852	-2.25701	2.92886	1.44211	-0.0580015	-2.13406	-2.3767	0.874112	-0.70398	1.4543	-3.63253	0.665206	1.80776	0.495073	-3.51303	-1.73723	0.26017	1.21655	1.70921	2.89439	-2.96872	0.13311	-0.518476	2.33118	-0.336153	0.116172	-2.03051	-0.426586	-1.72529	0.765992	1.69775	3.94385	0.35196	0.678849	3.2927	3.2963	-0.142	-3.15513	1.20842	-2.73799	0
-1.89675	-3.21773	2.26515	2.97691	-0.465387	-4.92916	-2.42978	6.96185	-1.02246	-1.01265	-4.92464	2.36927	1.87642	1.74531	-2.48756	2.7324	4.30938	-0.251892	0.719063	6.77568	-2.56213	0.182391	3.39031	2.43982	0.131453	-1.58508	-5.59461	-0.693699	-0.83481	2.98863	2.96283	7.57471	-1.45915	-0.762858	4.56698	2.07057	0.75238	-10.3312	-1.635	-0.879998	0
2.96616	-0.436787	5.56131	-0.741638	-2.22654	-2.01671	-0.763843	-0.754436	0.748833	1.3197	-1.15726	1.12429	4.39401	-0.166319	-2.32608	-3.47005	-3.54258	-1.25362	2.64064	-0.0545271	-6.36139	0.662379	-2.95442	-2.13643	1.29863	2.63204	3.57571	-2.47459	-2.00674	-1.18633	2.50938	-1.46086	-0.975389	0.47524	4.7107	2.70433	-1.3794	-2.96275	1.16926	-2.45771	0
-3.46781	3.01905	-3.33382	1.43808	2.92292	-0.326122	0.806757	3.85687	-3.14395	-2.5297	1.70436	4.43628	-1.9677	-1.82366	-0.257239	4.93024	2.55879	0.26892	0.0425901	-3.15331	2.15518	-0.0266431	6.04421	6.45546	-4.31868	2.31875	-8.25854	0.155552	3.69839	5.35633	0.353508	8.14003	4.88856	-2.86233	1.20854	-3.5568	0.294584	1.89843	-2.21625	1.4649	0
-3.96371	0.752196	0.777864	0.252839	1.66604	-0.206536	-1.89858	-0.75453	1.02558	-2.28255	-2.11546	0.54696	2.36883	-1.01543	-4.82319	-2.19048	1.43365	3.12523	-2.28522	1.31176	-1.61484	-0.162163	0.473762	-0.0653073	-1.17173	2.53788	-4.03804	-1.23013	0.517705	0.949671	-1.42777	0.291701	1.47851	-2.06181	-0.908231	1.10363	1.77735	-0.952102	1.38988	0.369049	0
5.50932	4.96692	7.40743	-2.185	-0.251318	1.10467	0.558275	-7.73426	1.52179	2.09793	-1.73801	-0.910849	0.810843	-3.52598	-0.625751	-10.3107	-4.57873	0.625571	3.04943	-6.68942	-7.67363	1.67499	-7.16201	0.457572	2.3769	7.42346	6.47134	-1.93667	-3.66453	-6.05346	2.99673	-6.35166	-0.332989	-0.720286	2.9656	2.54037	-2.97997	6.77742	2.58648	-1.10087	0
1.88804	-1.55155	4.85748	-0.901773	-1.81605	-3.12235	-0.515572	2.41288	-1.06975	0.89598	-3.0889	3.7249	2.0585	0.106623	-0.452346	-1.13018	0.0855591	-0.367397	2.63815	2.28218	-4.52667	0.864179	-0.80926	-0.207827	1.92212	0.0462763	1.64994	-1.30802	-1.95789	-0.794262	2.92391	-0.715616	-3.08964	1.14274	3.90618	4.05464	0.105658	-4.46344	0.743364	-0.453774	0
-1.061	3.1667	2.8502	2.58404	1.72828	-5.90425	0.0778636	5.61159	-2.48083	-1.6453	-6.44055	9.38038	2.48655	-1.55687	-3.56715	-0.610055	4.48724	0.414201	3.99	0.58806	-6.13387	3.17065	7.17156	8.00451	-1.46752	4.68941	-6.53241	-0.892093	-4.01554	0.338031	2.4296	8.50396	-3.06406	-1.02516	4.80763	1.86584	0.404101	-3.07805	-0.313818	-1.53176	0
2.04108	5.46161	6.18629	-1.59544	2.75898	1.81481	0.0193074	-7.52446	0.392304	2.8161	-2.41365	-2.92434	-0.366674	-2.84212	-1.04135	-7.68553	-4.94719	1.35414	0.592718	-8.6351	-4.39564	0.144549	-6.39506	3.56014	0.606478	9.09708	3.74622	-2.10099	-3.84522	-6.27014	6.10432	-0.587545	2.67518	-2.45198	1.27678	3.6329	-3.7007	7.46294	2.7088	-0.927523	0
-2.13656	2.25498	1.66065	0.01417	2.57385	-2.63796	-1.52006	3.39259	0.484633	-4.34345	-3.65666	3.42817	4.29314	-0.762759	-5.43991	0.299648	2.65699	2.49158	-3.72821	0.736945	-3.52286	0.637445	4.39602	1.16694	-1.39282	5.23883	-6.36488	-3.29429	-0.129689	1.3836	1.97274	4.64749	0.804211	-5.25884	0.685626	1.50869	1.81366	-5.70035	-0.213373	2.07836	0
0.902029	0.416672	1.8192	-0.0413133	-0.517511	0.326696	-1.03659	-2.85579	1.03087	1.10787	0.145637	-1.22097	2.51718	-0.544234	-3.16703	-4.19541	-3.26422	0.508863	1.16052	-2.04895	-4.2838	1.177	-1.33394	0.49226	-0.617854	2.48167	1.29779	-1.23073	-1.07414	0.164576	0.316828	1.1524	2.15126	-0.988719	3.10718	0.0524207	-1.54732	1.05213	0.66632	-2.6522	0
-3.18519	-8.91619	-0.491982	-4.92698	-4.15774	-0.610174	-2.48586	-0.541906	0.263138	2.7773	-0.13841	3.90512	8.31966	3.23156	-6.83212	-2.85367	-4.82397	4.10931	0.191004	5.72399	-3.91547	2.50953	1.58788	-6.5156	0.405941	-6.74867	5.97875	-1.14342	-2.37263	1.38084	-5.33743	-4.77163	-3.32608	4.25533	0.115485	6.77551	3.71599	-4.31984	4.81816	-3.77044	0
-2.214	5.31265	-2.13576	6.69629	-0.737763	-3.46158	2.2923	-0.711097	2.77325	-2.09009	0.488695	5.91638	6.12257	-1.47359	-4.62676	-2.00857	0.896482	-4.80512	6.85084	1.2347	-2.70624	1.25663	4.30108	-0.81467	-3.11378	4.31611	-2.38588	1.54751	-3.50704	-1.46392	-9.50727	-0.894761	-5.03735	5.86024	-1.24798	-5.99887	0.34496	4.24245	1.51223	-7.80923	1
-0.346216	1.51345	-6.37253	-0.911626	0.112694	-0.548178	5.15641	3.11017	-1.20691	-0.784885	3.10359	6.39142	0.186755	1.4443	4.82238	7.64618	1.03962	-3.6349	0.444034	-0.307414	7.58479	-0.512758	5.67418	-3.52712	-0.42483	-2.71772	2.99361	2.24218	-1.55811	-3.55577	-4.94573	-4.83572	-7.46717	5.62321	-8.74399	-1.31822	2.62405	3.5124	1.03308	0.91971	1
0.408589	1.61504	0.631146	1.85253	0.847993	-0.291309	-0.731153	-2.30907	2.99031	-0.793062	-2.84227	-3.05535	1.23394	0.15969	-2.10948	-3.81421	1.17346	0.525209	-1.31238	1.10417	-1.52326	0.536326	-0.786222	-0.721321	0.977919	2.13954	0.0426567	0.00961471	-3.00134	-3.33564	-1.00731	-0.734213	-2.06171	-0.783281	-1.72605	-0.297085	-0.217924	-0.288545	0.488835	-1.06072	0
3.05774	3.58059	0.564979	2.93517	-1.30641	0.946324	-0.322917	-4.6437	2.32762	-0.906759	0.810592	-1.06997	-0.780191	-3.39802	-2.15511	-8.43238	0.569417	0.298842	4.51377	-2.0538	-6.24484	3.18969	-0.963205	3.05743	-0.641048	2.39872	-1.21812	1.21841	0.395042	1.82803	-4.77058	-1.07231	2.07049	-0.768909	4.85281	-6.09866	-1.83567	5.62657	-1.34551	-2.9195	0
	1.48119	2.20813	-2.55003	1.52604	-0.964918	0.559579	3.00434	-3.93773	0.105693	-0.430189	4.88087	-0.927191	-1.45804	0.827339	2.27866	-0.648547	0.925294	0.425149	-4.44019	-1.75567	0.656006	2.24933	5.07999	-1.17183	3.02201	-2.13843	-1.94456	1.10929	1.96297	5.89102	5.09385	2.92034	-3.0806	3.75063	2.42239	-0.692277	-0.182557	-0.709241	2.49895	0
-4.48949	-2.4226	1.51937	2.5025	1.49265	-4.46742	-2.50937	5.0893	-3.12997	1.59878	-6.24867	4.39012	1.69734	1.15855	-4.60512	0.539955	2.42862	1.97364	2.43243	2.85122	-3.65061	2.01161	5.62547	8.50141	-2.01034	0.184099	-6.16614	-0.175991	-3.55315	2.35095	3.84894	12.6838	0.259996	-0.616048	5.43253	4.0587	-0.183734	-5.21759	0.0541262	-3.34096	0
-2.20328	-1.5314	-0.0404268	-2.54726	2.0049	-0.0853167	-2.43658	1.80152	-1.85071	-0.509156	-2.02112	1.54888	1.47251	0.0937083	-4.49248	-0.573341	-0.287484	4.97981	-3.28315	-1.52442	-3.02586	2.07348	4.26296	4.6895	-1.92108	1.15925	-4.12238	-2.24206	0.49265	3.72405	3.40107	7.80347	4.56017	-5.54092	3.17944	2.89611	0.624292	-3.01373	-0.334571	1.55078	0
-3.9196	-1.25323	1.71879	0.1794	1.15511	-0.320177	-1.34606	-0.901508	-2.63037	2.92442	-2.90861	1.48942	-1.50573	-0.608001	-1.45748	-2.05742	-0.0985013	2.45482	2.51695	-0.394188	-0.9234	0.421866	-0.706521	5.50852	-0.924541	-0.10276	-1.47486	0.916906	-1.58576	0.115075	1.81245	3.65344	1.4352	1.37174	2.04068	3.73407	-0.403985	2.60913	1.93977	-1.97809	0
2.63881	-0.579221	0.740957	0.744318	-3.39804	0.116525	-0.949892	-3.65426	2.47471	0.333542	0.917168	0.305864	3.04575	-1.20225	-3.81379	-7.70191	-1.72067	0.654334	4.12907	0.93209	-6.9777	3.4513	-0.62702	-1.19875	0.192384	-0.737507	2.33489	0.362933	-0.791022	1.64076	-5.71769	-3.39091	-0.394225	1.34917	4.41711	-2.75916	-0.423577	1.85274	0.378499	-4.07252	0
-4.30572	2.24951	4.45558	4.08298	1.15688	-1.86734	0.215479	-0.425167	-2.12765	1.8715	-2.57993	1.65506	-2.73681	-2.05531	1.54431	0.283383	1.64625	-2.51051	5.56181	0.623358	1.31438	-3.22067	-4.91818	3.61527	-0.478628	2.80032	-2.64916	1.58782	-0.541428	-1.85856	1.96336	0.235964	-0.28524	4.62493	0.929943	1.64724	-1.24601	3.55584	1.89951	-2.6871	0
-5.98787	2.36646	-1.22901	2.56696	3.39097	0.278814	-0.882527	-0.146641	-3.42192	1.55428	1.38948	1.7382	-0.0744879	-1.65376	-3.85917	1.42593	-2.65692	0.446525	2.5243	-5.94052	-0.322376	-0.245778	3.08994	9.3426	-6.1744	4.89812	-7.0366	-0.356443	1.4966	4.91453	2.41333	12.7944	8.83528	-1.9743	4.40351	-1.64586	-2.54787	4.89907	-0.166149	-3.97438	0
2.05717	1.91342	5.84988	-5.99261	1.71631	2.26349	0.378444	-4.45649	-1.40466	2.53448	-0.591751	-0.980643	-0.336699	-1.44522	1.39374	-2.66769	-5.58752	2.05851	-2.33761	-7.10472	-1.33815	-1.27736	-6.43535	-0.692914	1.79239	5.3274	5.92574	-3.20474	-1.14161	-4.98817	7.63317	-4.19516	2.01424	-2.33761	-0.656496	6.89104	-1.48081	3.6898	3.05409	3.1344	0
-4.42576	-0.858713	-0.952021	0.405279	1.38212	0.539849	-1.29499	-1.36337	-1.87758	1.56872	-2.10883	1.5529	-1.70758	-0.925912	-2.33656	-2.76058	1.1585	3.62654	1.66268	-0.180967	-0.513979	1.46685	1.45482	5.67166	-1.66568	-0.961744	-2.88328	1.65347	-0.839259	1.34053	-1.41291	3.35319	1.715	0.708582	0.844267	1.49276	0.538782	3.91802	1.44849	-1.61415	0
-3.1472	-6.47637	-3.91491	-4.89023	-1.82218	2.29849	-1.34169	-1.11996	-1.25906	1.94797	1.77693	2.06164	1.61991	1.64748	-2.70659	-1.16487	-2.29929	5.15872	-1.30424	2.02259	0.495272	2.27844	2.48515	-1.92049	-0.56412	-7.16209	2.95507	0.80004	0.710533	2.94835	-4.93013	-2.84629	0.243726	1.81242	-1.45785	3.22884	3.15515	0.979922	2.51236	-0.214569	0
0.216808	-0.639461	2.49398	0.810384	-1.2743	-0.449829	-1.72049	-1.5825	1.17157	-0.266166	-1.70078	-0.450882	0.72691	-1.10607	-2.46954	-4.87883	0.876304	1.51135	1.66147	2.15906	-4.24231	1.1213	-1.97465	0.0834872	0.765447	-0.0351265	-0.598496	-0.0359126	-0.00430223	0.999806	-1.5634	-1.71051	0.181137	-0.0485632	3.01895	0.0507053	0.143174	-0.677392	0.361397	-1.17095	0
-5.32117	-3.69935	-0.666952	-4.92496	1.82134	2.09625	-0.928553	-0.43588	-3.78726	3.75766	1.95635	0.661109	1.45289	1.69375	-1.57196	4.0021	-6.30442	2.7179	-2.83625	-3.87107	3.3364	-1.80197	-0.187343	0.825102	-2.49696	-0.448981	1.72471	-1.86419	0.811815	1.19648	4.48546	4.00927	5.10059	-0.396513	-1.24146	6.38685	0.138203	1.22351	3.04086	0.00858038	0
-6.36999	1.86767	0.533686	2.56555	6.50791	-1.66604	-4.86672	0.521728	-1.64684	0.22605	-7.6557	-0.483479	2.17394	-0.575069	-10.6794	-4.77331	0.920081	7.01174	-2.72048	-4.02298	-6.65674	3.79191	7.59602	14.9555	-5.29591	7.65785	-11.4329	-2.3524	-3.98319	3.29593	6.47617	21.5882	8.41729	-9.30117	6.43741	2.62461	-2.08456	-1.60683	-0.567754	-3.02371	0
-0.839462	-1.03317	5.56857	1.7863	-2.13268	-4.75809	-0.0260256	2.764	-2.51546	2.33344	-3.63633	6.95323	2.11658	-0.675002	-0.825643	-0.997484	0.415249	-2.1292	7.63982	3.01872	-4.72178	0.483729	-0.843363	2.25434	0.604635	0.341178	0.32082	0.161054	-2.90662	-0.602247	1.40218	0.476041	-4.01817	5.2323	5.23699	3.92163	-0.291611	-1.9149	1.93212	-4.06366	0
2.37706	-0.842895	4.07873	-3.80709	-0.168894	-0.645936	-0.264076	-0.863008	-0.257164	1.83755	-2.45341	0.695048	2.55773	0.750758	-0.66631	-2.07556	-3.17744	1.25813	-1.25601	-1.54947	-3.10179	0.67109	-1.90718	-1.54894	2.14326	1.84985	4.95861	-2.44772	-3.34272	-3.91745	4.66312	-1.81017	-2.0684	-0.845182	0.455497	6.00964	-0.327808	-2.0119	2.07049	0.788798	0
4.66828	2.89268	7.36817	-1.14838	-0.702887	-0.212353	-0.75854	-4.26403	1.28863	0.906899	-2.08528	-1.17502	1.32125	-2.53331	-1.37513	-7.63072	-2.90655	0.390231	2.03782	-3.54136	-7.63897	1.0604	-5.80309	0.291485	2.05651	5.84283	3.36337	-2.48782	-1.81164	-2.82909	4.00048	-3.01038	0.867756	-2.06571	4.94389	2.09238	-2.50516	1.29239	0.948145	-0.529569	0
1.32271	0.412605	3.4073	1.11881	-0.466652	-2.01417	-1.06214	-0.308341	0.517962	0.697737	-3.30608	0.70236	1.78714	-0.417362	-2.39036	-3.9998	0.0353114	0.292748	2.20039	0.57728	-5.15564	1.64945	-0.351269	2.05122	0.702858	2.09686	0.00720009	-0.753361	-2.85423	-1.07547	1.58602	1.98345	-1.12124	-0.384925	3.74574	1.47762	-1.05196	-1.65643	0.314448	-2.13241	0
-0.0586625	4.37594	5.26734	4.09468	1.07063	-0.923577	-1.26822	-5.85252	2.72529	1.10409	-4.63701	-2.76549	1.03944	-2.41663	-3.70729	-9.18989	-0.210543	-0.0186782	3.67407	-1.27671	-5.85044	0.664795	-4.85253	3.00183	0.49874	6.59682	-0.235166	0.0793188	-4.58695	-4.617	0.203987	-0.1866	-0.543044	0.586776	2.29494	0.180636	-2.56633	4.1684	1.94542	-4.64173	0
-3.0489	6.80826	2.66707	2.89714	4.25577	-1.9083	-1.37972	-0.784256	0.61969	-3.56925	-4.18187	2.94669	2.86789	-3.66542	-7.03008	-4.65589	2.15373	2.52744	-0.134992	-3.61516	-6.03562	1.51849	3.14721	6.69928	-3.33094	10.1385	-8.57276	-2.36418	-1.20853	0.766647	1.235	7.21668	3.65206	-5.38969	2.8328	-1.07172	-0.506631	1.57489	0.211839	-1.0082	0
6.64917	7.63164	6.91931	0.21125	0.781686	0.396021	1.26425	-6.66008	2.35342	-0.105638	-3.56177	-1.36684	-1.9953	-4.43693	1.34796	-10.3199	0.0707056	-0.0121481	2.82367	-5.59248	-6.72742	1.78797	-6.2611	2.084	3.23754	8.15187	3.66422	-0.681757	-3.83499	-7.12991	2.44979	-6.40229	-2.26952	-1.55824	1.75978	-0.000340009	-2.79585	6.81947	0.852227	0.660593	0
-1.2236	-4.94528	1.72036	-3.88744	-2.47642	-0.645582	-1.39965	0.179646	0.370236	0.275493	-1.6706	2.76426	3.63164	1.21327	-2.42409	-1.89907	-0.417759	3.12706	-1.02617	5.15765	-1.91589	0.654551	-1.11063	-5.73901	2.27691	-4.1717	3.72375	-0.861321	-0.787964	-0.612698	-2.55299	-7.37166	-4.08526	2.40968	-1.42785	5.57851	3.52141	-3.87295	3.16663	0.781345	0
-4.37462	-0.39622	0.774121	1.03624	2.82407	-1.05917	-2.61362	1.0084	-2.40797	1.10647	-3.97928	1.18567	-0.124008	-0.471973	-4.57492	-1.7442	0.825572	3.82531	0.185008	-1.24067	-2.89799	1.65867	3.32379	8.66972	-2.70141	2.20114	-6.0295	-0.516054	-1.31874	2.7095	3.5158	10.878	4.43865	-3.25405	4.23848	2.44575	-0.775168	-0.439308	0.0924858	-1.62601	0
1.98558	6.75942	5.53862	1.05839	1.52654	2.87253	-0.371321	-11.0827	3.05066	1.57915	-1.62946	-4.80513	-0.957858	-4.55725	-2.25793	-12.5139	-3.29451	1.42504	2.74593	-6.89203	-5.84793	0.743908	-8.4834	2.30609	0.707113	8.65618	3.03837	-0.307546	-2.88755	-5.65904	0.00529745	-5.19165	2.44884	-0.858324	1.2036	-0.584844	-3.42851	10.956	2.7229	-2.74921	0
3.34643	-4.56034	2.56553	-7.33797	-3.61708	-1.70844	0.212081	4.13375	0.524905	-3.13852	-1.04117	6.01238	4.39895	1.30136	0.545392	1.43685	1.48037	2.49189	-4.02401	6.25686	-1.88383	0.6747	0.283649	-10.6975	4.804	-4.72342	5.36853	-2.78858	0.953435	-1.00024	-1.33173	-12.803	-7.64263	0.467833	-2.93067	6.23919	5.65926	-8.9829	1.80425	6.49354	0
-1.93519	4.75691	0.964378	1.21562	3.35623	-1.42147	0.0772895	3.64127	-2.18798	-3.59867	-0.226824	3.8823	-0.266209	-2.67133	-1.49337	3.21546	2.20436	0.147556	-0.901829	-3.70252	-0.998979	-0.652026	3.61211	5.47304	-3.29103	6.40561	-8.42678	-2.16652	3.25623	3.98174	3.76939	7.59732	5.17978	-5.18464	2.85941	-1.92163	-0.35347	-0.759523	-2.06881	2.42371	0
1.24437	-0.508485	1.44927	-1.29565	0.03858	-0.562426	-0.547525	0.312835	0.645469	0.095108	-0.879379	-0.693738	2.43155	0.959749	-1.32626	-0.191084	-1.68609	0.233456	-1.84594	-0.340445	-1.64802	0.162166	-0.0410654	-1.45522	0.605631	1.35685	1.46211	-1.85458	-1.28507	-1.104	2.47783	0.842459	-0.23204	-1.68271	0.4511	2.02373	-0.295811	-3.04639	0.256724	0.260498	0
-0.475064	-2.11457	4.49216	1.77589	-1.94887	-2.91148	-2.28032	0.877817	0.781071	0.505457	-3.05482	0.76942	3.44819	0.219897	-3.6621	-3.01117	0.0840147	-0.205843	2.74921	4.27495	-5.34596	0.345047	-1.81332	-0.689346	0.781076	0.276421	-0.608502	-1.05493	-1.34528	0.859977	0.548053	0.722401	-1.02147	1.11368	4.71793	2.11974	-0.176809	-5.05781	0.761349	-3.06388	0
5.68012	2.11891	7.02241	-4.51385	-0.393683	-0.793101	1.28166	-2.75189	0.723164	1.56802	-3.21722	1.04532	2.195	-0.553736	1.5391	-4.2137	-3.34592	-0.0841005	-0.43536	-3.15063	-4.19743	0.367709	-5.09666	-3.58533	4.3314	4.5823	8.31046	-2.88285	-4.86474	-8.20276	5.57255	-7.57055	-5.16097	-0.033595	-0.847866	6.7425	-0.793579	0.00291971	2.901	1.95165	0
0.0814035	2.35541	0.0861316	2.60676	-1.66551	-1.19855	2.82527	2.57597	-0.202577	-1.28121	6.55848	2.08919	2.27369	-0.311709	2.90669	7.82163	-2.80701	-8.03928	3.1289	-0.846357	3.64692	-4.59629	-1.96548	-5.59447	-1.94926	2.229	0.106551	-0.839572	4.28515	1.92357	-0.890494	-2.37698	0.956457	3.70014	-0.284709	-4.57565	-1.07113	-0.393423	-0.877711	-1.75667	1
-2.75948	-2.26482	-2.04446	-4.28645	0.27001	2.47369	-1.6776	-2.65594	0.42867	-0.870022	0.296453	1.02846	2.06929	-0.364748	-4.45195	-3.68828	-0.948353	6.16792	-3.51765	0.0612478	-1.38994	2.03658	1.59905	-1.49903	-0.690547	-1.76308	0.238724	-0.752501	1.00688	1.81365	-3.95572	-3.23046	1.58881	-1.85308	-2.01558	2.23914	3.02999	1.58344	2.26629	1.60121	0
-2.05767	1.53369	-0.49018	-3.20178	1.98698	2.30629	-1.32667	-3.69984	-0.365971	-0.613406	0.219503	1.54212	1.88857	-2.17944	-5.35299	-5.10836	-2.40591	5.53996	-1.96583	-4.92455	-3.86955	2.58675	1.93785	3.16461	-2.45543	3.53183	-1.7225	-1.74627	0.553697	1.99729	-0.990132	1.68688	4.90712	-4.16854	1.06396	1.01952	0.629817	4.53695	1.62151	0.46111	0
-2.41754	1.70396	-2.18048	-1.28075	1.11415	2.0223	-0.716805	-2.17037	0.592422	-2.94648	1.32194	1.72472	0.595896	-2.43296	-3.65467	-3.11635	1.05295	4.07918	-1.74199	-1.48908	-1.43089	1.51399	2.10306	0.698485	-2.05269	1.31053	-3.60803	-0.308536	2.85648	3.24799	-4.70268	-1.66002	3.2036	-2.63644	-0.821584	-2.18431	2.08318	3.628	0.485137	1.53459	0
-1.35718	0.6053	0.0217187	7.19056	-1.97958	-1.48483	-2.50921	-2.20653	4.11082	-1.91831	-1.50697	-2.46047	1.79391	-1.39781	-5.45888	-7.00494	3.52878	-0.528839	4.49484	5.54467	-5.39683	1.70205	-0.341256	0.875958	-1.02302	-0.0754927	-4.94724	2.0209	-0.0229395	3.19636	-7.67472	0.853433	0.288722	1.41214	4.24138	-6.4253	-0.405175	-0.379273	-1.16837	-5.83252	0
0.959186	-3.95952	9.00491	-0.503712	-4.84051	-3.41973	-2.64212	-0.258877	-0.262867	2.43452	-2.25187	3.43009	5.25659	-0.765896	-4.02346	-5.58211	-3.16633	-0.419887	6.44429	4.3365	-9.45408	0.496424	-5.81838	-2.85943	1.91219	-0.141873	3.30874	-2.19335	-0.71025	1.52569	1.16537	-3.98933	-1.09969	3.50254	8.73226	5.0044	-0.413781	-5.01871	2.55801	-4.28072	0
-0.133312	-1.58803	3.27526	-1.872	0.989941	-3.72076	-1.57973	6.28306	-2.788	-0.779425	-4.12769	4.84328	2.6705	0.804964	-2.57284	2.57686	1.06166	1.89424	-1.53521	0.81412	-4.05546	1.28258	4.46538	3.66571	-0.281449	1.72516	-3.64082	-3.2074	-0.886265	2.27966	6.8788	8.05695	0.615201	-4.20156	4.80423	4.96276	0.529226	-8.38737	-0.868667	1.95791	0
-0.14362	-3.28453	6.07524	0.0270234	-2.52194	-3.64176	-1.87727	1.6289	0.340859	1.64823	-2.79213	1.6929	5.83348	1.4385	-3.41395	-1.0315	-2.59201	-1.39099	2.30775	4.15551	-5.03598	-0.753902	-2.91377	-3.58858	1.41959	0.611351	2.48821	-2.48147	-2.36011	-0.848673	2.77549	-0.610546	-2.3868	2.2424	4.00682	5.19826	-0.162299	-7.14133	2.08937	-3.25916	0
1.76816	-0.582029	0.61808	-5.73979	-0.733921	-0.0902021	-0.618365	0.300816	1.67058	-4.18996	-1.92127	4.68117	4.22658	-0.831066	-3.71078	-3.89027	1.80953	5.58129	-4.64575	1.99212	-4.52929	3.13523	2.89264	-5.00369	2.08227	-0.239712	1.25572	-2.57607	-0.0162712	-0.306027	-3.27794	-7.89769	-3.69795	-3.23984	-2.28867	3.20239	4.68633	-3.39061	1.59455	5.02266	0
0.962013	2.95628	-2.75893	3.58082	2.16676	-1.81329	0.744047	2.49098	1.84788	-2.58193	-2.99595	-0.994383	-0.408959	0.927495	0.0737895	1.29972	4.64557	-1.1132	-2.04915	1.22485	1.17246	1.0368	5.00902	2.30285	-0.0179397	1.63992	-3.68472	0.844294	-2.9347	-2.21641	-0.275531	4.82253	-3.16796	-2.06982	-2.49868	-2.97918	-0.049667	-2.30986	-2.29247	0.414195	0
3.99421	0.530119	8.43416	-0.132937	-2.95426	-1.76515	-1.42411	-3.26629	3.14669	0.0488814	-2.62936	-1.0864	4.10155	-1.37868	-2.40259	-7.34334	-1.9403	-0.885522	2.45862	2.142	-7.85156	-0.0941579	-7.47854	-5.32729	3.52424	3.47409	4.52117	-2.4749	-1.85673	-3.22227	1.05624	-7.88253	-2.70474	0.87616	3.82568	2.71321	-0.828599	-3.01428	1.89658	-1.58177	0
-2.34207	-1.81091	-0.478779	-1.12793	1.7679	-1.28864	-0.442267	1.97124	-0.841208	0.893644	-4.13843	0.932392	0.684686	2.16334	-0.659244	1.6751	1.36596	1.95765	-2.70044	1.92925	1.85969	0.178573	2.48225	0.931729	0.785793	-1.05535	0.138925	-0.0519618	-3.7603	-3.20619	2.27835	2.37732	-3.42551	0.148151	-3.33908	5.00855	1.41228	-2.81854	1.54099	0.791357	0
-0.700239	0.147978	0.817496	-2.23458	1.96859	-2.54097	-1.3678	3.87034	-1.26278	-2.20094	-4.50715	5.22977	3.35622	-0.0166946	-4.74303	-0.700056	2.02265	4.29674	-2.84247	-0.0956726	-4.72344	3.20454	6.7232	3.91978	-0.831546	2.52591	-4.13586	-2.64814	-2.01756	1.30253	2.83265	6.31009	-0.27259	-5.0327	2.13056	3.61633	1.77375	-5.03971	-0.101369	2.09447	0
-3.56287	-4.0222	4.76411	0.105741	-3.04137	-1.17841	-2.43707	-1.71433	0.2352	2.08335	-0.188255	1.03796	4.45763	-0.017957	-4.16999	-2.86726	-3.24051	0.0316571	3.70211	4.27889	-3.5832	-1.59381	-5.51335	-4.24895	0.136012	-1.15154	1.93474	-0.959702	0.628406	1.49354	-1.79659	-4.40783	0.371269	4.4163	3.16729	3.70666	0.675125	-2.0469	3.50141	-4.26924	0
3.98363	1.25149	5.52731	-0.349826	-1.13309	-1.67597	-0.557132	-1.65901	2.42907	-0.0889768	-2.92941	-0.967439	3.26659	-0.310034	-1.52338	-4.66737	-1.29737	-0.705778	0.362604	0.442948	-5.50375	0.540045	-3.57215	-2.97068	2.7256	3.61285	3.51956	-2.22557	-3.11677	-3.9583	2.42336	-3.56245	-2.93775	-0.713786	1.87088	2.42077	-0.956977	-2.96628	0.939544	-0.59185	0
1.66917	4.00452	1.09743	-1.91232	1.98909	2.77093	0.884581	-5.92979	0.0666335	1.91917	0.65473	-1.78212	-0.938969	-1.9928	-0.199797	-4.8484	-4.12946	1.3571	0.0419327	-7.81586	-1.69124	1.04512	-2.36116	2.91296	-0.583942	5.16228	3.03486	-0.696893	-1.90986	-3.34286	2.04053	-0.331084	2.73587	-1.84542	-0.256374	0.522808	-2.38241	7.98677	1.44487	-0.460593	0
2.08412	2.75865	4.41277	0.654884	0.0273813	0.33081	-0.854658	-5.76531	3.40046	0.744567	-2.01374	-3.62963	2.90495	-1.11727	-3.07882	-7.40063	-2.9339	0.0437397	0.499093	-1.94206	-4.97082	0.347513	-5.0591	-1.85699	1.33191	5.34418	3.38841	-1.52561	-3.41793	-4.62752	0.578782	-3.38747	-0.539563	-0.563294	0.6531	1.01333	-1.86626	2.05468	1.97628	-2.56989	0
-2.16403	-0.168306	1.27604	-4.77326	4.06725	1.7823	-5.35315	-1.14094	1.86356	-3.93935	-2.53264	-3.43855	5.99893	-0.24929	-10.8815	-4.4736	-2.35621	9.10308	-10.9879	-3.44836	-6.75518	2.22034	3.48997	1.62429	-2.49745	6.56071	-6.02767	-6.61563	1.77565	4.52099	5.03316	8.67317	9.59384	-13.5954	2.84609	3.32802	1.01316	-6.61741	-0.334948	4.02645	0
2.20642	6.31459	5.09957	4.91168	-0.0214261	-1.22178	1.0297	-0.885714	-0.81127	-1.47388	-0.634486	1.47102	-5.39472	-5.31201	3.33409	-3.2719	4.07248	-3.12599	7.00968	-1.90411	-3.13659	-0.825581	-4.62227	5.35435	0.145649	4.84921	-4.5542	1.46135	2.73629	1.20295	0.812942	-1.09806	1.83693	0.626256	5.66851	-4.92944	-2.54715	4.97958	-2.14341	-0.156886	1
-1.75827	-5.33471	1.19859	-4.71478	-0.987984	0.313386	-3.32221	-0.292885	0.321472	0.381565	-1.5021	0.412193	5.08107	1.58215	-6.0291	-2.90452	-2.73076	5.49961	-3.79758	2.31063	-4.18671	1.77919	0.848246	-2.72609	0.28761	-2.04736	1.43108	-2.79673	-0.258521	2.14812	0.294945	-0.179264	1.41442	-2.60193	1.51278	5.57434	2.24298	-5.29397	2.14541	0.520709	0
-3.03874	-5.90607	0.95066	-4.33952	-1.63213	0.898939	-3.01202	-2.10895	-0.513637	2.75182	-0.0383847	0.804941	5.18869	1.47082	-6.1609	-3.54159	-5.25598	4.68883	-0.906055	1.06752	-3.95139	1.62348	-0.333252	-1.96332	-0.724659	-2.56414	3.07883	-1.9099	-0.679121	2.23065	-0.826401	-0.201903	2.24631	0.175991	2.21405	5.63472	1.3426	-1.78683	3.39959	-2.39007	0
3.59882	4.69238	9.65715	6.07678	-2.6177	-1.87095	-2.6041	-6.76391	5.02041	-0.538994	-2.73547	-3.7932	3.19705	-4.39775	-5.43447	-13.2414	-0.968706	-2.20943	7.25493	0.643973	-12.3128	0.745382	-9.1079	-0.168859	1.22686	7.89066	-0.468537	-1.2886	-1.23146	-0.771683	-1.42378	-3.57527	1.65325	0.133029	9.19971	-3.63546	-3.8419	1.33726	0.285098	-6.34132	0
4.80878	-0.693586	-1.94042	-3.84395	1.25563	-2.09086	1.66701	5.95981	-1.03642	-0.63058	-2.19461	2.45479	1.87282	3.45757	1.98429	5.41588	0.191671	0.0119868	-5.27765	-1.38594	0.71446	2.23463	7.48625	0.206979	1.56168	-0.253427	2.36408	-2.24967	-4.03251	-3.02859	6.02936	5.30143	-4.42261	-4.07879	-1.97177	3.4516	0.476354	-7.0794	-1.84383	4.02196	0
-0.625319	-5.28778	4.53635	-3.68507	-1.73299	-2.51851	-2.71613	-0.153563	0.0579767	2.13735	-7.2763	3.35462	4.21464	1.51148	-4.65265	-6.40032	0.34043	5.36684	0.0734614	5.49792	-6.36634	3.21281	-0.203288	-1.26441	3.42292	-2.89948	4.02749	-1.06291	-5.83744	-3.38679	0.447932	-3.51073	-6.24387	1.62497	1.11864	9.48803	2.70905	-5.06156	4.07789	-0.78691	0
-2.29027	1.52287	0.242419	-2.82089	3.59898	-0.628329	-3.26102	0.327824	1.27316	-3.99343	-4.18706	2.09575	6.35596	-0.722408	-10.119	-4.55235	0.233938	7.41899	-6.72531	-2.08428	-7.03844	3.78334	6.78137	3.1181	-2.4584	6.14343	-5.9969	-4.5993	-1.37954	2.26675	1.49634	7.35016	3.82824	-9.31991	1.55136	2.6893	1.95715	-4.30395	0.516326	1.94895	0
-0.486576	1.95452	1.73988	-2.53604	3.03962	0.505213	0.7111	-1.02103	-2.30244	2.23884	-1.79645	0.689359	-0.801265	-0.192033	0.739961	0.487491	-2.61039	1.20637	-1.41216	-5.58713	0.707162	-0.274628	-0.269545	3.80522	-0.370876	4.0461	1.4188	-1.34812	-2.69408	-3.62119	6.18992	3.41899	1.11706	-1.71891	-1.05436	4.59929	-1.37479	2.88271	1.59986	1.06077	0
5.6155	2.53291	1.44184	1.428	-1.82341	-2.29626	1.15857	0.631822	1.3057	-1.16208	-1.52799	2.89177	1.05299	-1.21769	0.0400426	-3.97859	1.75694	-1.53005	3.66374	0.0289726	-5.78877	3.47916	2.216	1.23675	1.39446	1.42569	0.952893	0.163808	-2.54048	-1.02595	-1.47985	-0.820366	-3.88075	-0.0231004	3.61251	-2.6112	-0.81392	-0.42955	-1.57479	-1.12474	0
-3.43713	-2.53464	-0.475072	-1.03233	0.96194	0.50855	-1.58569	0.178574	0.822017	-0.46821	-1.33684	-2.30677	1.19659	1.69125	-1.66273	1.42544	0.433737	2.05476	-4.30723	3.02331	2.65095	-1.74701	-0.847608	-3.0704	0.427145	-1.434	-0.469468	-0.637326	0.125646	-0.706704	0.17934	-1.00867	-0.203936	-0.533478	-3.67726	2.99971	1.85437	-3.2605	1.40703	1.32692	0
-1.72672	2.6536	0.606875	1.54366	3.71144	-3.01136	-0.641052	5.45985	-2.79442	-2.45674	-5.25865	4.40863	-1.98072	-1.22589	-1.13715	1.82324	5.81323	2.29345	-0.924815	-0.535263	-1.60015	1.62946	6.33794	8.97826	-1.50333	3.32057	-8.64689	-0.585021	-0.735925	1.90131	4.70532	10.287	1.05243	-4.8185	2.73529	0.875881	0.3503	-3.06239	-2.1887	2.62957	0
2.45978	1.97235	2.27097	2.2596	-1.38068	-1.00744	-0.423963	-3.52744	2.91964	0.202349	-1.86894	-0.604928	2.67619	-1.11294	-3.1014	-7.18502	-0.569553	-0.482272	3.33073	0.289452	-5.97286	2.32854	-1.32449	-0.151641	0.796636	2.56046	1.7446	0.10681	-3.40394	-2.26659	-2.84682	-2.03308	-2.26642	1.03083	2.41432	-1.49908	-1.18722	1.64163	0.74242	-3.89377	0
0.350507	2.78121	3.79716	4.04342	-0.496659	-0.967679	-1.22199	-4.87147	3.68152	-0.220236	-3.84291	-2.42027	1.20158	-1.91845	-3.21918	-8.64343	1.55997	-0.0330167	3.30991	2.04337	-5.09813	0.847618	-4.26531	-0.0630698	1.38037	3.37268	0.0659881	0.853193	-3.37664	-3.56292	-3.18573	-3.76914	-2.55037	1.73607	1.09375	-1.08919	-0.903828	2.40383	1.51249	-3.80963	0
-2.31933	2.74737	-0.471491	1.17564	1.07576	0.751788	1.8913	-0.183365	-3.4196	0.621661	1.52043	3.68187	-5.32444	-2.95607	3.75015	1.53687	1.87905	-0.840056	4.38447	-2.78355	2.9539	-1.01021	-0.746889	4.95814	-1.57917	0.351464	-2.69076	2.47946	2.49957	1.34793	-0.846761	-0.427167	1.6349	2.72364	0.159597	-1.77514	-0.303785	7.45873	0.105078	0.418901	0
4.73847	3.22398	3.625	-1.70481	-1.04261	1.68285	0.325643	-7.69074	2.01742	2.29101	-0.0689103	-1.04916	1.9016	-2.43709	-2.22788	-10.2235	-5.07993	1.0895	3.17831	-5.83075	-7.37246	3.16542	-3.93114	0.53613	1.02907	4.70003	6.18874	-0.949282	-3.60036	-3.88063	-0.65098	-4.47437	0.122586	-0.185371	2.90153	0.33958	-2.53986	7.09786	2.09361	-2.96669	0
-1.19106	-1.49645	4.46134	-3.33098	0.464287	-0.817178	-0.284985	-1.51839	-0.449019	2.99661	-2.85777	0.56885	3.60732	1.50987	-1.12078	-0.50095	-4.21573	0.574364	-1.24262	-0.478137	-0.421107	-1.55507	-3.78584	-3.32633	1.7864	2.02663	5.65875	-2.23103	-4.25446	-5.89296	4.48198	-3.16509	-3.05913	1.951	-2.50992	8.33921	0.197343	-1.34868	4.36815	-0.642367	0
-1.51208	-3.61356	7.03154	-2.28246	-0.900688	-3.0245	-1.78626	1.34961	-1.80358	3.27004	-4.38722	2.5077	3.95843	1.38947	-2.17777	-0.47349	-3.00788	0.535863	1.27263	2.30438	-3.50086	-1.14566	-3.62319	-1.35875	1.79366	0.857778	3.29931	-2.5862	-3.33908	-2.66491	6.0766	-0.082438	-2.21623	2.01496	2.68556	9.23434	0.0174706	-5.46693	3.5002	-1.56445	0
-1.71435	4.60564	2.58788	7.04371	0.736736	-0.351356	-1.93126	-4.67548	1.708	-0.522872	-2.67889	-2.07728	-2.42977	-4.32172	-3.73937	-9.15162	3.27499	0.497379	6.22867	-0.336916	-5.83928	1.5125	-2.64951	7.45341	-1.8018	4.48792	-6.44467	2.2205	-0.124976	1.91255	-3.44017	3.3093	3.63231	-0.0849946	5.87885	-5.49217	-2.51276	6.10035	-0.792371	-4.94883	0
4.34278	-2.88621	4.39666	-0.45725	-4.75562	-2.65463	-1.63594	1.12806	0.549761	0.752243	0.316321	2.79588	5.2236	-0.122916	-3.68042	-4.24491	-2.98611	-0.874388	4.67071	2.07722	-9.51677	2.90639	-0.316487	-1.57031	0.722353	-0.631062	2.32411	-2.16121	-0.0389532	3.80409	-0.140445	0.152712	0.177234	0.157624	9.30504	0.159621	-1.03929	-5.406	-0.668564	-3.46223	0
-4.3601	-1.64643	5.81686	7.01508	-0.950613	-4.6645	-4.24957	-0.239412	3.12898	0.177737	-7.44692	-2.1109	4.23614	0.438535	-6.92594	-5.86658	3.25202	-0.3686	3.72429	8.89676	-5.89495	-0.688199	-3.45106	0.20121	0.755454	1.53243	-4.18127	0.197822	-3.93567	-1.00704	-1.26089	2.38875	-2.66281	2.74799	3.92367	1.92104	-0.208925	-6.37744	1.71706	-6.54082	0
-2.09746	-1.62043	-1.72792	-2.45703	-1.29803	1.85704	0.537233	-0.727247	-1.94391	0.860344	5.06972	2.81026	0.811401	-0.684073	-0.25642	1.87007	-3.58209	0.240101	1.44733	-1.95656	1.23615	-0.573359	-0.144692	-1.55398	-2.16035	-1.82199	1.06154	-0.11443	3.7948	3.92754	-2.66132	-2.21868	3.38771	1.83327	0.507413	-0.525473	0.778412	3.37454	1.14167	-0.554327	0
-5.6502	2.09951	0.258015	1.61093	4.77576	-0.685967	-3.79059	-0.140798	-0.762074	-1.10211	-3.68579	0.102946	3.33317	-1.18961	-9.57369	-3.31308	-0.523074	5.19226	-2.55445	-3.80183	-5.39809	2.19918	5.4193	9.45306	-5.17156	7.13012	-9.51386	-2.78498	-0.847089	4.31007	3.51498	15.1507	8.42954	-7.6909	4.95533	0.707897	-1.17039	-0.871215	-0.237001	-2.25052	0
0.36692	-2.91774	2.38482	-5.35932	-0.775908	0.377517	-0.261761	-0.245547	-2.74379	3.14725	0.427314	2.95577	2.08342	0.644466	-0.652394	-0.0874759	-5.11423	1.98827	0.0599681	-2.78308	-2.06225	0.764709	-0.728982	-0.200379	0.25736	-0.459209	4.59878	-2.09721	-0.839231	-0.16411	3.89237	-0.288714	0.996371	0.0801289	1.98804	6.07648	-0.0336335	-0.171619	2.32752	0.296866	0
-0.620166	-2.56341	-0.864362	4.99639	-2.44809	-0.385913	-5.01884	-4.37867	6.88948	-1.81489	-3.05917	-6.29725	5.30261	0.618795	-10.0762	-11.3518	1.82913	3.39776	0.162482	7.15949	-8.49013	4.02543	0.658661	-1.52256	-0.102406	-1.56268	-2.79508	0.637445	-2.15177	2.79264	-8.65378	1.12473	0.385256	-1.62491	3.9266	-4.50436	0.374501	-3.87205	-0.535626	-6.12585	1
-1.37278	4.20127	-2.20188	-1.14787	1.79986	2.14104	0.720478	-2.56017	-0.302186	-3.14473	0.946007	3.62508	-1.87809	-3.96907	-1.51829	-3.80677	2.57939	3.91977	-0.164589	-3.44182	-1.17277	2.19069	2.49971	3.14861	-1.83204	2.33394	-3.85193	0.710699	2.4544	2.04319	-4.87418	-2.6893	2.13375	-2.17354	-1.25609	-3.00573	1.88783	7.25306	0.289886	2.48841	0
7.22072	3.09737	7.28897	-2.06385	-2.5192	0.202665	0.121232	-5.77604	2.11274	1.05536	-0.605456	-0.132364	2.2059	-3.04626	-1.0465	-9.86408	-4.09797	-0.105968	3.72968	-4.03278	-9.48054	2.38799	-6.21964	-1.70069	2.80744	5.13508	6.42605	-2.2493	-2.10808	-3.29418	1.39719	-7.13657	-0.736285	-0.70458	5.35738	0.992884	-2.42366	3.07921	1.26084	-1.17922	0
1.49996	-0.0722932	2.62917	-4.78812	0.852111	0.687582	0.653789	-1.98515	-0.545406	1.73033	-2.30126	0.714007	0.544242	0.398371	1.04451	-1.69271	-2.25698	2.18569	-2.39063	-2.33387	-0.227005	0.246933	-2.17753	-1.73329	2.48676	1.24602	5.59581	-1.43384	-3.35266	-5.62568	3.58268	-4.57814	-3.1037	-0.136673	-3.14876	6.4104	0.598542	1.08066	2.88255	2.44582	0
-3.72226	0.219542	2.64903	3.38889	0.799802	-1.76882	-1.55176	-1.01938	1.91755	-0.698743	-5.3871	-1.28357	0.0581852	-0.228061	-1.88066	-2.99066	4.28817	0.78934	0.445832	5.60296	0.0271029	-1.42748	-3.03815	-0.841802	1.57443	0.504729	-2.16086	1.22893	-2.56001	-3.4667	-1.75595	-2.98137	-3.97107	2.53581	-2.62007	2.14824	1.41466	-1.29264	2.0935	-1.24062	0
6.24447	-0.925206	5.88222	-8.68289	-2.30914	0.924238	1.46381	-1.569	-2.03728	2.87004	2.82718	3.27805	3.45488	-0.28935	1.8558	-0.673066	-8.73164	-0.091305	-0.193376	-6.37869	-4.24324	0.305609	-4.36238	-4.83457	2.35302	2.41766	10.2061	-4.58216	-0.198043	-2.45638	6.62332	-6.51867	0.244002	-0.850599	2.69199	6.73832	-1.08087	-0.10051	2.38443	2.53068	0
0.181558	2.91015	7.32388	1.79276	1.23565	-2.36934	-0.781184	-3.2065	1.49148	0.722642	-8.86294	-0.128815	-1.16806	-1.87951	-0.425668	-7.81142	3.95013	1.52505	2.1858	2.47638	-3.94164	0.178698	-5.58232	1.61671	4.03291	3.95354	1.20396	0.596262	-6.21734	-8.27047	2.12081	-5.24241	-6.54627	2.03805	-1.0877	5.42593	0.0330818	1.23741	3.15711	-0.369389	0
-4.19219	-0.732185	-2.63102	4.22269	0.482108	-0.315363	0.331371	1.06421	-0.476696	1.49318	2.08918	-2.05521	-0.490007	1.58271	0.832676	5.13736	-0.683787	-3.8605	1.7136	1.281	5.25628	-3.08731	-0.172743	0.32334	-2.35727	-1.1168	-2.04123	1.7529	0.687319	0.987353	-0.891862	4.23524	1.42092	3.4689	-1.46133	-2.37241	-1.18455	0.602183	-0.232345	-3.75748	1
-4.1859	0.355597	-2.32573	3.33371	1.55915	1.92689	-2.59879	-3.53099	1.78023	-0.389537	0.108318	-4.74649	-0.312914	-0.739593	-4.73256	-3.86295	0.375827	2.44236	-0.68708	-0.0413128	-0.652657	0.378637	0.102235	3.31498	-2.82837	0.95815	-4.97457	1.0008	1.18622	3.14974	-3.23873	4.86734	5.52843	-2.05483	1.04592	-3.56933	-0.766003	2.75088	-0.386605	-2.92942	0
-3.62939	-5.93724	3.34497	-2.89935	0.190713	-2.18291	-5.15635	-0.0715584	-0.0262237	2.28071	-7.19101	1.17268	6.83274	2.26091	-9.96372	-6.44888	-2.01998	7.29769	-2.23234	3.50752	-8.16282	3.77274	2.66794	2.36601	0.0460209	-0.424695	-0.226458	-2.87197	-5.35576	0.337996	2.57454	6.24552	0.0714156	-2.76368	4.14435	9.06496	1.43492	-6.97866	3.32845	-2.85443	0
4.24719	3.27005	4.86078	6.41794	-2.72792	-2.26521	-2.30557	-3.67357	5.24207	-1.83975	-2.21826	-3.17331	3.39392	-2.62898	-5.56191	-10.7118	1.08692	-1.83307	5.4899	2.26849	-11.0314	2.70972	-3.00139	0.620008	0.528365	4.67119	-2.15021	-0.428135	-1.42561	1.24138	-3.59949	0.194889	0.545841	-1.11595	8.36965	-6.07377	-2.82929	-1.30101	-1.84145	-5.79085	0
5.54996	2.05448	0.569242	-3.11355	-2.21114	3.06215	0.943374	-6.30448	2.34274	0.325778	3.94276	-1.10508	1.7441	-2.04524	-0.8575	-7.00329	-4.98214	0.698092	1.12966	-5.13418	-4.94416	2.6455	-2.65933	-3.0663	0.692976	1.91382	6.14176	-1.01722	0.320601	-0.710964	-3.25351	-7.05233	1.27018	-0.895178	1.55941	-2.47582	-1.18315	5.89605	0.629775	-0.608866	0
2.15392	2.69319	6.22209	2.55563	-0.508985	-3.46012	-0.0782827	-1.00523	0.241116	1.62311	-4.84204	2.38498	1.71841	-1.50816	-1.51785	-5.44706	0.0157571	-1.64221	5.57717	-0.289433	-6.64961	1.43129	-2.17068	3.18375	1.30584	4.65806	1.02984	-0.479732	-4.99676	-3.83585	2.5957	0.866657	-3.30781	1.79803	4.58968	2.17656	-2.14584	0.313062	1.22548	-3.77945	0
-4.61665	-4.01985	3.37021	1.91706	-1.32041	-2.79916	-1.05861	0.539016	-2.57029	4.47997	-5.16628	3.29694	-1.19997	0.664844	0.13729	-1.65221	1.82869	0.305438	6.25723	5.65023	-0.215881	-0.406625	-2.71131	2.68386	1.39479	-4.09865	1.08354	2.85451	-3.93931	-2.38252	-0.331058	-1.03033	-4.93274	7.61454	1.06721	5.97801	0.728727	0.433814	3.55154	-4.20511	0
-2.61161	0.932734	0.638493	-0.882996	2.28879	-1.53421	-1.92169	1.24382	-0.80704	-1.53906	-3.44838	3.88615	3.64438	-0.872119	-6.5232	-2.63218	0.54689	4.36766	-1.55034	-1.35649	-5.14812	2.84361	5.31293	4.84619	-2.34291	3.86009	-4.97195	-2.27636	-1.49562	2.12573	1.26425	6.98669	2.29931	-4.47702	2.77112	2.22632	0.935874	-1.84725	0.597308	-0.241966	0
5.36836	-0.523216	7.23709	-5.91858	-2.52125	1.36341	-0.884157	-4.81458	-0.0526015	2.58131	1.01611	0.169339	3.08196	-1.76959	-1.57813	-7.02208	-7.37247	1.82422	1.29813	-4.95066	-8.16623	1.50031	-6.40082	-2.61465	2.10306	3.28141	7.61722	-3.83642	-0.189439	-1.02038	4.27572	-5.70914	2.46708	-1.83057	5.7864	4.71939	-1.83487	1.15549	2.17965	0.217192	0
5.627	3.61537	7.6966	-3.53647	-0.192727	-0.267611	1.23247	-3.95932	-0.0274789	1.80975	-2.68865	1.33365	0.349218	-2.35165	1.6983	-6.01183	-3.1414	0.0629406	1.8245	-4.99116	-5.46625	0.768488	-5.94688	-0.513777	3.45439	5.78197	6.69611	-2.29254	-3.67019	-6.66489	5.43426	-6.47409	-2.74894	-0.312012	1.62194	5.06076	-1.82165	3.14103	2.38907	1.33397	0
-1.95173	-6.65288	1.00611	-5.11252	-2.81132	-0.803127	-4.05971	-0.558009	3.15332	-1.46728	-1.83821	1.8372	10.7332	2.39173	-10.2902	-5.11081	-3.05692	6.13971	-4.64691	6.0621	-7.05963	2.84078	2.05283	-8.32914	0.784686	-2.64574	2.76722	-3.89618	-1.36994	1.87994	-4.45658	-4.59895	-1.82843	-1.62099	0.204466	5.83478	4.48769	-8.60603	3.61851	-0.863779	0
-0.389585	0.848045	-0.578088	2.05027	-1.34935	1.75697	-1.36142	-4.35809	1.32578	-0.363004	1.50928	-0.989381	-0.938699	-2.8067	-3.02414	-7.0417	0.357049	1.9275	3.67661	-0.401998	-4.28176	2.30608	-1.11784	2.51821	-1.44651	-0.22994	-2.13948	1.59976	2.09926	3.91914	-5.85224	-1.12671	3.61932	0.0728458	4.02082	-4.73413	-0.549108	5.31064	-0.402125	-2.80096	0
-2.1044	0.502301	-0.725038	0.415068	1.12493	-2.61624	-0.227058	4.02162	-1.67301	-1.80062	-2.51544	5.89791	1.71787	-0.409985	-2.75491	1.15019	2.91288	1.60378	0.484028	1.03663	-2.04641	1.95282	6.07285	3.81743	-1.6453	0.874745	-4.80945	-0.460579	-0.782727	2.13411	-0.295004	4.99829	-0.869258	-1.21682	1.45174	0.728055	1.60887	-2.3215	-0.281289	0.172201	0
-0.85097	0.468364	1.19637	4.84275	-0.433302	-2.08195	-1.21188	0.790208	-1.33339	1.15882	-2.65928	1.40275	-2.47938	-1.62215	-1.20346	-3.43739	3.11538	-0.239053	6.28616	1.33298	-4.02363	2.12796	1.2988	7.99179	-1.27283	-0.183576	-4.86467	2.26741	-0.774784	3.07484	-0.605933	6.68215	1.39019	1.05103	6.74596	-2.56615	-1.84487	1.35481	-1.61071	-3.95428	1
0.263082	4.44049	-2.8832	11.3309	2.93288	-3.37306	0.716899	4.25667	2.45949	-4.2401	-9.32511	-4.28007	-11.479	-0.528213	6.79841	0.0908912	17.8794	-2.02741	1.17718	9.36139	5.6487	0.0356069	2.64501	7.65467	3.5216	-3.07373	-9.93587	7.41566	-3.29687	-4.32723	-2.8786	2.99007	-8.8353	1.25815	-4.43976	-6.92202	0.564532	-1.42157	-5.25696	2.4183	1
-1.62849	-0.378459	3.45039	-0.833407	-0.569832	-1.80452	-1.07202	0.876565	0.18789	-1.16135	-1.20607	3.0498	4.2669	-0.549307	-3.47153	-0.685991	-0.759394	0.563778	0.136381	1.7547	-3.16099	-0.639553	-0.963695	-2.67065	-0.0875641	2.16686	-0.688919	-2.28614	0.309018	0.578168	0.274121	-1.91983	-0.383802	0.0761328	1.24803	2.77967	1.31979	-3.30946	1.78014	-0.337967	0
-0.818628	0.88748	5.86113	1.03879	0.405548	-1.3696	-1.57248	-3.61644	1.66331	2.14958	-3.95904	-1.99163	3.61847	-0.132248	-3.68733	-5.1821	-2.90935	-0.109587	1.31206	-0.132148	-4.27256	-0.772698	-5.02682	-0.73308	1.00243	4.82253	2.41558	-1.71769	-4.40293	-4.701	2.91298	-0.648998	-1.0562	0.97206	1.20302	4.3823	-1.61878	-0.342063	3.10227	-3.65076	0
-2.90903	-2.3688	0.506968	-0.725621	-0.69658	-1.08884	-1.40787	-0.650384	0.273459	-0.0540531	-4.23696	3.36159	1.31103	-0.200051	-3.26822	-4.56714	2.99474	4.11888	0.972759	4.7952	-2.46228	2.1735	1.05825	-0.0750141	1.18561	-2.8643	-0.162834	1.20665	-2.54147	-1.05356	-4.36457	-3.92465	-4.38528	2.50528	-1.25439	3.54912	3.1541	-0.139578	2.79491	-0.682769	0
-2.7955	-2.74835	-1.41561	-0.382757	2.66386	-2.47435	-2.26177	6.05939	-4.22307	0.684245	-5.2566	3.74828	-1.24052	1.28558	-2.78113	1.85514	3.43632	4.65744	-1.25873	0.492116	-2.07625	3.48541	8.67528	10.6744	-2.02451	-1.45857	-6.94244	-0.220001	-1.85441	4.07805	5.23975	14.7521	2.35767	-4.65291	4.78074	3.4338	0.308223	-4.94082	-1.89046	0.855496	0
-4.82994	-1.87999	-1.06425	1.5758	0.882816	-1.9766	-1.9018	1.26382	-2.01788	1.41692	-3.92899	4.23896	1.26557	0.0347996	-5.09712	-2.64601	1.75054	3.48561	2.89691	1.78326	-3.25278	3.13235	5.25746	7.06179	-2.3987	-1.10356	-4.44539	1.21168	-2.81876	2.37943	-1.70802	7.54526	0.245545	0.805394	3.11096	1.94514	0.80758	0.396646	1.18947	-3.7708	0
1.21454	1.0805	2.83228	-0.44101	-0.695536	0.886284	-0.809151	-4.43194	1.16986	0.689728	-1.4485	-0.659675	-0.177602	-2.04192	-1.61961	-7.10072	-0.541128	2.06267	1.99456	-0.901845	-4.36198	1.59504	-3.36093	0.617063	1.12946	1.45916	1.80215	0.165767	-1.15309	-1.40827	-1.47902	-4.04828	-0.0800483	0.233009	1.78406	0.61818	-0.426784	3.64986	1.43913	-0.992607	0
3.89573	-0.713206	6.13403	-4.36041	-0.856132	-2.45471	0.786138	1.14054	-0.605767	1.54632	-4.01454	3.10698	2.83553	1.01201	1.401	-0.653954	-1.90246	-0.159398	-0.603152	0.145238	-2.97509	0.118792	-2.53944	-3.52627	4.08588	1.6818	6.69882	-2.70688	-4.60202	-6.3934	5.92919	-5.01668	-6.25098	0.827524	-0.5334	8.11964	0.422157	-4.24203	2.55833	2.03834	0
-0.409951	-3.08716	8.15712	-2.45491	1.0189	-5.02667	-4.97329	2.911	1.09666	-0.900386	-11.3767	1.83216	7.05389	1.55716	-8.5857	-5.9738	1.856	6.21965	-4.26593	5.30071	-10.1039	2.80249	1.38447	0.846657	2.92193	3.43577	-1.63393	-4.9373	-6.29454	-2.72221	7.11098	4.50423	-3.4237	-5.51179	4.1372	10.7456	1.80942	-12.8635	2.20023	1.03744	0
-3.07829	-1.80476	4.74847	-0.159016	-1.50881	-2.33324	-3.11314	-3.00968	3.23911	-0.606369	-5.30417	2.14028	7.68757	-0.312774	-8.69787	-8.47339	-0.248463	3.67123	0.807074	5.63482	-7.56658	1.57951	-2.08643	-4.38275	1.27912	1.58733	1.11086	-1.7426	-4.01085	-2.36663	-4.30155	-5.82384	-4.17777	1.98112	0.349004	5.08845	2.71022	-3.10893	4.76157	-3.59119	0
10.475	0.497767	1.48052	4.01687	-3.91009	-5.71206	1.91636	5.79861	1.91115	-1.75677	-6.25469	2.96352	-2.74116	0.770828	5.31223	-2.75302	9.18042	-3.56466	5.11439	7.29829	-5.25055	5.02753	4.1735	1.56727	5.99715	-4.4313	1.57877	3.00395	-5.62838	-3.6079	-1.24965	-1.82852	-12.4973	2.06938	3.70718	-3.04279	-0.112164	-6.83633	-4.53942	0.662309	1
-2.38668	3.57723	-1.57999	0.522528	3.36094	-1.73081	-0.712752	2.50709	0.201731	-5.06392	-4.57556	4.98091	1.05785	-1.97752	-4.61001	-2.02193	6.2621	4.68956	-2.87187	0.506697	-2.87484	3.09454	7.49537	4.82171	-1.57128	3.48879	-8.01643	-0.684676	-0.836369	1.28856	-1.97179	4.08959	-0.768735	-4.87208	-0.955022	-0.625837	2.90773	-1.08986	-0.621782	2.84529	0
-0.787254	2.59917	0.804487	0.32135	2.04205	-2.8151	-0.168533	4.54437	-0.721577	-4.11237	-3.33873	5.08425	1.35217	-1.23036	-2.15904	1.37074	4.57768	1.5625	-1.76713	0.845772	-2.21692	1.10623	5.10567	2.67098	-0.743636	3.31823	-6.12406	-1.64017	0.161632	1.35813	1.3673	3.65096	-0.878662	-3.71566	0.693657	0.376701	1.85742	-4.0642	-1.11722	2.94065	0
-3.89365	3.93783	3.09939	2.27744	3.16968	-1.74662	-2.29732	-0.816209	0.32733	-1.90714	-3.4538	1.78951	3.94009	-2.39137	-7.61387	-3.97268	0.0126879	2.39555	-0.00967636	-2.44089	-5.84371	0.82586	1.77562	5.22522	-3.30404	8.23647	-6.9757	-2.66889	-0.9387	1.61939	1.86868	7.5212	4.52708	-4.34542	3.75713	0.478367	-0.734385	-0.118635	0.835241	-2.27595	0
-7.59506	1.29838	-1.32015	2.58407	4.30687	0.0135803	-4.12466	-1.13228	0.196588	-1.33784	-2.30032	-0.977867	4.04201	-0.892938	-10.5912	-3.19293	-0.752235	4.97553	-2.54722	-2.3148	-4.03746	1.45212	4.93095	7.52283	-5.89682	5.8705	-9.84816	-2.07767	0.121982	5.2044	0.361725	13.6694	8.83707	-6.25567	3.54259	-0.688025	-0.543277	-0.143705	0.276875	-3.52479	0
6.21991	1.1413	4.69793	-6.0355	-1.7545	1.40771	1.37904	-3.15568	0.497587	0.503913	1.38849	0.939943	1.41931	-1.31977	2.07867	-3.36033	-4.39499	0.421768	-0.850127	-4.06073	-3.50783	0.479771	-4.91405	-5.23416	3.2749	2.34579	8.04691	-2.80962	-0.230998	-3.6807	2.75808	-9.59473	-1.62712	-0.917348	0.120935	3.547	-0.216791	1.36134	1.6797	3.30409	0
3.67088	7.17016	0.502044	0.145659	2.72279	2.47384	1.81029	-6.5051	2.32685	-1.29631	-3.10393	-2.23658	-5.03003	-3.61025	2.36331	-8.22889	3.41176	2.4353	-0.518483	-4.72923	-1.06352	2.26365	-2.16774	3.29403	2.3021	4.56976	1.33858	1.85207	-3.32024	-6.84673	-1.60017	-5.95039	-2.89524	-1.7455	-4.05576	-1.8343	-0.611674	9.55022	0.468824	2.70973	0
-5.49069	-0.637703	-0.277166	-1.23665	1.85608	3.75173	-3.23683	-6.79914	1.31526	0.698252	-0.128798	-3.99645	1.03227	-1.39391	-6.302	-6.6838	-2.59758	5.9694	-2.53971	-1.8261	-1.58409	0.280498	-2.83133	1.0834	-2.10465	1.65937	-1.57593	-0.473415	0.993737	1.43604	-2.68127	-0.300304	6.05919	-2.20197	-0.737952	1.33444	0.539884	5.06145	2.9265	-1.44399	0
-3.3832	2.79358	1.77584	1.65331	5.07457	-2.41264	-2.01724	3.3246	-3.00517	-0.837494	-6.38485	2.49109	-1.34844	-1.33734	-3.67798	-0.445498	3.63167	3.77551	-1.22664	-2.71905	-3.12696	1.7822	5.37387	11.7366	-2.62467	5.65233	-9.22861	-1.34449	-1.93832	1.68016	6.97646	14.2212	4.09214	-6.29926	4.26515	2.44824	-1.04212	-1.77237	-1.30062	0.89584	0
1.25262	1.12297	-1.26641	7.30824	-2.7308	-1.44374	-2.22207	-1.19472	4.20044	-3.02809	-0.2068	-1.85105	1.33205	-1.89219	-5.21217	-7.38186	4.18756	-0.646979	4.97704	4.70305	-7.18485	3.50496	2.10691	2.22565	-1.40953	-0.529453	-5.96511	2.04625	1.18104	5.68591	-8.47482	2.59444	1.36842	-0.431639	6.75619	-9.42088	-0.829667	-0.78991	-3.33266	-5.29556	0
5.29925	-1.09773	6.6896	-1.5361	-4.19855	-1.11655	-1.88792	-1.63173	0.559398	0.525859	0.0562393	1.62436	2.90092	-2.27452	-2.88407	-7.49686	-2.83907	0.696274	4.57399	-0.105301	-10.7436	2.78431	-3.74185	-0.642767	1.52697	1.25	2.53166	-2.39735	1.19251	3.29881	0.895952	-2.7617	1.99831	-1.29958	9.99747	0.42626	-1.48727	-2.31284	-0.387055	-1.59232	0
-0.884545	-4.84604	2.77555	-5.13245	-1.12218	0.146764	-1.71136	-0.749776	-1.93558	3.20863	-2.00855	2.0196	2.07857	1.10733	-2.09749	-2.44416	-3.3082	4.0582	-0.462024	0.530886	-2.85435	1.34628	-1.26717	-0.552622	1.31987	-2.48704	4.29897	-1.43115	-1.84149	-0.574882	2.48655	-1.55262	-0.504093	0.578298	1.54353	7.59416	1.11485	-1.6324	3.09268	0.139536	0
-1.32245	-1.29678	-1.1559	0.966208	0.0595212	-0.493766	-1.42028	0.687473	-1.01368	0.659997	-1.04067	1.09588	0.0350985	-0.10222	-2.75077	-1.86624	0.634072	2.01527	1.54529	0.240081	-2.68969	2.40692	3.31655	4.84154	-1.66207	-1.04666	-2.99344	0.593265	-0.33848	3.28524	-0.70492	5.92309	2.20357	-1.1004	3.78584	-0.690137	-0.336013	-0.0773413	-0.777306	-1.9619	0
6.56301	6.99525	6.87065	-5.41119	2.42456	2.11483	2.81575	-7.0259	0.558891	2.03738	-1.63789	-1.26299	-0.562165	-2.58014	3.4003	-5.58219	-5.53396	0.0559159	-1.60518	-10.4304	-2.51158	-0.309689	-7.23224	-1.10381	3.45007	9.54527	9.18361	-3.10677	-4.79777	-10.8861	7.76018	-7.73649	-2.01431	-2.16992	-2.96066	5.59278	-2.7886	7.45169	3.20662	3.26112	0
-0.383453	1.87924	1.55808	-3.51802	1.91638	0.0651788	-1.86901	0.517516	0.472023	-3.92819	-0.475619	2.48738	4.8955	-1.65164	-6.39267	-2.06336	-1.20242	4.51891	-4.96771	-3.08269	-5.50317	1.69477	3.2521	0.219491	-1.90298	5.6675	-3.98204	-4.71512	2.05442	3.38251	1.9512	2.92022	4.78722	-7.67234	2.31967	1.2712	1.3674	-3.27297	-0.0581468	3.11025	0
-3.38275	-1.136	-0.469688	0.824638	1.20685	-1.49424	-1.67542	3.43473	-3.3148	0.638065	-0.370419	3.39599	1.01852	-0.193427	-3.67505	1.83455	-0.573037	1.47869	1.5218	-1.49549	-2.50264	1.3497	4.94285	7.16241	-3.83557	1.00726	-6.01372	-0.951313	1.25884	5.98405	2.72472	11.4644	5.58926	-2.60024	6.03677	0.211265	-0.867366	-1.79928	-1.18619	-1.95565	0
-0.512475	0.505986	3.64879	1.03159	-0.695433	0.678779	-2.20329	-4.48462	1.09705	1.06072	-0.806884	-1.89732	0.985491	-2.10567	-3.86828	-7.10102	-1.91231	1.69954	2.70357	-0.918638	-5.56106	0.864147	-4.0891	1.64637	-0.457372	2.54377	-0.36665	-0.538643	0.141068	1.20762	-0.662563	-0.358012	3.48657	-0.532904	4.65491	-0.120345	-1.47867	2.54573	1.09982	-2.98739	0
-4.08432	-5.68789	-2.38346	-2.4714	-0.921624	-1.19087	-3.89016	-0.0739787	1.33621	-0.386835	-4.38676	3.62146	7.19547	1.85657	-10.4954	-6.52346	0.435769	7.89975	-2.06585	5.31019	-6.71915	5.66876	7.14444	0.306414	-0.989861	-3.77639	-1.29685	-0.806089	-3.78808	2.52794	-6.02162	2.37348	-1.96939	-1.1982	1.01107	4.19622	4.05724	-4.34233	2.78387	-2.73508	0
-2.25102	2.53265	3.88591	1.90213	3.20773	-3.51172	-1.32581	3.87314	-2.48082	-0.938877	-5.5085	3.52942	0.0890439	-1.30647	-2.53091	0.504245	2.94921	1.17669	0.521635	-0.948826	-3.36912	0.371781	2.78861	7.70877	-1.45087	5.46323	-6.99645	-1.74002	-1.49641	0.826558	6.45876	9.71319	1.84706	-3.69872	4.31438	2.72844	-0.848173	-3.31538	-0.70971	0.373607	0
-0.568601	-2.0028	4.08113	-1.95927	-0.803076	-2.72308	-1.15881	2.55214	-0.90381	-0.219715	-3.44927	4.116	3.2347	0.302708	-2.23668	-0.486225	0.455643	1.4878	0.088806	2.96578	-3.51858	0.37688	0.0220099	-1.35689	1.35346	0.224621	0.325378	-1.98166	-1.36016	-0.450938	2.20697	-1.18413	-2.62132	0.194252	1.72097	5.32183	1.66842	-5.25545	1.69124	0.707798	0
4.26254	0.322411	8.99341	-3.97648	-1.66784	-0.480782	-0.855521	-4.71208	0.161013	3.95563	-1.34699	0.0867434	4.92691	-0.936203	-2.62955	-6.83122	-8.2441	0.0687901	2.48146	-4.82054	-8.52454	0.704661	-6.88985	-1.84906	1.97092	5.78097	7.98514	-4.17339	-3.61066	-4.10069	6.38123	-3.13529	0.685916	-0.356006	5.50017	6.61819	-2.96144	0.370235	3.36445	-2.52157	0
1.81144	5.81967	0.56652	-4.31737	1.42342	3.42419	1.00606	-3.34986	1.80547	-6.18143	3.52393	1.55075	0.177764	-4.68049	-0.75336	-2.79706	0.563985	3.23323	-4.78478	-4.86254	-1.34005	-0.209166	-1.62598	-4.23661	-0.202363	5.52156	-1.56286	-2.77404	5.86753	1.42153	-2.81109	-9.49295	3.42843	-5.56653	-2.93723	-2.84066	2.45238	4.28257	0.0608256	7.00361	0
-0.252597	3.32879	2.87109	-1.16167	2.07869	-0.747493	0.150295	2.21199	-1.95385	-2.45632	-0.239226	3.21655	-0.296186	-2.39586	-0.147917	1.91334	0.765875	0.55581	-1.1745	-3.30127	-1.32554	-0.960853	0.408398	2.44736	-1.18077	5.11719	-4.22259	-2.52973	2.82967	2.00238	4.45221	2.47962	3.51034	-4.05528	2.14873	0.647577	-0.0434654	-0.85988	-0.829372	3.43975	0
-4.5735	-0.30021	2.69726	1.70817	0.807127	-1.6859	-2.13645	-0.400577	-0.0448403	0.210279	-2.91861	1.32553	3.01375	-0.555614	-5.02008	-2.25284	-0.0485158	1.40587	1.26636	1.80117	-2.83475	-0.437813	-0.670281	1.48621	-1.41167	2.47339	-3.17287	-0.893522	-1.08008	0.647661	0.0468906	2.58409	1.12976	0.49368	1.7897	2.45547	0.378996	-1.18496	2.07412	-2.88925	0
0.569316	3.93078	0.859298	9.50055	-1.10118	-1.32138	-2.7217	-4.8885	6.22282	-2.54076	-2.83983	-5.108	1.57708	-2.61964	-6.72188	-11.3455	4.02647	-0.729265	5.02477	3.68387	-8.18797	2.87197	-0.981226	2.97842	-1.00792	3.52968	-5.81627	2.07428	-1.73723	1.60455	-7.8093	2.26326	0.855193	-0.453428	5.42855	-8.97099	-2.15889	1.68642	-1.99517	-7.14504	0
10.6374	4.66595	4.73509	0.765928	-3.00592	-2.5639	1.76622	-1.8495	3.6729	-1.24509	-1.9172	1.49395	3.09341	-1.78856	0.0995349	-7.86232	-0.323619	-2.94692	4.09856	-1.61992	-9.71759	4.22554	-0.705675	-1.71295	3.52614	4.57457	5.28276	-1.37249	-4.6402	-4.51686	-0.369609	-4.95908	-5.94982	-0.673496	4.58874	-2.54138	-2.1896	-0.575651	-1.35034	-1.41613	0
-6.38143	-3.33933	2.95548	2.95746	0.905249	-3.31526	-3.20475	2.70859	-1.59391	1.79044	-5.29956	0.9484	1.83971	1.30228	-4.33534	0.430964	1.51536	1.19672	1.6267	4.95447	-1.37965	-1.06744	0.128232	3.70584	-1.1162	-0.2895	-4.6497	-0.111013	-2.06807	1.20642	2.71214	7.22556	0.477556	1.41517	2.93055	4.68919	0.224741	-5.08509	1.59445	-3.56394	0
-3.71239	-3.14248	3.23727	-1.70623	1.88521	-1.338	-4.00871	0.464842	-1.5984	2.11871	-5.20861	0.189729	3.33569	1.04572	-6.7512	-3.10306	-1.94925	5.21524	-1.94535	-0.072198	-5.15283	1.71184	1.59361	5.14828	-1.23912	1.95644	-2.56808	-2.66454	-2.82494	1.30662	5.61315	9.15133	3.61324	-3.95202	4.53127	6.79023	-0.340601	-4.40959	1.70159	-1.56144	0
-2.16695	1.74386	0.862689	-0.426335	1.68771	-0.183206	-0.129456	1.76615	-1.42184	-2.269	0.0227971	2.28549	-0.797074	-1.65982	-0.211169	2.16404	1.75469	0.951462	-1.30638	-0.884281	0.780137	-1.30164	0.456515	1.2723	-1.19172	2.32728	-4.27572	-1.06278	2.98151	2.17438	1.44721	0.953775	2.52455	-2.15618	0.0469269	0.131317	0.987043	-0.344315	-0.314774	2.7517	0
6.55775	-2.71797	11.9349	-5.85501	-3.50831	-4.05777	-0.676844	0.91161	-0.428245	3.6116	-3.35888	3.15331	8.23833	1.5709	-1.48807	-2.403	-7.95117	-1.83778	1.39933	-0.624688	-9.27022	-0.0617149	-6.08824	-6.33475	4.53863	4.09979	10.4809	-6.31445	-5.00243	-5.4447	10.2482	-4.30155	-4.25401	0.370362	5.95178	11.1299	-1.69945	-8.93968	3.34636	-0.805676	0
6.80087	-1.05313	10.8844	-5.14711	-3.20154	-2.94702	-0.338362	-0.193484	-0.55218	1.98996	-4.19322	3.86585	3.54099	-0.836292	0.384045	-5.30807	-3.2107	0.248619	2.48863	0.00957039	-9.02214	1.24299	-6.03985	-3.60615	5.2511	2.62913	8.03823	-3.91238	-3.48421	-4.65576	6.89882	-7.44695	-4.83618	0.336814	5.42228	8.62081	-0.566319	-4.89845	2.47974	1.46561	0
-4.67377	3.49213	-0.39525	0.518262	3.88884	1.74135	-0.906453	-1.55605	-2.30399	-0.217361	1.68795	0.265513	-0.673553	-2.53445	-3.24773	0.349706	-2.24633	1.89774	-0.567784	-6.7489	-0.098009	-0.786407	1.10399	6.79287	-4.93253	6.02367	-6.30961	-1.39346	2.96964	4.02578	2.74732	8.47659	9.22413	-4.24243	2.47457	-1.34434	-1.70628	5.02036	-0.104404	-0.573049	0
-0.558628	4.83073	6.17996	2.34984	0.822338	-4.16485	0.315415	2.34141	-0.550909	-2.4029	-2.56755	5.76739	3.58566	-2.79702	-2.52608	-0.201788	0.971133	-2.46611	3.33338	-0.699363	-4.91669	-1.10846	-0.65436	1.15215	-0.925178	7.81314	-4.02186	-2.68091	-0.291152	-0.299585	2.85232	1.20604	-0.452629	-0.382738	3.65533	0.824941	-0.462551	-2.08713	0.642516	-0.98773	0
4.97953	0.689449	6.02092	-0.205788	-1.63976	-3.35106	-0.321437	1.00806	1.49269	-0.251284	-4.15561	1.33564	3.22253	0.0159999	-0.848361	-3.53653	0.151211	-1.16202	1.36162	1.6856	-6.43426	1.33625	-1.69973	-1.82284	3.21198	2.75245	2.91908	-2.19347	-3.74128	-3.52628	3.43985	-2.034	-4.59635	-0.553207	3.37412	3.00172	-0.727945	-5.362	0.178643	-0.243725	0
-0.495443	1.52912	2.39887	-3.64239	3.30711	1.01202	0.504542	-1.88015	-1.18841	1.33713	-3.98452	-0.537446	-2.16294	-0.110208	1.89946	-0.782635	-0.0772723	2.93579	-3.74461	-3.09533	2.12344	-0.789965	-2.25519	1.28997	2.04448	2.68768	2.61335	-0.832549	-3.35234	-6.45074	5.43864	-1.99525	-2.02274	-1.39407	-4.71416	6.61051	0.392472	2.31302	2.59387	3.75091	0
-4.46286	-2.55137	-2.93485	-1.61205	1.21667	1.45881	-1.65224	0.04718	-2.29279	1.01625	0.656502	1.27783	-0.1327	0.157006	-3.207	0.107256	-0.976688	4.13698	-1.00847	-1.17593	0.269793	1.37973	3.50306	4.24117	-2.91626	-1.89463	-3.09835	0.212033	1.45481	4.37998	-0.77812	5.56184	4.67216	-1.59167	1.24583	1.06034	0.859285	1.59776	0.5455	-0.505548	0
1.83127	-0.830135	-0.0828093	-2.89885	-1.30446	2.35975	-0.616906	-3.51538	1.07127	0.474415	2.59875	-1.38673	1.69031	-0.517823	-1.88923	-3.73003	-3.75088	1.92729	-0.820537	-2.37393	-2.77394	1.43513	-1.36679	-2.13825	-0.06452	-0.0840228	3.1612	-1.14286	1.11854	1.23203	-1.57477	-2.95628	2.52918	-1.45554	1.29388	-0.322472	-0.204481	1.97857	0.609466	-0.11689	0
-3.87374	-1.09861	0.141397	-1.63897	2.04603	-1.63964	-4.06911	-1.02508	2.91913	-2.70176	-6.84944	1.99766	8.14175	0.609354	-11.9919	-7.70876	1.25619	8.10459	-5.09002	2.88543	-7.79921	4.63883	6.14514	0.847276	-0.991577	2.91731	-3.6899	-2.92123	-4.86466	-0.332714	-2.6884	3.66829	-1.17559	-5.08714	-0.349853	4.55611	3.3691	-4.85564	2.77933	-1.05981	0
-4.97241	3.97003	1.39144	3.40513	3.98824	-2.04599	-2.36981	-1.06887	0.676237	-2.02032	-6.44264	2.1107	2.22187	-2.26147	-7.71298	-5.92606	3.52093	4.20288	0.0895734	-0.439768	-5.24286	2.36875	3.80925	7.54557	-2.66126	6.53677	-8.08985	-0.622478	-3.38633	-0.1494	-0.458104	7.57702	1.46161	-3.41364	1.63841	0.664661	0.359394	1.23202	1.17949	-2.35366	0
0.765311	5.04162	1.06655	-1.93477	0.725729	0.958103	1.25226	-1.64428	0.941494	-4.80938	1.08773	4.17886	0.295146	-4.14623	-0.688859	-2.75343	2.26751	1.90077	-0.981412	-2.17427	-1.96339	0.430845	-0.344706	-2.14966	-0.0112185	4.1459	-1.97338	-1.20352	3.1544	0.404241	-3.61771	-7.88046	-0.0395769	-2.02849	-1.92647	-1.98286	2.43032	3.7573	0.619685	4.16874	0
-4.45533	-3.19031	1.61665	0.0515992	-0.454213	-0.735231	-1.86088	-0.343993	-0.403882	1.36036	-2.03957	0.585816	1.65636	0.696486	-2.65696	-0.88765	-0.145723	1.63438	0.679906	3.76751	-0.130959	-1.02585	-1.92752	-1.14594	0.0455402	-1.80554	-0.205145	0.175159	-0.650632	0.061734	-0.937913	-1.21542	-0.680136	2.64647	-0.345945	3.83149	1.40612	-1.46983	2.64604	-1.83183	0
2.5707	1.1263	7.84125	2.10336	-2.37706	-1.71955	-2.18766	-4.10745	3.77327	-0.486637	-4.14536	-2.12279	2.52054	-2.11794	-3.24239	-9.49029	0.672298	0.0986439	3.20625	3.54917	-8.09437	0.409179	-7.32169	-3.07339	3.24709	3.19505	1.85845	-1.04789	-2.02553	-2.7712	-0.889131	-6.95451	-2.53083	0.951399	3.9632	1.17209	-0.693101	-1.72005	1.55943	-2.31603	0
-1.52326	-0.415939	4.92347	0.664443	-0.561179	-3.51088	0.463499	4.48754	-4.26436	2.23381	0.175075	5.41127	1.54229	-0.239759	0.90996	5.24224	-2.61223	-3.93073	4.89645	-0.991794	-1.05477	-2.44002	-1.18689	2.24238	-1.43817	2.4615	-1.06466	-1.75526	0.806257	1.86404	6.23535	4.87482	1.59593	2.37135	5.40816	3.2812	-1.72997	-2.82983	0.509179	-2.16104	0
2.05623	2.84964	-2.55824	-6.52094	-0.846079	3.11634	2.74532	-0.674539	0.920299	-5.94607	6.75254	5.23882	2.10098	-2.78526	0.971798	1.87859	-0.703527	1.6418	-4.49036	-2.93518	1.50015	-0.285667	1.01918	-8.87269	-0.0884268	0.88316	1.76209	-2.3267	6.6069	2.21291	-5.94925	-13.1722	0.164056	-2.0809	-5.47438	-2.54442	4.46449	2.83584	0.624666	7.19333	0
3.66421	0.761447	-1.66207	-0.561676	-0.403135	-2.45042	3.16292	6.20206	-1.13773	-2.91804	-2.46173	5.0898	-4.14161	0.429385	7.00938	4.91366	7.79169	-1.40506	-0.526727	4.0623	3.81941	0.664837	4.02228	-0.936376	3.57751	-4.0671	-0.0113687	2.10408	-0.813994	-2.79823	-0.622997	-4.77838	-8.90823	1.68115	-4.31236	-0.0493593	2.9427	-3.11964	-1.97944	5.81705	1
-2.74295	2.63267	1.13283	-1.57458	3.55607	1.14376	-2.90965	-1.31426	0.39949	-2.87713	-0.309351	-0.747029	3.77791	-1.91344	-7.66056	-2.69056	-2.20746	4.76626	-5.02398	-4.9583	-4.74615	0.868915	2.2724	3.41307	-3.72024	7.42213	-6.33743	-4.39121	2.39242	4.28203	3.13535	7.64612	8.87163	-8.80084	3.23349	0.165199	-0.338791	-1.08392	-0.286393	1.30299	0
-1.99275	1.42759	-1.8789	1.48063	-0.854379	-2.01814	2.56448	2.93802	-3.17209	-0.194744	1.30919	8.94317	-0.785622	-1.78182	1.4834	2.53838	2.22802	-1.93296	6.36147	0.166064	0.679131	1.00977	4.15503	3.10051	-1.99141	-1.28674	-2.23984	2.31832	0.616454	2.07726	-4.37906	-0.417587	-2.5957	5.02242	0.675336	-1.94951	1.31644	4.24365	0.462305	-1.78868	0
0.019236	1.12199	2.60946	-0.162419	-2.41774	-1.42619	2.421	-0.0497549	-1.33083	0.0651234	0.397211	6.73012	-0.791176	-2.33621	3.13184	-0.483364	1.60622	-2.146	6.00735	1.9795	0.0126358	-0.773256	-2.97861	-2.76562	1.6152	-1.19102	2.65137	1.70203	0.377329	-1.86726	-4.03222	-10.2651	-5.5521	6.85775	-1.14467	0.900489	1.84544	3.94383	2.45901	-0.240644	0
-0.592189	-0.317853	4.3998	-0.911068	-0.9789	-1.38119	0.0334591	0.91922	-1.9481	0.896628	-0.280667	3.3627	0.592632	-1.14903	0.582404	0.597863	-1.11305	-0.963999	2.83277	0.16309	-1.53517	-1.44101	-3.1528	-0.593917	0.442674	1.11276	0.718295	-1.05173	1.01398	0.324826	2.36984	-2.26548	0.0209202	1.93574	2.48127	2.98365	-0.016092	-0.612366	1.40602	-0.0788081	0
-4.65987	1.89386	0.565674	1.6639	3.141	0.702418	-1.52679	-0.667853	-1.98637	-0.113224	-1.24493	-0.292365	-2.63653	-2.1002	-1.92957	-0.640181	1.28629	2.35636	0.143444	-2.46799	0.185194	-0.724112	-0.013141	6.74318	-2.80426	3.1407	-6.4448	0.146319	1.90407	2.8219	2.13963	6.45441	5.91393	-2.57105	2.06408	-0.234088	-0.821133	3.05356	-0.152962	-0.0515217	0
-0.713898	-1.53996	2.4235	-0.168925	-1.82385	-2.09364	0.318252	1.94188	-1.43668	0.222098	-1.96646	4.76746	-0.475364	-0.650408	1.28636	-0.113449	2.59466	-0.13978	3.48648	4.01261	-0.804487	-0.0450616	-1.06426	-0.895205	1.67357	-2.60924	0.575401	1.05811	-0.247895	-0.370915	-1.46682	-4.76092	-4.28207	4.06376	0.536847	2.52538	1.86389	-0.995247	1.39475	0.191688	0
1.26868	-1.35851	10.1078	2.47873	-4.67922	-2.91966	-3.30667	-5.31526	3.6377	2.96904	-1.84103	-1.34806	9.12533	-0.86657	-7.93758	-10.2199	-6.81856	-2.28118	7.06087	2.59501	-12.1811	0.123846	-8.75923	-4.85483	1.04871	4.64972	4.87506	-3.06931	-3.19897	-1.09912	-0.367047	-3.90534	0.0275408	3.55749	8.79348	2.72003	-2.77142	-2.91568	3.59766	-9.12204	0
6.89706	-1.56752	10.0333	-6.65629	-4.60459	-0.767475	-0.0293938	-2.65296	-0.460176	3.02716	1.40849	3.01664	5.7441	-1.0735	-0.531705	-4.79201	-8.87092	-1.02445	3.17827	-3.27097	-9.06704	0.371114	-7.87011	-6.55378	3.36781	3.09359	10.5975	-5.02734	-0.584374	-2.03577	5.48906	-8.93346	-0.542082	0.810576	6.62039	6.79152	-1.60229	-2.23026	2.99422	-0.317615	0
-2.42805	-5.23226	0.530202	-1.18009	-3.19475	-1.62001	-0.0398286	1.96421	-2.12794	2.35364	-0.429362	5.02348	0.851347	1.12053	0.592096	1.09777	0.273582	0.0704334	4.11013	5.38393	0.446307	0.0567472	-0.428329	-2.32563	1.1015	-6.35224	2.7896	1.6929	-0.457803	0.709722	-3.20008	-4.73776	-4.40424	6.58459	0.161947	3.78517	2.39206	-1.21723	2.52602	-1.83086	0
-1.50111	-3.76934	-2.75818	-4.29824	-0.914299	1.0448	-1.8412	0.0292074	-0.309111	-0.899693	0.283804	3.29674	3.26245	0.358293	-5.17939	-2.90881	-0.674803	5.98025	-2.36974	1.07921	-3.46333	3.83068	4.96374	-0.252261	-1.06234	-3.37031	-0.397388	-0.939664	0.792401	4.11001	-4.00924	-0.0647881	1.20965	-2.25162	0.924333	1.72777	3.07053	-1.25102	1.01948	0.88843	0
1.43667	-3.06574	6.94376	-2.40477	-2.4653	-3.57178	-0.909043	1.77658	-0.665006	2.23779	-3.20304	3.48258	5.40461	1.33235	-1.78675	-0.851854	-3.21248	-0.910326	2.00224	2.65402	-5.07269	-0.285464	-2.97991	-3.77901	2.51036	0.737167	4.93029	-2.93231	-3.31194	-2.70462	4.4558	-2.59176	-4.01581	2.3124	3.2204	7.47984	0.122357	-6.44812	2.77169	-1.58507	0
0.58427	-1.28748	7.66854	-5.78901	0.430643	-0.249384	-0.830912	-1.73389	-2.92079	4.06296	-2.59888	1.91726	1.85171	-0.307568	-0.491862	-2.07442	-5.84463	2.15079	-0.050056	-4.10288	-3.65781	-0.71475	-5.30665	0.296755	1.70994	3.55529	5.56832	-3.58355	-2.42821	-3.60816	8.84328	-1.29757	0.932604	-0.630665	2.59802	9.9601	-1.15264	-0.324906	3.79889	0.958462	0
-1.80058	3.16929	0.39935	-2.73846	-0.508544	1.92264	-0.561297	-5.44683	4.27806	-4.78628	3.18849	2.38858	8.06151	-2.94302	-7.8628	-5.9567	-3.12301	2.96499	-2.64275	-1.35499	-4.68491	0.490839	-1.11145	-8.30374	-1.64028	5.27415	0.413621	-3.3147	2.5425	0.930023	-8.15451	-10.3069	1.39046	-1.54842	-3.0208	-1.55796	3.26907	2.93525	3.47948	0.0496025	0
4.82102	-2.41809	4.71704	-1.26055	-5.4942	-0.3102	-2.15169	-3.78491	2.70264	0.793672	1.48378	0.120909	5.48792	-1.26343	-4.94932	-9.17276	-4.50722	0.629314	4.44084	1.34689	-10.8507	3.25105	-3.77198	-4.12148	1.34159	-0.341914	4.74376	-1.9449	0.412438	2.92112	-3.41805	-5.47447	0.91741	0.451874	8.26882	-0.725496	-0.904782	-1.69002	0.645233	-3.9387	0
-4.54651	-2.7228	1.44029	3.99187	0.32435	-4.85501	-0.629081	4.90091	-5.20312	4.39144	-6.47259	6.47019	-2.64125	0.670488	0.175754	1.00171	3.98272	-0.154285	7.90579	3.74843	-1.09302	1.73098	3.91008	10.6635	-0.92992	-3.12534	-4.00942	3.34166	-4.78784	0.390255	2.38031	9.79717	-3.32056	5.31938	4.89882	4.12358	-0.620606	-0.486636	0.779081	-4.90075	0
4.85528	2.19328	2.76009	0.196425	-0.696172	-1.32429	0.0526364	-0.503504	1.15232	-0.17119	-1.06589	0.240525	2.18197	-0.725495	-1.39167	-3.6588	-1.47566	-0.874846	1.38188	-2.4134	-5.9553	2.33447	0.495809	1.28449	0.631052	3.70038	1.29383	-1.75402	-2.1463	-0.862297	2.28478	2.00581	-0.159395	-2.47279	4.39939	-0.784136	-2.05353	-1.25426	-1.16124	-1.10873	0
0.540304	2.3756	-1.23563	3.53853	0.489822	-1.64932	0.420431	1.13592	-0.250494	-0.973099	-2.44957	2.40494	-2.15377	-1.44088	-0.195465	-2.38188	4.50035	0.0605077	3.45175	0.607085	-2.21109	2.74739	3.91434	5.94442	-0.664766	0.3006	-4.0612	2.1946	-1.59921	0.782421	-2.29086	3.86287	-1.53642	0.13406	2.28735	-3.34674	-0.363807	1.93328	-1.71936	-1.40546	0
-3.39617	-0.0487096	0.723763	6.18261	-0.0651606	-2.63273	-2.35176	0.472966	1.83961	-1.22993	-4.55236	-0.668491	0.263086	-0.538245	-3.90682	-3.83022	5.32042	0.413326	3.01354	6.12796	-2.77792	0.764552	0.703656	3.02071	-0.459524	-0.338289	-5.94256	2.01466	-1.53661	1.23718	-3.79008	3.1124	-1.43368	1.45552	2.24471	-2.16053	0.416789	-2.05165	-0.387434	-3.79687	0
0.631275	-0.354049	0.770868	-3.97562	1.01921	-0.502235	0.0532972	3.3748	-3.20693	-0.744943	-0.649046	4.66491	-0.39582	-0.620549	0.232559	2.06325	0.302259	2.69983	-1.73003	-2.38079	-1.39268	1.39058	3.42571	3.05916	-0.401072	0.552101	-1.5979	-1.88677	1.31123	2.30878	4.09976	3.11478	1.68566	-3.57588	2.15014	2.99019	0.956201	-1.95763	-0.608921	3.90611	0
-5.26549	-0.898512	-1.22895	-1.76624	4.08725	2.73185	-3.74644	-0.761353	-1.91259	0.240522	1.18703	-3.66268	0.852668	-0.0871062	-6.06624	0.686238	-3.85899	5.14298	-5.53689	-5.50458	-0.730543	-0.24424	2.23382	6.28633	-4.99378	3.77378	-6.63557	-3.15267	3.59781	6.53683	5.48469	13.0799	12.6285	-8.45977	3.7945	0.963867	-1.49853	-0.624075	-0.864439	0.566046	0
-4.71842	-0.100599	-1.6259	2.51281	2.05087	-1.81828	-0.551677	2.98396	-3.927	1.42963	-2.53843	4.51857	-2.06533	-0.574974	-1.52295	1.28843	2.54508	1.43207	3.53925	-0.47643	-0.138684	1.62222	5.37861	9.66449	-3.21585	-0.276228	-6.29389	1.81497	-1.01949	3.14759	0.848062	10.2094	1.99899	0.512543	3.25495	0.334779	-0.352288	1.90091	-0.379442	-2.45307	0
-2.22066	3.80894	-1.52136	-1.44316	3.45815	1.2674	-1.12525	0.0551897	0.100794	-4.75833	0.370477	1.82215	1.35352	-2.6586	-4.87612	-1.13202	1.38926	4.52536	-4.70062	-3.92606	-2.23106	1.35674	4.49923	3.14672	-3.25066	5.35304	-7.21904	-2.56414	3.3948	4.26222	-0.291247	4.26491	6.02767	-7.48877	0.414219	-2.09261	1.407	0.778128	-1.04536	3.51681	0
-1.32927	2.52098	3.79236	0.718251	1.89377	0.355388	-0.865149	-3.99349	0.555107	0.961427	-3.76426	-1.70304	-1.24458	-1.81192	-1.1337	-5.1831	0.429366	1.79453	0.58169	-1.43493	-1.76434	-0.39449	-4.19474	2.38622	0.859053	3.9207	-0.080396	0.0351094	-2.4394	-3.86157	1.78807	-1.41902	-0.0486618	-0.126382	-0.468725	2.624	-0.828634	3.6421	2.12829	-0.52749	0
0.959205	3.12571	7.97354	0.797351	0.521465	-0.806203	-1.07791	-4.74565	1.81676	1.32123	-3.50668	-2.41566	2.03565	-1.88686	-2.08702	-6.31533	-2.60133	-0.585331	1.67567	-1.82187	-4.97448	-1.43539	-7.72971	-0.920518	1.75457	6.9383	2.5378	-2.15358	-2.98783	-5.13917	4.05063	-3.29908	-0.185806	0.0477358	1.88931	3.59152	-2.22813	1.22292	2.67705	-1.98887	0
-0.748517	4.4205	0.968137	-1.63042	3.01943	1.31577	-0.425566	-2.09916	0.803004	-3.78937	-2.07085	0.96066	-0.910275	-3.19429	-2.08939	-3.85511	2.91697	4.39755	-3.59321	-2.62848	-1.76822	0.879866	0.36794	1.69066	-0.180013	4.80081	-3.78318	-1.2917	1.15174	-0.545247	-0.320644	-2.20887	1.61128	-4.81405	-1.94104	0.0672463	1.65083	2.78348	0.453964	4.34994	0
2.69419	1.41093	3.82025	1.25106	-0.981897	-1.25085	-0.893895	-1.97158	2.25554	-0.226202	-2.28018	-1.13521	2.20231	-0.862091	-2.23906	-5.2657	-0.372093	-0.348596	1.56234	0.490412	-5.42378	1.14341	-2.33707	-0.652403	1.37858	2.925	1.16295	-1.06268	-2.18125	-1.80314	0.381413	-1.38036	-1.23492	-0.632055	2.89846	0.0507912	-1.15832	-1.20802	0.222694	-1.77068	0
-2.15523	10.2886	-1.36954	2.49611	5.78997	1.26247	1.60285	0.892943	-1.59037	-6.05305	2.58628	2.42624	-3.6931	-5.58588	0.078377	2.90719	3.43906	-0.0843781	-1.80666	-8.47395	1.545	-1.45795	3.29474	7.45429	-5.11028	10.1705	-11.6102	-1.35117	6.2533	4.54902	1.83442	6.78662	8.74761	-7.37081	0.528045	-7.22696	-0.99643	6.1259	-3.32465	4.3468	0
1.11734	-2.2617	4.92762	-2.13563	-2.61312	0.0365986	-1.90952	-3.99575	1.00635	3.03281	0.591018	-0.712071	5.67176	0.0499829	-4.70019	-5.64228	-7.05904	0.507597	2.31431	-1.22934	-6.79348	0.751517	-4.56046	-2.99681	0.25681	1.89693	5.28618	-2.70897	-1.45791	-0.128941	1.08144	-2.08914	1.90441	0.79571	4.88561	3.50392	-1.55715	-0.590188	2.74804	-4.22387	0
-4.48693	2.99642	0.558079	2.14266	3.15657	-0.580865	-1.53838	0.528212	-1.32883	-1.27519	-0.239226	1.34203	1.69029	-1.87927	-5.0319	0.236175	-0.701962	1.13995	-0.0218337	-3.61611	-2.18696	-0.309609	2.50686	5.96174	-4.53735	6.11882	-7.57202	-1.85561	1.7474	4.14886	2.26855	9.55416	7.05335	-4.02878	3.66038	-1.31013	-1.22278	0.852038	-0.467603	-1.67418	0
1.82924	2.79964	-0.276131	-6.18714	1.61619	4.77925	2.1151	-5.93113	-2.37039	2.65538	3.57372	0.828557	-2.69365	-2.4359	2.37515	-2.80008	-5.74604	2.78108	-0.577152	-10.243	0.576142	1.07706	-2.19257	2.22889	-0.632522	2.81536	5.40414	-0.632393	0.460805	-2.15789	1.97707	-3.64231	3.70679	-1.37967	-1.56342	1.99421	-1.22228	10.881	2.15403	2.36843	0
8.64251	4.35186	7.26601	-2.67961	-1.28379	0.237499	0.612606	-6.10311	3.32258	0.969509	-1.04287	-2.17754	3.87945	-1.8359	-1.16053	-8.92032	-5.76316	-0.90843	0.833289	-5.87255	-8.81091	1.93544	-5.90436	-3.15745	3.19263	7.65048	8.15301	-3.67713	-4.18497	-6.32684	3.95835	-5.99275	-1.47525	-2.47931	3.198	1.89859	-3.20574	1.75731	1.31563	-0.710435	0
-0.788851	3.32012	2.21144	5.10077	-0.746342	1.01337	-1.72895	-6.85017	4.38529	-0.831432	-0.0122882	-4.67869	1.12606	-2.89142	-4.39769	-8.89786	-0.15084	-0.445366	3.52595	0.487779	-4.67608	0.042759	-5.35028	-0.482851	-0.737412	3.88838	-1.65211	0.902285	0.201367	0.0723139	-5.54361	-3.21431	2.3502	0.905962	2.29898	-5.03941	-1.67569	4.82746	0.682705	-4.92854	0
1.22267	-2.59782	1.17217	-3.12577	-2.60588	-0.565643	0.412141	1.59509	-2.457	1.26383	1.88132	5.0734	1.17989	-0.319657	0.426839	0.523318	-2.15108	0.27396	2.89422	-0.14806	-2.41507	1.25072	0.571163	-0.664919	0.105765	-2.53611	2.48916	-0.611688	1.42061	2.7117	-0.177065	-2.04647	-0.101704	1.73978	3.45522	1.90358	0.712643	-0.4817	0.624708	0.00711198	0
-0.353998	5.38323	2.00881	7.90939	0.508796	0.757302	-2.88031	-8.14699	4.16718	-0.840238	-3.56844	-4.85923	-2.22688	-4.95401	-6.0063	-14.8649	3.62092	2.30745	6.13583	-0.461389	-8.81898	3.70636	-2.86691	8.09698	-1.42156	4.89867	-6.08915	2.82227	-1.5013	1.33699	-6.26605	2.50033	3.77616	-1.31719	6.47863	-7.47048	-2.94392	8.09256	-0.964587	-6.20961	0
-1.73259	-5.76376	3.74262	-3.79554	-1.77114	-2.55036	-2.96824	-0.0223801	1.13979	1.23629	-6.66807	3.0182	6.49802	2.25686	-6.192	-5.47402	-0.250165	5.25806	-1.53498	6.60487	-5.70898	2.5493	0.218961	-4.05561	3.05325	-2.80352	4.0317	-1.75549	-5.61645	-3.36419	-0.872388	-4.4659	-6.55301	1.63487	-0.613246	9.48838	3.5831	-6.61772	4.62966	-1.00442	0
1.76402	0.492058	6.55986	1.65387	0.228341	-4.18096	-1.5771	1.91487	0.738633	-0.391497	-8.29934	0.895867	0.500426	-0.20408	-1.06452	-4.0218	4.36061	0.813324	0.984652	4.22436	-5.27202	0.980122	-1.53991	1.94937	3.47364	2.26074	-0.997011	-0.847704	-4.7034	-4.1002	4.40032	0.567844	-5.19235	-0.700471	2.65161	4.63025	-0.0184673	-5.90942	0.367992	0.405884	0
1.95879	-3.13157	5.31733	-4.45419	-3.38222	0.921544	-1.80412	-3.79665	-0.564754	3.78983	3.30418	0.484297	5.98178	-0.338549	-4.39889	-4.61526	-9.94512	0.648384	2.69653	-3.7461	-7.60729	0.83833	-4.80384	-2.938	-0.574098	1.78084	6.32794	-3.84997	0.798254	2.4681	2.55636	-1.52907	5.00491	-0.121281	7.37076	3.80167	-2.09798	-0.139496	2.49038	-3.67213	0
3.8681	0.639722	0.526257	-0.566498	-0.426822	-0.223567	1.12623	0.571835	-1.89911	2.07668	0.194088	1.0022	-2.31351	-0.304748	2.71188	-0.393469	-1.06413	-0.977145	2.63148	-3.41504	-1.72833	1.92123	1.09134	4.35976	0.322849	0.0549245	1.72871	0.416054	-1.21995	-0.0863171	3.19478	3.45139	0.396514	-0.535563	3.7041	-0.34573	-2.27868	1.70266	-1.54252	-0.273945	1
-0.885939	-2.94233	3.97615	-0.516583	-2.10872	-5.45561	-0.568651	4.4114	0.428868	-1.22365	-6.96617	7.18939	4.72548	1.27772	-2.28469	-1.06814	4.54865	0.956947	1.46972	9.00261	-3.57086	1.16564	1.57582	-4.16517	3.54682	-2.46699	1.23283	-0.414154	-4.73048	-3.69644	-1.83726	-5.9549	-10.6405	4.29521	-1.40734	6.63185	4.23002	-7.81451	2.99882	0.00187029	0
6.29308	7.3517	-0.809597	4.50097	-1.79733	3.11136	0.336136	-8.10608	4.35717	-3.07583	3.31162	-2.96767	-3.3702	-6.34006	-1.53998	-13.0599	1.97696	0.360064	5.92428	-4.5748	-8.33918	4.91245	-1.61908	4.25413	-0.972894	3.79962	-2.48713	2.43581	2.82768	3.61919	-8.97418	-3.71749	4.32953	-2.55198	6.3787	-12.7356	-2.79134	10.9015	-3.49789	-2.46808	0
-0.79883	0.731422	2.62977	-2.80587	1.6769	-2.20672	-2.90575	0.16995	3.42614	-5.03231	-7.44773	2.97728	6.83907	-0.489592	-8.79544	-6.9352	3.67874	7.20014	-6.20302	3.66278	-7.54158	3.60058	3.98216	-2.23507	1.57413	3.86175	-2.76683	-3.66064	-3.69452	-2.20175	-1.42772	-2.22338	-3.94755	-5.70396	-1.75769	4.92445	4.3333	-6.58356	2.19665	3.05955	0
1.28605	-0.553545	3.03906	-0.344617	0.648859	-3.1198	-0.588004	3.59674	-1.24277	0.321575	-4.94516	2.3391	0.673045	0.875595	-0.269173	0.32501	1.89861	0.621536	-0.196034	1.36877	-2.69816	1.18375	2.02386	2.82788	1.45955	0.970363	-0.758183	-1.17413	-3.27879	-1.75263	5.0762	4.18464	-2.77071	-1.49181	2.22795	4.09762	-0.11021	-5.19959	-0.317661	0.894604	0
10.3821	1.54727	12.2093	-4.68507	-5.14652	-0.323698	-0.512385	-7.75396	3.98272	2.20108	-0.219904	-1.10779	7.22731	-2.31253	-2.67067	-12.4691	-9.05846	-1.18269	3.68447	-3.65732	-13.6591	1.77879	-11.1105	-8.34285	5.05579	6.5999	12.7443	-5.21504	-3.32151	-5.66086	3.21625	-12.9273	-2.19704	-0.0148114	6.90367	4.50815	-2.95183	-0.319075	3.24245	-2.2133	0
3.54164	0.888161	11.8322	-2.57744	-1.88262	-2.91972	-0.272522	-2.30761	-0.690883	2.51847	-6.01622	3.70175	1.36232	-2.31795	0.632548	-7.01924	-1.26517	0.195899	4.70905	0.466408	-7.56293	-0.04446	-8.55349	-1.54852	4.9604	3.97204	6.26966	-2.10393	-4.30453	-6.62394	5.52298	-8.83616	-5.51643	2.94449	3.69886	8.70833	-0.601109	-0.600125	4.03528	0.067221	0
-1.09561	2.56531	1.02703	-1.75739	1.30251	2.29875	0.83202	-1.25496	-2.8061	0.146731	4.19786	1.17703	-2.41976	-2.78332	1.69149	1.96226	-2.84611	-0.203638	0.702239	-6.18	1.33469	-1.95454	-2.45011	2.25552	-2.36452	3.32358	-1.57242	-1.0785	4.91702	3.16339	2.65309	0.601209	6.75479	-1.65313	1.83213	-1.01553	-1.27977	5.19548	-0.15514	1.78889	0
0.36991	1.20998	-0.0731681	0.884891	-0.0371859	1.88418	-1.60386	-3.84157	0.843577	0.169822	1.40264	-2.22139	-0.0878361	-2.03877	-3.48153	-5.73083	-1.77234	2.05165	1.44734	-3.15012	-4.52075	2.15267	-0.395142	3.67461	-1.97926	2.01901	-1.97108	-0.152526	1.47711	3.55497	-1.60186	3.09595	5.74069	-2.82007	4.76426	-3.3875	-1.79634	3.77744	-0.895294	-2.17891	0
-2.58762	-2.28251	3.11472	0.661684	-0.300258	-5.19351	-1.19047	5.23434	-1.74012	0.394302	-5.20985	6.40673	4.78328	1.38389	-3.83311	1.32064	1.3693	0.226279	2.05207	4.36314	-3.75918	0.964383	3.73788	1.56745	-0.125267	0.360209	-2.11163	-1.41308	-3.68988	-0.150739	2.27812	4.65951	-3.92659	1.54704	2.74535	5.3523	1.3688	-6.96516	1.55326	-2.27601	0
-5.42233	-3.22409	0.791364	2.15357	1.23182	-3.08606	-2.88983	1.90545	-3.23399	4.01289	-5.53342	3.4349	1.95183	1.15136	-6.0036	-2.3511	-0.267371	3.01371	3.979	1.13736	-4.49762	3.02092	4.89313	9.84195	-2.83742	-0.324971	-4.20796	0.570676	-4.78231	2.09621	2.45441	13.0728	1.53808	0.688476	6.00595	4.42904	-1.03216	-1.32721	1.41185	-6.03575	0
6.36684	0.687885	8.26669	-6.1219	-1.01741	-2.01732	1.44943	-0.100681	-1.84987	3.01462	-2.7432	4.18448	3.10021	-0.0855527	1.86632	-1.88603	-5.35592	-0.637844	0.995158	-4.48394	-5.57857	0.827747	-3.62643	-1.84081	3.73608	4.39413	8.8567	-4.0527	-4.69614	-6.45581	8.98508	-4.05456	-4.0861	-0.229907	2.57226	8.82414	-1.47132	-1.95885	2.63842	1.71182	0
-2.64164	4.66321	3.06655	0.985776	2.3529	-0.205786	-0.670197	-1.4627	-0.214799	-1.91485	0.423338	1.60679	2.4231	-3.0853	-4.07185	-1.40033	-1.68085	0.264806	0.303096	-4.31371	-3.0406	-1.2181	-1.10602	2.1927	-3.03059	7.94372	-4.68059	-2.66758	2.03915	1.8455	1.80412	2.90985	5.46605	-3.08342	2.45293	-0.785978	-0.979086	2.19457	0.711454	-0.682624	0
-5.60671	-0.600611	3.72296	5.36068	0.627595	-5.93124	-1.64909	3.72161	-2.52072	2.24668	-6.57077	5.98795	2.8941	0.096848	-4.74831	-0.700273	2.19378	-0.993054	6.90931	3.86731	-4.30379	0.736452	2.80858	7.27403	-2.03624	2.0249	-5.40049	0.682041	-4.86288	0.235393	1.67187	9.37542	-2.2104	3.88402	5.2871	3.53104	-0.670071	-2.75449	1.76877	-6.77707	0
0.246835	0.170752	1.97582	5.03305	-0.669652	-3.93898	-1.8411	2.24633	1.32557	-1.39539	-6.18343	1.29056	0.0700955	-0.544583	-2.80938	-4.58887	6.27515	0.573128	3.4724	5.81717	-5.42706	2.74897	2.42702	4.32497	1.00063	-0.347539	-4.85146	1.48713	-3.04045	0.495753	-1.74089	3.74802	-3.56578	0.207143	4.30452	-1.26272	0.187564	-4.06104	-1.43915	-2.46055	0
-4.00405	-1.18989	4.98063	5.22853	0.0208389	-4.84976	-2.6733	2.49214	0.792307	0.408416	-6.00997	0.21255	3.55073	0.963658	-4.34372	-0.788574	2.26579	-1.56869	2.72533	6.3199	-3.16596	-1.57773	-1.52427	0.937621	0.102306	2.00899	-3.94399	-0.563601	-3.19801	-0.922954	2.01024	4.5665	-2.19594	2.13806	3.02125	2.97218	-0.361252	-6.73639	1.19096	-4.56043	0
-1.64232	0.571494	2.11076	-1.51284	2.31204	0.711504	-0.745314	-2.57408	0.21579	1.21783	-3.45434	-2.00383	-0.280943	0.163998	-0.777421	-2.21288	-0.555308	2.46858	-2.65454	-1.16924	0.587422	-0.724226	-2.52373	0.514471	1.12432	2.29196	1.42043	-0.682762	-2.91684	-4.54514	3.05158	-0.879552	-0.805927	-0.838484	-3.01815	4.73844	0.0868164	1.23779	2.42469	0.977682	0
-2.13247	0.253825	1.82126	1.54421	-3.25171	-0.424207	2.01351	-1.40559	-0.675385	0.586153	3.258	4.44567	-0.452212	-2.17939	2.7619	0.561232	-0.0442135	-3.84887	7.0376	2.80442	1.90753	-2.83322	-5.48109	-4.92959	0.400092	-2.03706	2.41869	2.28806	2.64581	-0.0575392	-6.21765	-11.2072	-3.19928	8.81655	-1.29927	-1.20822	1.36442	5.04082	2.71484	-2.40662	0
-0.853046	-4.20354	-0.327133	2.91786	1.23147	-0.505415	-3.16906	2.53221	-3.80474	3.69671	-6.4206	-3.32607	-9.68287	0.595534	2.42822	-2.41933	6.45224	4.22134	2.35025	2.76958	-0.638789	3.08204	2.09421	13.9363	0.787011	-6.15169	-5.71548	4.14158	-1.42827	3.3373	4.98289	12.6296	2.67436	-2.12644	6.9247	1.09963	-2.08405	-1.13167	-3.55303	0.0909182	1
-3.56009	1.13387	0.800147	0.542567	3.44448	-2.17894	-2.74654	0.412749	-0.725189	-0.470928	-7.04438	3.25865	2.79716	-0.74402	-7.86055	-5.5598	2.16105	5.98256	-0.886031	-0.851836	-6.44645	4.35215	6.37225	8.75193	-2.17849	4.18081	-6.07287	-1.23352	-4.71332	0.368595	1.65472	10.1356	1.14	-4.55326	3.11332	3.38566	0.498647	-0.954881	1.03183	-1.7055	0
-2.92295	1.48157	2.76821	1.46641	3.46379	-0.338668	-2.11184	-1.41502	-0.590141	1.12273	-4.87104	-2.55704	-1.2701	-0.60922	-2.5246	-2.77977	0.807939	2.58191	-1.18569	-1.64274	-1.40064	-0.231585	-1.14199	6.05774	-0.688506	4.17412	-3.62245	-0.609829	-2.43373	-1.65719	5.01917	6.70269	2.79016	-2.99095	1.33572	3.02362	-1.53653	0.46754	0.693002	-0.603928	0
4.94322	-3.74253	7.58208	-8.06241	-4.86756	-0.394542	0.340251	-0.979953	-2.66568	3.80492	2.7307	5.7554	4.90871	-0.535445	0.172783	-2.17645	-8.84196	-0.0801214	3.62726	-2.93325	-6.95956	0.737543	-5.40371	-5.50951	2.35197	-0.160958	10.2294	-4.09844	0.56277	0.128511	4.27721	-8.05843	-0.215432	2.16576	6.1229	7.48516	-0.400425	-1.4382	3.28631	0.0402748	0
-1.34912	2.21015	0.891125	0.661916	0.766362	-1.28518	1.13543	1.8771	-2.60898	-0.782142	-1.00006	5.42495	-2.33275	-2.31862	1.43723	0.802591	2.97836	0.0267888	3.17191	-0.655569	-0.0847426	0.238478	1.34031	3.93483	-0.740983	1.02674	-3.20405	0.972153	0.900975	0.974321	-0.157658	0.227422	-0.597793	1.23111	1.03993	-0.0815119	0.710248	2.67725	0.0703261	0.936935	0
-0.75372	2.41314	1.50511	-5.09148	2.98687	1.80099	-2.1289	-0.761786	0.928173	-4.40994	1.31997	0.022562	5.3777	-1.60189	-6.67994	-0.974219	-3.41764	4.97629	-8.18189	-5.39929	-4.06691	0.190362	1.68677	-1.61549	-2.44447	7.4713	-3.62324	-6.24818	3.76615	3.53265	3.66012	2.62983	7.80772	-10.004	0.911643	1.52212	1.0811	-3.11176	0.0811371	4.67556	0
1.36969	4.03639	1.47591	2.46254	-0.820719	-1.7442	0.76691	-0.905612	-0.00808851	-0.0980708	2.14311	4.24685	4.41423	-2.36764	-4.00911	-2.88391	-3.54672	-2.73122	5.8188	-4.50706	-6.63924	2.07931	2.17707	3.08689	-3.32534	5.91634	-1.5127	-1.4196	-0.450591	2.54159	-1.30072	4.36735	2.79079	-0.0213092	6.35239	-3.89603	-2.51969	3.06048	-0.368629	-5.30341	1
1.62411	-1.86983	4.84989	-4.77906	-0.765471	-0.720403	-0.119274	-0.768842	-1.32704	3.12253	-1.32145	1.92141	3.61596	0.999537	-0.715493	-0.943757	-5.4443	0.635718	-0.213209	-2.17122	-2.97304	-0.0224168	-2.78964	-2.33718	1.68986	1.67215	6.36662	-2.96389	-2.99901	-3.51719	5.4154	-2.12796	-1.45188	0.501819	1.1008	7.4734	-0.509086	-1.79742	3.05544	-0.113529	0
-2.42174	-3.10139	-2.19906	-3.36568	-0.180922	0.955186	-0.898085	0.864316	-2.39326	1.0126	1.87831	3.16736	1.77269	0.491453	-2.76636	0.903193	-2.65643	3.18055	-0.678651	-1.43468	-0.819867	1.65633	3.62261	1.62554	-2.27438	-2.14216	-0.500877	-0.84126	1.51074	4.22096	-0.571696	3.23468	3.36963	-1.05873	1.73101	1.81702	1.13412	0.211023	0.780896	-0.155336	0
-0.476286	1.71791	6.96042	-1.56667	-0.0369944	1.80567	-1.46257	-8.0059	0.691833	3.04413	-1.34868	-2.0651	0.960228	-2.91243	-2.73278	-8.93711	-4.93568	2.05409	2.68872	-3.84876	-5.20134	-0.542371	-8.96598	-0.091241	0.88393	5.10409	4.14532	-1.39766	-1.47916	-3.38397	1.74057	-5.58161	2.51096	0.94927	2.34499	4.11443	-1.87975	6.28829	4.1622	-2.4432	0
-0.00583318	-0.964521	-0.752941	4.7652	-2.52646	-2.01603	-1.86205	0.469558	1.85894	-0.789089	-0.0224225	0.448057	2.90574	-0.360629	-4.92215	-4.02304	1.16887	-0.799318	4.6277	3.56805	-5.90163	2.78639	2.80214	2.00855	-1.79976	-1.03483	-3.70654	0.926673	0.0946987	4.96027	-5.17662	4.37722	1.14929	0.62116	6.36718	-5.11609	-0.760757	-2.05627	-1.79894	-5.50731	0
	1.22274	7.02352	-1.22797	-3.38555	-1.50032	-0.375947	-2.89849	3.01675	0.097183	-1.08458	-0.251527	4.57229	-1.19996	-1.80362	-7.20757	-3.33322	-1.41141	2.53074	-0.413861	-9.0365	1.68235	-4.95942	-4.60521	3.24081	3.721	5.9754	-2.88884	-2.28862	-2.82356	1.32793	-6.40137	-2.53957	-0.427894	4.97121	1.22945	-1.62058	-2.47241	0.692331	-1.42778	0
-4.27069	-3.26653	8.11553	3.06689	-2.25475	-3.27508	-4.13774	-1.65093	0.599441	2.43551	-4.91186	0.235621	4.18996	-0.613176	-6.1863	-6.2562	-0.903344	0.600286	5.45176	6.03715	-7.01598	-1.01777	-6.44128	-0.36849	0.618772	1.00108	-0.896	-0.851063	-1.81048	0.549216	0.37504	-0.604003	-0.0220766	3.76927	6.27961	4.86922	-0.404098	-3.79208	3.40855	-6.05921	0
1.15102	0.671479	7.88573	0.51986	-0.43746	-3.18029	-1.19066	-1.53052	0.739499	2.05025	-6.05128	0.905813	3.15831	-0.420161	-2.42623	-5.50435	-1.08488	-0.204847	2.85491	1.19003	-6.21448	0.260301	-4.45979	0.0689784	2.56608	4.21706	2.91024	-1.73931	-5.47661	-5.39966	4.22524	-1.52658	-3.90728	1.49106	2.84848	5.97595	-1.20939	-2.29897	2.83153	-2.638	0
-2.30163	4.59656	1.28781	-0.347155	1.36276	2.20339	-0.164285	-6.02462	0.861866	-1.26308	1.02124	1.49457	0.873841	-4.25959	-3.86583	-6.60488	-1.41413	2.71825	1.48926	-4.45587	-3.31341	0.710597	-2.30354	1.28655	-2.04263	5.44605	-1.5628	-0.482712	1.30114	0.293369	-3.89687	-4.01843	3.45315	-0.706199	-0.0253143	-1.49095	0.255918	8.43087	2.42974	-0.947284	0
-4.33967	-2.92543	-4.4375	-0.950793	0.947733	-0.594109	-1.17748	4.34439	-2.6658	-0.730713	0.83143	4.17102	1.7906	1.15913	-3.65526	3.86593	0.471381	2.83467	-1.43426	0.564055	0.444936	1.74417	7.83006	3.83171	-3.67796	-2.46465	-5.28333	-0.362996	1.79235	6.19313	-1.03071	8.463	3.41047	-2.10208	1.6275	0.0223086	1.75999	-2.62668	-0.823323	-0.186841	0
2.89543	4.84702	2.56325	3.23859	-0.722512	-1.11396	2.01426	0.311772	0.135081	-1.33056	2.55789	1.11485	-0.963096	-2.57335	2.75035	1.06359	0.0023727	-5.29287	4.34898	-2.48091	-1.02013	-1.66156	-2.58002	0.118562	-0.535253	4.35038	-1.17845	-0.183248	2.26831	0.608159	0.643027	-1.06255	1.05433	0.907812	2.96503	-4.76708	-2.32294	2.0976	-1.82942	-0.890331	1
-2.44451	-0.434537	2.97363	0.804478	-0.241151	-2.17364	-0.93589	0.480601	-0.0685587	-0.357527	-3.87785	3.05908	1.29689	-0.725212	-2.03974	-2.29328	2.48908	1.22393	1.81943	3.73232	-2.14525	0.0346274	-0.969584	-0.130535	0.936305	0.222269	-1.19894	0.181764	-1.65952	-1.30001	-1.12829	-2.5362	-3.23822	2.23748	0.0455433	3.06724	1.6873	-1.32172	2.10235	-0.780688	0
1.6093	0.41703	-2.21597	4.65126	-0.706259	-1.79178	-1.35015	1.72915	3.95338	-3.20706	-1.03872	-3.04269	2.62064	1.14322	-3.39107	-1.30101	3.15938	-1.24056	-1.04614	4.08448	-2.69	1.63123	3.78235	-0.684557	-0.415131	0.0310938	-3.95065	0.0944562	-0.629108	2.03499	-3.31036	4.23498	-0.702951	-2.45965	1.68817	-5.54301	-0.238922	-5.55722	-3.16111	-2.00451	0
-3.28065	1.17755	3.10356	1.18968	1.96452	-1.49917	-0.918493	1.45381	-1.40282	-0.405598	-2.55209	1.14087	-0.193548	-0.899401	-0.979752	1.33358	1.28597	0.192041	0.0089797	0.230116	0.100531	-1.98982	-1.29299	2.32906	-0.756154	3.18526	-3.83318	-0.990097	0.374649	0.0568329	3.59413	2.95179	1.51185	-0.75056	0.822365	2.40645	-0.0804707	-1.41011	0.698644	0.40137	0
-1.58987	-2.40908	-2.57006	-2.51789	0.0532521	-0.0299186	0.661759	3.73748	-4.04879	0.473707	0.636064	5.19297	-2.63215	0.0922865	2.0313	3.74071	1.72595	2.01192	0.555337	0.0768783	2.14518	1.1924	4.31336	3.45708	-0.881653	-4.21324	-1.64372	1.13545	1.80311	3.3273	0.0557122	2.16861	0.279006	0.504527	0.464529	1.44511	1.77166	0.406497	-0.442012	2.34376	0
-3.81356	-1.18473	2.57188	1.15835	-0.445197	-1.09045	-1.1174	-1.32291	-1.28937	2.18323	-2.2321	2.38072	0.501875	-0.899342	-2.17637	-2.83236	-0.152076	0.952191	4.16578	1.7304	-1.87724	-0.0945664	-2.10247	2.06444	-0.488665	-0.223404	-0.515893	0.955194	-1.34079	-0.118346	-1.10014	-0.467035	-0.479293	3.68117	1.77687	2.81599	0.247051	2.12065	2.6753	-3.33247	0
-0.875995	-0.627926	3.97539	-2.83735	0.885047	-0.455743	-3.5031	-0.853218	2.2477	-2.99249	-3.76781	-0.592781	4.96529	-0.576343	-6.86199	-4.93196	0.13685	5.36688	-5.31105	1.67504	-6.00446	0.999828	-0.629696	-2.49194	0.791224	3.49081	-1.99652	-4.07774	0.0399811	0.632865	1.58531	-0.959892	1.62303	-5.77541	1.22589	4.08758	2.0294	-5.89655	1.35454	2.50164	0
1.36744	2.2238	-1.48081	-4.01106	0.483373	0.78244	1.09203	1.36274	-0.581052	-4.35891	1.45521	5.57536	0.524145	-2.36003	-0.584737	-0.12832	2.06264	3.22646	-2.6397	-1.96806	-1.52381	2.0939	4.09338	-0.820494	-0.403496	1.04286	-1.96408	-1.45032	3.12822	2.52871	-2.49734	-3.84736	0.232548	-3.55857	-1.09818	-1.0253	3.03911	0.83295	-0.530509	5.28718	0
-7.99527	-0.797772	1.73488	3.78069	1.50273	0.00586268	-3.06961	-2.9219	-1.23172	2.34393	-2.42755	-0.870062	-0.594548	-1.49993	-4.89226	-3.79925	0.0875922	2.30894	3.69859	1.12317	-1.24506	-0.981684	-2.60116	5.78411	-2.98244	1.22528	-5.27668	1.42943	0.0732847	2.45192	-1.09903	5.0292	4.73419	1.99902	2.94529	1.18973	-0.750011	3.78789	2.35747	-5.0958	0
-3.86389	0.706898	2.05924	3.13317	1.22189	-2.77677	-0.167692	2.11111	-2.86185	1.49949	-3.71537	3.99826	-1.64154	-0.967452	-0.154089	0.564282	2.68898	-0.54562	4.65348	1.19883	-0.290291	-0.33619	0.739902	6.13032	-1.11241	0.990311	-3.96304	1.50305	-1.82139	-0.121945	1.58857	4.72832	-0.935497	2.84323	2.17343	1.92038	-0.405009	1.1577	0.908338	-2.47885	0
8.68238	-0.203106	9.14753	-5.78216	-4.19557	-1.18342	0.455757	-2.45766	1.19417	1.51248	-0.180744	2.13799	5.30967	-0.868976	0.0306445	-5.71712	-6.34559	-1.04864	1.8803	-2.21556	-9.03238	1.24987	-6.55848	-7.00372	4.56599	3.28709	10.4347	-4.51722	-2.15755	-4.09092	4.46234	-9.92908	-3.36061	0.00682219	4.72069	5.57129	-1.16544	-3.01349	2.16618	0.735923	0
1.01608	-3.52312	5.31139	-3.2539	-2.65259	-0.594005	-1.95863	-1.36566	0.136099	2.34784	0.427364	0.139258	5.50497	0.761056	-3.54625	-2.57582	-6.19455	0.448566	0.736757	0.146395	-5.43028	-0.211627	-4.1898	-4.22015	0.843501	0.782983	4.81123	-3.40003	-0.294661	0.553741	2.90628	-2.13383	1.50733	0.197783	4.45234	4.94907	-0.669293	-3.92577	2.30689	-2.06135	0
-2.36518	0.110067	1.36668	2.52244	0.169657	-2.98457	0.637842	3.37726	-3.38007	1.11932	-3.36132	5.62011	-3.00145	-1.04445	1.90094	1.24202	4.24245	-0.745397	5.43325	2.30938	0.153499	0.342903	1.57325	5.70894	-0.147373	-1.33986	-3.24194	2.37713	-1.28624	0.245989	0.43352	2.5578	-2.84203	3.79106	2.05383	1.38765	0.378012	0.975495	0.26216	-1.20429	0
0.224766	-0.392653	9.82262	-0.574343	-2.09916	-0.576357	-2.71596	-7.43844	2.66144	3.29445	-3.64555	-2.34332	5.04236	-1.51589	-5.21764	-10.7571	-5.32923	1.04573	3.60265	0.584449	-8.47659	-0.487631	-10.4316	-3.85652	2.54268	4.60629	6.09065	-2.35279	-3.85247	-4.84124	1.32337	-7.48236	-0.903372	2.65824	3.62259	6.12209	-1.54633	1.04775	5.16834	-4.80652	0
0.602688	-1.32475	3.91591	-2.20911	-0.859387	-0.607488	-0.882193	-2.31822	0.220472	3.06526	-0.714096	-0.0125289	5.04236	0.960263	-3.26204	-2.72158	-6.14277	-0.00739235	0.779449	-1.97571	-4.13369	0.237403	-2.59314	-1.88639	0.275793	2.65134	4.9605	-2.62133	-3.22391	-2.4733	3.17482	0.0281523	0.133216	0.597708	2.1486	4.82112	-1.41687	-0.978587	2.79187	-3.154	0
-4.19969	2.46049	1.4933	0.808902	3.47804	-0.799183	-1.8295	0.694064	-1.98266	-0.425462	-1.12093	1.79024	2.39559	-1.49361	-5.57909	-0.0151595	-1.86788	1.96122	-0.580367	-4.57513	-3.17701	0.157318	2.78941	6.7151	-4.37602	6.69155	-6.68213	-2.71597	0.689258	3.55053	4.41215	10.9153	7.23267	-4.85762	4.35413	0.833101	-1.48183	0.0931366	0.00862347	-1.50222	0
8.58627	1.97968	8.56636	-9.7197	-1.17053	1.74891	2.09865	-6.36788	0.896024	3.14962	-0.313867	0.192694	3.88962	-0.656605	2.22378	-5.7101	-9.24064	0.619376	-2.2334	-7.74002	-5.00581	0.220283	-8.51927	-7.72532	5.38731	5.90489	15.0352	-5.057	-4.70886	-10.3756	7.3756	-13.1272	-4.12396	-0.740056	-1.90868	9.47636	-1.3042	2.52644	4.78219	3.37483	1
7.91648	5.80375	6.55393	1.9459	-1.76034	-1.82595	0.910851	-4.73018	3.75263	-0.351204	-3.1435	-0.173896	2.06171	-3.00347	-0.917116	-10.2873	-0.533349	-2.1166	4.88563	-2.32527	-9.58851	2.97199	-4.09334	-0.257453	3.09571	6.64105	4.27242	-0.975201	-4.87478	-5.65548	-0.0325875	-5.41005	-4.33198	0.000307305	4.23127	-1.56921	-2.7773	2.56579	0.198132	-2.57601	0
-4.62815	0.877422	0.301137	-0.631249	3.35778	1.2432	-3.55343	-3.21245	0.816233	-1.01943	-2.99707	-1.4965	2.69469	-1.25512	-8.24785	-5.82312	-0.715276	6.45748	-3.65909	-2.28123	-4.36685	1.94329	1.91737	4.56782	-2.79655	4.52568	-5.18585	-2.05625	-0.627877	2.01343	0.40113	6.25062	5.83467	-5.79754	1.50103	1.74258	0.377831	0.966754	1.39669	-0.69803	0
3.35362	2.80471	5.6367	-0.626502	-0.824845	0.960928	-0.763176	-6.68464	2.37866	1.27147	-1.338	-2.29902	1.56568	-2.53054	-2.3206	-9.34836	-3.36637	0.907241	2.28773	-3.26876	-6.81331	1.25868	-6.20076	-0.652576	1.63992	5.00729	4.16688	-1.39589	-2.27131	-3.44589	0.588324	-5.04667	0.519822	-0.54561	2.97531	1.07737	-2.10322	4.13436	1.96675	-1.99434	0
0.125201	1.00725	4.49069	7.49576	-2.78081	-2.7575	-3.5183	-3.07693	3.78143	-0.842243	-3.63316	-1.66391	2.40713	-2.67741	-6.7874	-10.9517	2.80169	-0.243057	7.37669	5.08576	-10.4563	2.68031	-2.63403	2.94586	-0.297394	2.04806	-4.58082	1.12426	-1.13267	3.09369	-5.32749	1.51775	0.808201	1.10216	9.0201	-4.81593	-1.76107	-0.815521	-0.807568	-7.24395	0
-6.50487	-1.38489	4.14638	3.74365	1.71349	-1.11301	-2.63096	-1.81136	-2.96998	5.23561	-4.14597	-1.39921	-2.11339	-0.464984	-2.17116	-2.28854	-1.08921	0.599662	5.08498	0.0283626	-0.822439	-1.62195	-4.11034	8.0385	-1.82992	1.48941	-3.06017	1.38768	-2.2983	-0.0327887	4.36117	7.94259	3.75343	2.86192	4.4692	4.13724	-2.75284	2.80001	2.30536	-5.63591	0
-4.30908	-0.270592	6.99267	5.06648	0.579642	-6.93949	-1.72401	3.88968	-1.85079	1.96663	-9.21599	5.34822	2.54666	0.0966217	-3.41934	-1.40829	3.5572	-1.29662	6.23062	5.57405	-4.68389	-0.266944	-0.115197	5.35747	0.445769	2.82789	-3.94641	0.137362	-6.16477	-2.93428	3.90538	5.95593	-5.12996	4.17055	4.2957	6.09037	-0.384518	-4.97864	2.39815	-5.1793	0
-3.19434	0.83961	2.64923	1.23954	1.05764	-0.315523	-0.67606	-1.53199	-0.76377	0.516966	-3.15968	0.675702	-2.36614	-1.69277	0.0506042	-2.46105	2.55437	1.42168	1.84346	1.41322	0.231374	-1.0404	-3.20774	2.13398	0.596302	0.766925	-1.74495	1.26522	-0.573739	-1.65136	-0.121805	-2.23848	-0.866048	2.01012	-0.717906	2.22746	0.615325	2.717	1.90233	-0.102262	0
4.99024	-2.48273	4.14952	-3.78665	-1.9128	-3.63205	0.359736	4.91391	-1.51861	1.15598	-2.18998	4.38168	4.37483	2.18951	0.293051	2.21812	-2.51769	-1.15772	-0.143383	0.397856	-4.47377	1.51357	2.03506	-1.81837	2.34024	0.206245	4.47983	-3.39948	-3.13562	-1.5985	6.53575	1.63503	-3.8468	-1.04587	3.71079	5.7483	-0.260585	-8.3148	-0.0805473	1.04066	0
-0.087791	-0.809136	-0.244771	0.107734	-1.89256	1.47604	2.95446	2.51353	-1.14543	-1.71216	4.42377	-0.908357	-7.59445	-0.524147	11.173	8.77368	4.50595	-4.79084	0.0892723	4.7096	11.0469	-6.74024	-7.30514	-7.86033	3.29439	-6.03188	1.59842	2.97037	7.1002	-0.388377	-1.74465	-13.3149	-3.21587	5.81394	-6.56274	-1.90628	2.3035	0.505365	-0.845008	6.12848	1
-2.88711	0.116901	2.53722	1.49141	1.5358	-4.60308	-2.89529	3.31814	0.777852	-2.82896	-7.93739	4.78393	5.24716	-0.153516	-8.00496	-4.02158	4.54323	4.19369	-0.897545	4.47941	-7.12917	3.24796	5.76048	3.60081	-0.47558	3.04659	-6.29076	-1.89842	-4.07182	0.371884	0.101771	5.86429	-2.69925	-3.08727	2.64577	3.48798	2.29599	-6.80223	0.862382	-0.987787	0
-0.00467592	3.65017	-1.34426	-0.394637	2.25451	3.42755	0.246382	-5.62579	0.969141	0.118408	0.866905	-3.09472	-2.39889	-2.13899	-0.53919	-4.65559	-1.09376	2.34327	-1.12045	-5.37802	0.0128814	0.933823	-1.30066	2.87979	-1.01977	3.21461	-0.0504124	0.613674	-0.0902189	-1.38501	-1.15781	-0.533494	3.28176	-2.27413	-1.61182	-2.05939	-1.1658	7.80018	0.454339	0.329703	0
-0.0963335	-4.62458	1.16925	-5.8419	-2.2335	0.055589	-2.09585	-0.399794	1.60993	-1.36229	-1.00637	2.527	6.34451	1.15082	-5.30334	-3.43297	-1.75429	5.07865	-3.9421	3.75005	-4.38377	2.0516	0.705323	-7.01063	1.76517	-2.60401	3.58622	-2.83358	-0.29046	0.547736	-2.85192	-6.93287	-2.42369	-1.13068	-1.02083	5.26932	4.03985	-5.31536	2.87128	1.9013	0
0.298722	-0.432863	7.42898	3.7872	-3.44539	-2.90188	-2.91167	-2.31371	0.837061	1.51431	-2.36169	1.4751	3.32662	-2.63475	-5.44508	-8.68616	-1.24161	-0.651156	8.4295	2.5821	-10.6642	1.58851	-4.6694	2.13877	-0.134906	2.4597	-1.18076	-0.620112	-0.55203	2.96863	-1.13878	0.392304	1.71622	2.21193	10.5374	-0.266509	-2.11166	-0.836863	0.895423	-6.59544	0
-4.12701	-2.49825	0.822216	-1.88342	1.62344	0.693651	-3.37417	-2.84999	-0.318771	1.73459	-4.38229	-0.417569	1.74902	0.110485	-6.32123	-6.14486	-0.785675	6.68785	-1.70222	0.180344	-3.9149	2.59518	1.0355	4.04853	-0.810776	0.173548	-1.30314	-0.623325	-2.83251	0.163815	0.308826	3.70439	2.05343	-2.16817	1.23776	5.01846	0.90952	0.609111	2.68912	-1.42502	0
5.60103	6.21176	4.15253	3.2936	-0.874758	-0.583425	0.552827	-4.97455	3.19495	-1.24183	-2.19936	-0.69809	-0.726901	-4.04266	-0.780776	-10.0574	1.66666	-0.942152	4.97456	-2.27059	-7.75682	2.91062	-3.11041	2.38284	1.61271	5.52554	0.530871	0.582482	-2.424	-2.83409	-2.29157	-3.84092	-1.70855	-0.511546	4.06787	-4.29295	-2.35689	5.10276	-0.753301	-2.09857	0
1.69328	1.95609	6.95705	9.25149	-3.11741	-4.03918	-4.31749	-3.65434	5.53202	-1.40884	-6.10851	-3.05875	3.27035	-2.98944	-7.98204	-14.002	3.97594	-0.628192	8.01499	6.56263	-13.5037	3.18621	-3.977	2.85749	0.914544	3.74248	-4.84083	0.744155	-2.80862	1.65454	-4.81358	1.34115	-0.584562	0.497476	10.599	-4.99176	-2.43761	-2.73157	-1.12681	-8.13572	0
-2.51801	0.695265	2.63722	-3.33305	1.27637	2.3574	-3.60532	-4.99662	2.52751	-2.2319	0.667984	-2.1321	6.30031	-1.82434	-9.19831	-6.40892	-4.67586	5.56945	-4.9325	-3.05309	-6.21688	0.541235	-2.01663	-2.55918	-2.12709	5.96144	-1.69459	-4.75524	2.33264	2.86496	-0.253576	-0.51663	7.30679	-6.40012	1.86674	1.69504	0.744823	-0.429576	2.20502	0.305777	0
-4.89869	-1.09238	6.61916	3.43414	-0.103813	-4.46141	-2.59207	-2.12571	0.225838	3.35221	-9.43002	3.2272	3.57113	-0.374975	-6.04488	-8.17338	1.52841	1.92027	6.12228	5.29308	-6.50969	1.33116	-2.64793	3.41749	1.21577	1.90671	-0.0936673	0.909595	-8.02411	-5.18292	-0.488006	0.179731	-5.91691	5.57583	2.25884	7.21873	0.339564	-0.184839	5.20918	-6.8229	0
-1.88987	2.75026	-1.48289	-2.05163	0.440732	4.28861	1.02732	-2.63829	-1.26101	-1.96514	8.49595	0.220148	-1.39645	-3.3948	0.938588	2.64763	-3.68476	-0.434354	-0.615782	-6.04602	2.88911	-2.92332	-2.96408	-1.96974	-3.519	2.575	-1.99944	-1.16887	8.79173	5.89705	-1.97675	-3.46894	8.90665	-1.71438	0.0239348	-4.64615	-0.112572	6.56253	-0.390559	2.35346	0
-2.58391	1.61346	-0.153493	4.4401	0.893645	-0.0946414	-1.68339	-1.83199	1.88544	-1.51018	-2.05591	-2.4501	-1.21697	-1.49566	-2.68565	-3.91751	3.60521	1.01146	1.13389	2.29684	-1.30619	0.221377	-0.625991	2.67776	-0.912562	1.10913	-5.04399	1.56179	0.311751	1.24319	-3.28227	1.62086	1.37283	-0.407389	0.881333	-3.282	-0.116033	1.42281	-0.576143	-1.90379	0
2.57329	-3.41621	-0.623979	-2.83987	-4.33764	-0.193582	0.0492133	-0.536173	1.84415	0.543043	4.52466	1.92102	7.83131	1.79222	-3.62874	-0.663657	-6.35616	-1.40457	0.844044	0.771621	-3.98342	1.47479	0.934309	-7.68494	-0.294289	-1.89266	5.99615	-2.27626	0.144069	1.90769	-3.95185	-4.17378	-0.909999	1.79567	1.79466	-0.182762	0.633556	-3.04785	1.20881	-3.19364	1
-3.5433	-7.01672	-6.50738	-7.04849	-0.983381	4.21551	-2.79332	-1.44021	-0.494157	0.00658944	4.17213	0.628849	3.90155	1.79867	-6.48753	-1.36699	-4.18873	8.12668	-5.72279	-0.174626	-0.843111	3.51746	5.58953	-2.10971	-2.70975	-6.3005	0.700283	-1.30636	3.40957	7.15761	-5.39134	0.692492	5.53938	-3.53352	-0.502482	1.58911	3.63688	-0.474494	1.32783	1.23847	0
-1.8578	0.625946	-1.18356	-5.53724	4.84186	1.33377	-4.44061	0.273086	0.925208	-4.52219	-3.01496	-0.136014	6.19451	-0.282727	-11.3429	-4.12914	-1.30114	10.2727	-11.0773	-4.74908	-7.20092	4.53879	8.43206	4.31432	-3.3822	6.42137	-7.03578	-6.2606	0.479597	4.79433	4.02069	11.1679	8.43685	-14.4063	2.41531	2.92377	1.74829	-5.5871	-0.730132	4.47134	1
0.824927	-3.58783	0.692632	-3.75794	-4.54083	-0.631937	2.36415	2.08359	-2.19845	0.717739	3.28682	7.21017	0.361908	-0.0978261	4.24264	3.13859	-0.501427	-1.75738	3.97597	3.64086	1.81492	-0.891561	-1.96255	-6.90109	2.22394	-6.25864	5.79589	1.07135	2.37498	0.424309	-4.28724	-12.1617	-5.61822	7.27863	-1.64371	2.41908	3.24369	0.319195	2.28049	1.37985	0
-4.9929	-1.41795	1.17947	-1.0168	3.64207	-0.571818	-5.37405	-1.08756	0.464498	-0.286418	-6.01966	-1.10562	5.34967	0.42066	-11.5241	-6.31713	-1.10055	8.1501	-4.81121	-0.97037	-7.41457	3.57322	4.78034	6.64828	-2.98656	4.50049	-6.19897	-3.46317	-3.0456	2.64987	3.26746	12.2594	5.93991	-7.93144	4.20052	4.63505	0.218833	-4.07009	1.25989	-1.74775	0
2.24691	8.57204	-0.0705726	1.22753	3.71356	3.96433	1.45447	-9.79552	3.25802	0.192323	-0.304057	-5.52413	-2.47787	-3.43181	-0.38508	-8.70178	-1.8743	1.05668	-0.606327	-8.96848	-1.19913	1.19853	-3.43462	3.46182	-0.418256	8.36256	1.79337	0.664018	-3.37476	-6.53635	-0.917758	-2.16057	1.85324	-2.56632	-3.39648	-3.41909	-3.08476	12.422	1.08834	-0.942669	0
4.15218	3.81197	4.32126	4.51073	-1.88579	-1.39879	-1.24716	-3.44639	3.174	-1.24155	-1.63966	-1.26911	1.10562	-3.30819	-3.36552	-9.40993	1.0567	-1.02209	5.47776	-0.121589	-9.35576	2.78174	-2.48937	2.51063	0.373533	4.41946	-1.74914	-0.0528418	-0.830049	1.05641	-2.36078	-0.094189	0.980395	-1.13849	7.52512	-4.99533	-2.60345	1.43207	-1.58387	-3.90811	0
7.49799	2.34505	8.08794	3.41057	-4.75578	-3.31888	-1.3251	-2.7481	3.58985	-0.376422	-1.99817	0.589376	4.33994	-2.91205	-3.83498	-10.9172	-1.07721	-2.58527	7.84927	1.28932	-13.726	3.46873	-4.25769	-0.625842	2.17592	4.32016	2.11396	-1.57105	-2.04627	0.386766	-1.27128	-3.02247	-1.49156	0.284813	10.8798	-3.00622	-3.00071	-2.09428	-1.02905	-5.17891	0
5.18575	-0.157199	8.09628	4.72683	-5.5917	-5.75002	-1.82401	0.537602	2.97762	-0.289231	-3.77413	2.99228	5.82721	-1.48446	-4.6023	-8.53353	0.773983	-3.29766	8.99458	5.90964	-13.1209	3.01739	-2.63938	-1.38563	2.30243	1.80632	0.867981	-1.02369	-2.94409	0.90082	-2.1413	-2.07354	-4.34228	2.85986	10.7671	-1.39285	-1.62385	-6.10349	-0.503429	-6.46413	0
-3.82871	0.423848	1.23584	-0.467438	0.358767	0.00661496	-2.9792	-4.68743	3.90564	-2.65161	-3.7481	1.03942	6.29375	-1.52942	-9.64045	-9.43604	0.745071	5.93058	-1.79819	2.93509	-6.46016	2.57302	0.337042	-2.60411	-0.399625	2.7028	-1.66601	-1.38438	-2.22576	-0.747102	-6.71678	-4.74282	-1.21814	-1.13641	-1.47707	1.84392	3.22453	0.465543	3.8053	-1.87612	0
-5.28284	0.517505	1.53395	1.61536	2.10892	-0.787972	-2.2925	-2.69687	0.469399	0.430428	-5.48998	0.806557	1.228	-1.0863	-5.53486	-5.92177	1.99917	4.23495	0.684214	1.62526	-2.89993	1.29059	0.160221	3.93194	-0.824974	2.1485	-3.27829	0.595943	-3.47361	-1.70725	-1.72739	1.73825	-0.588645	0.404934	-0.445915	3.13103	1.07689	2.18552	3.0001	-2.56003	0
0.920236	-2.37866	3.77547	4.69697	-5.09288	-2.28288	-3.68178	-0.835715	2.41706	-1.47164	-1.33216	0.676039	1.8001	-2.53942	-5.41995	-9.08285	3.23245	0.833796	7.23989	7.21732	-10.248	3.05871	-2.09331	0.629288	0.360571	-2.58795	-3.88528	1.10086	2.47362	6.98683	-6.77043	-1.68539	1.19121	1.40952	10.3522	-4.58514	0.085604	-3.10998	-1.50058	-4.75918	0
-2.38974	-4.61511	2.21755	-1.03643	-0.684544	-1.2057	-0.744322	1.93816	-4.09765	4.30968	-3.39307	2.33817	-3.62715	0.978208	2.69971	0.976958	1.18375	1.36845	3.25337	2.85254	1.29757	-0.202217	-1.59293	3.83546	1.52738	-5.00416	1.3092	1.98783	-1.65715	-0.595452	3.20068	1.09159	-2.05766	4.00081	1.67705	6.04569	0.317395	-0.428364	1.62118	-0.396519	0
-0.327111	-0.194518	7.60818	1.48894	-0.910794	-1.99339	-2.60024	-3.09394	2.52768	0.825804	-5.23148	-2.21804	3.07102	-0.685005	-3.72021	-6.80523	-0.296745	0.59179	1.58439	3.52284	-5.72104	-0.841889	-6.79884	-2.40094	2.59198	3.20862	1.58634	-1.486	-3.15322	-3.75756	1.66157	-3.97773	-2.21569	1.15579	2.24379	4.33767	-0.512364	-2.87773	2.73813	-2.50241	1
0.552922	-0.119002	4.57766	-2.42051	0.149551	-2.20443	-1.39367	0.856506	0.445819	-1.77346	-5.66941	3.5236	2.35778	-0.887166	-2.85187	-4.19961	2.71962	3.80663	-1.46495	2.73389	-5.10749	1.72874	-0.012513	-0.751134	2.51988	1.60665	-0.180113	-1.93734	-2.38842	-2.24761	1.37819	-3.43713	-3.86694	-1.73362	0.483209	5.32335	2.39581	-4.07005	1.79022	2.59209	0
-0.518319	1.71232	4.99995	-1.27551	0.90143	-1.09517	-1.66715	-0.440587	0.867969	-2.39184	-2.82154	1.30718	2.90064	-1.84107	-3.71863	-3.15463	0.442568	2.33394	-1.85177	0.136775	-4.54853	-0.313031	-2.08004	-1.18464	0.562523	4.82454	-2.00024	-3.08913	0.465522	-0.22804	2.24896	-1.79394	0.978504	-3.2468	1.51965	2.89271	0.951217	-2.84733	1.22899	1.89378	0
1.82956	1.14996	3.79107	-5.43286	1.95662	1.7439	0.309499	-3.33271	-0.823369	2.79937	-0.0382561	-1.71978	2.12341	0.398998	-0.158912	-0.795967	-7.09381	1.16818	-3.55435	-7.19621	-0.907633	-0.92722	-3.58839	-1.04668	0.684215	5.34347	5.95269	-3.77188	-2.4468	-4.79997	7.81664	-0.202067	2.1467	-2.95549	-1.02698	6.35319	-1.9316	1.55451	2.58842	1.49809	0
-3.0119	-0.609797	1.12062	-1.29376	1.98203	0.575317	-1.72073	-1.11774	-2.3896	1.87782	-2.40125	0.881152	-1.06907	-0.873472	-2.53642	-2.55519	-0.69411	4.02959	0.0931765	-2.40351	-1.92305	1.283	0.669075	6.09292	-1.43874	1.20426	-2.25127	-0.315424	-0.782935	1.18542	2.8153	5.27157	3.60769	-1.96752	2.5013	3.33338	-0.441801	2.20408	1.17	-0.372046	0
-1.53751	4.28285	5.48311	3.43131	0.747362	-3.00628	1.68617	2.44311	-2.20328	-1.05235	-1.88226	4.37548	-2.96547	-3.05121	3.94015	2.8291	3.7761	-4.13532	4.97935	0.815656	1.33006	-3.76113	-4.29357	1.49508	0.549638	3.9603	-3.38846	0.584879	1.4239	-1.54212	2.6619	-2.68491	-1.93529	3.52319	0.717387	0.408416	-0.357767	1.22409	0.437675	0.724064	0
0.298995	-4.0837	6.25011	-3.60997	-2.20954	-1.77596	-1.8946	1.43674	-2.21828	2.07538	-2.05358	3.21535	2.38686	0.0870673	-1.44109	-1.37184	-2.39731	1.70792	1.60214	1.83723	-4.80379	0.0577503	-3.2245	-1.16776	1.72255	-0.937335	2.59544	-2.4306	0.0988606	1.10941	4.38387	-1.66046	0.0511806	0.52445	5.08343	6.81719	0.468714	-4.79221	1.93606	0.319751	0
[truncated: 3,868 more rows]
